# Supplementary material for: ADAGE-Based Integration of Publicly Available Pseudomonas aeruginosa Gene Expression Data with Denoising Autoencoders Illuminates Microbe-Host Interactions
Source: mSystems. 2016 Jan 19;1(1):e00025-15. doi: 10.1128/mSystems.00025-15 (PMC5069748; doi:10.1128/mSystems.00025-15)
Supplement: File S1 [file sys001160033sd1.txt]

	05_PA14000-4-2_5-10-07_S2.CEL	54375-4-05.CEL	AKGlu_plus_nt_7-8-09_s1.CEL	anaerobic_NO3_1.CEL	anaerobic_NO3_2.CEL	control1aerobic_Pae_G1a.CEL	control1_anaerobic_Pae_G1a.CEL	control2aerobic_Pae_G1a.CEL	control2_anaerobic_Pae_G1a.CEL	control3aerobic_Pae_G1a.CEL	control3_anaerobic_Pae_G1a.CEL	DB1.CEL	DB3.CEL	DC1.CEL	DC2.CEL	DC3.CEL	dPA54375-18-05.CEL	fos1aerobic_Pae_G1a.CEL	fos1_anaerobic_Pae_G1a.CEL	fos2aerobic_Pae_G1a.CEL	fos2_anaerobic_Pae_G1a.CEL	Fos3_aerobic_wdh_Pae_G1a.CEL	fos3_anaerobic_Pae_G1a.CEL	FT1aerobic_Pae_G1a.CEL	FT1_anaerobic_Pae_G1a.CEL	FT2_aerobic_wdh_Pae_G1a.CEL	FT2_anaerobic_Pae_G1a.CEL	FT3aerobic_Pae_G1a.CEL	FT3_anaerobic_Pae_G1a.CEL	glu_plus_nt_2_8-25-09_s2.CEL	GPphhRminus_11-30-09_12-3-09_s1.CEL	GPphhRminus_11-4-09_s2.CEL	GSM1027584_062508WT.CEL	GSM1027585_071008WT.CEL	GSM1027586_062508plcHR.CEL	GSM1027587_071008plcHR.CEL	GSM1027588_062508gbdR.CEL	GSM1027589_071008gbdR.CEL	GSM1067456_PAO1_CK_1.CEL	GSM1067457_PAO1_PAA_1.CEL	GSM1067458_PAO1_CK_2.CEL	GSM1067459_PAO1_PAA_2.CEL	GSM1112046_PGAS_25_1A.CEL	GSM1112047_PGAS_25_2A.CEL	GSM1112048_PGAS_25_4A.CEL	GSM1112049_PGAS_37_1B.CEL	GSM1112050_PGAS_37_2B.CEL	GSM1112051_PGAS_37_3A.CEL	GSM1133186_Weiqing_He_L-Glu-1_021810.CEL
PA0001	9.6200904383	9.327995575	9.3685991518	9.0832918101	8.8549011433	7.7091138176	8.9772671232	7.6601040609	8.9187121105	7.8410233662	8.8641876654	7.2809836643	7.5346958197	8.5577853953	8.4847466602	8.2411693242	9.428514091	7.9059868835	8.796460954	7.4798428373	8.5574102524	6.8800242365	8.1348109071	7.7439428775	8.7699662863	7.8374029122	8.8701688184	7.8028668195	8.7186724623	9.5466936539	9.4994366054	9.3611756755	9.1898210985	9.12382431	8.8483586305	8.8960181688	8.6809838319	8.8950276194	8.7735169888	8.8526191341	8.4978685993	8.6105074835	7.2632950552	6.2773421035	7.930450729	7.5395244259	7.7536188001	7.8446033858	9.6253126821
PA0002	10.5757829976	10.7819770296	10.5962479	9.8970503981	9.9313922304	9.838417536	10.5669760222	9.8754927584	10.3601597357	10.2305966627	10.6543480197	9.297857122	9.2572591698	9.8949084854	10.1114741438	9.5513955752	10.6328355098	9.8961888241	10.616007332	9.6840140233	10.8386313981	8.9809343788	10.8485568188	9.6250508959	10.8183927001	9.6422448317	10.8652525589	9.0139656672	10.8384851721	10.8017502971	10.6530557577	10.7468768339	10.5474485885	10.5219828242	10.2848818716	10.7905981321	10.3992831995	10.7060116413	10.1746841358	9.9994178852	10.1677744972	10.3753733895	9.3276326576	7.9299524721	9.2917704004	9.2509369751	9.4270480812	9.4786850031	10.7928741428
PA0003	9.2962866975	9.1699879697	9.7145170673	8.0684712193	8.1671256954	8.2035642182	8.6562958119	7.6386179064	8.6826952986	7.7671341547	8.5778216242	8.0985319934	7.2913744907	8.8999754892	8.6055920733	7.893276716	8.8748663843	8.4316663585	8.0952002825	7.1839085326	8.6172393935	7.6407367035	8.36377706	7.7866531287	8.9228903945	7.6209768937	8.4869307613	7.5704718288	9.1199401145	9.5071203927	9.7938788309	9.8265883202	7.9582826726	8.2675121873	8.2063323276	8.507920372	8.4630022037	8.3658328833	8.5327152592	8.6893879897	8.4471905103	7.9454613694	6.8435751167	7.4185925582	7.7042041463	7.8923242145	8.2259568197	7.6858907644	9.1627789905
PA0004	9.8700743052	10.2692387706	9.4871551815	7.3102177445	7.5265948475	9.2557188961	9.8290975015	9.1585280204	9.6036451754	9.3791080822	9.8992079634	8.2923506212	8.3643992423	8.4092243813	8.3959119116	8.6381394137	9.81673875	9.3817366374	9.6225988256	8.8663558636	9.5783616899	8.8691442201	9.8986148737	8.9549163079	9.5155936019	8.869355493	9.7412734213	8.6923240382	9.8518552593	9.6036933664	9.7950345693	9.7718962401	9.4979294489	9.5117259123	9.1476365964	8.8597329549	9.2569129392	8.760909908	9.853958096	9.5254411127	9.2848744275	9.608347252	9.0045383814	8.4934219737	8.3381428862	8.4448628398	8.7019529394	9.0251996776	9.9207885286
PA0005	8.5122676556	7.2379990788	7.8041470712	6.7236344624	6.8640149256	7.350254279	8.1886522048	6.7337063849	8.3495318956	7.5986606589	8.4680302567	7.2385689948	6.9666777087	7.3510335996	7.0320194743	6.8119903415	7.4892137754	7.3492537047	7.8855066747	6.90217227	8.0539919258	6.6698217022	8.303557622	7.0727260335	7.6900607516	7.0955203907	7.8418329057	6.4279982142	7.9851224309	7.89116883	8.4396754052	8.2881260558	7.0445621937	7.099670605	6.7226644845	6.98404109	6.9865756432	7.0904419477	7.1827782178	7.2493326308	7.4975997771	7.1502381084	6.2285797621	7.1393254294	6.1079247911	5.8626074698	5.9566885965	6.0814351431	8.0916815297
PA0006	7.9039537165	7.6637576924	7.6817535312	7.141148115	7.1545231918	8.142579454	9.2289833811	8.4078881013	9.1415621754	8.1815322278	9.3360724066	7.3977614999	7.3968655306	7.2811017175	7.2154491356	7.3604970943	7.8496774975	8.3023362752	9.0708462384	7.9153328219	9.4351037513	7.5226957128	9.2596913354	8.0700341623	8.7918451441	7.9713227433	9.1946564756	8.4227913566	9.2757577786	8.0288750813	7.9368587339	7.9614429369	7.3582063235	7.4449228316	7.4265222086	7.4283381875	7.2875057106	7.2813160798	7.2417310196	7.3794164484	7.3024077432	7.0239736834	7.2293057847	7.6517143656	8.0370458432	7.4030223389	7.6369967457	7.8901155301	7.7999827988
PA0007	7.0394733117	6.8551938353	6.71441064	8.4923024208	8.4921086501	7.9407710404	6.956466493	8.2838001233	7.0021114624	7.6509073813	7.3277820297	9.0618288849	7.4211223544	8.3476770416	8.3973617468	7.7526841148	7.2641315112	7.9020513323	7.18518217	7.9047317262	7.292709091	8.6339585566	7.8655097855	7.8792286845	7.38632672	8.3200695892	7.3580074796	8.0539397132	7.2954141951	6.9321816136	6.8467589017	7.0587651311	8.4585510208	7.9571625923	8.8500339863	9.0265680522	8.4640151295	8.6063045846	7.5930314065	7.8615372871	8.3105595528	7.2780070264	8.2874150594	7.706571006	7.9321848912	8.8103762913	8.2206593036	8.1037523703	7.3549978735
PA0008	10.2098261078	9.6315726123	9.4976009505	7.7407173274	7.7166867569	7.209516667	7.5448398072	6.1982164119	7.38194021	7.0613510442	7.376918646	8.7675665131	8.5360311141	8.9552176022	8.9436850646	9.1053112474	9.5263859131	7.3566839946	7.4085398445	6.9117510923	7.2593969058	6.4499772438	7.3730405539	6.5834960814	7.064995087	7.0034472008	7.2997709807	7.2305114848	7.4909151787	9.6519154756	9.8123872057	9.7513660841	9.0316374119	8.9687794139	8.0042855477	8.0679983981	8.3629351934	8.0386008303	8.5461366753	8.8022110556	8.4333792865	8.6186137236	7.7159937677	7.9144523758	8.272836362	8.3666870896	8.5930897591	8.512087378	9.9306771145
PA0009	9.7846837448	9.4044650311	9.5231264981	7.6402512675	7.2680938331	6.479170933	7.1415475409	6.234142169	6.9450278966	6.6600724762	6.8034254127	7.455656432	7.7585984504	7.5769045204	8.0146962465	8.5598919422	9.5354932301	6.7847802889	6.5317466759	6.2651310053	6.6720632597	6.6332636103	6.6661367523	7.1485702043	6.6294912402	6.510077411	7.3132211445	5.8652696068	6.730579989	9.4118628875	10.0582815905	9.7117795552	8.3433492351	8.8171729498	8.1547827725	7.675054762	8.1810061518	7.9808803016	8.306372725	8.3907697007	8.0492965236	7.7522526144	6.8227345581	7.4845188405	7.032540784	6.9524176922	7.008830738	7.2164811887	9.0413052036
PA0010	5.4856882158	5.6840674754	5.7663305662	5.2679932001	5.4272555877	5.0468245982	4.8663767987	5.1272131712	4.8123348196	4.8143334648	5.1062937232	5.6968509424	5.528322365	5.7408994427	5.5273640648	5.8650878407	5.7087998346	5.1889517403	4.8112171795	5.5251632769	4.8774237347	4.7267526545	4.7609938385	4.9267003671	5.3193521318	5.3420573642	5.2212738815	5.9064283969	5.182823235	5.6040312664	5.4324345526	5.6241164718	5.6058376226	5.4878986196	5.5380135999	5.4357329707	5.8546043103	5.5787840608	5.5104334092	5.4427556203	5.4103722431	5.3881520444	5.9198257782	5.5026894769	5.501601208	5.8033494363	5.4352787036	5.5105009422	5.5288160994
PA0011	7.3181243613	7.407682278	7.2657942523	7.4554201724	6.9590206311	8.0923787224	8.3398222675	8.0075659993	8.6055268389	8.3049886216	8.1385930325	7.0631430608	7.5341166871	7.6188613266	6.9209193404	7.1956960666	7.0960837286	7.9051581037	8.3753323163	7.9257726842	8.4405557408	7.6769571587	7.9169734076	7.6760737366	8.2855441417	7.6959197767	8.1346068724	7.4697673399	8.3342783837	7.8209283485	7.6965053848	7.4216680743	6.8136986305	7.050177573	6.8464063303	6.7049641594	6.7749031387	6.6621509778	7.156155899	7.2558051901	7.0395136927	6.9567339716	7.6457675783	8.2202135137	7.4625163472	7.5626250472	7.6084993543	7.1501445845	7.199150817
PA0012	8.1390613731	7.5420704419	8.5039516134	8.9911599017	9.0383864027	7.0011157877	6.6189375548	6.890503237	7.3284468764	6.3641866342	7.2095852671	7.9583714765	7.5497546918	8.9544063563	8.0804301733	7.381642687	7.6338570057	6.3882249774	6.8758630312	7.0759952657	7.0518243256	6.4392248999	7.3374461936	6.267290211	6.979842494	6.8775926412	7.0732165547	7.1088684627	6.9253294123	8.586927148	9.0138028112	8.5464124386	7.7122690677	7.8206034384	7.9575136496	8.5171985322	8.1904238674	9.06290982	7.5999036931	7.6197006308	7.741682902	7.727103801	7.9547171835	8.0199693136	7.3968605266	7.2956925602	8.069024885	7.4839525338	7.9106228412
PA0013	6.2129768467	5.5396883409	5.9973281704	5.7646474336	5.8434747932	6.0304779867	6.441148238	6.2700264171	6.4896449009	6.0391322556	7.0139974767	6.769933592	6.6647542802	6.9015447375	6.7884841677	6.4119223758	5.6021540056	5.7338279348	6.4243973348	5.8193209581	6.2777747088	6.3892508517	6.1138630983	5.8320146085	5.8313034608	5.7758074052	6.0358838223	5.897302875	6.0660341549	5.8452308508	6.9709042468	5.9252914741	5.5035636018	5.3353888775	5.5558269704	5.4009508557	5.4016231109	5.6236736244	5.5297733664	5.5355027768	5.6371165951	5.6438070111	6.5444437342	6.6524651409	6.8757330125	6.4568053974	6.5657198353	5.7787816412	6.0153589459
PA0014	6.0798004381	5.6107730857	5.8187806667	5.6056915103	5.6647440363	5.6188830377	6.1065890617	6.1072215976	6.3547019036	6.1094957886	6.3586235499	6.1342210268	6.2903111517	5.9398918322	5.8747171566	5.9294340996	5.4447966192	6.2734683373	6.3015043905	5.617614114	6.8446756742	6.1329744147	5.7196833352	6.0914311177	5.5782740985	5.7030525968	6.1627100988	5.4525412174	5.9653613949	5.749647298	6.3399089793	6.0441183066	5.6305151944	5.5998256923	5.8449247821	5.8342684696	5.7477658662	5.6486911639	5.5864830751	5.5982919676	5.7383780391	5.6353508665	6.2994004177	6.3239638771	6.0863110166	6.1375380655	6.1798958737	6.0123327376	5.5433703945
PA0015	6.9399117629	7.3681660868	6.8051628336	6.9756993751	7.0585395603	8.1985387068	8.0863791627	8.1064856006	8.181219713	8.0539874016	8.9110229332	7.8878900324	7.2606783939	7.8316347892	7.4985815686	6.9985895563	7.163701585	8.0422132585	8.0650006977	7.5349999092	7.8957767565	6.1907371502	7.6426992721	7.9425592859	7.9882934351	7.4051839218	8.0390623956	8.0556457254	7.9741545139	6.9919760967	7.1428883402	7.088588219	6.9478393607	7.1903669676	6.9588069742	7.3835375008	7.2403263541	7.5412045485	7.2808289125	7.2140132699	7.0378479877	7.4314309849	6.9145284174	6.7891586285	7.0738424338	6.9797210013	7.4575030065	7.0230774795	7.930985898
PA0016	8.9169915273	8.7709246202	9.3380056159	8.2128650645	8.1516452965	7.5827573827	7.3716021395	7.5329918517	7.6812264555	7.2506982152	7.7145010129	7.4692281568	7.5490416796	7.6535424994	8.0580412522	7.1395209161	8.4828238898	7.5741757326	7.8539324812	6.9078440438	7.8551407377	7.5196256038	8.1271922805	7.4851379945	7.8576327721	7.13902028	8.0704644941	7.4327784088	7.679619735	9.1808844051	9.2282732352	9.3150015624	7.7320866152	7.994339974	7.7441074718	8.218705137	8.1623137604	8.6547240445	7.7973847579	7.8715481394	7.9339513423	7.7852656526	7.1545892745	6.8585674465	7.013993237	7.3612532296	7.7396724787	7.8011704135	8.4023843152
PA0017	9.1859503179	8.3265427883	8.667375442	6.8714589738	6.6773605545	7.6942872454	7.4655653542	7.815616991	7.4365407513	7.8622233238	7.5279475049	6.6947580882	6.6552405884	6.9009974492	7.175825197	7.2521016319	8.2184903097	7.5961818361	7.791093471	7.7655798683	7.5565210509	6.8830416465	7.5392802971	7.8458836293	7.5966937143	7.3608793532	7.5426803868	7.6787625216	7.5583668289	8.4652005738	9.130246875	8.9724995672	7.5522582683	7.5670344006	7.2166197336	6.9017362905	7.3700673515	7.1212131464	7.7163795296	7.6490022913	7.3024351079	7.2106101981	8.0425083323	8.1650899451	8.3319278068	8.2806094933	8.2727997844	8.3211709874	7.9755602921
PA0018	9.8879846038	9.2871171314	9.6115293536	7.4883498048	7.6635630883	6.934449725	7.3883830974	7.0479949956	6.9323978075	6.8884480133	7.0747424349	7.3571237543	6.9352254968	7.1385902496	7.6102786148	8.0645046543	9.1531236781	7.0090990149	7.3047524352	7.0720460807	7.0706635476	6.6200393789	6.9942801612	7.7272597294	7.3262756563	7.2640689988	6.967416812	6.210982113	7.3581486605	9.2661379675	10.2417803829	10.2953307507	7.8785710413	7.7466400821	7.7359463486	7.4147051135	7.5296295353	7.7891165907	8.8020838815	8.3161588019	7.797276376	8.0647846063	8.032052881	7.3805996488	7.25685951	7.1731768838	7.9130906133	7.3072238578	8.7158253181
PA0019	10.0581117951	9.9076451278	10.1331136803	8.5637738489	8.8023164355	9.3112969862	10.2996711256	9.7887211896	10.1445606354	9.6179560632	10.1883368842	7.2394891274	7.6578667398	8.8838303442	8.8972217418	7.542307348	9.5514797872	9.5867604695	9.9705949682	9.6668638927	10.1913551187	8.8568947308	10.3670754088	9.3776149691	10.1047212586	9.5104390327	10.0605557792	9.2054902319	10.4684963738	10.2910930335	10.7274329713	10.7163100654	9.1728626384	9.7435955151	8.812083262	9.6467648979	9.1822813666	9.6950188897	9.5741307334	9.506581589	9.3911616964	9.4017382408	7.1863959294	6.5652950762	6.7822600889	7.7955339226	8.0891657713	8.0016247712	9.7888340481
PA0020	9.3965757657	9.4252617734	10.0559679449	8.9991681341	9.1546317869	7.6725413532	7.9933079029	7.475704195	7.7568616173	7.1201594144	8.1253878651	8.1504512398	7.6927185357	8.1718167419	8.2225746877	7.951256493	9.4745678149	7.2152340726	7.7925119597	6.7225469298	7.5477230998	6.4776012819	7.9194013004	7.6149876245	7.6525274459	7.2872404895	7.9159730901	7.2301019253	7.871210371	10.1442384635	10.110517872	9.8174760051	8.8521834274	9.3547815456	9.5533179733	9.9751796458	9.6312984836	10.5033819073	8.6906031108	8.6860627112	9.2482823027	9.0884071893	7.4292825662	7.5339067219	7.3031265612	7.619451961	7.4114012688	7.6013012506	9.2500179707
PA0021	5.8873923596	5.9199026819	5.3555550919	5.7586368225	5.6780887407	6.0849081193	5.985380225	5.698770523	5.9361015622	6.0858124986	6.4971517918	6.3146266755	6.3328072749	6.2998664929	5.9690371823	6.7490578706	5.9259360673	6.4621676344	6.2527169259	6.4605037608	6.4081085497	6.7866242886	6.2791425112	6.3122175855	6.8084988651	6.7017935235	6.3059401826	6.6494720462	6.4246441775	5.6862355256	5.778331814	5.8481017625	5.5325820268	5.529171197	5.4929565129	5.4780529198	5.6734158194	5.49955544	5.5979237942	5.7981189838	5.8926419557	5.7777854729	7.1968110244	7.6029989073	7.1325730756	6.8791583961	6.5199805218	6.8579360361	5.576457452
PA0022	7.1427193119	6.59876505	7.1617183194	6.3429372156	6.3715509714	6.6538196231	6.6378545574	6.58040483	6.8722465595	6.5295881259	7.4922347272	6.0102403509	5.9803104785	6.2856904196	6.4234361416	5.9096678326	6.6766023159	6.171720527	6.5709976079	5.9346837528	6.2389259233	5.9749839902	6.3200559175	5.7786585312	6.5290527405	6.32873606	6.5361312662	6.4165317982	6.5283712793	6.9678208191	7.3665616515	6.7824927201	6.0702354488	6.3115164066	5.8861752618	6.0389121104	5.9506509707	6.0601777742	5.8660470284	5.9607168524	6.1036504911	6.0503560124	6.2083359171	5.9204737129	6.6003162049	6.2162558166	5.9763267516	6.0614594289	6.4254786549
PA0023	8.2135231562	8.4133545898	8.255848319	8.1843307348	8.038538616	7.1952470536	7.4115869161	7.1397983685	6.7560860033	7.5317333604	6.7484038692	6.6605825336	8.0908066288	7.3392488688	7.3705024571	7.1938623519	8.4363691618	6.4556593248	7.0476167612	6.4706303001	7.4382052437	6.3307448854	6.916432734	6.3417905519	6.2510154257	7.38648161	6.9208176253	6.1156453529	6.8210660589	8.0571237283	8.0439756379	7.6111151988	9.136964098	9.0139319415	8.6710073462	8.2414962469	8.7237521163	7.9509649309	7.9310380961	7.5002689192	8.2267481304	8.783199902	8.2700520543	7.5833946646	7.8100903744	8.0200906247	8.3034011198	9.1176690096	8.2952266507
PA0024	9.0014725699	10.0399776352	8.6303104382	10.2864401684	10.0599947513	8.9410158021	9.1384097461	9.3610229465	9.3237225846	9.2529738767	8.7532737472	7.8258056022	7.8255396572	7.6771409204	7.6828088243	7.4300635121	10.1287538879	8.6338619079	9.2424134252	8.5839587297	9.2991000562	8.2071800885	9.2158968687	8.862430345	8.6047375451	8.9344452377	8.8846110976	8.4368283243	8.6409908194	8.6012664801	9.1702839491	9.6072975188	8.8145531763	8.4242524272	7.5059270325	7.3832123741	7.5138004465	7.6060328623	9.4138981178	7.9546157999	7.7297374767	7.9916469329	6.9903364141	6.510664949	6.5127755796	6.7962966362	6.208483841	6.206938388	9.614087704
PA0025	7.6125791184	8.4668571317	7.0099419671	7.6808655127	7.5064144823	8.7983307187	9.0226597986	9.0801551396	9.1709823222	8.9737648578	9.116344138	6.9353958967	7.1309819622	6.974439584	7.19958066	7.0997393369	8.4281784254	8.7990702958	8.7523577464	8.5942789831	9.0327348316	8.3340023178	9.2154684419	8.2620042995	8.57016427	8.3321462901	8.725276227	8.3372479833	9.0382364041	7.3997246463	7.7477138175	7.9696175339	7.6284428311	7.4468867647	7.0454529323	6.5751953006	7.1753142718	7.086085596	7.7943094948	7.1688327459	7.0561932537	7.3135156175	7.3983248923	7.567990958	7.5474844096	7.4927661128	7.0083014531	6.8883961866	8.0429288229
PA0026	7.7563292516	8.3442971368	8.595804239	10.2220337103	9.7995084192	7.0691284986	6.2583752691	7.0854370085	6.8372630733	6.8062343492	7.0482514399	8.338821453	8.2518809679	7.79672151	7.5899723002	6.9189572522	8.664633536	6.7336850638	6.4541972937	6.5423234289	7.0603340911	6.6714340284	6.827846606	6.6619882845	7.240588895	7.2108338874	6.7139378959	6.061213349	7.0678661125	8.3202759963	8.1247761795	7.7815292356	8.9688540683	9.0930057817	9.7410997833	10.2332631117	9.6263224793	9.8903236294	8.6193847816	8.2547595921	9.5063530008	9.0951392349	8.4088641617	7.0583785234	8.6958360019	7.3657485377	7.3824821749	8.9944504137	8.2031233167
PA0027	7.1440086952	7.0109810157	7.2898055379	8.4455513503	8.0258502113	7.4585559658	6.9943568877	6.6379380011	7.3661672491	6.8712219028	6.8371441905	7.727162841	7.6185833477	7.3307220167	6.5918718982	7.0073331264	7.4328363016	7.2707438052	7.1953944602	7.1018985143	6.8106810038	7.1792400211	7.4620831377	7.5265251927	7.6090951856	7.2873768637	7.0516271224	7.5543260837	7.0404732286	7.3653184451	7.1119962665	6.9484172645	7.6409243517	7.7218736007	7.8753345484	8.1898112832	7.9456869498	7.7486038433	7.489081463	7.4380492523	7.9471554205	7.5601476373	8.4921114737	7.9638686093	8.5239070908	8.0895522593	7.7600297991	8.5414921968	7.0520697773
PA0028	6.6722459573	6.5089673696	7.1967708834	7.7545657213	7.7674991507	7.0374014277	6.4307522754	6.8358288283	6.7917861155	6.7254238511	6.5294915114	7.4766400558	7.3090596748	7.2039902695	6.3130164797	6.6416269875	6.6698176542	7.1053146045	6.7706246532	6.5595693136	6.8111726904	6.3669327655	6.4259403209	7.0369097353	6.5124997293	7.2152410875	6.8208298105	7.3242743688	6.3149918395	6.8636193908	6.7400159514	6.5766300951	7.1007572614	7.444749287	7.6405421656	7.8331219157	7.5482613683	7.7560719655	7.2566799769	7.0233206642	7.9256534131	7.6502841	7.0941463322	7.0769454435	7.6466958216	7.3805044377	7.0600745533	8.0637049836	6.6396358554
PA0029	6.371983576	6.5436976888	6.1536684986	6.3693508633	6.1744663106	6.6976781787	7.336660113	7.1265130799	7.1795170217	6.6931604396	6.9888780147	6.9186705473	6.5080886341	6.4725725979	6.5813202505	7.0517357141	6.9466653553	7.3717392539	7.2326961139	7.1641136097	6.9484252177	7.4999413904	6.8398538594	7.2786503635	6.8449743186	7.5433116669	6.9797018208	7.9027189751	6.7288507771	6.4419591842	6.158227081	6.225632016	6.4665809834	6.3182035312	6.3298397396	5.7694680018	6.2446427146	6.3017621487	6.7053757992	6.3693512296	6.5465197983	6.2180741799	8.2386542441	8.2371177304	8.1841226823	8.6489590143	8.2073906563	7.8398948494	6.0521697819
PA0030	5.598971797	5.6821315077	5.6418004563	5.8046763524	5.7662791827	5.8576010576	5.8710726543	6.0398491801	5.8782801708	5.7356494699	6.1478485949	5.9978321458	6.3286268415	6.1213646697	6.1198684663	5.916553905	5.8599711279	6.234147563	5.7242302162	6.1373712511	5.8332229811	5.8999830062	6.0195095429	6.1033849656	6.0320275526	6.0890372474	5.710148494	5.7908547047	5.1315107623	5.8001664306	5.7329374381	5.7861083582	5.8619209511	5.6584835496	5.6232554528	5.618711453	5.4579247066	5.7755021684	5.311294026	5.5655708596	5.2845653551	5.7723532084	6.3975402291	6.8434909716	6.4978583772	6.0332590548	5.9886404951	6.3534195686	5.4248758594
PA0031	5.92092329	6.2261342875	5.8042401039	5.9818662458	6.1636936423	5.8822591056	6.1409297202	5.7151961681	5.8858785648	6.0343269135	5.9889476728	7.1749642157	6.8327527312	6.1112459582	6.0518016148	6.4380492551	6.3000704787	5.9868410914	5.8501735767	6.8039791228	6.2886277906	6.37048957	6.4391492445	6.4855770154	6.1684664325	5.999835395	6.1163302266	6.6624035122	6.3028671534	5.8729971239	5.7751078419	6.0952408811	6.0281485633	5.8982160667	5.7065233396	5.8406528815	6.0217306486	6.1233069501	5.9150765781	5.9602838225	5.9551336112	6.1344259452	6.663346274	6.9959277731	6.5854613852	7.3564844606	7.5962393042	6.9268284681	5.2561036088
PA0032	7.0478111829	6.9723589001	6.8362569038	6.549926074	6.5505190462	6.0304779867	6.5324290388	6.6350127424	6.5117649146	6.1947041075	6.868873592	7.5182038796	7.9177602129	6.6095100539	6.9718099581	7.2662684456	7.00432766	6.5841324654	7.4952500981	6.6466163217	6.3286103337	7.4744971462	6.3377712056	6.7192762263	6.4369885228	7.0328765438	6.8567199246	6.7929976557	6.3978309989	6.8868636221	7.087218629	7.1429961085	6.6986696982	6.6437224096	6.3457502862	6.135291094	6.6811683038	6.5039394252	6.3340872382	6.4771394246	6.0156175653	6.3228380076	7.9227799949	7.6627628034	7.5274730149	7.5302360777	7.5829538789	6.9580149083	6.7657219414
PA0033	7.3289374615	6.3516612629	7.5617769715	5.6579403264	6.0071529209	6.8635628086	6.6102139025	6.9521186752	7.5029208811	6.9160826147	7.4150903039	7.5836168062	7.5083205583	7.2033879941	6.740966351	7.0648714722	6.431349995	6.667292202	6.6887427995	6.2411792063	6.4503036774	6.1078455567	7.439181647	6.43255834	7.2567512269	6.8742324944	7.2309901253	6.7271674644	7.2212628329	7.4405473875	6.422590112	6.7124647082	6.1521625327	5.9800049685	5.7792259742	6.0160392368	5.9290432162	6.1322592455	5.8658594754	5.944380584	5.9460734069	6.042698744	6.2718259447	7.1121437066	7.0784003753	6.3933169968	6.9420693522	6.6887343573	6.1604982505
PA0034	9.4146517691	6.7455846631	9.0982048437	6.3789196664	6.1894273234	6.340932883	6.676731281	6.7929488619	6.9255295776	6.4214584697	6.754920891	8.0924583841	8.4198294728	7.3629698837	7.1387234832	8.0867702656	6.4946622054	6.4983392879	6.2002017233	6.0269283114	7.1292150069	6.8633345056	6.7388853919	6.1043172238	5.9946278102	6.2280147345	6.831502685	6.9929523475	6.6595993531	8.7283825649	7.748131934	7.9826253801	6.6279721691	6.8122851492	6.3950139799	6.4788300849	6.5441340772	6.529784497	6.4017516985	6.61372217	6.2383823559	6.7577742396	6.4018157899	7.498885723	6.3601098465	6.2722841886	6.0772817879	5.8810283354	6.8689855732
PA0035	11.3180109179	8.9067901444	11.8745181832	8.3651012815	7.9232243026	7.4512718551	7.4529202476	7.0089279985	7.6184631449	7.7252773159	7.4903780413	8.2187426686	9.1700081089	9.0309485407	8.5617200655	8.5041492553	9.0872965758	7.630515441	8.2735250982	7.4158654022	7.7190196643	8.1260344461	7.6162558234	7.7814458613	7.9613347827	7.1973683608	8.1565020114	7.8743873943	8.4633731843	11.6805147639	9.3506184309	9.2800517147	10.1366979499	10.3103707285	8.712290478	8.9834791189	8.8974659703	8.9895514745	8.23596479	8.1030438069	8.349269987	8.5977229258	9.1350612414	8.7844628851	9.0689383358	8.550729579	8.7034954202	9.5083421719	9.8310840499
PA0036	10.9352848009	8.4428808789	11.7397269249	7.6906901203	7.7324349275	7.5043976478	6.9025050822	7.6723408272	7.0670541026	7.6779169763	7.3249321213	8.8349219976	9.4528621242	8.9584297869	8.9638933697	8.1904046453	8.6903158048	7.5290436888	6.9743130623	7.7385396224	7.0065165407	6.2886807471	7.0173791403	7.4824048785	6.7800796602	7.3834447462	7.2423444323	7.232542365	7.2294250913	11.4165296516	8.7291401596	8.83689243	9.2653098587	10.5261646489	8.8527369753	8.5982512923	8.8215805219	8.9852833351	7.8175871258	7.9004268256	7.7854470545	7.9943339449	6.3450276671	7.1737805159	6.1744462278	6.3055115615	7.2814436447	6.9808441272	9.5327375248
PA0037	7.2968571568	6.7441740646	7.2737346792	6.5224871691	6.3464356621	6.8847908057	6.9763975597	6.8699501387	6.7939364549	6.6258806624	7.2320021017	7.0110797853	6.8002728423	6.4533997073	6.6234483586	7.0792621799	6.8557605026	6.5783957056	7.5258863533	6.6973406534	7.0864388894	7.6126190567	6.9302239821	6.6416311461	7.0932524828	7.2688258832	7.0926835809	7.282793925	7.3967557454	7.4226469249	7.2909175575	6.9735390159	6.9964157049	6.9818309672	6.7206845309	6.387571168	6.5211904566	6.4862379767	6.178928331	6.4192189051	6.1781245749	6.4370750523	6.9845068428	8.6525357444	7.4843285252	6.6704867283	7.3053327544	7.3790376898	6.6970055935
PA0038	7.8932214134	8.7892612732	8.624354377	11.1917899333	11.2949673103	10.1844323732	8.7408409777	10.5107440619	8.9435511241	9.877595004	8.7998154981	8.1514302022	8.9629314397	9.1238305483	9.1907333897	9.3319027149	8.1525296868	9.8248132657	8.3872319672	10.2903911435	8.7441603483	9.4690591049	8.3689657434	9.5507787043	8.518319176	10.2249489233	8.4272053828	9.9887862681	8.5044571306	8.4100811018	7.9451724018	7.9708073674	9.2750114361	9.3643672656	10.7107964405	10.7231698504	10.2474937574	10.4845325551	9.8688147937	9.8125069813	9.7480672468	9.7100136478	11.5833976286	10.3664926007	11.0064554415	10.8553389835	11.9112776629	11.3647656586	8.3815936302
PA0039	10.5255287982	10.1176775735	10.5814997501	12.4234965817	12.4847258115	10.1759064162	10.83299574	10.4714560069	10.6003687613	10.6569846748	10.8374173082	9.9634588127	11.0230767129	11.5802539458	11.3964852353	10.9301855452	9.814976762	10.5632962755	10.6135403954	10.5096814574	10.6013646933	10.5636796676	10.7114291873	10.2853835375	10.5774646334	10.6964206132	10.8581678383	10.3337044749	10.7705010007	10.9755103249	10.631154176	10.5826871411	10.1923298441	10.6724684135	10.9641686416	10.6250033985	10.630856286	10.8363388691	10.9328832167	10.810021028	11.2673926209	11.1756751808	11.2477094306	10.3076511603	10.9623578165	10.9644089928	11.6668694835	11.4627317296	11.2050444249
PA0040	8.4492482551	7.8486516538	7.4505619242	6.5503279813	6.532651068	6.8934210015	6.5157897969	6.9516269891	6.9619046858	6.9214935329	6.6840698064	7.4907653965	7.6736541941	7.3574164647	7.4937469719	7.3016169218	8.3197154927	7.1618581284	6.88202098	6.8458146798	6.6273869362	7.1501082789	7.0965864483	7.0287869057	6.6184531441	7.0583392741	7.1054093229	6.9861817009	6.9927110795	7.6966193939	8.4675270776	8.7550878428	6.6413801905	7.1373016044	6.8530441981	6.7680269605	6.7473697838	7.0274351268	7.4610948277	7.7370641518	7.4722161953	7.6601778915	6.5415326927	7.5551634182	7.4576234396	7.3773822408	6.935457435	6.8041139221	7.856619639
PA0041	6.0356564112	6.234245706	5.597495218	5.6392338641	5.4694261932	5.7873355146	5.8690008217	5.517858449	5.8807060483	5.6628377856	6.0278982525	6.3299981848	6.786818087	6.1373234908	6.2033100119	6.2682553338	6.4541816453	5.7837758376	5.9157860845	5.8190025184	6.1213683615	5.3978328287	6.280497583	5.9825343127	6.2074368669	6.0560323503	5.8522036596	6.0946893435	6.0899482107	5.7172220947	6.0880148344	6.1481626634	6.110243375	5.9439390231	5.8890506519	5.8853915952	5.5549008398	5.7987121637	6.241129589	6.5009742297	6.4697800416	6.6560263399	6.1431876445	7.1358583294	6.7135213546	6.2682121919	6.5710925827	6.5079002964	6.0257428308
PA0042	7.9807183606	7.5696661679	8.2327213229	7.5621837325	7.5618936691	6.566045254	7.1732733344	6.4555857253	7.5507660222	7.0762952148	7.676435619	7.6740299877	8.0527902771	7.7459705808	7.6600958975	7.3986258373	7.2373920055	6.3893632243	7.2773696347	6.7323884697	7.2256728615	7.7172957508	6.998518157	6.9246715499	6.8744073502	7.0143473272	7.0086095316	7.1225364241	7.5617387584	8.1023970424	8.4046688902	8.232528622	7.4298709911	7.4461185976	7.3766451853	7.7811196779	7.5446538267	7.7987230404	6.7498313153	6.8158876491	7.3902641433	7.0045030529	6.0307294508	6.5109046882	5.98231662	5.9329345754	6.411854399	6.2971887789	7.6053000954
PA0043	6.5499084285	6.6918763557	6.3719875115	6.9294306867	6.9436120351	6.1842362654	5.7662082101	6.2403915592	5.9393100327	6.0053395115	6.0282108975	7.4985640815	7.5169334879	6.4827024705	6.6824419398	6.7053568964	6.6093142917	6.2324069031	6.1475447864	6.0556994183	5.7505686526	5.917400873	6.0852379042	6.522236056	6.1682941775	6.1637092648	6.3044769179	5.9074579502	6.2260074812	6.2287705014	6.6269906444	6.6201205766	6.1963228543	6.2478822217	6.2840430245	6.1183896628	6.4713983253	6.5314890135	6.7435625358	6.4782149692	6.4616097104	6.5305165694	6.29076893	7.0220362094	6.8269131784	6.7211277933	6.6307791481	6.5356314212	6.6031570401
PA0044	7.1164025125	7.4102580266	9.7019415072	7.4076895159	7.1480528643	6.7053217643	6.3740113468	6.3210880185	6.0984489312	6.6636388802	6.2064655774	7.5227559881	8.7692149914	6.5210655003	6.8533139242	7.5514189601	7.18432023	6.6542393671	6.4050305813	6.2470157114	6.3054587559	6.4794304907	6.1217668399	6.3286472192	6.6092416285	6.5618946063	6.68458067	7.1146906314	6.5204658165	7.9768548576	7.8321206152	7.6393530435	7.1466885459	7.0461697319	7.1735694691	6.7483411823	7.2002465686	6.9986658256	11.7352533443	8.3331269675	10.573213221	8.350776133	7.3750917916	7.4867062281	7.017434736	9.0323538867	8.8925463881	8.8097724388	8.1240490874
PA0045	9.9746797667	9.4402124612	7.8230506248	6.1923700116	5.9610546773	6.1755375041	6.5368900258	6.3840070765	6.5185080713	6.3871472326	6.5137366332	7.9909343307	8.1198585615	8.2882767013	8.0493225264	7.9703365414	9.990211272	6.6136607686	6.4324400212	6.5147819613	6.9233947092	7.1503587853	6.8455104725	6.6472293213	6.7897864687	6.595320391	6.436481563	6.5609384881	6.888168335	7.773045027	9.6254519878	9.3814860416	6.7866175892	7.4294481543	7.461659483	6.555155098	7.316922872	7.5656475807	8.9146006671	8.3463076295	7.4200106867	7.2510071617	6.7106413439	7.5108314718	6.9010894647	6.6189710305	6.6348467596	6.9150069763	8.6641041255
PA0046	10.7402885166	10.0445675306	9.2699796813	7.264638002	7.326080824	6.6918132565	6.2953724704	6.3534803164	6.7157175004	6.5280151593	6.703983048	8.0630040605	8.3914651475	8.8376709468	8.457445497	8.4252227837	11.0546863015	6.6085342345	6.4491439505	6.7693233085	6.8411727657	7.0562408252	6.3991158194	6.226080786	6.3441756003	6.6491640971	6.6738984382	6.3716433137	6.2980735658	8.8276235577	10.6779797783	10.5402796344	7.7366683973	7.7214196856	7.8215586293	7.2947315502	7.9278629455	7.6005369272	8.8422963408	8.2722808081	7.8018321876	7.6000601751	7.250879115	7.353843479	7.7439802151	7.6265547831	7.5771086364	7.0154510571	9.1470060212
PA0047	9.162690869	7.8618422192	6.8218341702	5.5024521472	5.1987056338	5.3731077683	5.2256185511	5.4352375549	5.3590752855	5.4184879328	5.2884498567	6.3936998454	7.2278313053	7.1360052493	6.8326449052	6.5096213513	8.9653775585	5.5405951047	5.0773602373	5.2942654919	5.0432053119	6.0989586553	5.4762590826	5.355117076	5.4679792725	4.9794900016	5.2867814875	5.8877356767	5.666169171	6.719403458	9.0316105431	8.9250193319	5.9327481106	5.9822007317	6.1373708455	5.6450486227	5.9110567114	5.8816108949	7.0962892926	6.1337286211	6.0502642016	5.7792011532	6.3693460826	6.5553657361	6.2613789487	6.0703016761	6.1504529571	5.6316291473	7.6701875714
PA0048	6.4849495142	6.8631867473	6.4451650121	6.8067513248	6.849741998	6.6121324996	6.825312294	6.2154845393	6.3986763197	6.468274385	7.1674227264	6.9917067261	7.0492361212	7.4103350824	7.7818011982	6.9986130494	6.9835265383	7.1701007383	6.9305449434	6.8191089102	7.9629774725	6.7640371077	8.0463642116	6.568789427	6.7159720777	6.7987237152	7.324870857	6.5090694621	6.5504624773	6.6567333249	6.9849265559	7.1204298728	6.32945048	6.0449748148	6.2471069842	5.9788978419	6.3124998859	6.2304570615	6.8471070821	6.4965266287	7.5979194971	7.7731316895	6.6580696353	7.0625034595	6.6194702808	6.9443653176	6.9489181357	6.5936163156	6.2284190193
PA0049	6.3143116511	7.3831554709	5.996874371	6.3678181329	6.3690877259	6.3110506409	6.211060041	5.9248424635	6.3160512008	6.1810295704	6.0739008951	9.1043505875	7.1713244737	8.5939953864	8.7523985563	7.8785502579	7.4148647155	6.5349376863	6.3039303943	6.1693939606	5.8730925064	5.8953652113	6.0777778462	6.3036506176	6.2244306796	6.5063895267	6.297051085	5.9782772701	6.0676759085	5.9270852626	6.0654850524	6.3336737291	6.1110466656	5.9725741665	6.3132634941	5.9926930818	6.1611063917	5.7719760745	7.6137868078	7.1412497203	9.0138739559	8.6484634728	6.987383671	7.1844625727	6.9164120532	5.9021751705	6.5487132212	6.5070482023	5.4284011617
PA0050	7.8192221795	8.1373147313	7.8295152925	10.0119796241	9.5768016604	9.665613153	9.14465717	10.226744882	9.6178801258	9.9892341179	9.4764159828	10.4428290821	9.2481024218	8.9332647428	9.4792629379	9.1851885857	8.2300852058	10.1374105406	9.6253968362	9.8957303683	9.4645826182	9.4764424564	9.8565116031	10.5115306616	9.698702695	10.2592659217	9.3071986788	10.3827670282	9.2474191067	8.2189231929	7.6395476904	7.8472521013	8.7658678501	8.2881617461	8.5200394309	8.412969434	8.4643610368	8.0195283538	9.3130299138	9.8748902542	9.9058267468	9.4707740895	10.8133239626	10.5444587873	10.6400392045	10.6121864006	10.4986503824	10.2293482444	8.1560959991
PA0051	6.3326147084	6.652022125	5.9007783761	6.5510010075	6.6115006489	6.5073386753	6.6702663946	7.0313078164	6.9049112659	7.2059313525	6.5418212156	6.8925213579	7.038481867	6.5117034949	6.8468180328	6.4846281426	6.7888354754	6.8005942382	6.9811154719	6.8885231001	6.9505366688	6.998648969	6.9600508958	6.723412222	6.7498629644	7.0618914598	6.9479961653	7.529347553	6.6017956487	6.2005417885	5.8370068202	6.2640049886	5.9869046085	5.8336850874	5.9225607255	6.1413196524	5.7630092695	6.056728466	6.4935643715	6.9288848808	6.6367339507	6.7177940334	7.4029415636	6.6072334263	7.5901297356	7.4416446701	7.5134790766	6.874479308	5.7281940044
PA0052	6.8226740578	6.873151622	6.4259194769	11.2064100456	11.2294048625	7.5701387331	6.5524498089	7.9577739524	6.4809860706	7.7142330641	6.7151015645	6.696588347	7.1104418028	6.7418720028	6.4843667184	7.6350512881	6.882518223	7.267556709	6.7888504722	7.7819059973	6.9061662744	6.6719647111	6.8361917839	6.9598258309	6.6207724879	8.0030780078	6.9466764625	7.5764261875	6.5080147896	6.4685258965	6.6429405	6.6775678218	7.4755846458	7.1619600559	7.8673964739	7.6800647334	7.8573727183	7.7632200338	7.4119350586	7.4158269669	8.0107087577	7.6118079643	10.013058977	8.9953632066	9.7105523384	9.6819019186	9.834100209	10.1171113033	6.784705861
PA0053	5.6310226435	8.0283221438	5.524605251	5.6497831529	5.7818273482	5.4680903059	5.9139151115	6.5912982429	5.4730710823	5.6883264226	5.9049185572	6.3654292122	6.6406689489	6.444352715	6.6449570821	6.6393213346	7.635204982	5.894335487	6.0598406916	6.0931162103	6.0176237315	6.5413884821	5.9663889266	5.8159120836	6.3150352301	6.192920097	6.1464890856	6.1011187431	5.5805810546	5.6178423978	5.4920423853	5.3996338333	7.61291965	7.1788392334	7.6015387925	6.7795754551	7.5363595695	6.8103340716	7.0705364196	7.1331355988	7.0501153681	6.6848155847	6.9605732691	7.5894884023	7.4913655596	7.6330754938	7.2457224249	7.4456769827	7.8676733809
PA0054	7.1624105401	6.3789930153	7.30622374	5.9846240696	6.0751935816	6.0301898152	5.8432532334	5.5243934734	6.0814975457	6.180524496	5.8924350437	6.4687598819	6.1320603302	6.8143749538	6.4795850618	6.034674965	6.4759932944	5.9414366015	5.8478136553	5.4274695082	5.5324828159	5.6017011896	6.3432448542	6.1001944228	5.5943772413	5.4646080322	5.3838073928	5.4448662279	5.8531200336	6.8847309108	7.5598564018	7.7617222738	6.0983011651	6.1776809513	6.194721927	6.3747615194	6.1207785904	6.453741208	5.5498032022	5.7764001855	5.9758342371	5.8363680416	6.0070942528	6.5620499437	6.245191426	6.1861434984	5.6076979185	5.9268507203	6.2834541796
PA0055	9.5311778894	9.4872575505	10.0861054282	9.4483393828	9.4151057067	8.9650957994	9.0100764649	9.1196881006	8.918883145	8.936697583	8.6458375097	8.062621859	8.8451496863	9.1362544785	9.2989197602	8.6478666584	9.7001443946	8.9858803305	8.5480810701	7.7245255181	9.0638966115	8.5175413144	8.8202556242	8.6986220286	9.1696842081	8.5178553293	8.854559523	8.3443192688	8.6196669426	9.8622058258	9.8421568198	9.7978453391	9.8330219595	10.1873260565	10.1609297779	10.086500294	9.9759539374	10.1319888897	9.06221799	8.9509632532	8.9981126874	8.9656806067	8.1965897947	7.370938723	7.930131001	7.8058828634	7.6149423327	7.8520784806	9.4016746447
PA0056	6.5384264187	6.0454362388	7.1329581342	6.0841532059	6.2589079196	5.9111527519	6.3327672568	5.7936000711	5.8371445591	5.8481550497	5.9163643585	6.1000396861	6.0814709745	6.4009983976	6.2899132608	5.9596486829	6.1728673872	6.0869773805	6.1277853381	6.3605402288	6.1030187092	6.8111185257	6.2803123879	5.8928677152	6.3254726156	6.2319975249	6.2625912658	6.2768453244	5.9839162111	6.4886142922	7.4928624936	6.7741591515	6.013473575	6.0803321632	5.9796769202	5.9653538474	6.008963303	5.845881458	5.292962051	5.7320569083	5.4969993839	5.4157962211	6.3427275598	5.9518139735	6.4762429627	6.0676084848	5.9669169478	5.9443408602	5.8208190969
PA0057	6.4032235717	6.5070109907	6.4957621866	6.2874283498	5.9675920774	6.2158436214	6.2435244108	6.5916856797	6.6145971316	6.032876914	6.320952532	6.9177240019	6.5359864426	6.6958587397	6.4321161923	6.5866717532	6.3327364007	6.245290034	6.7547693752	6.5438395946	6.3464029995	6.5480428929	6.4226884256	6.3209556595	6.3198133791	6.4121380815	6.1766809295	6.1605761477	6.4805626553	6.2928956215	6.6415603891	6.8290062068	6.3463971995	6.2063600585	6.1523907939	5.8504657296	6.0700333313	5.7091504531	6.1798395468	6.2853552463	6.471918748	6.5019699439	7.1202615335	7.3937557086	6.4046528386	6.6258364636	6.4229335473	6.3656933663	6.0913932134
PA0058	6.9326359638	6.5413632011	7.1202253101	7.0230933439	7.0271388912	6.8631264711	6.2653430034	7.2535285799	6.4560593811	6.2380100678	6.6543110791	7.4403471039	8.2561383982	6.8717036474	7.6624426728	7.282878659	6.7392450707	5.9960788036	7.2787642255	6.2583692434	6.9243775803	6.7092091495	6.2002893752	6.4256786834	6.8619568956	6.172133151	6.6941814241	6.4520122525	7.0596011344	6.8310484001	6.8320354658	6.9715406458	6.6664978524	6.4525083328	6.4042865817	6.4329433873	6.3343802011	6.3952577659	6.6398214216	6.6906877402	6.4580981352	6.875891465	7.3887739709	7.805416294	7.513769681	7.2051918847	7.1964472959	7.2795092764	6.3287331073
PA0059	6.4936296725	7.6506343159	8.0055272493	10.1964472011	10.5784591065	8.7602353224	7.6324619699	9.1741465294	7.8990292768	8.8111245945	7.9766848762	7.185738698	7.3160108712	8.6320352426	8.3246223994	8.507770604	7.0804702876	8.4790105203	7.3565460671	8.6914782208	7.5304252554	8.6417407145	7.414186392	9.0093886171	7.6581665853	8.9905622429	7.6604512068	8.5414997089	7.1540065006	7.266324998	6.4245704489	6.0404757435	7.2887144463	7.299450255	9.7362853982	10.1274913869	7.5444006254	8.5149628879	8.6449768172	8.4232370098	7.9063632566	9.0323707125	11.9569191039	9.0261913021	10.6791994076	9.8222009422	11.8791643808	11.8643766294	6.2688216901
PA0060	8.6993741487	8.8997893483	9.6129154979	9.3174447154	9.7975614919	7.6294369468	7.1113204503	8.2363884684	7.4542098559	7.0269789708	6.7764644195	8.1629893272	8.512224204	8.776254899	8.5860965283	8.9625740545	8.6036760763	7.5766614055	7.4146754124	7.0438656252	7.239420971	9.3994032696	7.5827380287	7.3257841625	7.1750411177	7.9780359909	7.1941216205	7.2134193972	7.4532499239	9.1931612035	9.1686035511	9.0457567095	8.9655808952	8.5239205691	9.179950649	9.3177077168	8.1056116164	8.4748836729	8.6208470953	8.5225945753	8.9148011445	8.9522272241	8.8972468763	8.2550174007	8.735292318	7.9956871623	9.1597494823	9.7932947601	8.2586524438
PA0061	5.841510125	6.2574383409	6.374686249	7.1865004142	7.1926762268	6.9233708377	7.6317650847	6.9023631168	8.4353765384	6.9837776824	7.1926153792	5.6585511567	5.7907087781	6.0055027352	5.9154357696	5.6687643563	5.9409202564	6.8329576427	6.8129493547	6.8835917143	7.2683558931	6.8849583565	7.0951812375	6.7638475244	6.9223533511	5.7916656026	7.0931623049	6.594837947	6.9793678839	6.0588623847	6.1845687714	5.8353294296	6.1065828422	5.9122959778	6.2516489269	6.3328227	6.25351044	6.3944428887	6.0344887319	5.9805525866	6.1550433965	5.9840707132	7.3271156844	6.0221302912	6.7069242543	6.6096650789	6.8987037398	6.5900141209	6.15137612
PA0062	5.6217824407	6.4821478529	7.4086843385	6.3542850594	6.6154231373	7.7086558111	7.5412789518	7.8207763881	7.6533974583	7.6652222045	7.5865590675	6.331484411	6.2259320772	6.3470629582	6.0231116445	6.0410612688	5.8711744373	7.2242400108	7.5856540263	7.0127296043	7.2352605863	6.6514311901	7.4553499037	6.8700845518	7.2063741672	6.3092915756	7.4888551109	6.5900968985	7.4678544547	6.4826360647	6.151175965	6.0654025219	5.8852925949	6.014050748	6.4295694037	7.0617405068	6.1249979539	6.4449092507	6.1513259193	6.0045747863	6.6118501291	6.7241781889	6.3169226954	6.2975410319	5.8801601975	6.4026922765	5.65471689	6.0186282186	4.839169133
PA0063	7.5130265345	7.3187391591	7.458949462	6.8020288889	6.9372189038	7.0022254485	7.457729301	7.0887464017	7.3284468764	6.9577158742	7.1631980524	6.2945188165	6.7002943761	6.6440363574	7.0705587457	6.5607075798	7.2321298438	6.7730528183	7.1684464196	7.1312685242	6.997754589	7.2597982749	7.3421077248	6.5617072443	7.0697348503	7.0382041467	7.4455751783	6.5984918634	7.1991614178	7.6276001933	7.4911246101	7.5572300029	6.6167506849	6.6888926535	6.5192316814	6.790091472	6.7981740793	6.8985957867	6.8679498467	6.8929802809	6.8687150454	6.3762090803	5.9462899875	6.3250115022	6.2745854713	6.4508208854	6.232707098	6.1463669928	6.9138308077
PA0064	7.8158692876	6.513905923	7.0552715315	6.9203111024	6.9766082883	6.6531122158	6.5750203824	5.9941075532	6.6490440856	5.7652684448	6.3584000593	6.8465592663	7.2679192163	6.8640962457	7.2547244102	6.9110004235	6.9716279322	6.1603526194	6.335542323	6.6344116275	6.5893957984	6.231353069	6.1726175324	6.2953298531	6.20320392	6.3599924449	6.6738682423	6.2615941784	6.5671832518	7.3691998315	7.722591987	7.3326205797	7.1731686269	6.8037626574	6.9457422468	6.955491111	6.9669066079	6.5338466609	6.3526056985	6.5027001909	6.4418438643	6.6760778057	7.0366772999	7.6912742816	6.6798590884	6.614844744	6.6265388269	6.6810343195	7.6129972266
PA0065	8.6858682116	8.3820311496	9.0386012616	8.2568917258	8.2467527333	7.3672030579	7.4093067914	6.6877538983	7.7280564407	7.8678760736	7.1920807177	8.0254015417	8.229540279	8.0720601941	7.7007235266	7.6601240158	8.3458187616	7.4233667363	7.7835942431	7.4527765002	7.2108534002	9.751364953	8.1515006543	7.1639141056	7.2592064874	7.4098273504	7.4355790468	6.9064359429	7.7319729728	8.5766006667	8.9618430418	8.9505914774	7.9111858903	8.4703249132	8.2764744791	8.4375328602	8.3083654205	8.6985016029	7.8533098871	7.6722817958	7.7242111148	8.1084744789	7.9900912533	7.4740480733	7.7681422634	7.6799836344	7.9657464588	7.9014267301	8.2685390477
PA0066	9.2455861292	8.6538786199	8.8236007448	8.9028021527	8.9946300283	7.4463000532	7.3253749155	7.2149944874	7.9681314074	7.8716280735	7.6604449097	7.5796854253	7.9821244357	7.5462804739	7.5641507942	7.8216671608	8.562181934	7.2972241811	7.8620213944	7.9919693057	7.8973865014	7.6146025228	7.8468714285	7.5886734655	7.5200776177	7.9032203968	7.8620087344	7.7471846698	7.8544664176	9.3219403334	9.3649397324	9.1508514411	8.7132269719	8.5159320915	8.412895889	8.7975052937	8.3378956633	8.6865890848	7.8227615959	7.6715091672	8.0531107267	7.9947356275	7.5073325134	8.116358493	7.91061155	7.1080206218	7.5164700821	7.9453510032	8.6165456584
PA0067	9.8153715053	10.1833557837	9.5442989421	8.7929643421	9.0628285109	8.3299970327	7.5030924664	8.2375182497	7.5542043212	8.1395578485	7.7319828035	7.2913859745	8.6302311966	7.8390649855	7.8829239614	9.1491250763	9.9950570116	7.8513012968	7.7551450165	7.2625071053	7.6831094274	7.4622709939	7.4837154292	8.0523285203	7.4765265276	7.4376836042	7.5585075967	7.5149932312	7.1709734668	9.4742117946	9.8685116571	9.5941287028	10.1486847966	9.8688146664	9.7839626732	9.5325199935	9.7134305098	9.352676747	9.7804200771	9.6853732338	9.4853434059	9.593119919	8.7427948285	8.5825146713	8.6749948044	9.0035117946	9.1690024193	9.3377378402	9.8368889362
PA0068	9.7194465843	9.8681634741	10.0603835531	8.1182154601	8.1760608022	9.8933047362	9.1815773369	9.1524733093	8.999524308	9.4962740143	8.4356706474	8.3907483118	9.2714428918	8.6241467426	8.4614388668	7.9954842808	9.5714389712	8.8959900805	8.6234823844	8.5137900588	9.3710089814	7.0629676643	9.0830753273	8.5738692877	8.7523740503	8.3757587912	8.9404233557	8.7060959229	9.375328342	9.5341031377	10.2970239181	10.2082305908	9.2375370588	9.3823107306	9.0463865542	9.494126633	9.1949864387	9.5356394672	9.2079250041	9.1980506647	9.0591355535	9.5090744293	6.9653821354	7.4318887923	7.3791442603	8.3488740798	8.3367679068	8.1947789031	9.7215532687
PA0069	5.9181308636	5.6154170702	5.640522828	5.4387153604	5.7092783559	5.9953825642	5.9267027763	5.9122808047	5.839780077	5.9884879219	5.477603921	6.0822221415	6.4867817504	5.9513422469	5.8155402067	5.873965657	5.6883529619	5.8705136048	5.8711587151	5.9881926097	5.845114254	5.359489745	5.896388512	5.8958785082	5.8598091383	5.7633935148	6.143481451	5.3533557099	5.8060655228	5.6166588187	6.2006799102	6.0366713996	5.4788002715	5.4338446777	5.4098945707	5.4556720484	5.4912946745	5.4583619365	5.764296699	5.7408617435	5.8513445486	5.675638932	6.4677568874	7.4399932087	6.0565793268	5.9240498858	6.2083908907	5.9293344982	5.5559876392
PA0070	10.0548716235	11.4780784663	8.2052255636	8.4117964036	7.9845920965	9.231334238	9.2586948411	9.0346160948	9.2767748267	9.179568517	9.1319157335	9.6952368577	10.9445265303	10.6541549996	10.9798360517	10.9350890105	11.9135984541	9.3832590079	9.1241284781	8.8538225488	9.1895058703	8.3778755597	9.3568426918	9.1963457999	9.1065142102	8.8206340561	9.4122429982	8.7068379142	9.4106374251	8.5621990324	9.2369559011	9.1588908045	11.0307705169	10.9546789624	11.0605094611	10.8487408603	10.6103104965	9.6745557753	11.3522417868	10.8516955631	9.7628500979	10.2831807463	8.3239838639	8.191551049	8.1738364674	8.6716026508	8.7758740166	8.9552186714	10.4537429028
PA0071	7.8297441397	7.9364965663	7.0121035459	7.0816958148	7.0649939775	7.0920185072	7.6556507779	6.7707018354	7.1700591791	7.4571147907	7.143685471	6.8268530907	7.4948382358	7.3352792146	6.9218270234	7.5732612045	7.9236840301	6.9570903348	7.3610751806	6.7941739503	7.4423171827	7.9728903702	7.0752338279	7.0457991047	7.339051836	7.3327904121	7.1644654261	6.7205515252	7.869780188	7.1890230681	7.5363868021	7.7287321585	7.8023731574	7.4314870098	8.0559432875	7.5739523966	7.7836930277	7.4212583284	8.0063367791	7.6287711765	7.4102798768	7.0233214867	7.9487498324	8.1191984521	7.7668873534	7.4363065855	7.4339047972	7.400324738	7.1878285504
PA0072	7.5173203591	7.2442847402	6.4377233446	6.4081425531	6.4634858711	6.9736114457	6.7626095003	5.9763964757	6.9868892671	6.5209327096	6.8430079014	6.7121233976	7.1214264801	6.9879980001	7.2710763168	6.5060796353	7.4437250287	7.0385861041	6.6587844125	6.1753459756	6.7951287438	6.6070585133	6.9164358959	7.1819922606	7.27521366	6.8779415868	6.8968068528	6.6496999067	7.1825028475	6.4713918173	6.9602143272	7.3277834615	6.1620991272	6.2725322489	6.3253412702	6.657322008	6.0982220024	6.3256907241	6.9405892818	6.5660340835	6.4831157492	6.7136876221	6.9855329943	7.1361511573	7.2413382222	7.1708937937	6.9771662262	7.0618625994	6.3819107652
PA0073	8.5234735262	8.5103762827	7.1651216031	6.4622025293	6.5541272486	6.8732962227	6.8643164186	6.4572218972	6.8995734695	6.7035354534	6.9340739258	7.8762239546	8.5652657327	7.7955269398	8.0368943104	8.8849137613	8.6850074937	6.8883006666	7.4632270533	6.9461006033	6.862062471	6.9604429692	7.1494465983	6.9594198641	7.5019179458	7.122401205	7.2959918771	7.0218122494	7.1405146012	7.1194295749	7.7822189749	7.5778108084	8.0452352866	7.8129968809	7.9642800069	7.4265094147	7.6670970317	7.0304028794	8.2576792582	7.7337874462	7.8101938612	7.4674041678	9.2448722895	9.8139039777	8.4988873382	8.5963693951	8.5802758583	7.5530416837	7.5613128936
PA0074	8.523461535	8.6368943309	7.373504563	6.5952205751	6.2445793566	7.5360066218	7.4878926037	7.2776746229	7.1732345017	7.3926987821	7.6166236167	7.0644523934	6.9829026321	7.5946651048	7.7258913646	7.1926618019	8.5520176062	7.5809504966	7.107050068	7.3579199166	7.3542331843	6.8374119957	7.2291915908	7.5945409202	7.2563926393	6.7758470031	7.553909296	7.0934006222	7.4106903646	7.3750322768	8.1292817339	8.2684107388	7.5080770191	7.5131070637	7.6820640041	7.9714111586	7.4098400658	7.6684748385	8.1880928361	7.617804108	7.5941467754	7.6157026969	7.2117341769	7.4747136766	7.294065442	7.1752807856	7.2078785825	6.687475679	7.7497583082
PA0075	8.6367264806	9.2123400591	7.4810769487	6.4012739401	6.5288007683	7.4428886079	7.771701387	7.6189714027	8.1206864134	7.7896778046	7.4861292936	7.2113155326	7.6501354157	7.3529440173	8.2949441256	7.4393374504	9.0986986692	8.2036537289	7.9835248934	7.7729349251	8.1744174392	7.5520439317	7.7334530485	7.694639822	8.0486592998	7.9918981835	8.077327533	8.1371805564	7.9776074454	7.7660320301	8.3263230679	8.3570478364	7.9920971109	7.7200852117	7.9533852076	8.1411076425	7.7723596563	7.7256008927	8.6191773472	7.9148274914	7.6637390601	7.6382658474	8.1760819315	8.0114437305	7.9350811066	7.8824897432	7.6280984575	7.1746984583	8.2052995429
PA0076	8.163472023	8.337177975	6.6196894698	6.1543668261	5.9054063127	6.7404993831	7.0870266856	7.3793815197	6.4235812346	6.4541007539	6.7339858481	6.6687339175	6.4665542584	6.8403364398	6.89126971	6.8107615418	8.4702570843	7.606335602	6.5221341529	6.9972351809	7.2643801311	7.150178445	7.1195219278	7.2366494465	7.1089423984	5.9850314921	7.0293702855	6.3930208925	6.9954793656	6.9766816321	7.3270170726	7.344644917	7.0176266665	7.3433209846	7.4505589568	7.9082857578	7.0469357649	7.2472323383	7.8194864793	7.1867404685	6.6512755813	6.6841932213	6.7719526843	6.7671371938	6.9871923617	6.8724488829	7.118282667	6.658825246	7.1574727634
PA0077	8.7409586704	8.959126705	7.1489492028	7.3250354113	7.074343512	8.3969709335	8.3868798096	8.3385599919	8.517775426	8.4700208609	8.4003949181	8.2295063194	8.4754734517	8.3371170166	8.3321538164	8.1854426053	9.3942227673	8.6048593377	8.6517410874	8.543740943	8.5916980518	8.4396471634	8.6869100519	8.5433714961	8.0653627536	8.5488321683	8.6749176772	8.9725465195	8.8289992858	7.3085033574	8.1018646548	8.0312795881	8.4310437178	8.494737529	8.6441844603	8.7445352932	8.328351065	8.3656058166	8.3331377098	8.3037646032	7.5782029255	7.684503731	7.5345728669	7.9251119026	7.3468093962	7.6518228175	7.1997961053	7.551698639	8.1468668941
PA0078	8.9641720069	8.9448398614	7.7035798174	7.1745748464	7.3138619513	9.0333657619	8.9147313147	8.6561207681	9.0162653339	8.9020235105	8.5270483216	8.6472384357	8.7691226787	8.5366756897	8.6991119883	8.3762286482	9.7691568617	8.9848356558	8.4530776278	8.6093424036	8.7868493348	8.3835890893	8.8679576856	9.0154074245	8.6181251778	8.540171841	8.8643800573	8.8131781344	8.6921930473	7.6710442563	8.5768484439	8.5232441793	8.5077119156	8.3578523156	8.7230187011	9.0300417607	8.496212135	8.4621100043	8.314406947	8.3345548602	7.8305341435	7.9359336418	7.5539514966	8.396514264	8.0452352866	7.2015076743	7.7175452951	7.1429262201	8.1840856833
PA0079	9.3958563412	9.6385229412	7.8074666147	7.7541429206	7.5908493	7.5252582488	7.069648489	6.9454665666	7.4505515045	7.5160233627	7.2589629871	8.067063748	7.7046083042	8.7071232916	8.5635503886	7.8794718484	10.1491588516	7.5360480436	7.0010812692	7.3118907453	7.3801962787	6.7575106035	7.0217375139	6.8612692834	7.0581379657	7.0351769644	7.2934449048	6.8265938359	7.2059199978	7.8363625244	8.6046415019	8.8791844419	8.1788243686	8.6334455988	9.1161356007	9.1246526551	8.8922769366	8.5651777428	8.1246528573	8.355497423	7.9011702795	7.8982560129	7.3794316547	7.5454287697	7.855103135	6.9907175889	7.104156502	6.7501973849	8.4233995865
PA0080	7.6562397787	7.8681636958	6.3069564248	6.1515697446	6.3180552264	5.5472077687	5.9162425002	6.0096845302	6.8842442587	6.2331913098	5.3837263954	5.8449801033	6.8732951259	6.625963422	6.5225149397	7.3475521552	8.4238832287	5.8712631767	6.4278813123	5.9868388992	7.7293675582	6.4041098599	6.566502026	5.9779467296	5.9558805975	5.9164016475	5.6756252747	6.2552255521	6.4428894671	6.3033410541	7.591775004	7.6231794516	6.6866948788	6.6573999109	7.5418871409	7.8060631485	7.1561177961	6.9204701565	6.780877814	6.8711792075	5.919440802	6.0393777231	6.496450754	6.4841116302	5.9191165522	6.11278312	5.9078589658	5.9554968067	6.519260228
PA0081	8.7637206906	8.9017210428	8.0263196675	8.6168482337	8.3424335761	7.5597008716	7.8922813394	7.541318913	8.2921101679	7.5911153186	8.0232906463	7.4823594708	7.7936623724	7.589230082	8.1951381376	7.5812583983	8.9403160227	7.7072546599	8.2157740563	7.4008686186	8.4091380135	6.8961090692	7.8381493472	7.7607488336	8.069588417	7.662574328	7.8218307004	7.6800366949	8.3213014311	8.1736518856	8.5314880381	8.512932242	8.1945408721	8.3677357777	8.7078578821	8.8389425024	8.3506107344	8.4883935819	8.1820796344	8.070752701	7.837747625	8.0774155489	7.6013504752	8.3225820735	7.7897491786	7.0546346653	7.7197664653	7.8142530611	8.3828410281
PA0082	8.9362177385	8.0985181995	7.07050344	6.6889944419	6.567937147	7.6261607936	8.364795209	7.6328373114	8.5154526214	7.5434293996	8.3351573863	7.2763677019	7.5253576813	8.2219160052	7.9226180246	7.6734761152	9.1307027504	7.4648031915	8.2822435846	7.7386118595	8.0739817663	6.8577551623	8.3073630844	7.56144848	8.1429926373	7.4764016324	8.0898288344	7.6364046376	8.4492507837	7.3559426901	8.0685771207	7.9326437532	7.5781271001	7.9078800256	8.4137647946	8.0684652761	8.3070635867	7.7667818951	7.386349565	7.8374326616	7.1456188484	6.8478210203	6.7111749147	7.9039038899	6.9008066534	6.4582782259	6.9811077216	6.7177462293	7.3554627251
PA0083	9.9381550726	10.5230412333	7.7167572148	6.5397571779	6.3022108433	7.6252616735	8.7421994327	7.4718095161	8.6030507607	7.714064745	8.3429953688	9.7268003526	11.0542452136	11.0693462799	10.4663911859	10.6341027394	11.3048780207	7.4373242363	8.1633588725	7.7337558755	8.5109325974	7.0469318513	8.8388708713	7.4798248256	7.9871810548	6.8003088991	8.8840354729	7.6052640138	9.056236939	8.1168763349	9.0729958789	9.2312413985	10.1973369557	10.1045499106	10.6987830169	10.7668120433	10.4271664477	9.8841431843	9.8036499044	9.7786872532	8.7679695652	9.6801983041	7.6181688671	8.320750957	7.7208829492	7.7858046604	7.4009196238	7.9525335894	9.7853102663
PA0084	9.6653291112	10.1951154274	7.830636734	7.0323038208	6.6726817088	8.388994179	8.9577812223	8.0315255497	9.1622351813	8.6102119741	8.7948917827	9.7379206544	10.288582761	9.9748772341	9.9463508779	9.7565893504	11.0061132054	8.762249277	9.0230879049	8.3345919567	8.70347603	8.0624276897	8.8650661037	8.7468390457	8.7776493214	8.510955781	8.5606310422	8.3863964407	9.0908291139	7.8131042903	8.8174714229	9.0107727257	9.4201825371	9.733748351	10.147201414	10.3958208684	9.7669003467	9.3697188306	9.2970759148	9.2865871349	8.4427983122	9.0816550597	8.7188116559	8.3092582995	8.8601905484	8.5458072549	7.9492177399	8.3860528813	9.0472986553
PA0085	9.8678863527	10.4188752759	7.5990430103	7.1586850987	7.4407651958	9.3479363036	9.8833328005	8.2695809187	9.5763212321	9.2304620929	9.7316880282	9.435051591	10.2783443967	10.9519750093	10.7733243164	9.9916018724	11.1933560044	9.6814921517	9.7520074541	9.1302032474	9.9789128863	7.2387956708	9.9863361818	9.3756526048	9.6332102087	7.9095408076	9.9562947327	8.5239229698	10.0691121922	7.8740857779	8.9261631463	8.6156947085	9.6530787893	9.9183543813	10.2496041183	9.8857449281	9.9286816614	8.8267836525	9.9502847353	9.5992531542	8.5912821648	9.1283201507	6.7258459886	6.7027414368	7.197993735	7.7401495681	7.3223443065	6.8774796271	9.0131715945
PA0086	8.3114709267	8.3248854227	6.3992432167	6.1328167433	6.221198765	7.8136852037	8.2301054216	7.0242588386	8.1918388296	7.4985498459	7.8335612309	7.694252825	8.2042588613	8.563270011	8.4564379324	8.2457208164	9.2643843412	7.5662826232	7.5094174593	6.5827943821	7.7875652343	6.7437712401	8.116260319	7.3391694793	6.9504951558	6.841382042	7.9225861656	7.1559572491	8.0649446099	6.6579353433	7.5385272014	7.2933385436	7.7751815252	7.7413526004	8.1638834051	7.7903466788	7.6869689253	7.713369494	7.5123364275	8.1147619739	7.0536329845	6.9708411883	7.4020915431	8.1561730255	7.3800561096	7.3198167864	7.4267044381	6.9521359649	7.4028072903
PA0087	7.7941019117	7.5628306284	6.2224663928	6.0438566308	6.0072326516	7.5346022143	7.2451992843	7.1044017547	7.6557991631	6.9160033017	7.4965332223	7.3187566485	7.0929856197	7.6316248655	7.9657511655	7.4843913247	8.4412012402	7.4049505001	7.3689299541	7.2049392679	7.3779158197	7.6569825136	7.621898313	7.46772618	7.2664712562	7.2909270524	7.1149343466	6.8444415708	7.6193001809	6.5342991912	7.0769670954	6.8447604359	7.2045197205	7.3755791913	7.2696080945	7.6319653567	6.996600331	7.2891937254	6.7932315283	7.475120126	6.2175656139	6.1119092065	6.7285694759	7.333880313	6.9204399566	6.9741218778	6.3677585786	6.7787640869	6.6426878408
PA0088	7.7760961353	7.4423992046	6.4417286238	6.4105472583	6.1995642988	7.1331773651	7.2298245034	6.6205781929	7.305826487	7.081349391	7.1433393003	6.8434792032	7.350868392	7.5547586544	7.2485776457	7.3110944066	7.9560143599	7.1590127509	7.428827464	6.9276086818	7.1402111915	7.3128447948	7.663504661	7.237905261	7.1462265594	7.1832085424	7.395354994	7.2880063016	7.2563310271	6.1881246021	7.4145410202	7.1543149015	7.1330094395	6.9219418708	6.8276180964	7.3498130141	6.5918801623	6.7295416677	6.7455799151	6.9282112857	6.3583071334	6.2352240946	6.6264836202	7.4736329722	6.7368141444	6.6262905799	6.8487608145	6.7593754595	6.8239909673
PA0089	7.4350553839	7.4325763864	5.6794332425	5.5704672023	5.645550658	6.8834547189	7.1983220732	6.9271151867	7.2921888642	7.5529805744	7.2611313066	6.774851551	6.9928442186	7.0027272833	7.0789499421	6.9079899082	7.9843855654	7.6473405807	7.3956865638	7.5398620247	7.3528166491	6.8731160429	7.8468600093	7.1686990085	7.1698167596	7.0330205939	7.3736834544	7.0206892409	7.2559502605	6.1931193257	6.6181244929	6.743545394	6.8126281445	6.8011671623	6.8730482295	7.1073115885	6.7185922794	6.7531449363	6.6823272395	6.941075202	6.3046613121	6.3784268299	6.7946737352	7.1065127553	7.0134984678	6.6375159323	6.5364007061	6.3892822103	6.4597673034
PA0090	8.348230135	8.7016095652	6.6484704606	6.2312942925	6.3501240688	7.9149665899	7.869520467	7.5387707804	7.8733557077	7.9321286168	7.5619613792	8.38197626	8.8109515338	9.1465181522	8.9229844695	8.5166662331	9.6129421617	7.9753336415	7.8180134942	8.2041088368	8.2513911135	8.0686649616	7.6816223527	8.4416125016	8.3756840965	7.6439117692	8.3900462581	8.123733924	8.1688786935	7.0281359516	7.7197010452	7.9117644248	8.3555920113	8.1213703373	8.33293442	8.7791343032	8.3466048675	8.0850665819	8.3627891218	7.8397313558	7.8699770248	8.1362367537	7.3700075701	8.0271963443	7.6071384411	7.2892302329	7.1661010286	6.859677879	7.8091314519
PA0091	6.6784948523	7.0292497627	5.8145361367	6.1182844313	6.050297884	7.5348075189	7.6460117738	7.385435311	7.4551215373	7.682825926	7.9816909209	6.7453710086	6.3821893735	7.3899260269	7.53042463	6.2153416469	7.3843268019	7.2900547944	7.4023694592	7.562718373	7.8819443491	6.7292552614	7.5590473684	7.4715274114	7.7999006497	6.6610762361	7.5573197214	7.1020334622	7.9012917069	5.7547283597	6.4130241146	6.882578738	6.357613431	6.3383535855	6.3411839941	6.6079087765	6.215833872	6.2935601951	6.9454905357	6.1901395911	6.289229174	6.461023519	6.0439332736	6.3401247338	5.9797741689	6.0873055319	5.8978739826	6.1308352614	6.366699382
PA0092	5.6752110882	7.0967187597	5.139848139	5.2387248044	5.5731514586	6.4947254686	7.28427769	6.297447849	7.5181517933	6.8496482741	7.1120282813	6.6765223077	6.7264128891	7.2251457209	6.8075861689	7.183813586	7.8540481538	6.6104550777	7.1684464196	6.7669109425	7.3459802838	7.1261689081	7.1744754692	6.6692350411	7.5941491633	5.9394711416	7.0021307569	6.7665907589	7.6967166451	5.2680133266	5.2071268294	5.9545877405	7.4196718681	7.2273497134	7.2081521206	7.2180985354	7.213923488	6.9515423592	6.7160604304	6.6766094957	6.3702091903	6.621570071	6.3215594569	7.0869101803	6.5314654337	6.3588795913	6.5980138993	6.3285148652	7.2236079766
PA0093	8.4384080254	7.7016407489	7.1040199047	6.8695145501	6.7321257689	7.4610187258	7.0071180221	7.5075291798	7.2967871145	7.2372712566	6.9323218449	8.056354883	7.9869494251	7.7654666036	7.160801139	7.5750188621	8.6228820837	6.8925931706	7.4905476217	7.2929803672	7.1028894704	7.5709392214	7.5266189749	7.3309248304	7.282445977	7.6059527189	7.2181791262	7.5444103776	7.7311132779	7.0362722889	7.5504286563	7.6111830016	7.2405104433	7.7165212742	7.8346455426	7.5671496224	7.4597111884	7.0163800964	7.0009301698	7.5143526228	6.8329288099	6.8555903427	6.7609270962	7.1908274569	7.4867159695	7.0303183548	7.1840726993	6.9209696459	7.5042711424
PA0094	9.4115811509	9.1598218869	8.0764388743	8.5234619062	8.6394610826	6.2352519087	6.2212297241	5.5308831354	5.9096001211	6.135754965	6.0843760567	8.1173967208	7.9395667886	7.7120190967	7.6589877971	6.8748378873	9.7095138538	5.8325873252	5.9903153536	5.6170522323	5.9606265817	5.1938880494	6.0530874019	5.90141636	5.9726484631	5.5491297216	6.256013741	5.5872214686	6.2172316841	8.5310599803	9.2914007144	9.5995680679	8.0139369098	8.5221937164	8.8854674789	9.3009102198	8.7475063975	8.784292363	7.9399230954	7.985228914	7.2479708192	7.4625282338	5.6166361062	6.3084400248	5.7017090503	5.842521945	5.9224569417	5.8518417526	8.256978858
PA0095	7.4811186179	7.5633532141	7.7613449995	9.0444292529	8.7865543061	8.4513225416	7.9313461512	8.6287697218	8.3098538025	8.6167603436	7.6354304775	7.9351121922	9.1472761439	8.7860688123	8.4267538416	8.6674574383	8.2794887394	8.1056955272	8.4794740381	7.7625217004	8.6469868238	7.0688564941	8.2035346721	8.8666527029	7.7865188273	8.1288323973	7.6324615713	8.9866420674	8.1472916892	7.24840052	7.4899532918	7.3930716457	8.3240899791	8.3944840215	8.9903115081	9.0884865434	8.768528993	8.5333505954	8.262587881	8.5478318403	8.0318705862	8.186684709	7.859682625	8.2485349034	7.832704784	7.7294811651	7.4469761978	7.5754873685	7.7373801009
PA0096	6.2797344448	6.6961772543	5.7167514514	7.0500539909	6.9306513985	6.8745181405	7.0180900389	7.4892705201	6.4153467102	7.267351388	6.5391896305	7.215273858	7.3532388913	6.675929985	6.6500772744	6.7049156192	7.1583061658	7.4346054114	6.9870378177	7.2797149254	7.1203420619	6.5748248003	6.8059592145	7.253641558	6.8604004352	6.8753392058	7.1906418842	7.0916978864	7.1343715573	5.9781415703	6.2719583396	6.0073753757	6.9276768647	6.8402778961	7.4574064683	7.6446022035	7.0191571717	6.7448950002	7.0571752621	6.8998909484	6.7322327646	6.9169564897	7.3821663619	7.0862504382	7.2778280954	7.5489132931	7.1987978862	7.0395282286	6.2104447878
PA0097	7.3016861461	7.3124595953	6.7593612791	7.6269801546	7.6615313421	6.9156319457	6.8020462405	7.3771157967	6.9752626176	7.3161154893	7.2046410142	8.0598897587	7.7445280192	7.5559508241	7.7153501624	8.7545909867	8.0687575546	7.1806553058	7.3978549	7.366333149	6.98454697	7.2418366562	7.1315629733	7.5680471391	7.0216498736	7.2641784786	7.1689783432	7.8176921825	7.0567764616	6.6640846847	6.7015769865	7.1738440303	7.6256539882	7.4804254658	7.9288748291	7.8047477391	7.5552517849	7.1790556534	7.2157253299	7.325099404	7.3025717986	7.5071889686	7.768322962	8.3581865706	7.5438800351	7.9004763427	7.4641987129	7.2238878663	6.7894273174
PA0098	6.4283973467	6.1564451654	6.1753414315	7.0887159128	6.8870112016	6.9583223231	6.2541264759	6.7310304108	6.5465386592	6.8927574356	6.355618574	6.0796076109	6.9762538618	6.4059955718	7.205101916	6.4592083225	6.3306722991	7.2604146372	6.5932958068	6.5783871066	6.7262140934	6.5248128063	6.7234604672	6.9045759346	6.9230386726	6.7241386297	6.4191335056	6.8685631872	6.5354003112	5.939175129	6.1154269588	6.3913536413	6.1292824756	6.3544690925	6.6432441335	6.7599963701	6.1585255251	5.9772551101	6.086230438	6.0781711142	6.0392218016	5.5354059427	6.5382908254	7.1126685401	6.7913871344	6.3540978799	6.5641840534	6.2435615346	5.5918360339
PA0099	6.5938084545	6.5041078457	6.5981204794	6.6900462092	6.5275031067	7.5318219748	7.3820243446	7.9058476663	8.1403863333	7.6151778526	7.6419851195	6.555953942	7.2162775361	6.6872981063	6.8956825489	6.0754042972	6.6230966816	7.7019233572	7.7190483618	8.1429761857	8.3312378755	8.6066133235	7.8184157032	8.1686274803	7.6721867017	8.547323704	7.9052729061	8.2639525248	7.920307045	6.3096520542	6.2783103542	6.4256673751	6.4423683146	6.59084381	6.7051656891	7.7868495742	6.5479670213	7.1128260649	7.4715009362	7.4653147488	7.5236429185	7.3834670872	6.6742852721	7.2200438917	6.8166910689	6.5798815008	6.0017710365	6.2787487157	6.5356771405
PA0100	6.1355770122	7.732472784	5.7187824334	6.0146064188	6.0895094825	8.2405569767	8.2664109908	8.5011842516	8.3175002307	8.3478411607	8.3078924074	8.3854051033	8.6116964119	9.138720289	8.6039106886	8.127488263	7.9766173908	8.5602991132	8.3810681995	7.9280073017	7.7127961709	7.6445915483	8.2106032149	8.4625490388	7.7062665658	8.1354184267	7.848611614	7.9823822582	7.8184412057	6.096043242	5.878613554	6.0633795939	8.4494155956	8.0087093644	8.5715343026	8.98072328	8.4248935616	8.3506836324	9.1065657485	8.6978117857	9.0562570504	8.872071193	7.7462241016	8.4279146363	7.4950975374	7.4168406153	7.5071282882	7.8274944012	8.0249465219
PA0101	8.3703503908	7.9044304927	7.3120165862	8.2701195894	8.0766986969	7.7848004192	7.9595606971	7.8761751054	7.9926460034	8.1257684282	7.7199604429	8.5922827136	9.0657646328	8.5454180914	9.0624764719	8.4146985011	8.2331150409	7.9168054663	7.8158436745	7.9699045285	7.8317428134	8.0017699409	8.1750093852	7.6575906911	7.8823496559	7.8095792655	7.6611864417	7.9514847868	8.1070324863	7.4866932661	7.5390190378	7.919394993	8.287023086	8.0390705082	8.1466289407	8.808618534	7.9428908054	8.1196009553	8.7304856563	8.5082604457	8.0790161394	8.2296685566	7.226371724	7.7574336909	7.8801740177	8.2209330326	7.858278528	7.6925851622	7.8890607056
PA0102	9.2757379738	9.0058350875	8.9040699842	9.743446654	9.5088469307	9.9283174127	9.4956662526	9.7425777835	9.5213166108	10.2774319008	9.3855181162	7.6237877024	8.3727804623	9.3325621136	8.9972444957	7.97736786	8.9175073026	10.000955885	9.5441884197	10.0438609269	9.7470075265	8.8646875347	9.6782235133	9.9263845884	9.5974803647	10.1240439607	9.9690378199	10.0629644048	9.6466522481	8.9997085088	9.5483461874	9.1326474126	8.5858635898	8.2724173138	8.563164125	8.7890924282	8.591965712	9.0614487668	8.7274032556	8.6482175134	9.0483888581	9.3570238961	8.5391968693	7.0857311432	9.0464989444	7.2663695642	7.5303181949	8.6026371858	9.4395838737
PA0103	7.6546915059	6.8740475679	7.6783393263	8.2763275846	8.0670618575	7.5973237501	6.7036239544	6.7782518343	6.9086074394	6.9899149662	6.9274274111	8.5248985115	8.1762719815	7.8420513315	7.9771545495	8.0927035048	7.0355985671	7.6984901209	7.0648163207	7.5283986999	6.9156630862	7.5067421339	6.5936230576	7.29196087	6.9266790848	7.6372276495	7.1717731823	7.8012253747	6.8832141666	7.4518680879	7.4319596813	7.608476056	6.5509640894	6.5874291034	6.6642220245	6.175132856	6.6012184425	6.5347401024	6.7372138937	6.7223861429	6.7213707499	7.1561017364	7.8991749784	8.3712527099	8.401943988	7.8951841895	7.6389857578	8.8245640978	7.0365258589
PA0104	6.5055241465	5.9612893875	6.8830528252	6.2312942925	6.3969550062	7.824395382	7.7561812301	7.847681117	7.2399947888	7.7252934547	7.5817778629	6.091595293	5.9590456437	6.151189357	6.6331830494	6.8668270678	6.3146610416	7.894645021	7.3953151061	7.8810733516	7.7121100202	7.6653159293	7.5371928361	7.7782170157	7.4438465649	8.0083757093	7.7386949232	7.3936465653	8.0471794295	6.511074682	6.6467736085	6.473183848	6.320788009	5.9581501948	6.5280935841	6.2521576311	6.3262970317	6.0629756985	6.1121071305	6.3183543563	6.5407703124	6.5919584128	7.6391541108	7.4790500077	7.8768812044	7.837241567	8.1016329062	7.8564743174	6.5355727499
PA0105	5.4148302858	5.3033923788	6.575642021	8.2489236565	8.3761061185	6.7419340121	6.446317139	6.3741031052	6.7370569171	7.4853902824	6.5397505025	6.348439333	8.3548032142	8.098573625	8.7626143461	7.8798538348	5.1325467429	7.1552797338	6.5283169693	6.6969723104	6.5166640708	7.2868349786	6.7110822669	7.2418114595	6.6607282863	7.2871391889	6.3971352864	7.1497449833	6.2449236443	6.7700207609	5.350120569	5.5491525858	9.6644188007	9.7236517597	10.690462797	11.0141010651	10.9039063769	10.9128565296	5.7702316695	5.7741978147	6.7750944868	6.4668938739	7.4143100134	6.6679784796	7.5282363871	6.6940412764	6.7172144063	8.5733291096	7.13678353
PA0106	5.5124785342	5.4851534106	7.2439385681	8.5221706076	8.8124484695	6.085026289	6.3686364787	6.3381316412	6.027246676	6.3015457112	6.4209146655	7.4709660898	9.1872649578	9.4444132585	9.7354080247	8.2137509069	5.9116942428	6.2057617637	5.9832378557	6.536347719	6.3522082599	6.3679674298	6.0868428551	6.3508023084	6.0046651645	6.440118914	6.3148662734	6.4519486183	6.2595888316	6.9636420158	5.5105985417	5.7860521633	10.9947989874	10.551549688	11.3091572346	12.0300603894	11.414210685	11.7034833185	6.3560969486	5.8787717023	6.7276429401	7.0888962686	6.4067915456	6.6682712388	6.3311679857	6.0870023218	6.3142256391	8.2411804574	7.5415385855
PA0107	5.3695241951	5.5787328921	6.87739902	8.3910108822	8.5967998539	6.7766828582	6.3775283804	8.4556980015	6.8949952849	7.3865475903	6.4287954016	7.2309251066	9.72291515	8.8852113986	9.1848167717	8.7191339244	5.5579283619	7.2209029212	6.2478244629	6.7801742198	6.9752630692	7.6046188495	6.4476499109	7.2402186705	5.7485002818	7.7556341141	6.7737835314	6.7505258635	6.3321893722	6.4169854028	5.5260836245	5.5361530843	10.854722342	10.453863959	11.5495781259	11.6910794609	11.390841119	11.3707098124	6.2158849957	6.1577308033	6.9211060354	6.9442309196	7.8838317399	7.0738756615	8.1345030677	7.0303183548	7.6395374998	9.4386019397	6.9765338488
PA0108	5.9211748818	6.190673576	7.602935683	9.5313895041	9.7428418277	8.0887889816	7.0124465948	8.9931637983	7.3892923608	8.1303523366	7.6649055381	7.6472849609	9.1156833556	9.004272691	9.6000363476	8.3888043042	6.1726462993	8.3740324643	6.9041868554	8.8610553305	7.5497609433	8.2701907457	7.1333559395	8.3447366905	7.0531910405	8.6085950566	7.0500959243	9.0245636427	6.6766607977	7.1092688904	6.1391963833	6.400328812	10.6295093438	10.5370796641	11.368025245	11.90329604	11.2975204038	11.3814466142	6.8657485681	6.6869990407	7.5767672705	7.2966540108	7.6480887105	7.6243878025	8.1021462219	7.4826371107	7.4029797134	8.8996231578	7.2954795591
PA0109	5.9061874112	6.5891255965	6.7197020658	11.3219968522	11.3583390555	8.524777706	7.5200803995	9.1229676804	7.6938013695	8.5095346239	7.7246340648	7.0780922221	7.3035289818	7.200395664	7.3897753984	6.531350791	6.1297652322	8.7444716998	7.2733221023	8.5689839918	7.8186868172	9.1199302354	7.8279273599	8.4434804146	6.9963635702	8.896620566	7.319966902	8.7837625138	7.2091583152	7.5245000427	5.9612393889	5.7987246946	8.1768452642	8.3390794047	8.4990597345	8.1324080219	8.0489858569	7.9016062772	8.6723911214	8.4575287294	8.5947311563	8.1131964599	7.8844220135	6.8585809437	7.9884118216	8.279357674	8.0573090875	8.3475967618	7.679842954
PA0110	6.1453378906	6.4637759551	6.3723685818	7.1962325287	7.4021421281	6.644552712	6.4491925141	6.0415600967	6.6871828434	6.46549647	6.6728920644	6.9619993008	7.6137225139	8.2321068087	8.3967962567	8.4380572485	6.3966324152	6.7808899438	6.2952143634	6.5009204872	6.092344078	7.4292024267	6.3377391351	6.9015848661	5.939461456	7.6478425414	6.5255468033	6.9887758222	6.5451989794	6.3998025868	5.7843779385	6.2240940944	9.6794272206	9.7502945814	10.5295622928	10.7721331893	10.4725246382	10.6990970285	6.2138711618	6.431521121	7.0933979988	6.6282599478	7.2133637151	7.6961501253	7.578540664	6.7254050502	7.3177876886	8.0425722766	6.5457451793
PA0111	6.1976826771	6.3096349415	7.0571633424	7.7572067526	7.9083753403	6.7547141366	6.3063401486	6.521924147	6.170112424	6.5751304285	6.1799792783	6.9436437936	7.4508695138	8.3039530186	8.4866868247	8.4877276667	6.2663686532	6.9434531564	6.4157240088	6.8940847501	6.8831518155	7.4789475591	6.4242053146	6.9069496758	6.3930807731	7.3237148582	6.4968168626	6.852368413	6.4137055944	6.7946779353	6.4545582229	6.8108455529	9.5074516847	9.6361420481	10.3695952548	10.8639599982	10.470149488	10.2265487841	6.5155586748	6.4769348478	6.9957908432	7.1023928583	7.8368829179	8.5201929423	8.1433226012	7.2009783883	7.6813957577	8.998558287	6.5775040627
PA0112	6.2412911627	6.0749823725	6.2219551302	7.331874972	7.3992528463	6.857587185	6.3230140852	7.097356672	6.9763085774	6.4478548916	6.8890157086	7.3498683913	8.1451659834	7.4751140551	8.1014939174	8.206757388	6.4872563778	6.7073317683	7.4822241468	7.1803475392	6.5150827795	7.0608467837	6.453867313	7.3432372923	6.7752426368	7.3913518165	6.5935811728	7.2398062759	6.4069432059	6.4047657365	6.1184729313	6.3898236344	9.3777080776	8.8963139967	9.8849095357	10.6368335815	9.8710816305	9.9380614369	6.1587914541	6.4338497429	6.56010045	6.2653082809	7.1816426194	7.9238719512	7.2987283495	6.964078016	7.1827185643	7.5214885226	6.1902017406
PA0113	6.5307239051	6.646682216	7.070407251	7.5985340624	7.6945566503	7.4668872643	7.0847168471	7.6106144167	7.4029296147	7.478242268	6.8386654564	7.912532681	7.9953344624	7.5945929367	7.8382382689	7.3617134293	6.7871327981	7.4008486008	7.2120840291	7.2850867669	6.8324953823	7.199255593	6.9148470204	7.7304970884	6.7998661529	7.9215757707	6.6999530328	8.2069362722	7.1345356532	7.0310332753	6.3330076082	6.4162635506	9.970807382	9.7358781561	10.3496178212	11.2231066688	10.3861962606	11.005969565	6.5048628818	6.5431189186	7.1119350239	7.116703715	7.5232840525	7.5787190416	7.168012063	7.2368617561	7.2287225244	8.1965572602	6.7045297841
PA0114	8.5394856892	8.9713415152	8.4354290907	8.8107216292	9.3108757528	9.4274763206	8.7548543042	9.9580653901	9.0962937633	9.6266287086	8.7032760426	8.4397070601	8.1677194116	8.7398167714	8.0392607327	8.2046643303	8.6979800861	9.7411022112	9.4006808885	9.8056231566	8.9943704934	10.2831491127	9.0224618267	9.7235804673	9.3190714384	9.3000754839	9.369061517	10.008367617	9.0931409605	8.0997480903	8.975743072	9.0067738261	9.9166195764	9.698745157	10.3283299864	11.1927904671	10.5859203652	11.1183750314	9.4448368505	9.5339749647	9.1737846761	8.5879855091	6.8878021942	6.8089005677	7.2806948607	7.8793073535	8.35647345	7.5624725138	8.6439784864
PA0115	7.3780630391	6.6947024327	7.2821080696	6.0258240122	5.9737401548	6.7439791939	6.5537030629	6.3694357622	6.3609566933	5.8156838592	6.1303025936	6.6228700423	6.8099077726	6.6379622013	6.996750916	7.0031298024	7.062372893	6.234626398	6.3945059004	6.1475902661	6.004723214	6.2455659776	6.2150681778	5.980788282	6.8619568956	6.6990314663	6.5602678352	6.3581012014	6.6715829577	7.2951396999	7.4444327995	7.1587316207	6.6586522127	7.1200079785	6.7906041712	6.4855348102	6.8855638001	6.7499256149	6.3440563585	6.460449927	6.3186862222	6.334282796	6.7265905948	7.0673549831	6.4796379458	6.2491963566	5.9736746374	6.182604611	7.0459306279
PA0116	6.9307445924	7.5712920888	6.8972100983	7.5147123648	7.7664065608	7.19912265	6.5094920138	7.0324910305	7.305575459	6.3495611232	6.5296357258	7.5181966577	7.4724510312	6.7111285528	7.5716357888	7.6835364205	7.7260517603	6.6972862582	7.03269393	7.5303600455	6.8129757052	7.1302901593	6.3752965393	7.1882489398	7.1030683066	7.4056921483	6.3575684406	7.8493770839	7.1570242776	7.3393142257	6.7507119444	6.7332533569	8.4750078477	8.0349093688	8.6652183544	8.4732637854	8.7027995243	8.0092082991	7.4354652039	7.1650381351	7.3811891645	7.2893918199	9.0491845013	8.4765095359	8.4400109849	8.8626579198	8.5714303786	8.1014254193	7.7731609111
PA0117	7.369131751	7.1924584241	7.8676142189	7.7289612058	7.9327394248	6.9761296186	6.8254063605	6.5085686441	6.5020226463	6.9650778748	6.3854439951	6.9902510788	7.2424869156	6.9621202602	6.9962215542	7.1813240934	7.1751800304	7.1320948643	6.7735993911	7.0278305346	7.1291161323	7.0492754643	6.8221357476	6.7320226228	6.6293400352	6.6281762294	7.1955370504	7.1948749316	6.903239157	7.6358688465	7.6006632382	7.7611042811	7.5711978883	7.7376159531	7.7665450512	7.9553447431	7.7868989953	8.1907990232	6.9382285018	6.6285843927	6.8781832909	6.9145236452	6.8553628682	6.8566974022	6.8249719936	6.9756695889	6.5730699938	6.863035601	7.5017611044
PA0118	6.897284865	6.9971932923	6.5258043302	6.9790821184	6.9918219335	6.3290930743	6.5009669996	6.0719775861	6.7844270305	6.0469066804	6.1525305613	6.8659912379	6.6764291781	6.438255463	6.5092564055	6.8025468803	7.0310192681	6.4281516965	6.5002297601	6.3735523668	6.498272455	6.6728168606	6.4243880935	6.4908575947	6.5923684453	6.9272063965	6.5470876627	6.7105551911	6.1989072587	6.5408113872	6.4611581774	6.5266757867	7.4103253832	7.2050253674	7.3728623473	7.4388239497	7.3081113396	7.1083090765	6.2887514422	6.2129555751	6.4843931623	6.7205470429	6.6946205417	6.7537896567	7.5196976056	7.6459597061	7.1785586691	7.0127959639	6.4489531317
PA0119	5.943712326	6.2901812581	5.6219081728	5.7086531026	5.4554534941	6.2301520111	6.3429504854	6.4752104453	6.0758572269	6.0232383058	6.2185417945	7.3016264637	7.174332386	6.6248604619	6.8830611761	6.3231291768	6.1669639348	5.9422622867	6.4216171863	6.3269415688	6.0012347589	7.1705554478	6.7623795863	6.023606977	6.1852768452	6.1740938267	6.0521840155	6.6712864268	6.0708861947	5.5847847313	5.8660266824	5.6663483779	7.2640247838	6.8936031854	6.9079977497	6.9468649016	6.9589839983	6.7945652707	5.6264704098	5.3440538129	6.1303986469	5.7575375059	6.807546053	6.6863064636	6.5576953725	6.7214518893	6.5345601679	6.3679837226	8.4694557113
PA0120	6.456264969	6.7333515646	6.9841007125	8.126122585	8.1452677162	6.5332412824	6.070191498	6.691016496	6.324353838	6.1696425015	6.0749476527	6.6739839374	6.8010095554	6.7040928872	6.5616561435	6.17710824	6.7990018182	6.049219264	6.1222231289	6.4451898859	6.3860509786	5.8888199587	5.4558798529	5.8915481801	5.8464204034	6.3817025156	6.145878057	5.636700337	6.1366683159	6.8616517817	6.8423521985	6.7367036281	7.0409275551	7.254227524	6.9782764946	7.6688670302	6.9114292172	7.1783776795	6.3735079798	6.1641049922	6.9813663295	7.1850381716	6.7047862639	7.214208276	6.9248040023	7.1616364225	6.8950286946	6.5286994229	8.3326793343
PA0121	7.0332987582	7.4397956432	6.5730033577	8.159952705	7.9851490001	6.9316089533	6.5223278212	7.217557766	6.2533193962	6.7704242267	6.7393233408	8.2240388053	7.986730726	7.0065360238	7.0486338078	7.6047034764	7.6189297847	6.1794701409	7.1338833403	7.1335248425	7.165982094	7.0049396558	6.9849012233	6.8939774535	6.9763467526	6.9616008956	7.1723003914	6.9004947022	6.7886778888	6.6819191031	6.7386266105	6.7678147584	8.121095466	7.8187630599	7.7888642526	7.7001992208	7.7742673574	7.3756187802	7.1059006667	6.6166973815	7.457762581	7.0225562248	8.3402372903	9.0127423179	8.052850407	8.2339873014	7.5696734812	8.0373572943	7.8247499639
PA0122	8.2821185799	7.346921092	8.9269542132	12.7255016314	12.5522596651	11.7657331194	10.9083973154	12.230536417	11.379098845	11.6239906459	11.2428150019	9.528108942	11.1485338245	11.6561812423	11.6118393347	10.7469880593	7.2383501097	11.8223847063	11.3946403854	12.0414587041	11.5221159825	11.5648646843	11.3537118074	11.581065306	11.2644566772	12.1236914577	11.2518273828	12.0294988071	11.2547093124	9.0808892305	8.3323627075	8.2414328672	8.0799166415	8.011497122	9.0997567778	9.9451194173	8.6653703182	9.686814728	11.1372294576	11.4625492701	12.1576707326	11.7397539411	10.9559161092	9.3741093578	10.6536846245	11.2965784031	11.6832007085	11.4223950095	8.4536472265
PA0123	7.8192644497	6.7515106791	7.6835476537	8.637291155	8.4487642861	8.5106893824	7.3492796176	8.6095933727	8.1424832157	8.3668548266	7.9439306027	8.1244980865	8.0996318424	7.566461353	7.856439447	7.7033615762	6.5077535017	8.5784989453	7.2925127169	8.1813093835	8.7409076807	8.0112963349	8.1723637028	8.2381297961	6.683805148	8.7878788802	7.8716311579	8.078719419	8.3394437584	7.5281483693	8.1596332141	7.4585605329	7.6322668702	7.8268513544	7.043113726	7.1836411228	7.1343858456	7.1170449795	5.9596941669	6.2195212678	6.7347969891	6.8136927139	6.8933932215	8.003254706	6.9771574741	6.6325734539	6.5787363017	6.6716353863	7.6255408493
PA0124	8.1533134299	7.9273981039	7.7601911315	8.1608827126	8.2401304794	7.0452062735	8.6953925968	7.2553024288	8.4704686702	7.0057346782	8.0911204707	7.9247877135	8.4051116385	8.1807904747	7.7158656142	8.4736374536	7.9663649143	7.1594244837	7.3239540957	7.7818301673	7.8428157712	7.2439649638	8.1370605817	7.3440277896	7.5947636336	7.0658669579	7.7787067752	7.0698556434	7.9528105588	7.9682823277	8.3799669623	8.2400729778	8.5314991574	7.8647562747	7.6646008142	7.2282002992	7.5691802181	7.2126649912	6.6812919022	6.9414791353	6.9168166802	6.9858864083	8.3628762615	7.8155996736	8.0700499559	8.4981307856	8.618572305	8.685331804	8.1068868931
PA0125	7.9377335488	7.5942760375	7.0824138956	8.3596665396	8.5037538839	6.7229895072	6.573301919	6.3091418573	6.6792320078	6.9034141684	6.6393367186	7.5078070394	8.022631588	8.0420253484	7.5990875906	7.0334591228	7.4181976049	6.2067643331	6.7608939572	6.6917895947	6.3182214968	6.4104481721	5.7902678447	6.6546994774	6.5738429207	6.6395247444	6.9004178711	6.2258325276	6.4723467683	7.996885314	8.0376767717	7.7295605791	7.9863185572	7.7359099814	7.1242653278	7.1106193397	7.0934336192	7.44346448	6.2498376077	6.8458869608	6.6754246056	6.5924483432	7.9884095305	7.5262688773	7.770910085	7.8690047047	7.8775239927	7.6969033462	8.1290600399
PA0126	8.9649986326	8.4008802784	8.1868547544	8.3366428218	7.9895184498	6.1346954014	6.4403092222	6.048218443	6.5516523026	5.6170520687	5.7603509488	7.4844381583	7.9575720206	8.5536801828	8.238468321	7.4318424588	9.7745706724	6.0965261764	6.5621042642	5.9572271332	6.7192406832	9.3710162061	6.2387856946	6.0115311434	6.0705823474	5.8911676854	6.575137767	5.9445139958	6.7180546339	8.1590272399	8.9691565601	8.5269616684	7.421114813	7.3375980208	6.900596301	7.0749561871	6.5042410805	6.9126703116	7.475972411	7.2112010096	7.4927860213	7.6677317672	6.5420677974	6.6309014398	7.2524195383	7.2520469463	7.2275144023	6.7722654587	8.5461305771
PA0127	6.7734033669	7.1658997761	6.5476728184	6.5939214302	6.8819284303	6.3662733451	6.4766288614	6.5119241631	6.7948416291	6.3707317979	6.6691800732	6.8237712563	6.7090675954	6.4073414295	6.2100893702	6.6943942128	7.2698783377	7.1475628505	7.2113153054	6.7971695788	6.4157305577	6.7071492847	7.1321332637	6.5159779625	7.1305813925	6.2807929607	7.2303283999	7.0848154467	6.8607669012	6.8571827255	6.5604588602	6.8303384949	7.3427858929	7.0525605091	7.0962843325	7.0099800594	6.9299773644	6.6635347758	6.9998604526	6.9091707739	6.897958248	6.7344249255	7.7432731645	7.5516073577	7.9224276079	7.6616276791	7.9288548672	7.7844756469	6.6588673761
PA0128	7.9962615929	7.6569003928	7.525950952	5.8918279159	6.3351736774	8.070343118	8.7017494218	7.3649727409	8.5287227908	7.3841142585	8.3482876566	7.486235796	7.3568025082	8.1137580615	7.5751542889	8.3750535613	7.8274102046	7.5554457455	7.3492584549	7.4373540385	8.0825494358	6.3621703213	8.2509199054	7.7323625489	7.7390185355	6.9169452783	8.3744519528	7.7670113031	8.1224684663	7.6216697684	7.0975025946	7.9316699746	8.0141461769	7.5931622294	7.0199559498	6.5864712359	7.0048543102	6.5125330472	6.7370699112	7.7336853721	7.4540479851	7.5307435589	7.3797241749	8.758517058	8.035425082	7.7406906842	7.3757031409	7.1931279129	8.504151729
PA0129	7.0589883997	6.4539345663	7.2743572849	6.4562580416	6.1900359678	8.0489515823	7.5318078144	7.8292954987	7.3501920223	7.5158925677	8.1132890226	6.8380078106	7.1363258499	6.9870063989	7.4011948116	6.7663975746	6.5019750823	7.9270390384	8.6644884012	7.7143717103	8.8424585586	7.7178992993	8.0834700054	7.9894109838	8.4659964515	7.9357853003	7.9809734982	8.0580073466	8.6292299113	7.2495870366	7.041333393	6.9862321846	7.0489858628	6.8081191148	6.9105898198	6.8216484665	7.12224444	6.6952450446	8.0058549174	7.8182620263	6.8429727881	7.7813637393	7.2232616266	7.5490869606	7.6982437363	6.5729993269	6.3020165843	6.9053567194	7.2558410232
PA0130	8.0680412182	7.589109536	7.9580105385	8.3442421532	8.4941940847	8.3886209623	7.6699955925	8.1091044792	8.0304589123	8.5602458036	7.6535722231	7.6483834299	7.6120099257	7.0659700592	6.6401851012	6.7661161197	7.5243211354	8.6289139035	8.5792876209	8.6562252941	8.9026060842	7.4271528988	8.5370006613	8.8653702726	8.4748631804	8.486772157	7.9229916774	7.9802350156	9.1206389458	7.6495698923	8.1755364107	7.7699540274	7.0874152342	7.4504574283	7.5290851125	7.7113994805	7.6251743949	7.4205033937	10.4772227011	9.8814939342	9.0399821326	9.1118995103	6.6794895264	7.189144691	6.7419978408	7.6357364513	7.022975377	7.2021630207	7.5438257858
PA0131	7.0265355154	7.2363415715	7.6734385517	7.3776227578	7.8393957796	9.2731579225	8.6010742476	9.0532546208	8.5074290253	8.8714598368	8.4907336484	6.9858341453	7.3481438882	6.57954632	6.3183718802	6.4204286699	7.0970939685	9.1095779081	9.3011155063	8.9553991536	10.0835600803	8.5865927889	8.9252291557	8.7369960284	9.3833464051	8.8981087718	8.3267165139	8.882490749	9.2850794313	7.4746775782	7.8153312031	7.4557994435	6.5633947914	6.6648064457	6.7236851905	7.2757390694	6.8176157313	7.5060404023	10.0256247851	9.2458439819	9.0886997435	9.1684983887	6.962750182	7.0291754952	7.431088999	7.6346860214	7.1725746524	7.2075260149	6.6146543004
PA0132	6.8969462237	7.5784195258	6.9249284739	8.3263175402	8.8100229543	8.8826339418	8.3053810746	8.6670903608	8.5740819928	8.602858719	8.338404309	7.1628205207	8.318932224	6.7293950176	7.0011814061	7.1314762559	7.3073681814	9.1167022729	8.6290215699	8.8139196195	9.5560148933	7.7692099717	8.7961742258	9.1366143479	9.1954718408	9.1590124682	8.4655681865	9.0799859914	9.2243639958	6.8251076905	6.8201554782	7.0546848537	6.7012439946	6.7713301021	6.7393303986	6.9447920748	6.6482095388	6.8103184519	10.9452358226	10.7454838196	9.977159434	9.7827994822	7.3941786056	7.8524773052	6.809350544	6.8966735323	7.4006301604	7.0208553042	6.70212218
PA0133	6.9027809518	6.6805648575	7.486022927	6.4672643676	6.7678924407	7.1186325349	7.2456089529	6.955317758	6.8336153792	6.8815846419	6.7313943457	7.2452672732	7.2353268866	7.1948382387	6.9172590824	6.7614596626	6.7642645185	6.8361939748	7.3256932563	7.0933400151	6.8438499449	7.4407867333	7.0358839849	7.0297118753	7.2330987585	6.8560499677	6.9080878611	7.3245132837	7.099093562	7.0460612689	7.4927852134	7.1223444688	6.8577432839	7.0164418791	6.9199040858	7.1096308451	6.7877893266	6.8993706665	6.3899008891	6.5027001909	6.2343645574	6.5734646292	6.5783541544	6.945371485	6.8113570716	6.5862062976	6.9784385227	6.8109916478	6.7092813864
PA0134	6.0490688297	7.0790736734	6.0403547178	7.1216893196	7.555799655	6.3893481642	6.4959042797	6.5170329718	6.4044149001	6.3122105265	6.4672409652	7.0003443203	6.4803109835	5.9331679871	6.3356254894	5.8980824107	6.8805548863	6.2989987091	6.3008847649	6.7283950049	7.0402605961	6.8818850314	6.854757023	6.523375161	6.3233436157	6.3456259231	6.7136771137	6.3830282098	6.7108098359	6.127651156	5.8916612504	5.9948886431	7.5150849277	7.0819962598	7.4693722235	7.2203416311	7.2678345527	7.201427145	6.783755503	6.8407480497	6.8651008307	7.0387287988	7.1206413135	6.6353016021	6.6635726885	7.1816216112	7.2707959391	6.8710066177	7.026515729
PA0135	5.5333532986	5.6252698633	5.2426760252	5.5796204078	5.512194366	6.0992668594	5.9770082071	5.582746341	5.908560553	5.6522426403	5.7482155756	6.987602887	7.4906749762	5.8592639081	6.6846628595	6.666133584	5.454677703	5.5937095357	5.2725815041	5.8147215085	5.7938142933	7.0796907526	5.5235123758	5.362549648	5.1355227837	5.4612212835	5.774308639	5.4268560346	5.957690136	5.0974514987	5.111348046	5.58939351	5.7413268235	5.640697568	5.5874015967	5.4598100655	5.4625436473	5.4706154718	5.5679028453	5.5572290106	5.7439696943	5.7988217327	6.760968181	7.2743696845	6.6785445756	6.9762626106	6.7064260622	6.313903609	5.6811195613
PA0136	6.6068051702	6.750231791	6.3142822636	6.6663626227	7.1040900455	6.4897064331	6.8717729088	7.0316378248	6.6558692185	6.9712652371	7.0159746571	7.1391612204	7.8124449876	6.5887073183	7.2768545341	7.7587345887	6.7777220451	6.5565601631	7.1404673444	7.006328545	6.7947193638	7.5282614202	6.8625161273	6.8865467325	6.8645846465	7.29609644	7.2107089889	6.8250706938	7.0216666797	6.4420758284	6.3803811046	6.6308652273	6.6033155515	6.4395204738	6.5710911914	6.3166150332	6.3800427195	6.2432143072	6.6491957723	6.710652971	6.6818986522	6.5233458256	8.4897435484	9.3937811619	8.6363601653	8.1115838542	7.9890974458	7.8738837187	6.4776100609
PA0137	6.5983646593	6.7726016517	6.1260677942	6.6270550052	6.4224430917	6.7652823561	6.5354405788	7.0278495268	6.7604384141	6.468274385	6.5539217523	6.8727212791	7.0877109324	6.9439124268	7.2720135672	7.0881285838	6.9084165402	6.4244957685	6.8687385371	6.5547862817	6.2803545156	7.3417270494	6.5888949909	6.4415094059	6.80430818	6.9074748522	6.962424055	7.6734398833	6.8659579085	5.9638131346	5.9248128853	6.2943479049	6.4339376272	6.0633039954	6.1754055415	5.7635325717	6.067479367	6.0307075349	6.1702382895	6.2858747246	6.0986742101	6.4317638941	7.1888293685	7.6656074181	7.7007818067	7.5364182101	7.5437012447	7.2874514154	6.089044133
PA0138	6.6284428477	6.6192213508	6.542068732	7.4611981933	7.1015854163	7.5500319252	8.2682442078	8.3111499001	7.3233196263	7.8161576235	7.9928805893	6.9107191333	6.8914780255	6.9247911845	6.914165603	7.3609160946	6.7313256516	7.6393229482	7.6793853376	7.9373558776	7.8799596541	8.7733304768	8.0965287193	8.0688143565	7.7560032695	7.1588281122	7.7377281089	7.8262128331	7.7748146789	6.713447847	6.5792098952	6.5979625215	6.3100960477	6.1153449314	6.1551400703	5.6111704388	6.070003151	6.2704716779	6.4103009476	6.7132564527	6.4015817627	6.4785386918	7.8462066546	8.2289094073	8.1162128168	7.4497278254	7.5746013103	7.6067810622	6.025599664
PA0139	11.9080703531	12.6119882159	11.8331042858	11.7544137856	11.7839444768	10.5527306445	10.5629416329	10.8467700237	10.5424111581	10.6273573563	10.7257957666	10.5068271036	10.7144674141	11.0798634879	11.1985263118	10.3289030766	12.2613925891	10.7439152466	10.1874853729	10.7392167548	10.6862147524	10.3439756606	10.6507698787	10.4382212179	10.5442842897	10.7753910165	10.4522730461	10.2668087504	10.4602457765	11.8019152533	12.1659704137	11.9108853891	11.6613746163	11.8156799764	11.3101957663	11.8849485805	11.4309201498	11.6286458855	12.3187415374	11.9287794057	12.2259957027	12.2472573887	10.9454820866	8.3174106287	9.7875152633	10.9333389996	11.0172587129	11.3668220397	11.8502788645
PA0140	7.8394964277	7.7738667789	8.5547564619	6.4164803093	6.4511895533	6.7328860037	6.8436936538	6.9305388081	6.4353693928	6.7736869116	6.9002150767	6.9700429333	7.357403225	7.0175596353	7.3691847087	6.8581057162	8.2563383731	6.6092676006	6.6443052486	7.3865686021	6.6842510826	7.4973741393	6.4015652404	7.1863856793	6.664580039	6.9985054165	6.7607194572	7.2903317361	6.6165265224	8.4925724169	8.381637193	7.8998241874	7.5206955297	7.2905353364	6.9426791821	7.3876251316	7.1966904024	7.0585592522	7.4948029128	7.3044351764	7.2484771376	7.1272726535	7.0301103994	6.6385493217	7.2463606978	6.9533396745	7.0357028955	7.1449329317	8.1112067246
PA0141	9.0318760477	11.5757899586	7.4965827126	9.298684228	9.4100259533	9.4326583558	8.4596725319	10.0841440213	8.4566330298	9.4425102883	9.1240762924	9.2566285731	8.6866332809	7.3403562641	7.6058855314	7.1722909952	10.8213966424	9.467982118	8.2468018086	9.6465583483	8.9947869021	9.2834717361	8.6985791485	9.2898070051	8.3595467479	9.7059733815	8.6355783718	9.2278535539	8.7679355219	7.0608859025	7.0378156935	8.3001790118	10.8983580091	9.1111810285	7.1508690673	7.5120481513	7.3184381441	7.2555761336	11.0719026133	11.8871726424	11.4217840439	11.0873480072	6.9046025112	7.193094199	6.1362538875	6.8214986381	6.9127421268	6.7089167595	10.6310011851
PA0142	6.241271741	6.9365636059	5.7939102663	6.2928999067	6.2670274749	6.2308370137	6.0664593831	6.6138629059	5.8647053222	5.718555214	5.804101698	7.0026951878	7.3593132163	6.8874786985	6.4128919414	6.5357965796	6.7079064652	5.7023372542	6.1499244619	6.358468204	6.5472933815	6.9169719406	6.2544761689	6.111284146	6.4439253969	6.3905490371	6.2116717843	6.4425596426	6.3226192159	6.0000446922	5.7785612797	6.1072298363	6.2198479696	5.9831728525	6.0961160078	6.1120928472	6.0883427509	6.3477546812	6.6366689347	6.8504543768	6.360901017	6.5887049731	7.074159371	7.1152066365	7.0766350805	7.2873691049	6.8919734601	6.95716071	6.0213008322
PA0143	8.8048637793	8.0860184682	9.0509214022	8.4921767064	8.3592427644	9.018338161	8.3251101896	9.0162424734	8.3997374691	8.8583022611	8.5824994908	7.1917570786	7.5083205583	8.211740053	8.1518842038	7.1707345918	8.2471038723	8.7201012934	8.9556079721	8.9947463768	8.943812938	8.4251825292	8.8090326036	8.8844927936	8.9152949359	9.4624743629	8.5158555848	8.8725734544	8.772466832	8.9044295212	9.0861483335	9.1404637949	7.3680131147	7.7235107429	7.7769582286	8.0709604595	7.5751098075	7.3972459471	7.9052770174	8.1765701195	8.4369426036	8.353776918	8.9055919783	7.9146616395	9.0617137554	7.8263842461	8.2375981203	8.2398210856	7.8099206356
PA0144	6.71693628	6.0448544897	6.2935889849	8.0423722519	8.1972132705	6.9742236578	6.3482850879	7.1568052038	6.3583926022	7.0306226936	5.952685194	6.2125638695	6.6608629563	5.8592759598	6.4785896784	6.9294864924	6.184152817	7.1786580261	6.3582450767	6.9643491468	6.495509046	6.3431429991	6.9630847324	6.9799593954	6.4885915814	6.9269485534	6.8806184405	6.7678085505	6.5679571863	6.4387190947	6.3569438939	6.3320265222	5.5435186604	5.5961255292	5.6457955892	5.3533487348	5.6104766617	5.3412591205	5.790619957	5.9750997568	6.0221745271	5.8308958242	7.3756778643	7.2608651486	6.7628260689	6.762582701	6.4784557369	7.1315160528	5.6893898291
PA0145	5.4681563128	6.364141172	5.5633590965	6.1771150493	6.4242644639	5.8736471072	6.1204425826	5.9752843585	6.0008485453	6.5352723598	6.0724399104	5.1123196251	6.3241951215	5.7793290701	5.9837982682	5.7681222209	6.3486395361	6.285491793	6.1481693427	6.021172659	5.8985806178	5.3896777351	6.1806645241	5.9671381399	6.1248020841	6.1064326797	6.3804879518	6.1413835887	6.3010475071	5.6005449094	5.3377763465	5.4512876368	5.9010543764	5.8478504713	5.8898105874	5.6194251407	5.8950464981	5.5253778662	5.7065118086	5.8935041417	5.9781196934	5.7945536524	6.0262307133	5.8310531605	6.0570021943	5.9185248034	6.6367232514	6.1048683896	5.8551907246
PA0146	6.7870103971	6.8198931869	6.4074010714	6.8086406093	6.737410244	7.2041815433	7.3419868431	7.4161995228	7.0178229859	7.0835869457	7.2660287337	6.5874677863	7.3458336799	6.3503844801	6.8656807031	7.2436290203	6.9013393846	7.3865013602	7.3787925971	7.6893460408	7.2166481986	8.0479933735	7.3205764344	7.1659497979	7.6523952462	7.5545214217	7.6655225152	7.9619490412	7.3022394167	6.6137499619	6.501309713	6.6842388854	6.6578543189	6.5916953709	6.4869620686	6.6812182177	6.7952778975	6.7014929544	6.8306026648	6.7342578076	6.7483719922	6.7542385201	7.9668999012	7.693569483	7.7208696643	7.6198390311	7.613708149	7.3674437178	6.2722816898
PA0147	6.1528405509	6.8373204479	6.6965156136	7.1753058318	7.1364171842	5.9477288177	6.0516746575	6.1084008492	6.234415743	6.2459611046	5.687669806	6.659476276	6.5663015684	5.9862927499	5.9801430027	6.2027589704	6.7203158124	5.9730597579	6.3507789524	5.761299354	6.3034444435	6.9865942816	5.777863258	6.6074800134	5.9404363454	6.6839269982	5.7567216744	6.8882516619	5.8486305749	6.5184296874	6.0289179319	6.3289449672	7.439042401	7.3755791913	7.399402135	7.1220848471	7.2564700502	6.9763192425	6.2736861111	6.3361126198	6.4984146546	6.4985935483	6.4533707282	6.6801276683	6.0907207498	5.6504157307	6.2078971564	6.6288111109	6.4526465025
PA0148	8.0912017965	8.4509098444	8.0140530251	8.5947653734	8.4005463189	7.630368642	7.550260756	7.6707620824	7.6454151613	7.4314244945	7.5329648545	6.9843448992	7.8611399745	7.7991909645	7.5323720243	7.849625463	8.2842574538	7.35974122	7.7341736548	7.2364952438	7.8374244995	7.3700873515	7.239586028	7.5742052804	7.6953407104	7.0488523515	7.6046596267	6.6691911634	7.838095307	7.6717608133	8.2972451312	8.486336287	8.4983697182	8.2781206453	8.5073240379	8.6192613859	8.6586944202	8.5484917597	7.8452993336	8.1111596062	7.8967570011	7.7221854798	7.0700778331	8.2107457149	7.421280139	7.3972674244	6.8084190992	7.3378541767	8.0805521339
PA0149	5.9174462295	5.7589958659	5.8930288678	5.269858837	5.4180988942	5.8094283249	6.2696446921	5.7477213933	6.0935045312	5.7052360337	5.8132674043	6.2205558233	6.2807686008	5.8622348057	5.7223590202	5.8540483065	5.7696782453	5.5201995834	6.0038740033	5.9817577811	6.1699866174	5.6323356527	5.9629432738	5.6077463502	6.0017668184	5.8782678413	6.006198001	5.6101119483	6.090242243	5.813355173	7.186862468	6.1763480353	5.5274554143	5.2411107945	5.3452365754	4.966288855	5.2598604891	5.3249234747	6.4883685671	5.5146316439	5.3373945577	5.6915140828	6.1452208158	6.8372534078	6.4919777052	6.3392676484	6.6151023441	6.3687243697	5.5727084176
PA0150	7.1706109542	6.3335717047	6.1228173102	6.0464828088	5.8581745092	6.7083965404	6.6941011214	6.4017681092	6.7175968457	6.2915314647	7.0604374236	7.1206479669	7.4521003605	7.0254457031	6.8308742499	7.4119128564	6.4946622054	6.4594714279	7.0376326833	6.5504664368	7.0693257662	7.1047179922	6.6441804827	6.7848679643	6.8558839138	6.5479143251	6.7743855133	6.8928068036	6.7106109908	6.64344029	7.246967584	6.7164415915	6.0902148998	5.999969497	5.7687910397	5.499152758	5.8024167366	5.7245583193	6.8927732259	5.9963968221	6.178667188	6.1296422718	7.2473841113	8.1847095145	7.1012481785	7.0826348499	7.0270710305	6.9645618559	6.1498473556
PA0151	6.3551522342	5.968250299	5.8934394205	5.816557093	5.9810755287	6.1270615781	6.0544508009	5.8789498075	6.3405389748	6.0076664699	6.4558891699	7.7725114902	7.4555072793	6.3736870483	6.5369542946	6.8480093	6.036661855	6.4404026469	6.4700711405	6.4971834788	5.9064943461	7.0604034347	6.4052409752	6.4198425701	6.560327403	6.5876936018	6.2789208098	6.5546671197	6.4933900935	5.7981538989	7.1290666655	6.1498462932	5.8562252071	5.8597484571	5.6861019528	5.7735365888	5.7344766992	5.7898752338	6.0906166465	5.9127062836	6.0217589566	5.7943794769	6.8508753587	6.7547943934	7.2463090144	6.5143258484	6.7211967063	6.2478986916	5.8594406147
PA0152	7.5560661384	6.8953263924	7.2826580728	7.0071341332	6.959920506	7.1970741529	7.6836884005	7.6942170789	7.8886701139	7.4965013094	7.5492240779	7.3633502003	7.3433248419	6.7704756468	6.5521917996	7.326907683	6.9031163065	7.3032016281	7.2962334049	7.4823874463	7.3020083218	6.6414031306	7.7072470056	7.6304459826	7.9041330464	7.2359626857	7.576388071	7.5963004714	7.5945044389	7.3769093555	7.7032029364	7.6295852448	6.7370059207	6.4787777242	6.3993423672	6.2293929441	6.4053402419	6.1312195847	6.2972220145	6.2391326386	6.4047575281	6.3583460984	7.0363841866	7.2071174201	7.1832780207	6.8513141908	7.1058399505	6.9975681294	6.5284213384
PA0153	7.2338204831	6.7515218072	6.7261051112	6.5214360469	6.4262977611	6.9104732572	6.9084646607	7.0494125286	6.381831882	7.2444074975	7.0401146197	7.9203174207	7.1718213631	6.6900670856	6.7306993265	7.488091673	6.6473153217	6.9086273117	7.3897089641	7.2003400818	7.2292990812	7.7543277088	7.0100605088	6.8636676051	7.0490591627	7.2383287256	7.1381405478	7.0616729554	6.8587869478	6.9733050199	6.7934844886	6.8549835977	7.9154100508	7.9494026822	7.7995257098	7.8330246519	8.1135243941	7.846860257	6.4974925896	6.3441313328	6.2572721451	6.3011605777	7.7327603018	8.1408495041	7.863106995	7.6363022023	7.9751255966	7.5067190304	7.0442795603
PA0154	7.2101528169	7.3785998295	7.2625925161	7.228444113	7.1457065738	7.2775546964	7.7539841224	7.1240153654	7.538823607	7.0948887616	8.0165105768	8.1441447519	8.4240744144	7.1596175023	7.8837026854	7.9186544449	7.4123414271	7.5905986641	7.024262555	7.2551294986	7.7310149538	7.9809405944	7.7016223186	7.0918272125	7.3464291257	6.8910201931	7.3560969928	7.0675785432	7.4649491885	7.1048920778	7.0572063576	7.5202351011	7.3198761533	7.6857605476	7.6259375507	8.241570985	7.8043145316	8.1596867789	6.9021410051	6.8765619449	7.4126641606	7.1980147819	7.4322764031	7.4216743292	7.5921351366	7.3328048581	7.8260301938	7.4054118908	7.1596314278
PA0155	7.9144965313	7.3569499391	7.8038611468	6.8985133421	7.4255250969	6.777016694	6.8426717926	6.5680653971	6.7632267846	6.395927544	6.4138781826	7.7016327149	7.619496854	7.1454686242	7.3116570661	7.0308293579	7.5198361293	6.9075337044	6.9417886339	6.8305757906	6.6915137147	6.3153509318	6.5841531665	6.3777771029	7.407687151	6.7859664227	7.1234948477	6.2243663174	6.9642824931	8.1629949057	8.1714352706	7.7587263248	7.0459804853	7.6438613231	7.4742151724	7.773727442	7.2722866601	7.7862494714	6.4478569695	6.7925066285	7.0826892997	7.3158761002	7.1161695302	7.3924398871	7.5352056442	6.9122227903	6.9819158102	7.3836049877	7.1718889421
PA0156	9.1917549321	8.3201980296	8.5734239282	9.6556062614	9.9173163923	8.2572323582	8.0090154004	8.3412165508	7.8543384379	8.4233183425	8.3258520015	8.2711979908	7.8033762503	7.5508154886	7.8558561171	7.7879779289	8.4507657607	8.2464187492	7.6916893443	8.0294866902	7.7159415449	8.5403711951	7.6819054722	8.5828134338	8.1139705143	8.0356517947	8.1663447493	7.7582469947	7.8723990773	8.7204987329	8.8210733504	8.6854592925	8.4106701297	8.5192051897	8.8147976809	8.9376916283	8.5728416943	8.6883593988	7.7889717482	8.2726799343	8.2686224122	8.2028772037	8.5847047894	7.9916919672	8.7947607622	8.4894701584	8.4303782058	8.8353153906	7.958100818
PA0157	8.3061269376	7.5477080439	7.8430216931	9.1322538633	9.304944264	7.4734949314	7.1075434239	7.1978994249	7.1722906615	7.3413050562	7.0756970039	7.3463112359	6.8992116667	7.1984787592	6.8602996438	7.3076713931	7.6582806969	7.3891897612	6.9857869363	7.5611427201	7.0978270268	6.8747565474	7.1156061108	7.183557749	6.8356340024	7.5048780375	7.0146609165	7.6541376468	6.984599345	7.9235915404	7.7705470268	7.8602671998	7.6004356399	7.5598011678	7.6865798477	8.0101863645	7.4256927263	7.6490008568	7.0063350423	7.2892613122	7.5507269841	7.6819935165	8.1647558276	7.871211241	7.5730900182	7.1758047132	7.2904677364	8.5563262979	7.4463408131
PA0158	7.3845338149	6.9878549614	7.1944269549	8.3653509473	8.3239332011	7.0464790388	6.8529608231	6.7206442342	6.3958901823	7.1228974572	6.4572342886	7.1626598086	6.7978309678	7.1623126961	7.0116483837	7.3498787065	7.0506113707	6.9660807258	6.6437211272	7.6969815896	6.7408080314	6.7928905356	6.320141393	6.9857379405	6.5281946966	7.1329698291	6.7358472026	7.097163091	7.0567869872	7.4854218683	7.5578272456	7.4970762207	8.0497585983	7.8291486027	7.6374669684	7.5074713965	7.5771463175	7.1992162065	6.9733051389	7.2472483602	7.1292886798	7.2191546295	7.8061976163	7.3083695387	7.2006481548	7.7565714722	7.5536249162	8.001768048	7.368480192
PA0159	8.0500156798	7.2452844458	8.5088798042	8.2155551059	8.4468802969	8.0266161919	7.2450538483	7.4644892805	7.6696734523	8.0228154382	7.0967149338	6.7157747723	7.2414045727	7.2427245677	7.2528713506	6.4608199337	7.0237121155	8.0861498757	7.6152392562	7.6400427941	7.7526703831	7.3831104043	7.438069148	7.2638048089	6.9221157465	7.0157469596	7.2838242264	7.3547844238	7.5961247469	8.0409346156	8.2790534189	8.252585291	7.2539900526	7.1258871681	7.2391310309	8.0679290926	7.2350004064	7.9316365596	6.8022952746	6.8208317786	7.312624293	7.2273909225	7.1626020829	7.1363759386	7.5521826678	6.7559264357	6.7563944555	6.8669144608	7.8060747698
PA0160	8.4664738205	7.8965135933	8.4853984596	8.3090795589	8.6801247254	8.6877531316	8.2349460064	8.6289897244	8.7172029913	8.5302411697	8.1084947984	8.2571299518	8.6480693223	7.7332294903	8.2416380704	7.4982057618	7.4545378576	8.0807892406	7.8164625679	7.1916374427	8.8959102391	6.5931438607	8.4820401216	8.1833615286	8.0621107304	8.1445738685	8.9839817861	8.2439572932	8.1341238552	8.2312172632	9.0794619042	8.6948082126	7.2895238929	7.0359972898	7.0140095458	7.1710063044	7.1440146917	7.2806818535	6.8618936569	11.225009365	7.3982074752	10.4971087295	6.4426382901	6.4283792154	6.5984927303	6.4699079217	6.5648230867	6.6742241351	7.5614960066
PA0161	6.6065654936	7.4522072049	5.4246277199	5.1103552523	5.2952606083	6.8651113958	7.7228364001	7.3961962113	7.4437423131	6.7589517323	6.9330788885	6.1590508505	6.3389892512	5.6496187014	5.3683501548	6.7727390202	6.8826277807	6.943174292	6.3065605717	7.4890846948	6.4604052686	8.3136704216	6.4144651646	6.4103074708	7.0736220547	6.9725903679	6.9632186868	6.3044384313	6.6569405626	6.1567286032	7.2087370894	7.1778003495	5.9710954442	5.3753225988	4.9960495863	4.9221085865	4.9679251426	5.3345314271	6.062373629	8.7310003247	6.2129780978	8.0438271066	6.7247430565	6.2392785953	5.4921312793	6.8475114046	6.9860867419	6.1421812892	5.5938355229
PA0162	9.0662901728	9.0151747661	7.1391827932	6.2012784991	6.1728597505	5.9795728416	6.8389985747	6.1601728151	6.5691809389	5.8108384063	6.5170609485	7.5490128211	6.914994463	6.0168988808	6.1274723129	6.9185164668	8.5674255382	6.7484686634	6.4472159195	6.58601593	6.7531617877	6.3583936995	6.2181265662	6.5202663989	6.4437229822	6.0587387654	6.4481230716	6.3412114349	6.4802041975	7.3197641099	9.1130832114	8.874473614	5.9750143051	5.745682033	5.5957482384	5.4954032883	5.8623730356	5.6378271551	6.9810030369	8.3320077763	6.5438278783	8.3350080329	6.7935902314	7.8516939705	6.7985033084	6.3324467778	6.7279941196	6.8539100331	7.2602196662
PA0163	7.242146537	6.6523912999	6.5246350118	6.6596984492	6.8376786932	6.1347506346	6.4639081293	6.2870125858	6.36719373	6.2333041351	7.178898684	6.3821137094	7.0861262332	6.6626583074	6.3131514412	6.7803762981	6.7599255076	6.0038467788	6.9435427499	6.0541053646	6.2501185603	7.0502882601	6.5857383858	6.3392181899	6.2794421134	6.2798737474	6.1510816822	6.2451749116	6.4367070373	6.7242350824	6.8749417254	6.7985111726	6.513043528	6.4195269758	6.5237135558	6.365037945	6.8134196387	6.4278465406	6.2573191962	6.5534367029	6.2647084379	6.0719692516	7.7301539229	8.4739500243	7.7933465901	7.176624092	7.2206492942	6.839628299	6.3584707086
PA0164	6.6801242895	8.9176211907	6.3312535831	6.416280531	6.3917126938	7.1152004143	6.5811720434	6.9403243861	6.7218762712	6.4799734724	6.2498168626	7.2690477553	7.3039683904	6.907220995	6.4044430472	7.2104623159	8.4337444052	6.8393709604	6.5330256742	6.7009943721	6.3251498894	7.0811925423	6.4423252529	6.9349982116	6.9585100356	7.3347487739	6.3867191631	6.7049023759	6.4764592866	6.3569174404	6.6804201894	6.5921761442	6.5010053399	6.5666334038	6.3796311294	6.280748234	6.4756050083	6.2866431202	6.7025794703	6.7375286737	7.0903487202	6.7796361777	8.2631225832	8.2476253773	7.940138607	7.9038862608	7.7825239562	7.2877365947	6.3276195712
PA0165	10.2451677452	9.7418977287	9.2160418176	7.2765691932	7.1736251838	7.6932593521	7.7884076737	7.6847199179	7.6832503547	7.4872637679	7.8416309837	8.2577266216	9.2660878311	9.0857817873	8.4744528938	8.7836404894	9.857405786	7.5040166893	7.5612869117	7.0896591104	6.9818400715	7.5615416957	8.0911099445	7.0319420816	6.8060041523	7.1614453537	7.2737272967	7.3598658444	8.0103496833	9.3961804213	10.2173962948	10.1411199799	7.5826042197	7.8225424926	7.6554324172	7.655656773	8.1322350573	8.4404079068	7.5768844364	7.5930402591	7.8503803875	7.5749980809	7.6577344321	7.7386233139	7.1855991407	7.3927052545	7.3803812058	7.4896636044	9.6949281026
PA0166	5.7874571005	5.7733006025	5.6807079226	6.3254506932	5.6615247194	6.2139776714	6.079145478	5.7767217141	6.0150919905	6.3353015082	5.7921050048	5.6989683488	6.4570470653	5.6816232325	5.9179884695	5.6740270569	5.8157803843	5.8625073306	6.3447398503	6.2984736569	5.7035359253	6.0191956999	5.7842276507	5.843212599	6.0234045932	6.0353950012	6.0051224982	6.2917413342	6.0925205062	5.5981284878	5.9590227021	6.0134187428	5.2365235593	5.3063234039	5.3312570192	5.3174587759	5.5422513009	5.2850040937	5.5409073741	5.7042430929	5.7357044873	5.7029226076	5.7907763218	6.2593930022	6.2814074571	6.2079037137	6.3587216913	5.7822703838	5.3016934073
PA0167	8.9634155923	8.4567229133	9.7537531558	6.930335976	7.0280536038	5.8743557662	6.3399058173	6.5261880401	6.2761449599	6.1850745287	5.7330603605	7.0644431294	7.7679718179	7.6305565358	7.7743366383	6.8646457537	8.4776208617	5.6630719964	5.924260614	5.7228428918	6.3346230881	5.9688099177	5.9386451154	5.6890553602	5.568511934	5.3140309603	6.0159486089	5.6808123659	5.8134641814	9.2980735324	9.1148959196	9.4987164761	7.8648523196	8.3325212298	8.7004694179	8.3842389242	9.1191707154	8.665872268	7.994981594	7.6339196328	7.877403883	7.8919957506	6.3329593028	5.8427968868	5.9607733638	6.0988841579	6.1882752092	6.1963387796	8.1687395949
PA0168	8.4882956306	7.3969080373	8.7126759639	6.6226393982	6.5449269108	7.1499982424	7.7182912187	6.7804578171	7.3765388325	7.6132313374	7.6965395068	8.176949766	8.038878871	7.5200386037	8.0166280771	8.07038282	7.8843115223	7.3841156293	7.8573742481	7.3431613543	7.5665636179	7.2734023464	7.4867673137	7.1557969778	7.9143689078	7.4116746343	7.8519010907	7.1391706857	7.1462341241	8.5758796635	8.6284553483	8.5239846259	7.8277106619	8.1284375113	8.0745466208	7.6914026224	8.4237996447	7.7287725302	7.293128451	6.9998417701	7.5160486669	7.5199343611	7.9158671832	8.2514061686	7.8704242962	7.8877702481	7.618098458	7.5583785546	8.121067488
PA0169	8.3565237081	6.7060547821	7.0901081368	6.1745049441	6.199231148	6.9219359957	7.7369351053	6.994051196	7.6720863427	6.9680613547	7.1912481781	6.8815201588	7.8490045953	7.609595078	7.2563582482	6.8239417185	7.2240323209	6.7475559371	7.6439149724	7.2228713741	7.2568422911	7.1589281657	7.1026504757	6.7188888908	7.0651350772	6.8733538406	7.4809373728	6.6554581532	7.5428605368	6.8873969116	8.3663406632	8.5221491325	7.3825609429	7.7100520839	7.1085514742	7.0165402753	7.0906664049	7.728397676	6.007931293	6.6993730507	6.3641776335	6.9475682865	6.4015261089	6.2696416824	6.2380027248	6.9427446628	6.6510192331	6.1698696864	8.8686814844
PA0170	8.5716590954	6.9435093536	6.4103806041	6.0019959528	6.2432997102	6.3285262331	6.7605922995	6.3683945505	6.7034507998	5.5982212334	7.0397955889	6.871931189	6.7796733061	7.4817500136	7.3547136911	7.3097605138	7.3819025975	6.374822025	6.6208964681	6.7975991804	6.7368225642	5.8611980894	6.8354351956	6.359921601	6.7833689057	6.6655299412	7.0021307569	6.4850055581	7.0877018614	6.5768182986	8.160253387	8.4222717076	8.0007260192	8.2002539825	7.6614085339	7.1381386045	7.5831681042	7.8278187398	6.4611576548	6.973004884	6.4735942349	6.6962870026	6.3237816992	6.3674548057	6.8480426789	6.7802372563	7.0070983008	6.5257110884	9.3113212935
PA0171	9.0330110658	7.4095366499	7.3120592832	6.5943762498	6.4395692877	6.3529285419	7.1259688888	6.4821975849	7.3904762438	6.2648467247	7.0536569579	6.9973750743	7.1586266987	7.8648686405	7.3568266448	8.1286003335	7.8439626363	6.6131197865	7.1716767769	6.2010067193	6.7858301691	7.8441994776	7.1017031752	6.5257549028	6.8413177244	6.4553496669	7.059372453	6.2273312676	7.5316639405	6.8878279475	8.7989700921	8.711815621	8.3680645438	8.6715980945	8.0419584455	7.3546830338	7.9587619585	8.0871637073	6.6480293889	7.4863200755	6.9138347037	7.3816820357	7.8184269079	8.1460932007	7.7175546495	7.415392561	7.3541475991	7.1343465373	9.2069461551
PA0172	8.4096338349	7.2128535061	6.7191882598	6.6376272269	6.8174632694	6.4989463886	7.119933498	6.701782381	6.9657661504	5.9718155678	7.0385706019	7.3839459708	7.4579553002	7.1869074632	7.372102763	7.3862789299	7.3527025266	6.5820888413	7.5126206342	6.8640478374	6.4719050704	7.0236136062	6.5203956074	7.1471153156	7.0490753356	6.7525071432	7.0483361032	6.8826595117	7.5185539982	6.9547659171	8.4645514876	8.5522266806	7.1780315066	7.6353428769	7.1580572726	6.7975949344	7.2736663553	7.5301725452	6.439487008	6.8605203328	6.6519104553	6.807815776	7.3708166949	7.5272742435	7.7577513195	7.1167663335	7.0601089821	7.2156982054	7.6544723948
PA0173	6.2647590131	6.3359131021	6.5671818498	7.6233648141	7.7432835653	7.8557064622	6.9197238787	8.3778927795	6.8677688172	7.6766964238	6.6175133121	6.6135836454	7.0119066496	6.8760225353	6.9685223694	6.6647870709	6.7843657734	7.7945261412	7.2120411984	8.0524605507	6.5754805372	7.3092153961	6.9221324118	8.060571495	7.0527610366	8.1391135475	6.5577870903	7.9910789373	6.6349177584	6.6394907536	6.1597149317	6.5518640545	7.6963774195	7.7478336219	8.9361534709	9.5616529438	8.6610818863	9.3223400106	7.2429073721	7.3643621872	7.3823139448	7.2124507342	7.6852302071	7.0819202903	7.5056939892	7.4298149603	7.2218792093	6.9661269808	6.1904723664
PA0174	5.9612307671	5.7776500009	6.7875888548	7.8401926032	8.020522402	7.6442893788	5.9601967326	7.9596280047	6.8346825737	7.5901829997	6.79647531	6.8924308683	6.8225020289	6.6444236268	7.4050647601	7.7276547408	6.0482139024	7.7612598118	6.6491096087	8.0206801263	6.6531382275	8.008245527	6.65233455	7.1938176036	6.5523135036	8.3368808562	6.326660992	8.1315123034	6.8115309947	6.5284459474	5.8861796868	6.0597174924	8.0758885056	7.9792939492	9.2128735383	9.8577438725	9.1745035338	9.3188228982	7.7505244352	7.629634779	8.1740808027	7.3754707063	8.0866469792	8.3756822833	7.8571168109	7.2146993908	7.4717178152	7.8176090687	6.0766101646
PA0175	6.238441542	6.1334559633	6.9061956269	8.290080465	8.3147013705	8.8176931902	6.7742586676	9.699955402	6.9816343149	8.9975161286	7.0536569579	6.2465075488	6.7230945694	6.8006108194	7.0205044741	7.2695534229	5.9599744205	8.3544656733	7.0367339579	8.9648110958	7.1243142869	7.6173339034	6.4063505936	8.7849003318	7.2012882727	9.3517622647	6.4776006887	8.6587803296	6.5398329437	6.8146031562	6.0630149782	6.2731702237	8.6671153877	8.4111050803	9.6366869649	10.4697492904	9.6156222601	10.1472059197	8.3517086685	7.9938527158	8.9725354264	8.303541468	7.8139601758	6.8332343853	7.9868976848	8.2955869966	8.2021853111	8.2579995552	6.4222983769
PA0176	7.3010013165	7.544910428	8.3747202245	11.0703056433	10.9028149445	10.2980961161	7.5171744401	10.914645075	7.6057239571	10.0743359291	7.5751647014	7.9350250868	7.9151094461	8.4938950048	8.8717698279	8.1654436909	7.653791062	9.9580945804	7.6952457104	10.3161806968	7.9647218163	9.7077799821	8.2301306043	10.4123502873	7.8274065141	10.7072377942	8.0684973776	10.4407083953	8.0371449145	8.2845556337	7.3201428989	7.6094457874	10.1112975088	10.0514317589	11.3756767435	11.9750121349	11.5117018166	11.807558865	10.3164291327	10.3562964815	10.9522763138	10.3187820358	8.8483747847	8.225936082	9.0804520828	8.9505796587	9.579223546	9.7029290709	8.1323667255
PA0177	5.5063819033	5.495529189	6.3842467598	8.3200718408	8.0785252747	8.0560953834	5.8259020997	8.8991032923	6.4495597538	7.79423371	6.2475119778	5.8893870644	5.8989031132	6.0956309496	6.4361891601	6.2742548963	5.5281141973	8.4964610562	6.5486522256	8.3965071017	6.702524823	7.1753722702	6.4127822799	8.1714946939	5.8908001133	8.5828650513	6.4461766921	8.1902555805	5.933715215	6.0757755126	5.2798430317	5.3693468955	7.7352994649	7.7302705182	9.1830448592	9.7910391996	9.0913204161	9.2277977574	7.5868231948	7.577763801	7.9703255319	7.478352456	7.2937161268	6.3508937901	6.8496139044	6.8270125492	7.4887285368	7.539325053	5.6965645022
PA0178	6.5341986815	7.0209587953	7.8815010695	9.7281730988	9.6452393519	8.7900023476	7.2438651489	9.7464689906	7.4278953249	8.6645930139	6.9702037001	7.2376464584	8.0475511505	7.6905186182	7.9434568332	7.6130035216	6.8766451696	8.7738530281	7.1686788889	9.0272076032	7.3207762206	8.9064946525	7.2305512169	8.7322522916	7.2194203874	9.7991505401	7.1912448597	9.0565397025	6.8937177104	7.5772528214	6.3242814038	6.6748587269	8.5848215063	8.7718504387	9.902221511	10.8596600622	10.0273754703	10.9052125195	8.8721531689	9.1117343213	9.6562892448	8.8351162154	8.3002504552	7.3446905572	8.0545323162	8.207490687	8.452176944	8.6308157315	7.6106946898
PA0179	6.9678829798	8.0504354181	9.405541092	11.7256533527	11.9314543798	10.5267822579	9.0058442268	10.8329636157	9.1951903714	10.2679050951	8.8939468315	7.5544607172	8.559006815	9.167555059	9.0487543247	7.6497534524	7.7627062402	10.5245657222	9.5544377474	10.8093250443	9.7317355931	10.7460780613	9.5675833621	10.5455550218	9.311514193	10.7641732998	8.9413781488	10.8208726042	8.8105190976	8.9357381832	6.8220357558	6.8472030795	9.8208339522	10.2961676817	11.2399940089	11.8336789084	11.1961927999	11.6784286514	10.4697881976	10.5573710357	11.6455217528	10.6344949918	9.0574735383	7.2272505928	8.3847789291	8.601097161	9.4342476131	9.6619961562	9.388127441
PA0180	7.3995595924	7.5112730704	7.8810427982	10.6905182062	10.5763553829	8.1534397064	6.19250948	8.9041715685	7.2146247121	8.0881690921	6.9725833531	7.5101788313	7.3497431973	7.3316439341	7.8308110345	7.2567391678	7.6408761734	7.628139888	7.3241741934	7.9616289134	7.0118998614	7.7840297951	7.1452737215	8.1592297235	7.0617501998	8.8835898654	7.3732098426	8.4612602525	6.9063049485	7.8548234958	7.4336799741	7.3929252896	8.5872126883	8.9501925853	10.1130446158	11.1945704177	10.0491132413	11.0806801715	8.3484827817	8.3684001055	8.8184665651	8.2264160182	7.7149788438	6.6618408572	7.6205933223	7.167665205	7.5684170181	7.7539068802	7.5826784874
PA0181	7.6306596665	7.2616981445	7.6195035127	7.7830702964	7.7229939361	7.6010960309	7.05988661	8.1715454401	7.3475731182	7.6704437673	7.099230384	7.1727517537	6.6523336218	6.4848765879	7.0292582232	6.7626203412	6.7071906669	7.6080626318	6.9576187076	7.4920467488	7.1002296953	7.7662620919	7.6858864139	7.9179601937	7.4724550424	7.4685823791	7.4310410528	8.22116119	7.917600893	7.6792376098	7.5207198528	7.6611094099	7.231028944	7.4374871771	7.221377009	7.4505706026	7.1843199012	7.5931334951	6.8791422282	6.5828876215	6.9992302881	7.0410251402	6.9761863431	6.975900479	7.4496545897	7.3524082644	7.4046555999	7.3357111554	7.8624308866
PA0182	6.7442578708	6.7200189714	6.9103051785	6.5587900016	6.5623599482	5.9379177861	6.3264281524	6.5455435416	5.7988538174	5.879030785	6.488941435	6.4207660934	7.2466726497	6.0482440932	6.2746896096	6.8544560845	6.695946881	6.2225033393	6.1654672546	6.4672891866	6.593257298	7.2538505189	6.4830081543	6.4609323745	6.2868827074	6.5541187332	6.0500961619	6.5061687076	6.5469227156	6.6120671809	6.7304767521	6.7895599881	6.5069361275	6.4597001764	6.5386966791	6.4459489705	6.5851145915	6.2701922692	6.4201141298	6.4270874369	6.7715301992	6.9485717231	7.2327690166	7.162670329	7.5881374006	7.6793983791	7.9089576334	7.3751800385	6.688868187
PA0183	6.8120404632	6.8687655599	6.6275341932	6.4125234386	6.5757244176	5.977078778	5.9820040783	6.4602019053	6.0038848686	6.3009725869	6.1210362433	7.5080601299	7.477146426	6.6396567558	6.7966195885	6.9483607485	6.911701445	6.4788355665	6.2188474392	6.1798594773	6.1947403758	6.6082002753	6.3673414908	6.1798457061	6.0221364466	6.7419956211	6.608192742	6.8848405553	6.6784451321	6.4467628706	6.7294460707	6.8514937557	6.6886789982	6.5783133747	6.5006422376	6.6710915946	6.6305795153	6.5316445441	6.4902803068	6.659999252	7.072939085	6.7713489791	7.5608640733	7.0584773654	7.3925854458	7.5936202983	7.4123521895	7.1648926637	6.7593072853
PA0184	5.8288134244	5.7843901527	5.778270902	5.9493745733	5.7862185614	5.7850745646	5.8014437119	5.7312418266	5.8010673875	6.0615682945	6.375847167	6.7941095573	6.8224208291	5.5213068776	6.3644912816	6.1543291831	5.8825089444	5.7901417281	5.5260124961	6.0747943625	5.7718948094	6.0557537654	5.1828297209	5.6502775289	5.8056927257	6.2692629449	5.9235437859	5.6903811738	5.847597423	5.5892099131	5.7608151562	6.0746709832	5.4475374379	5.5183171826	5.3770547465	5.0902327401	5.1551248733	5.2422407229	5.572079823	5.7240431466	5.6463527649	5.8784310753	6.2839714557	6.6290160119	5.7884210024	6.1733414801	6.1045568421	6.0898429192	5.4292579069
PA0185	6.6013748739	6.541489836	6.4035113405	6.8117253425	6.7905002313	6.5583040355	7.0020399106	6.8913647523	6.6484716256	6.4830603808	6.7421048865	7.5505123667	7.3687107587	6.3332268464	6.5146733383	7.1849842927	6.9945203543	6.9904619245	7.4271896015	7.4253366658	7.1840665504	7.5835668531	7.1302716004	7.4120704752	7.5529772686	7.5032328806	7.3248539052	7.7790636612	7.2784773358	6.3407124175	6.4162019561	6.7000414234	6.3530033865	6.4368418394	6.3952843196	6.1835706919	6.1760059017	6.1918549439	6.1912464244	6.5314692374	6.2811134039	6.2653082809	7.8697503009	7.767275375	7.8860571074	7.6053121991	7.6237981236	7.1497828804	6.0345304711
PA0186	6.0294186918	5.5888046186	5.6906667816	5.9779770697	5.667887155	6.4204933796	6.2504095126	6.4222720809	6.3793001188	6.3215522812	6.3084525974	6.4946599135	6.1918091882	6.0908823385	6.2054269184	6.0666350666	5.9310971078	6.5438852706	6.9070451213	6.756073848	6.9120205972	6.768412738	6.5813275735	6.4459381045	6.1871703832	6.7777013096	6.7723559753	6.1501597379	6.3470434151	5.7212945909	5.8765399996	5.9566560497	5.4759899097	5.437817304	5.4325727329	5.1963198034	5.4071451201	5.2542153283	5.4512471503	5.6312627677	5.29506713	5.524410048	6.6633711283	6.7325600105	6.7900935823	6.3543684893	6.39608252	6.4970164925	5.8080593806
PA0187	5.1996488705	5.7592397457	4.985480215	5.6084072552	5.0124579687	5.8166229046	5.7069007557	6.297447849	5.834597347	6.2613361009	5.7239410168	6.4045345322	6.7247154802	6.5974386197	6.1774826392	6.2474628374	5.6753752979	5.8245780582	5.8358395406	5.8001236267	5.7228477433	6.0716137882	5.4422057104	5.8236592861	5.8560218102	6.079263014	5.8917305462	5.7129667165	5.4573434636	4.972254137	4.9823363411	5.5315821982	5.178989983	5.2788813181	5.1017611641	5.1032094815	5.230296954	4.9741140652	5.8387490257	5.6638339303	6.0583429944	6.2746781128	8.3113332179	7.0244615362	7.971738094	7.2817449756	7.5111712581	8.0341972931	5.1545752839
PA0188	6.2747382332	6.3303138858	6.1769705758	6.2614362762	6.127345986	6.8415216462	6.738015419	7.3349550263	6.5070867249	6.7226191309	6.5834448234	7.4120554395	7.9464523117	6.5453180931	6.9978140321	6.7875525299	6.6130043862	7.0092117128	6.8129493547	7.4377758777	6.517718685	7.3738383239	6.8497645881	6.9364968941	6.8118697082	7.4514651245	7.1933686534	7.6123305611	6.9655204434	6.0067983217	5.5153590406	6.1249270536	5.9594411085	6.0325018891	6.1532486921	6.0050556508	5.7366367692	5.8111013989	6.5393208964	6.5375326464	6.666428316	7.1170944017	7.7037021714	7.8199554694	7.8251468252	8.1241370198	8.1393396899	7.8673553219	6.1962699828
PA0189	6.1275847237	5.9676316072	5.8071670983	6.0888160146	6.1758430558	6.2514584452	6.236113732	6.2635236815	6.3592331893	6.1077604548	6.5412944677	6.3262400448	6.6030708333	5.6779578072	6.1890260533	6.6635833473	6.2058561811	6.2000533736	6.4051904384	6.5559688977	6.1707526615	6.9306454467	6.3621842582	6.7327254384	6.1213008869	6.6008388542	6.5227965439	6.2493196085	6.4380579878	5.8680486162	6.1573450979	6.0542150726	5.8840996194	5.7842652378	5.7144223604	5.8218279199	5.6453881622	5.7341217036	5.6836971837	5.7372811359	6.0624716416	5.9635339212	7.5321104954	8.0224092665	7.5348671038	7.1926414694	7.0594533724	6.6067520621	5.6762182848
PA0190	5.6931691921	5.8092982471	5.8049724303	5.8181152164	5.7450557098	6.008502069	6.2591819119	5.8508368911	6.583782493	6.2194000516	5.6719800949	5.9176116481	5.9866052818	5.8412742412	6.0065051772	6.0753650576	6.0637577543	5.8228104535	6.0940975411	6.0104178215	6.0514500599	6.2792062427	6.2397442881	6.1888508306	6.1143448794	6.2972522592	6.0299033456	6.9588209588	5.9794540568	5.7801915009	5.8710548511	5.7672729471	5.8586549675	5.7421839517	5.7491749618	5.8205065766	5.6879877833	5.5140523602	5.3294975905	5.5304422448	5.8019925878	5.6847879113	6.8678203176	6.8865649457	6.4862695405	7.030230467	6.532385473	6.1255676541	5.3892027125
PA0191	5.5232161014	5.4977274287	6.6224348096	5.3853517602	5.5319455735	4.8977881535	5.3644173535	5.1136287735	5.4057460774	5.3014959693	5.1491949845	6.1909357107	6.358140759	5.9367656348	6.0605035361	6.1887345076	5.5726421501	5.0674942769	5.5252337419	5.2116165599	5.0300771474	6.1225784565	4.9470740281	5.4141060086	5.0725322268	5.0784860036	5.1629702849	5.6106770237	4.8803006534	6.3877826114	5.8122254299	5.9185419941	5.6729026291	5.4832496918	5.2623539507	4.9347956304	5.3009496811	5.0858047986	5.4928441324	5.693911231	6.0189390222	5.8486614739	6.0248849342	6.1150381642	5.8779361282	6.0688059736	5.9657899748	5.5708167441	6.279836569
PA0192	6.709945449	7.0075076464	6.5993267069	6.9254904581	6.8710718786	7.1578796281	7.0685060044	6.4187783644	6.7489146128	6.8258268847	6.6753563094	7.460921571	8.0270544606	7.2710287931	6.9223883176	7.8264108307	7.1444320738	6.8205367003	7.0207651482	6.9932833124	6.6792350358	6.9812877979	6.749762916	6.8852286405	6.693340758	7.3654982581	6.7797903687	7.0177421086	6.9137466521	6.5296412301	6.8811621095	7.001986598	6.5720251924	6.1603557425	6.0067909564	6.0491349769	6.118399873	6.2370465073	6.5456977553	6.7325297266	6.774180199	6.8314895801	7.1378003431	8.0355437196	7.9193102717	7.4242323492	7.1559443974	7.1751497903	6.2943253614
PA0193	5.8903755905	5.8901783443	5.795509984	5.9162442097	5.6477053749	5.6626697252	5.4499984017	5.3456933523	5.5409816067	5.5230846871	5.7826829244	7.2841589186	7.3856908193	5.9919432249	6.3769828805	6.5451965245	5.8611439563	5.8051547143	5.6497848874	5.9213799819	5.7259568488	5.1773516345	5.390407206	5.7247367225	5.5986997285	5.9719678457	5.7758715682	6.0006978888	5.639681351	5.7413979661	5.7276447161	6.1133928313	5.8691187696	5.9065418072	5.7572591289	5.9806951158	5.910311162	6.004630614	5.8672106948	5.7937528992	5.8305452057	5.8566583784	5.9288243963	6.6245772717	6.0497077197	5.808023118	5.6773952396	5.7314631252	5.8932735687
PA0194	7.0689145685	7.0253895769	6.7524682438	7.3582042038	7.0553665619	7.4960140499	6.9966211762	7.1902305629	7.3182824428	7.2936128144	7.6001633301	7.4528452533	7.4057806159	6.9051667861	6.6580789406	7.4066520285	7.422017641	7.2995449958	7.0831102791	7.6965815249	7.4666474391	7.6334576022	7.0586768212	7.6631206985	7.6898807034	7.7421492147	7.2019351016	7.5805383522	7.1183086262	6.8885258506	6.7775237697	6.9845206461	6.9692866099	6.8500758483	6.7644574189	6.8459334583	6.8470520485	6.8568922699	7.1732014469	7.0648175565	7.5076012816	7.4654389815	8.5512703633	7.6565736268	8.3495383084	8.4129799706	7.8474559353	8.0835218094	6.8971781674
PA0195	8.2654988469	7.0646315421	8.2703571653	9.4939659977	9.4595797492	7.8369061881	7.0670168167	7.8756802862	6.9509881253	7.3925570999	7.4532047034	8.7762489504	8.6294103886	8.7593041216	8.2477350401	9.2289085275	7.0407043227	7.2169229332	7.4140491627	7.6566849634	7.2278460411	7.8080117434	7.4571054984	7.4298082315	6.8921429664	7.4699615247	6.9345769726	7.7779753984	7.2363379553	8.5738894541	8.2297962111	8.172938709	9.6136616184	10.2260096978	9.0846660594	8.7167764413	9.2292643641	9.8391989917	7.4185858129	7.6863975336	7.9891407405	7.6702894177	8.5033731679	7.7568212505	8.682201476	7.6971745878	7.7532390083	8.347799372	9.4836727195
PA0196	6.579865365	6.3010641227	7.3875807792	7.8574398909	7.7047337478	6.8050487579	6.4881698413	7.1836768394	6.5956329134	6.8560277122	6.5355722356	6.7905259175	6.620233892	7.3206517058	7.0416734375	6.3023779863	6.2032232317	6.7779063883	6.969699071	6.6379411588	6.8307319882	6.6228272074	7.1400877155	6.4614851946	6.5911204363	7.161542717	6.443242584	6.976031257	6.6900307216	7.3654756907	6.6340696292	6.5774146477	7.979871536	8.2156915129	7.858918417	7.2904741556	7.5703818819	7.689771609	5.8541690209	6.2306632027	6.0146974048	6.2828001	6.9873827829	6.5083077789	6.8012003748	6.4761024887	6.87085188	6.7028959686	7.6859379191
PA0197	6.792079529	6.5635634045	6.8906179588	6.7677972757	6.9270165018	6.4004035738	6.4439991763	6.9831728057	6.7246443373	6.5943319207	6.9240686009	8.6004090741	8.3838018449	7.570104724	6.7091170104	7.5417378522	6.8832782688	7.0649265587	7.0033561211	7.3260095456	6.5219350441	7.0092727242	6.9008576592	6.6057637682	7.0334451664	6.9284004791	7.1294200598	6.9714280507	7.1555973105	7.0092727242	6.5401473103	6.9098294029	6.418204486	6.3817692971	6.213201228	5.9462977444	6.2051056101	6.2140974234	6.1746255934	6.5778938453	6.8952729926	6.9141723696	7.811059734	7.4850361986	8.1862596149	7.525932142	7.2824053904	7.5106878911	6.5685006648
PA0198	5.6816935726	5.9248927332	6.3309064537	6.6686752975	6.5033040123	7.2089326556	6.5423660547	7.2908201861	6.7516896	7.5628529959	6.6559738047	7.884654626	7.1274456112	6.4849524842	7.3450259082	6.4608869104	6.2894776536	6.911548214	6.131986567	7.4980327199	6.5500669661	7.0387907307	6.4217672164	7.2516893074	6.4515554551	7.5795721742	6.7966609227	7.2957489316	6.8479692346	6.5398913981	5.8231995712	5.9535790225	6.1397337216	5.9923816894	6.0187785845	5.6507153267	5.893063087	5.7407321964	5.8786914184	5.821760239	6.6588215356	5.9399102484	6.9063327002	7.6916503724	7.6199046417	7.2208077139	6.9006124282	6.9150604306	6.2877430275
PA0199	6.4184080833	6.7069009687	6.6986991179	6.8545288169	6.7072399952	7.840582244	6.9022250602	8.6071517358	7.1294685156	8.6620235764	6.9808826651	6.9649523379	7.3106557855	6.8013209544	6.7802661511	7.4093656118	7.1035630138	8.3254725008	7.4619794348	7.777793771	7.4292938153	8.306724441	7.0429030747	7.7565889426	7.4513543564	8.0263114796	7.3631599487	7.791946424	6.9860985223	6.6964609088	6.245741285	6.7006143313	6.8919398134	6.5627972262	6.0995495715	6.4655600807	6.5640662157	6.3023216367	6.635514337	6.4097936089	7.1835448314	7.174416887	7.9043698918	7.5142377656	7.7934813382	7.9560204834	7.6827162939	7.5336431554	6.6479748791
PA0200	6.3770225686	9.3187272606	6.3126375546	9.2279145081	9.3994946122	11.6908427429	9.5370651318	12.3786009991	9.170681973	11.6490909178	9.4134493928	8.7865028823	7.6786858448	6.2963003235	6.4415075806	7.1494502423	9.5445813916	11.7894055642	9.7923135788	12.0340388819	9.6578165388	11.7502423276	9.5316759549	11.5509638173	9.7751653004	12.0882113849	9.5861837223	11.7838320227	9.4762974964	6.0498319193	6.9510372178	7.9610604296	11.5444460146	10.8565148618	7.8619949664	6.645422637	8.0556902817	7.3909288518	9.5991323797	10.5366831577	8.9186991246	9.8432869817	12.0673747754	12.350437139	11.6296870322	11.2994446418	10.8698721757	10.646405941	10.582285918
PA0201	6.7443300404	9.8282405463	7.4642252036	6.8632137626	6.8128333115	8.1278953838	7.0445298966	7.4839623755	6.8745940326	8.1010273511	6.9579761101	8.7803154556	8.469789839	9.0245069273	9.2340612577	8.6626925225	9.4860942613	7.5495446112	6.9950092208	7.4939621578	6.9707153099	7.2631591037	7.1651320149	8.2277211808	7.7605255054	7.945007914	7.2224796816	7.3827042403	7.3580367344	7.7134748467	6.5557030728	8.0426598079	8.7175973098	8.3283397763	6.6358704523	6.0885877589	6.6308998056	6.6457500303	8.5197501416	9.3567636913	8.8015750506	9.0959508893	8.1013931121	7.9348792184	7.648416271	7.7927020669	7.2532669505	7.4928795641	10.660669483
PA0202	6.2829040405	6.3978809829	5.9147613228	6.5320342604	6.3770216529	6.3195644984	6.5196273255	6.7676735187	6.5596873779	6.5109605339	6.5631617498	6.4209336235	6.4528263682	6.5230963506	7.0160685552	6.3371315226	6.6701647469	6.5980175831	6.6971330284	6.7086599923	6.4027058674	7.2208350127	6.4726063185	6.8042525907	6.4131236619	6.9848190722	6.4914802086	6.8770678305	6.5466333655	6.1772513414	6.2039935537	6.3314518273	6.4554006126	6.5224146734	6.2195560871	6.2003287928	6.4581143657	6.3531319749	6.0404844365	6.1337408067	6.6404599185	6.4786219993	6.6302017958	7.0962510178	6.5513806338	6.2196120463	6.2825483481	6.5127022111	6.4448045772
PA0203	5.7997079484	5.6692233483	5.2181796866	6.0679356627	5.7561669966	6.0354014267	6.2502117287	5.9829892945	5.6024360444	5.9850831112	5.7860400285	6.5556871097	7.1690772445	6.1512865051	6.4656389298	6.4727940072	6.0029439938	6.2392832095	5.9926968434	6.0931162103	6.1288390116	6.7694235188	6.2249079894	6.6491986312	6.7921109341	6.4078734589	6.2324303152	6.3666800908	5.9430934455	5.6349501806	5.1935330723	5.7178336549	7.0651809061	6.7381345177	6.6325996806	6.3442630308	6.619083798	6.3008867961	5.7735101618	5.8181905289	6.6658394877	6.2842655969	7.4889873287	7.2542693674	6.8695597464	7.0546938057	6.422845089	6.2688488579	6.4924148815
PA0204	5.6399949966	5.7700183905	5.4587944518	5.5676581133	5.4367520383	5.6199031221	5.4184401294	5.781345799	5.6026815243	5.8299162622	6.1009545673	7.6269540845	6.8822610404	6.4265678188	5.8575565476	6.5632185354	5.9314503782	5.9803751523	6.0362145481	6.5760708766	5.5469822952	5.9832884368	5.846142655	6.3033597719	5.7581705528	6.0017218614	5.7210263995	6.36096148	5.4724325219	5.3762910051	5.3887340168	5.4819717689	6.2916010477	6.0884065818	5.7893877698	5.6809645567	5.9789364851	5.9732928232	5.7813666591	5.7013021666	6.479485063	6.5835790269	6.0037879033	6.2966669534	6.3693113305	6.114904644	6.0423984453	6.2543467038	5.916840503
PA0205	6.3328779847	6.4545379322	5.6827333152	6.2222742365	6.1862718353	6.3014688828	6.1956571835	6.6385071667	6.5445386753	6.569795136	6.6717995713	8.1545130134	7.8224080638	7.1740781759	7.1001831645	8.7940666634	6.6715288006	6.943174292	6.3300390004	7.1743895102	6.4851117785	7.091977339	6.2167604855	7.1065925717	6.4159218659	6.9025160232	6.5624587498	6.9817803269	6.3935140216	5.9440653891	5.7774299954	6.0829884068	7.3680119014	7.3139447734	6.9628155148	6.6048498303	6.6636079125	6.4717365754	6.4850355079	6.3495493562	7.2787304707	7.1440642614	8.032052881	8.7376304012	8.2472458807	8.1634267791	7.7790572785	7.3464303339	6.7905403021
PA0206	6.390890455	6.5868032684	6.1494979919	6.2471238331	6.0664841263	6.3197542326	6.2825591869	6.2396133486	6.061243774	6.2295731965	6.1757892842	7.5581295275	8.0223386539	6.9749027402	7.8947284499	8.2224770803	6.9450723647	6.2377479083	6.8186702784	7.0697017481	6.2585189843	6.9957227324	6.2253786896	6.1978148252	6.3353005986	7.0140330698	6.7477388713	6.2931809807	6.542285325	6.0815536009	5.9861411269	6.1331956244	7.0096221632	7.3908741178	6.9484131761	6.6585420617	6.9702945582	6.6982718074	6.0423472357	6.3566950838	6.6442883527	6.3237541142	7.7113860417	7.9450395878	7.5103065966	7.5465112328	7.621619566	7.3725268366	6.2759720066
PA0207	6.535558752	7.8308003865	6.3833125751	6.8785992655	6.6836094159	7.3074994407	6.8698574047	8.1644572184	7.0409724386	7.3194984633	6.6955749109	7.7984561509	8.2839066123	7.6514455431	7.4801272849	8.1864381419	8.0862758184	7.2415001268	7.8952181647	8.0253590446	7.0365830819	8.3845283764	7.4519872945	8.121417553	7.4130888197	7.8719892553	7.1475985763	8.0186330394	6.8583982683	6.4819375182	6.1637042919	6.6610050427	7.9321297001	7.6788456933	7.6315483613	7.1696369009	7.6897553983	7.4907314338	7.7828510925	7.6771427515	7.5702414557	7.6217702908	8.9183287009	8.6182256332	9.0737767425	8.9981149149	9.1260598801	8.5123996328	7.7689941596
PA0208	6.8456726104	6.9866208695	7.1231418413	6.7186148021	6.8677436073	7.1727388996	7.396900414	6.9832150092	7.7263476951	7.1603827547	7.3408540939	6.8087228718	7.2046161505	6.989005883	6.7757532509	6.8819732853	7.2404321749	7.2211152614	7.9713220979	7.2193123871	7.5890977824	7.6603084934	7.4773233445	6.9690147211	7.5148666334	7.1886151548	7.245574119	7.3329351771	7.2871396896	7.0666174642	6.737833526	7.0534811282	6.4235131834	6.5700932397	6.7951627882	7.1072225308	6.8482310497	7.2959074726	6.7461631076	6.7591265487	7.9060759776	7.0282925303	7.4780023665	6.9977571682	7.2234328129	7.337311978	7.5645210636	7.2204964426	6.4147734466
PA0209	5.7580249699	5.7541023259	5.5904534126	5.5470175311	5.7144306676	6.2085225523	5.9114045386	6.1075889185	5.8035863038	5.6366065011	5.5814611772	6.6458438111	7.4743686427	6.1189230895	6.1461224052	6.877876825	5.8322359197	6.1546232799	6.2549800832	6.0992515366	5.7140672602	7.0192550346	5.6339753288	5.943926822	5.8586383489	6.3827259466	5.7311816125	6.1842884116	5.8691689281	5.7602427912	5.4812937291	5.6854160566	6.3227133388	6.122929826	6.6799271146	6.4223749666	6.7840191734	6.0891337635	6.2432246865	5.9537735541	6.6358283683	6.3266875493	7.1116183675	7.653960474	7.3358840379	7.1851695134	7.2798714783	6.9106182659	5.8247361226
PA0210	5.9325202219	5.5427334517	5.9877040339	5.4625510009	5.5903034639	5.7528963189	5.1798621387	5.9692579621	5.4699721284	5.2869101913	5.5778021175	6.7664893772	7.4335875344	6.4551130987	6.3070597824	6.4031213764	5.5150059296	5.7163249676	5.8258065687	5.2755806618	5.7275614416	5.9427858688	5.6747892526	5.1382236881	5.9167429658	5.8505369295	5.4270872976	5.8552498107	5.5343170286	6.0862876772	6.3606652714	6.0727845564	5.9190513213	5.7797791764	5.9427589257	6.1945075538	6.326224161	5.8006527175	6.0604581533	5.5137234036	6.5563057942	5.6772909718	7.1831539167	6.9221688017	7.4490809541	7.1845899271	7.7487727468	7.0257817959	5.3612755034
PA0211	6.2422845425	6.3775774046	5.8889490725	6.7226320478	6.1522984296	6.3052387949	6.2502338396	6.37243604	6.4923993127	6.1223261601	6.2646563887	6.0051701186	6.2745275945	6.0677936398	6.8182191316	6.5927264721	6.4133103086	6.6650987795	6.3481527029	6.3435072856	6.2350204331	6.2092398205	6.7066518992	6.5226451122	6.4376719369	7.0831506228	6.1126214321	6.6371466157	6.4797939768	6.2267207321	5.9715981033	6.0821713745	6.5507352173	6.3641187492	6.5212649721	6.7778545689	6.6414536031	6.357582955	6.1586143009	6.145264281	6.5231326746	6.1143702846	7.4048178766	6.9756833784	7.7252960131	7.3490822807	7.5894924584	7.3339682993	5.7970058194
PA0212	6.2850157027	6.214722874	5.9987225702	6.3707653141	6.1312046261	6.1312895172	6.3716351043	6.4851700522	6.3646912679	6.2318164481	6.1828091128	6.2503402584	6.3276633757	5.9097415165	6.3252563117	6.5467126172	6.4259269536	6.5955598715	6.8947393662	6.8142794277	6.6388318036	7.1832393698	6.6094018596	6.5596810501	6.5523642436	6.8299343286	6.6138232047	6.5362351024	6.4119804234	5.9155261645	5.6895126278	6.0775530078	6.6615700058	6.3505909278	6.5988698013	6.6608046229	6.7878400294	6.4716333857	6.1745568578	6.3139073532	6.4288487519	6.3908987159	7.4286012492	7.022212402	7.5869134081	7.0616528276	7.5321674428	7.0028326037	6.0773336059
PA0213	6.3706694914	6.1474374076	6.1775224328	6.307596219	6.3648547778	6.475327588	6.2282019209	6.6244002747	6.500641155	6.5339725986	6.700902634	6.3254031359	6.8468577211	6.2752504068	6.6741336442	6.8097638632	6.3646502658	6.2586303802	6.6515083396	6.4516571159	6.0625316163	6.7481647255	6.2753324549	6.4417750611	6.3062649745	6.5661310279	6.5156243994	6.1708234871	6.4947227327	6.3068621177	6.4284327629	6.1731086645	6.6348990738	6.6025323186	6.6744610551	6.6915000231	6.7194141348	6.5937101612	5.8449823487	6.146493217	6.2738659444	6.0347036227	7.6214779716	7.999421797	7.5311544275	6.7916052211	7.0436260033	7.0545879631	6.0243230917
PA0214	6.2552667255	6.5455919673	6.3191589221	6.4202645191	6.2719634537	6.3483194384	6.2702603803	5.8683210897	6.7595105995	6.849262183	6.3384895523	6.8169039277	6.5527200701	6.1310684907	5.7783561809	6.3311891418	6.5074419081	6.3965711978	6.8165449325	6.9941978759	6.1302528776	6.4299618446	6.8770047528	6.2397569796	6.5974270293	6.8678004756	6.3982589221	7.0594454275	6.8545252917	6.1920701619	5.8861163198	6.1192921391	6.370058679	6.346181313	6.110122798	6.4177287712	6.5009877611	6.3863815816	5.8703736423	5.7253632181	6.1223684188	6.019062208	6.4846805675	6.6669778148	6.1642655324	6.3039922569	6.377580413	6.3150996629	5.8033828025
PA0215	5.7291168351	5.665270011	6.4735202457	6.7953108944	6.8705759213	5.5779309134	6.097132507	6.1874279256	5.8284690495	5.772628685	5.8985307397	6.4093635646	7.1099051763	6.5311793239	6.6908343563	6.6828285738	5.7417123319	6.0781647506	6.1251917633	6.1536492649	5.6944672765	5.8717681002	5.8568832185	5.5654553929	5.9553870584	5.7206456875	6.2822180269	5.6795892193	6.3654953217	6.2442143184	5.9349161988	6.0149396232	6.5906680718	6.605195606	7.1528033441	7.4603501863	7.5065129327	6.8550676435	5.3141342635	5.4580322767	5.7651168735	6.0834264749	5.663129787	5.9782772701	5.5332256238	5.4774243607	5.6437276601	5.5046870327	6.1249330425
PA0216	6.4498000962	6.4890921048	6.4479138231	6.3311610542	6.6655654289	5.9881147664	6.7419212176	6.4010428203	6.7348759463	6.5779456856	6.6314530092	6.5058803137	7.7597275427	6.4900362871	6.3042824216	7.4074945871	6.5965657379	6.6413892683	6.6232363009	6.4281642584	6.7499839473	6.9503183602	6.7262708554	6.7138592414	6.3161516207	6.8115582917	6.6360640832	6.8391672686	6.5670186805	6.4382534099	6.1715474887	6.3014929246	7.4805605606	6.9053612564	7.4070531076	6.7903613749	7.4121924345	6.5393140041	6.1158989471	6.3993790163	6.614763216	6.2707056628	7.9651206402	7.9925356795	7.7353878702	7.0826351455	6.8678432378	7.2927570909	6.418738132
PA0217	6.7986313119	6.6345913545	7.3605947432	6.6535458091	6.6850776767	6.243302688	6.3469516037	6.4822635435	6.868128116	6.4675904413	6.3353071862	6.3247810352	6.6569539653	6.4869069474	7.0723822162	6.2277727538	6.5128694138	6.3430407504	6.6179669703	6.9364364304	6.4714812684	6.452009198	6.1493212226	6.3627128267	6.6331890833	6.9716076514	6.5606869737	6.4629909541	6.6880606264	7.2955940099	7.1146971098	7.1533497588	6.2305431819	6.3119695973	6.3082595248	6.0496896163	6.3233421166	6.541888198	6.213988673	6.3267764136	6.0993080257	6.0984596681	7.2860715989	7.170966636	6.5375832982	6.7599581682	6.5791738238	6.2535849443	6.3733199208
PA0218	6.3962857606	6.5069312155	6.547520656	6.4804761781	6.5992858236	6.1865208926	5.7849878717	6.3155048845	6.0557628317	6.2118332747	6.1274222099	6.3774595777	7.1095694512	6.0724683353	6.0833675382	6.244613466	6.3843516306	6.2856702737	5.6538718674	6.1514371914	6.0566246633	6.5152681184	5.7772860517	5.8486762802	5.9503748403	6.3313836838	6.2080251286	5.8335137824	6.0841573703	6.5261323047	6.3688006797	6.5227017116	6.5539976031	6.623159419	6.5453191869	6.8996994139	6.6536457879	6.5718203514	5.8388436814	5.6486569098	5.9238487676	6.1229856573	6.0998555811	6.8719873612	6.2024544249	6.1488576756	6.2739771993	6.2884313435	6.298426195
PA0219	6.5107791434	6.316825672	6.2703320609	6.6640753364	6.7356641055	6.036014931	6.0180246497	6.3496003014	6.2807489692	6.4171139357	6.3877847171	6.8417080477	7.0121643207	6.2277641221	6.5869308687	6.3464254102	6.4384368602	6.3133065519	6.445873754	6.6751718521	6.5225415251	7.0058242814	6.4569686367	6.7414416532	6.7400708246	6.8206830122	6.7571968445	6.1149712355	6.4394998343	6.475456274	6.1698912755	6.6338784339	6.0813494093	6.1529858995	5.9853983752	6.0435383376	6.0412610643	6.0714494287	5.8798703669	6.16676489	6.2248548429	6.2220507511	7.4536367017	7.5671005948	7.5135034722	7.0916948253	7.4060089931	6.9963284973	5.9140460804
PA0220	6.2234480202	5.721215807	6.141145997	6.3148924065	6.3959123209	7.0395504642	7.3063478911	7.2845057182	7.1268859875	7.0401750543	6.5150853677	7.0029414816	6.2969569506	6.1413137481	6.7202626483	6.1591597624	5.9134568452	6.8794777947	7.2470386986	6.8846662382	6.9609946152	7.3687320434	6.6340666478	6.7604961309	6.9237841785	6.9311524148	6.691404714	6.8696593654	7.1702646451	6.242236824	6.1853910738	6.2064773048	6.2606494663	6.2271571326	6.1293086637	6.1686783765	5.7483840953	6.0926554495	5.5231604644	5.7191005706	5.9743635931	5.9032650414	7.5854969454	6.4175151	6.3399435488	6.9075523926	7.0122372116	6.5465962462	6.3034696157
PA0221	6.3057973383	6.3277238208	6.4398401681	6.0690008614	6.0534770419	5.873287988	5.7350446551	6.1129822165	5.605572051	5.7648935616	5.8959393137	6.6839599304	7.0060797918	6.3809284816	6.3352857733	6.6529073984	6.2793781171	5.6679701101	6.0471283346	6.0868419564	6.2976289053	6.8694124885	5.8267451383	5.9031308455	6.316491799	6.1252538619	6.1057955325	5.7091016171	5.6374719985	6.2959886432	6.4266725802	6.7240209538	6.5134277045	6.2624469865	6.1320680051	6.1938190251	6.257451745	6.4227519099	5.9974695576	6.1377106397	6.4325933512	6.26355066	7.0063952564	7.9310428095	7.0553665504	6.6017161965	6.5229553952	7.0867232794	6.5714795693
PA0222	5.3539837943	5.2849414036	5.3327034037	5.4929338623	5.409516664	5.7226256818	5.4987580437	5.9408446263	5.9076306215	6.1379175309	5.8382407388	5.6783025073	5.6171094688	5.2918561004	5.4757571968	5.4941172048	5.6019417856	6.1393043565	5.8643321204	6.1217771646	5.4248281819	6.0374513277	5.9351491137	6.0965493824	5.4954155142	6.5655470775	5.8238616568	5.8835370678	5.6318484064	5.2226987526	5.389751418	5.4886905015	5.4570173092	5.2985048538	5.5268186562	5.384942771	5.4741069895	5.1473980207	5.4456440044	5.2865449693	5.5031155916	5.282280843	6.1610306052	5.7808277477	6.4467633652	5.7740888089	6.1017006363	5.8117136164	5.1719071933
PA0223	6.8237083628	6.8816318131	6.3249108965	6.8741661492	6.4282296677	7.5489178884	6.4834576396	7.4359206123	5.9031311606	7.6491749329	6.414132706	6.5414981665	6.987131083	8.9966663011	9.2311240519	9.1179122364	6.854913477	8.1014295059	7.3563688433	7.9467276601	7.7252247314	6.8367859665	6.9447743672	8.0784225811	6.0211791289	7.150140374	6.9155461042	7.6773080411	6.2914649913	6.5163986045	6.7031472358	6.8776049992	7.8086991733	7.9326212455	6.8384569035	6.4893681056	6.856658437	6.4960453445	6.6515326965	6.6341517897	6.8963408253	6.8572305531	7.4784788315	7.5029841716	7.9241726652	7.0314053023	7.2615022509	7.4591275917	6.2532600103
PA0224	6.4811963666	6.5626548903	6.2055790708	5.9616589482	6.2701001811	7.8611338557	6.9829875903	7.9254332919	6.3836314827	8.0913184165	6.9486763299	6.3161160266	6.7068985699	10.2321344562	9.8984253041	8.7868954992	6.2942584554	7.9370126136	7.249979853	7.9026457443	7.6832655032	6.6143001724	7.3756468623	7.8493009785	7.0692714887	7.1083356034	7.0253079982	8.0350927318	6.5428880908	5.821913244	6.7616444767	6.7942046408	8.2680982337	7.429338428	6.3390371119	6.8867560778	7.0469636883	6.8125491835	5.8957099992	5.5985812023	5.4144077495	5.7820524011	6.6850893386	7.2462157455	6.9005941948	6.8612143392	6.7022617417	6.7831945305	5.7076487849
PA0225	7.153563673	7.5931082009	7.7599577642	6.7107413691	6.9916537631	7.0828163548	7.4429145452	7.4237551123	7.3765899243	6.81760729	7.9030445954	7.6788735855	7.5678615879	7.325762916	6.8891246321	7.1549445382	7.5328890426	7.1269769401	7.3738275687	7.6658790124	7.3351957047	7.0145562221	7.2203251819	6.9625891743	7.910681298	7.4659367926	7.1478736912	7.4409995744	7.2730189332	7.6913997571	7.6737335992	7.5118219841	6.8947230626	7.0010809611	6.7611790078	6.7239917675	7.1523019659	6.7302881516	6.6662648994	6.7323634814	7.1136584718	6.9560991345	7.6906104631	7.1424177522	7.3838448923	7.3891437074	7.3226692123	7.137784061	7.1134228628
PA0226	6.8659186283	6.850155718	6.9023778208	6.8097163988	6.7570768744	6.5634358982	6.6534059046	6.2907974004	6.6182627495	6.6889900241	6.7571306647	7.3086698304	7.5579376285	7.0469860845	7.1635570084	7.5117415524	6.9458732598	6.7510998927	6.8859042183	7.0715213981	6.5914112017	7.0295725484	6.603220931	6.9584381024	6.6852834841	6.7698124202	6.7628007952	6.6941462364	6.8300249813	6.6714620524	6.9870151329	7.0717410022	6.8043364868	6.8992888446	6.9188325726	7.0720919416	6.9826846171	7.0243200303	6.7581135841	6.8614343567	6.7968144384	7.0327189456	7.987848873	7.9803488089	8.6385009404	7.8726438329	7.9026868286	7.2709321155	6.5024799145
PA0227	6.912124885	6.9893373144	6.6995818429	6.5238998869	6.7276066794	7.4089173494	7.202073906	7.005515533	6.779326535	7.1124829819	7.3917113104	7.6459967569	7.3304201177	6.8988544814	7.2856952895	7.3048765475	7.3838766988	7.5166761044	7.3775152331	7.2611467631	6.7811675571	7.8960543592	6.6242564323	6.7406165315	7.3328234064	7.6690149122	7.2622015656	7.6038568223	6.9969160734	6.5888790575	6.8614233487	6.7670509435	6.8407727514	6.5964902484	6.8704817555	6.962964738	6.7807468252	6.7320365955	6.2241406866	6.3531011328	6.3093315321	6.5416183428	7.2723111925	8.0752293994	7.806129456	6.6544791334	6.7440969795	7.0979512648	6.4278618049
PA0228	6.1168360154	5.9551695826	6.0898700762	6.1891239257	5.926198218	5.8268596208	5.3917178475	5.8002792485	5.8130875769	5.8164741283	5.7159024733	6.4457232248	6.9902490838	6.3939297492	6.1780567708	6.1983084326	6.1601887353	5.8247055754	5.9099165711	6.1433810009	5.5136256301	5.9825007642	5.7251797032	5.8723538049	5.66450161	5.6610716065	5.7683525303	5.9599270815	6.0735429732	5.9148124813	5.9430977138	5.978581157	6.1605248871	5.9611385171	5.8021860214	6.1484063973	6.0855459663	6.2728595843	5.7137727245	5.7320274882	5.8842388857	5.9981040994	5.996479789	6.6746466248	6.6314142513	6.134686272	5.8835247014	6.0854912216	6.0526367985
PA0229	6.400253495	6.1501110605	6.6952945338	6.578200801	6.625556038	6.2489010807	6.2135081827	6.8666821873	6.5163424286	6.7823093378	6.5998113864	6.5371660209	6.6092245833	6.3131003225	5.8951424059	6.1494400469	6.1571529946	6.6771197882	6.596248933	7.1851785121	6.5062372766	7.1477795071	6.3532759464	7.0744592597	6.4662562181	6.6269145865	6.657760485	7.3300956229	6.7361442329	6.1690973261	6.185264464	6.1468916102	5.8782805085	6.0455190395	6.7004802791	7.4506234182	6.0902989791	6.133619838	6.0886414868	5.9444201961	6.0227026415	5.9746242826	7.5550879991	6.7854641076	7.2919760184	7.0500275829	7.2106225737	6.8012888099	5.7464092872
PA0230	8.0124380338	8.271883897	8.1359151154	7.9485511799	8.1573234792	7.9504455096	7.2984788705	7.840173815	7.5688578168	7.7793210503	7.2508802499	7.6513720093	7.9291675774	7.2720996514	7.5970254448	7.8914554523	7.8167355047	7.874389068	6.9013456158	8.0964342762	7.3964420553	7.8268291305	7.5284411465	7.8541544069	7.7524987473	7.6198842345	7.3109200752	7.7896309163	7.4119725721	8.2415801075	8.2331466922	8.0237539658	7.6506055235	8.1670803743	8.255713901	8.8732529377	7.920339534	8.3449286604	7.7620489287	7.6382861387	7.3732594182	7.4558235829	8.6612313848	8.760711067	8.5238839294	7.9108715802	8.2336694088	8.754891733	7.839858172
PA0231	7.6074303225	8.3319446058	7.8708898797	7.3962606329	7.7357415934	7.6658305263	7.0259655072	7.7181582095	7.0659856971	7.0887636892	7.2766121357	8.2686422814	7.6091967855	7.3430701776	7.1620380643	7.6338522096	7.5961058293	7.0939802845	7.4718498667	7.4788425446	7.3591373437	7.6024948085	7.0982672504	7.326589594	7.0905176202	7.8552880963	7.073081506	7.6378572733	7.3730027524	7.9006646766	7.820894804	7.8343418397	7.8800477301	8.0871203077	8.5983108074	8.7300349387	8.1365241639	8.3237279135	8.0792505794	7.635255725	7.3449250846	7.9968301117	8.5651645504	8.4245617612	8.570473772	7.6540935021	7.7489108198	8.5523761883	7.8016198378
PA0232	6.9147866772	6.8866419022	7.6745478442	6.6815509466	7.1027364019	5.9934342277	5.7337084803	6.5150082382	5.906129566	5.9200019803	5.7540957441	6.8874007977	7.5337176935	6.9835054148	6.4131392203	7.2107886723	6.2530601823	6.4937241305	5.2720184926	6.2611983517	5.6748416692	5.8886173419	5.6430136467	5.7795739208	5.5002368276	5.6377224384	5.6818018695	5.727411211	5.5189938366	7.3093019484	7.1614603462	7.1241925597	7.6185900223	7.20562449	8.1621812201	8.2122934203	7.6236152712	7.6150383339	7.711353513	6.8446255059	6.7440458553	7.5327292877	6.9271506967	6.4202558411	6.6578879602	6.5487254281	7.1280948535	7.8844588898	7.2091937121
PA0233	7.9215713016	7.5430036707	8.0632556556	7.4517068873	7.2331491374	7.7600124917	7.5066625151	7.7157198504	7.8169169398	7.5153335324	7.3911304444	7.4419909722	7.3443152347	7.0493068972	7.4697630883	7.1468512745	7.6442485184	7.7866606282	8.2915998714	8.0584341275	7.7650773562	7.8097459415	7.5734031973	8.0894919347	7.716367083	8.0067829497	7.8980580494	8.0886878424	7.8803633956	7.8658411114	8.0660963415	7.7842752926	6.7474329991	6.8806943071	6.9606208622	7.061671762	7.0202053984	6.8862620827	7.1997581536	7.2540830755	7.3024077432	7.4952738413	6.830715493	7.4950550201	6.8915304017	6.7632381216	6.7453985896	7.0764107577	7.338653036
PA0234	5.8036386598	5.7769518882	5.4741853727	5.8314245378	5.7934795296	6.3036474536	6.24233551	6.2008523185	6.0514974043	6.734892998	6.0271923308	6.7473769529	7.4493243731	6.5488504631	6.6128656402	6.2535425665	5.9857314893	6.1974954921	6.3619457701	6.6750734523	6.0045082717	6.188418972	6.1172891015	6.459519606	5.950034421	6.2731039791	6.0893921553	6.6137733215	5.8735896025	5.5322807534	5.7296457674	5.8767923335	6.4061629751	6.095657241	6.075112439	6.1456037638	6.2629247226	6.1725021848	5.5027861438	5.6763567717	5.6021869692	5.5770460912	5.2662908958	5.4420095268	5.7200695833	6.05663889	5.6064072547	5.5162994361	6.1837183616
PA0235	6.9494677654	6.7314273984	6.4083976457	7.068287024	6.8757479665	7.3664248111	6.6323427717	7.7125387821	7.0748900715	7.5011426198	7.112891489	6.9694937777	7.0868188422	6.8561530437	6.5588495762	6.8128628875	6.8816949067	7.5638823359	7.3136882519	7.3932074828	6.9779540869	8.396077642	7.8623367871	7.2919561116	7.1572454332	7.5683074445	7.3153625597	7.605663336	7.3659642727	6.7005653614	6.5796692772	6.7564256545	6.9509198301	6.860558879	6.9485527745	6.6978328654	6.8205803932	6.7462868659	6.390596599	6.5707949081	6.5826125697	6.729228651	8.4305412891	8.4143222428	8.5760421172	8.2694511621	8.2583704172	8.3509003056	6.5706963467
PA0236	8.7474775633	7.1446594383	8.583808918	7.3002207477	7.0963799933	6.0520811107	6.5029639494	5.7759177563	6.5412026259	6.371311381	6.151957146	7.2824775763	6.8834358599	6.9455742369	7.1322084643	7.2077597987	7.3049103926	5.8620399606	6.2588087914	6.4181809533	6.3149285119	6.5471852386	6.1648024327	6.3834567645	6.4270980572	6.357613054	6.4089905556	6.9047077331	5.9770929074	8.8186072569	8.6296368412	8.3264475467	6.9153834915	7.1692233619	6.6413804922	6.5496953523	6.896210152	6.6385632175	6.3201552938	6.5997372643	6.6638322125	6.906055801	7.1997509307	8.0987814065	6.9671200697	7.389257515	6.7345208605	6.726713478	6.6138601824
PA0237	7.0083451738	6.554312771	6.6979572397	6.8883518278	6.8226932298	6.3566341636	6.9895655336	6.9119441073	7.0578270745	6.2774540335	6.5645203059	7.4051237865	7.5240251475	6.4939288458	6.8796003788	6.9647440764	6.9623010722	6.3532594893	6.3079105849	6.9629097653	6.2273116977	6.9653771902	7.0689570053	6.74908346	6.5635890117	6.9896350801	6.5193421078	6.8214861528	6.9829623978	7.0317022851	6.9781104273	7.2118843204	6.4726903217	6.418559271	6.3807135939	6.3564992713	6.2673015466	6.3925339869	6.7082447003	6.4930617325	6.6186334511	6.4448743502	7.6659625108	7.839735243	7.613554336	6.8899958177	7.341049683	7.2179711762	6.5871221779
PA0238	6.6309289681	6.4547817787	6.4735106327	6.5608296162	6.4489022164	6.5258891179	6.86763029	6.7930497296	6.1470753129	6.3507375211	6.5118588458	7.3092280115	7.7618161966	6.8788311387	6.7478745476	7.5452201006	6.6056951768	6.67594971	6.9249600126	6.7002113087	6.8225330864	6.7050468009	6.5098098368	6.2790063437	6.6087587567	6.8001456222	6.6017319078	6.9957356459	6.502477962	6.6243304981	6.3917459847	6.2333821944	6.4731757287	6.4236788481	6.5335132727	6.2301016757	6.408168703	6.1055206107	6.277531746	6.458394591	6.2264064901	6.2620141934	8.0855129532	8.5651064761	8.0401062179	7.8480427376	7.454070167	7.4364924838	6.2143394573
PA0239	6.8157777376	6.871055866	6.3818364383	6.6539960445	6.8296879158	7.1079377204	7.2215583968	7.2098825765	7.3050559947	6.9417199287	7.2160896118	7.4384166478	7.7200072596	7.165786614	7.163487165	7.6744696259	6.8859708367	7.3335724808	7.0991673681	7.0929565078	7.1113090318	7.6762087814	7.140108263	7.702727167	7.6975563004	7.5422933103	7.6455030338	7.5842633997	7.0572221769	6.3579722897	6.4161392183	6.5434960885	6.9257647826	6.7718298372	6.6202297428	6.3728364802	6.6230644708	6.3387433118	6.2908195846	6.5532241642	6.3227103699	6.5102981428	7.6432225773	7.7537756724	7.7051300505	6.3994976082	6.4198982772	6.736722295	6.6489633253
PA0240	5.4266407794	5.3658865998	5.7006314535	5.6084072552	5.3490541573	6.0596917887	5.7807302787	5.7695667061	5.5166324482	6.1450566982	5.6347920446	5.97940686	5.8870267995	5.9396810163	6.2872460437	6.0861196771	5.6137248898	6.0699128	5.6041378388	6.2585902476	6.1124843745	6.8215837562	5.9421730786	5.7324799861	5.8869722008	6.5456326372	5.895458911	6.0437816974	5.8303009643	5.4193565463	5.4245605511	5.7884593517	5.2891776017	5.4526393639	5.391456152	5.4203303281	5.5162538769	5.4995968777	5.2310399303	5.4863127356	5.3835578206	5.4037691008	6.4989855073	6.2820018819	6.5811573417	6.2341072951	6.3894641517	6.4558311651	5.312027207
PA0241	6.5488401218	6.6038869283	6.532843038	6.746720409	6.7067986935	6.928320138	6.9379961317	6.9166813027	6.5482660761	6.894946433	7.0214818824	7.3245135565	7.7393987552	7.0945202527	6.9074590984	7.737268076	6.6463294067	6.9495680321	7.5513959791	7.0092796062	7.3492451352	7.4359167233	7.365334249	7.2594127286	6.9335237361	7.4939968698	7.1224284728	6.8492240041	6.8480561127	6.4387151177	6.5315998801	6.4079681354	6.6441702724	6.5614000411	6.4278478723	5.99955611	6.3802909088	6.2150932747	6.3073142539	6.5065048148	6.2075555488	6.4711188046	7.8573009536	8.4514819194	7.669773392	7.3714729415	7.0520194585	7.2891691231	6.2654782737
PA0242	6.3765647192	6.6130649288	6.1034963525	6.2060088326	6.215361913	6.6295717668	6.5120972344	6.4642170402	6.5898707193	6.4621065414	6.2123466566	6.237967472	6.5130541202	5.8733566388	6.3347575806	6.1568061619	6.4532709079	6.3127613441	7.0051048818	6.4427390955	6.7763888848	7.4438241968	6.7744236339	6.4544386876	6.6563139135	7.0666001133	6.6649483803	6.5985823157	6.4150176018	6.2537161922	6.0438479287	6.4571783924	5.9845284444	5.9042686291	5.963205569	6.0321040918	5.9337810655	5.844963148	5.7185989172	5.7315456353	6.11373019	6.3368330105	6.4162659313	7.0154473706	7.1451439842	7.0307924724	6.4635383976	6.65265524	5.7714493991
PA0243	7.2515401789	6.2639321084	7.5933820599	7.7192460835	7.4224502176	7.5495825394	7.650302786	7.0427055456	6.9872317725	7.8164700724	7.1943814823	6.8328765451	6.8442586771	7.5310965295	7.1945331354	6.0212958223	6.4398380761	7.2470074725	6.7204531183	7.6088624537	7.2493596927	7.8661457829	7.5398379334	7.4209493949	7.0549135182	7.3413609621	7.6318585479	7.533476617	6.8169087616	7.4679646401	7.6740593067	7.6513136493	6.3449332411	6.433439294	6.4714045032	6.9123172538	6.596472772	6.9913742538	6.8294140937	6.7614596626	7.4108386735	7.5418298123	6.5876602876	6.734311317	6.8545632381	7.1487915118	7.294940128	6.6821714445	7.1441087107
PA0244	6.7598322293	6.9255904967	6.343878261	6.9137031568	6.8893511843	6.9547458462	7.1536048655	7.2870324483	7.0262204948	7.1500656464	6.9292200453	6.7602754249	7.3445024156	7.0950678229	7.1700781847	7.0216939497	7.1414830618	7.3704913281	6.7503735777	7.4467017293	6.785940468	7.3199296512	7.2502320189	7.3195185495	6.9153791077	7.6400839577	7.1387218457	7.2426308717	7.4230215288	6.5226960551	6.5819179468	6.6117029364	6.4034638288	6.4134864632	6.4021071025	6.3449969418	6.3900163382	6.3673415528	6.1970657071	6.3097998098	6.146747566	6.4662840045	7.4474712621	7.7401974252	7.5943149963	7.196545693	7.1662317872	7.3765573524	6.3828024732
PA0245	6.9067307573	6.7781228745	6.7514351455	6.4562844053	6.5566040887	6.5596647044	6.541784773	6.6524269064	6.9631387693	6.7351573398	6.253944129	6.6608479505	6.7104258413	7.0879150299	6.9890965491	6.3572436792	6.5679310258	6.4738758094	6.94834326	6.6414849679	6.7396615137	7.0444117949	6.9364734991	6.8469373227	6.760278473	6.9760684018	6.9431727669	6.7091690646	6.7170484178	6.7563739825	7.2947907102	7.2630850881	6.107095922	6.1020475845	5.9847259023	6.1734292549	6.0958754828	6.3099765354	6.2237446831	6.4339916923	6.0450685733	6.6518678296	7.0839402753	6.9137424249	7.2280396654	7.0931857036	7.2030795591	6.7296065599	6.3265704916
PA0246	6.8856131353	6.6125148978	6.742599807	6.3416502704	6.2348900283	7.1000270039	7.0927341649	7.5566614457	6.6712945764	6.6410198	6.8669491339	6.7676393326	7.0479153159	6.6341325761	6.6322062328	6.2044841543	6.6341063572	6.8583931408	7.2706510526	7.0431959506	7.1239718148	7.2271073791	7.1096545339	6.9095313545	7.2818083215	7.451000457	7.0120566051	7.875493553	7.1942503124	6.8488238577	6.9194616425	6.9931474434	6.1027428262	6.1821624246	6.3679314367	6.0115478813	6.1920485019	6.1064176845	6.0862299287	6.2768320703	6.2148489686	6.5192505689	7.2524436153	7.396276729	7.5208339524	7.5386820605	7.3354641865	6.8189038839	6.5356126748
PA0247	5.7590851847	5.8794736961	5.9224729896	5.9935870778	5.7776782349	6.047992821	5.9550094079	5.7642069141	5.8374475127	5.6810268251	5.6068471823	6.3766594322	6.3507946485	5.8340275905	6.1375103835	6.1776172477	5.8549017961	6.2510671884	6.2236472886	6.0480450508	5.7991842738	6.5984697016	6.2128063763	6.0629188618	6.2389175707	6.3098492784	5.9298553738	6.1985740541	5.9912014842	5.9214378797	5.8690904541	5.7916651723	5.8506893958	6.0101903922	5.7998016717	6.077102852	6.0885936371	5.8737484823	5.7474881823	5.7184092928	5.8391766366	5.7043417323	5.739553691	6.1297234494	6.2591796608	6.1370793767	6.1449225035	5.8332724256	5.6546531052
PA0248	6.4937172864	6.6498126939	6.6990932252	6.4390640303	6.2328317843	6.1173707503	6.7240047361	6.1434746175	6.2843952461	6.1295191181	6.1710346575	6.4341903766	6.4539187193	6.1418084936	6.2768712203	6.4081123572	6.4975246593	6.1850247399	6.0109711952	6.2984308774	6.2880079837	6.3152567795	6.5206890861	5.9846658939	6.1569518348	6.0147832572	6.5620588534	6.241456679	6.7325920425	6.9028926874	6.681123926	6.4363510046	6.4019875563	6.4542146487	6.518758328	6.6361765651	6.3699829183	6.6550609506	6.0145851127	5.7951367291	5.9558776497	5.8303331537	6.5601640882	6.1975976987	6.8011387783	6.1428615396	6.2387062525	6.2038556272	6.4278389594
PA0249	7.7294612352	7.5255450939	7.5501574816	8.3205173136	8.5169605567	7.4135431488	7.747571727	7.5752395177	7.4450109806	6.527780099	7.6457118296	7.1041844557	7.403602482	7.0626551077	7.0890150765	7.5380900906	7.6653577815	7.3499202506	7.3389153015	7.1752576295	7.6450000482	7.7498121447	7.6910587315	6.599934258	6.9520786069	7.6142401075	7.5102163824	7.1603982225	7.4359119308	7.4190724962	7.4912041176	7.8018552537	7.9194719567	7.9790811921	8.23124526	8.1573984499	7.9343567696	7.9457558756	7.2116801995	7.3226748408	7.5158457708	7.4049726839	8.4069176956	8.459971586	7.3667984274	7.8536913954	7.5530553179	8.1325821484	7.1976951916
PA0250	7.0079213254	7.7665700679	8.0155593888	9.7519440138	9.6049736385	8.384092308	8.2206941659	9.0083431815	8.4012199912	8.5605295218	8.5609038601	7.2654324687	8.2760419554	7.0593568042	7.2908595408	7.9468588514	7.6107069628	8.3788449153	7.8708644102	8.163171438	8.1432956349	7.8777760575	8.1151835257	8.190598775	7.9229907624	8.6010200593	8.4526211229	8.0662335631	7.5592538918	7.810460975	7.298823145	7.3792010547	8.93792282	9.3562192995	10.2292827083	10.2265654422	9.6270423101	10.213191626	8.3696299895	8.1578309706	8.4350927126	8.2532913482	8.0263611332	8.5457540692	9.0546075297	8.5170391067	8.1013834731	8.1209760743	8.1540357868
PA0251	5.6877824267	5.8245772304	5.2766217717	5.8279395344	5.6254365121	6.2557265728	6.2271221482	6.1132787092	5.8716299537	6.1920703345	6.53183345	7.3508370438	7.0714503404	5.8920719761	6.3209772753	7.3759527179	6.0491982211	6.8994557648	6.6208964681	6.6750734523	6.0126538191	6.4669530005	6.0616088937	6.1658104729	6.3571883062	6.4633754807	6.4064038684	6.4935344838	6.2408964475	5.34336	5.485844441	5.5034553885	5.7163038881	5.5650503272	5.6502652527	5.5367424149	5.6220954175	5.4998937585	5.559750538	5.5124005787	5.3761572537	5.4410771244	6.7390921004	7.923308792	7.1861667509	6.6349846423	6.2036022084	6.4134001956	5.375905798
PA0252	6.1426969497	6.2230296543	5.6144512703	5.5829072293	5.3903409114	5.7692220065	5.9680632135	5.9527985946	5.9745175417	5.9760067249	6.3597298156	7.1876663703	7.8821397805	6.746591697	6.4103224229	6.1679083195	6.0842284233	5.8075909636	5.9109060411	5.7874501238	5.8358793531	7.1496162887	5.7138141514	5.8275869731	5.6967223112	6.4128083136	5.7129929249	5.8184434238	5.7239274776	5.7324319815	6.557463247	6.6049832759	5.5752086471	5.3720306001	5.384734283	4.8090344218	5.5269108365	5.8671358385	5.8735406524	5.69160351	5.6314873498	5.6183363029	6.2295002546	6.2361940454	6.3865770106	5.7800634461	6.1675355263	6.266734687	5.9361683365
PA0253	7.8625448587	7.3938626278	7.4802530006	7.4236733753	7.3999872067	8.0428253132	8.0700560444	7.7924073641	7.9049326158	7.7918153453	8.3446936549	7.789236253	7.8019173371	7.0835209601	7.1279618489	7.9068986218	7.3681130456	7.4352561936	8.0631765313	7.5320951552	8.3335108196	10.3572403769	7.9735860929	7.6495583948	8.1286001489	7.5726638386	7.8366176178	7.4983340782	7.6456095684	7.6558807268	7.7319473717	7.922854596	7.3180323435	7.1321692996	7.1848341612	6.7672988922	7.2239627586	7.0758100237	6.809493329	6.8240520939	6.978373639	6.9253165181	7.9996245318	8.8834572108	7.8858254624	7.8281033706	7.6723926122	7.2604138791	6.7947508175
PA0254	7.2885355488	6.2469198146	7.6560235617	7.0260655576	7.1440061088	6.3949857632	6.5906404683	6.8389767821	6.9109363203	6.2956534839	6.411543765	6.5580977688	7.5189142035	6.9297908033	6.9841226175	6.7844095457	6.7071666125	6.0537306144	6.2326388134	6.2504690423	6.0073873936	6.3076876042	6.6864151646	6.1236497319	6.4002952498	6.6443814379	6.7235457401	6.2527998015	6.4173410914	7.5793467317	8.1543987009	7.7971180522	6.7993522015	6.7891279834	6.5477799159	6.5641571244	6.4441624915	6.5463461397	6.2770443087	6.6440774561	6.5172118834	6.8134006982	7.0998197988	7.792070272	6.7320422438	7.1741191409	7.1653899105	6.9733745154	6.3102694267
PA0255	7.4957075302	7.1195096243	8.0406215556	7.7823647762	7.875633996	7.1181401473	7.7219133831	6.6770218953	7.8844207907	7.080655304	8.1665157699	7.1567019721	7.2393236168	7.1907586083	7.0933980027	7.661755541	7.1725225188	7.1835741622	7.7508293024	7.4121533117	7.5206016428	6.5334520388	7.7158606156	6.8395317681	7.3935374628	7.5584252535	7.5081467341	7.20141786	7.4255988541	7.7498879295	7.4502022988	7.3942977817	7.1097957039	7.162408679	6.7560990258	6.66031418	6.6529606577	6.5883552926	7.0206330561	6.9416030796	6.517140758	6.6889228194	7.5530094637	8.195469168	7.2250239887	6.9136530017	6.9667370836	7.741096049	6.656893211
PA0256	6.0934418206	5.8464398636	6.2495880465	8.8410852274	8.8492936794	6.4976583715	6.6699828618	6.9979549617	7.1918382416	6.6724756452	7.3269711143	6.4470789699	7.0064939025	6.2749382422	6.4822323458	6.2697032144	5.728544835	6.6201207196	6.7144691276	6.819039355	7.1131123536	8.0299485293	6.8199823126	6.8432228317	6.7164558271	6.675383559	6.8208504826	6.84041674	6.8785349041	6.4686244901	6.4673437528	6.4154642019	6.4307787734	6.4279872935	7.1452678147	7.5652858902	7.2622731783	7.12334083	6.4265452278	6.3841215823	6.662732365	6.6719695615	7.406067976	6.6516317317	7.2093761296	7.4586815777	7.0355841081	6.7827052314	5.8631635228
PA0257	4.8888382623	5.5994072661	4.6187199057	4.8673561279	4.4886877204	7.0996289352	7.4509856307	7.6973534402	6.5699520793	8.0359526647	8.1489045187	6.2218610153	7.0882441272	6.5681390407	5.7757169766	5.7899857086	5.3244328846	7.0617490584	6.6052623458	6.9866363427	7.7051789421	7.6465983952	7.0930383809	7.0670216181	6.5112784173	7.0747977268	7.4464024873	6.555483988	6.2804478131	4.9076788127	4.6512695291	4.6895825866	5.3764825539	5.4256673717	5.5419264396	5.6048341888	5.3447149458	5.5332022067	5.5961951088	5.3502454999	6.0824928461	5.8506310957	6.7825755219	7.0481490719	7.0836533977	6.6850381505	6.526707174	6.2815119569	5.8054491816
PA0258	4.704858452	6.2656344886	4.6103553674	4.9322864458	4.7131211674	8.1910903615	8.0354536929	8.0998468465	7.6825958005	8.2623071358	7.9923112676	6.2217233118	6.9195069913	6.8512212432	6.1390425689	6.5149198041	5.729923275	8.2862972068	7.4913627123	7.9318984006	7.8492704186	6.4768404819	8.0199975843	8.0106349725	7.3649029679	8.008010033	7.2789399298	6.9216845278	7.4427363376	4.6703811272	4.7715283759	4.7124578707	6.4167381957	6.2687021968	6.3734933441	6.3416281164	6.4653873706	6.4078673756	6.7478036722	6.7357876027	6.4562380112	6.421971445	6.2450406821	6.7151615447	6.0408119605	6.3648159612	6.6847422334	6.3825110261	6.941712566
PA0259	8.0469460247	8.386990212	8.0341858102	8.3345034569	8.5068654399	7.1666974748	7.3137659655	7.6029894362	7.2974277713	7.3161698979	7.7038194019	8.0649987207	7.922594397	7.6756082086	7.7831815181	7.9967093077	8.1563061598	7.6278380391	7.3231908719	7.4976651308	7.9162022892	6.9685232495	7.5662087692	7.3757889181	7.454266816	7.5605204708	7.3901444493	7.8104490332	7.343685185	7.8085980931	7.94071135	7.8132612686	8.5768270418	8.5580224909	8.6189812762	8.3169105825	8.4911714874	8.356895282	8.3199853151	8.1681416806	8.3575381327	8.6178153961	8.9053467483	8.8731351403	8.920492142	8.7030352747	8.460096729	9.0253423181	8.3123900595
PA0260	7.3458938758	7.6203892229	6.5662384745	6.6557851739	6.7870916948	5.9420264841	6.1886391952	6.0330279883	6.4372323492	6.4754432355	6.7317424476	9.4948476786	8.9831292808	8.0204349527	8.5336951429	8.1655076073	7.8457698241	6.913278934	6.82586378	6.069248777	6.0502639539	6.4494289908	5.7837085664	6.3024062916	6.2644816507	6.5457531782	6.5282416621	6.681518524	6.6781888404	6.5592200203	6.9904323187	7.2075379786	7.4926686885	7.438117659	7.9517003877	7.5637131609	7.730587274	7.2731281776	7.3906589886	7.4282795238	7.1834439434	7.4044992047	8.0394812073	7.8479182129	7.6211848263	6.828742742	7.1676844114	7.5497738757	7.2115214889
PA0261	6.980089328	7.1434179998	6.2461437258	7.1465374229	6.9822362352	7.0312155499	6.8870367742	7.6255259553	6.9876512567	7.1345806399	6.5374465916	8.2894984619	8.3270986949	7.6583396593	7.1271553722	7.5720795821	7.1816329323	7.3587512538	7.1964844444	7.0601222028	7.1383362013	7.3745128276	6.9698954501	7.3273013761	6.8223078639	7.7725672185	7.0813088068	6.9262912961	6.8798808728	6.5272690584	6.8274472097	6.5668726421	6.9476021805	6.7773926946	7.1344848375	6.7770701079	6.9102677224	6.8850070719	6.8125658551	6.7102632936	6.2158933322	6.8070421137	7.2891678926	7.8930171271	7.6181072401	7.5332099125	7.5858235497	7.1781255524	6.5731170696
PA0262	6.0996868885	5.8308109448	5.506277931	6.0336958375	6.2861437458	6.7281561383	6.1903113662	6.4888845274	5.8779594215	6.8252561334	6.1161644095	7.4233456164	6.6298474838	6.6953824414	6.4791833637	6.3998337794	5.9462842734	6.7224812875	6.0370525755	6.2845618739	6.2768051866	6.4550835458	6.530930112	6.4683887008	6.2799648006	6.2995893063	6.119719656	6.551897496	6.0121277306	5.7996286576	6.0354297694	5.9188707557	5.8547112663	5.7816199662	6.0517667096	6.2525579257	6.5592831976	6.340190986	5.8782094043	5.8006378617	5.8659331578	5.7397275342	6.9853480156	6.3565532725	6.6973711133	6.65194275	6.4803953494	6.4309987385	5.6286192549
PA0263	7.4242671641	7.0801395084	8.2761210414	8.9084206475	9.3356486726	9.7088882248	9.3553767777	10.5907708147	9.2757299325	10.0943111504	9.366443257	12.0704004783	11.256555305	11.5143621056	10.9785327094	10.5039753548	6.9523523306	10.2516166506	10.1904150442	10.1251768715	10.1473192114	12.0476130722	9.8676139716	9.9683879674	9.8779475442	9.5554812417	9.8600336281	9.7835789484	9.5547897434	7.6908637973	8.237008119	8.0519597864	7.6924168954	7.951904415	8.6254741054	9.4963060288	8.8612611833	9.3634300312	9.3377264082	9.9622425072	9.8973734108	9.1644099795	8.5607635555	7.1630169489	8.3797979056	6.1786177074	6.2566532286	6.0734819464	7.1699503614
PA0264	6.5115682212	5.7750240226	6.5627742647	7.0637370045	7.4835945787	9.123979631	8.7155536472	9.3589434044	9.094465746	9.0279336556	8.669480147	5.7110863641	6.4320597138	6.4367346041	5.794474507	6.2360300408	6.1460359352	9.0016530993	8.796521712	8.554613263	9.2282557524	7.8298667839	9.0083444995	8.8579860653	8.2970738563	8.8502594145	8.3234434621	8.7064227272	8.8312226799	6.0717927817	7.2291886637	6.6029023899	5.2992571241	5.2101039484	5.7749464212	5.8404229635	5.7683786869	5.3041711424	5.4336724636	5.1685113598	5.9947522803	5.9234866101	6.2473714508	6.8107199821	6.872246953	6.3517912983	5.9963424517	6.0878266347	5.6449001789
PA0265	9.9677157631	9.8884865947	8.956708802	9.8695097525	10.0583587545	8.3032160656	8.8496784441	7.9064198535	8.9217604936	8.2329376611	8.8625633868	9.2561678523	9.5108788393	9.4144468325	9.6531773299	9.9351713116	9.9539827485	8.2535627229	8.5997529365	7.9899293558	9.0872561461	6.0737973805	8.8092552923	8.1657318817	8.806718803	7.7490465406	8.8407158562	7.8409212754	8.9031944272	8.9769341019	9.6453440754	9.5780083686	10.3072111875	10.3081725917	10.4772720847	10.2796291685	10.466346846	10.0910563609	9.8724514187	9.4041605111	9.0393591358	9.5606725907	9.9353866919	9.0731463001	10.4312300626	9.9033969139	9.8430794728	10.6531326979	9.5339710035
PA0266	10.391439334	9.8414882387	9.2594649373	9.7050526969	10.0078215904	8.3763262885	8.1633087493	8.0231674347	8.3593336371	8.3333387201	8.3739516622	9.1780164225	10.2502624373	9.3662338211	9.825359219	9.5817112619	9.7809323311	8.1523101818	8.6629315564	7.9706072515	8.4061364239	7.9022235611	8.2535404533	7.6458268785	8.5822188187	7.5612167825	8.4234916473	7.9083314879	8.1201148134	9.355229119	10.0918189276	10.0116387015	10.6701062375	10.4932388183	10.6957510386	10.3468798207	10.6335905321	9.9957395785	10.2628435032	9.3652180019	9.3576210915	9.8972905737	8.3767545065	7.8846096829	8.6350531189	8.8400138422	9.3437538945	10.8582704538	9.7375397817
PA0267	7.7506837211	6.6358006805	7.4216972324	6.8006631963	6.6481018053	7.3785593533	7.4141789878	7.5482736199	7.4345004227	7.2695223779	7.2202406333	7.1883698019	6.8126775466	6.8600531348	6.8435007149	6.909803115	6.7984542866	7.3967091445	7.4930288245	7.4841827696	7.3736678964	7.2439649638	7.200178501	7.329179635	7.5283627804	7.0679633311	7.3356166364	7.2791442827	7.3619420447	7.342210529	7.7563937837	7.3605714881	6.1553730752	6.1550574863	6.1287751074	5.9004208278	6.0843928584	6.2265436645	6.2767044563	6.3131524587	6.5319021236	6.413970343	7.1448365466	7.1936295593	6.7109817707	7.1138812058	7.3700560781	7.163814363	6.6053038283
PA0268	6.3636495325	6.3919804224	6.8984293725	7.4911402086	7.3691678684	5.9256848705	5.9985945296	5.7605969979	6.229536939	6.6882622346	5.9922576726	6.1251908961	6.3750639001	6.026566621	6.3167117177	6.0247966721	6.4882688055	6.0253746282	6.3505457301	6.6242174243	6.2750792322	6.9005946194	6.2056439655	6.7496555468	6.0616929504	6.455510638	6.3249440636	6.9909179428	5.895775498	6.4478254541	6.6514674823	6.6682835427	6.767736093	6.5978351127	6.157059535	6.5304138048	6.3136960059	6.6150466927	5.8993007256	6.031923159	6.236015013	6.3117743755	7.1506615721	7.211279212	7.5576407595	6.3584390127	6.7417359611	6.7919968126	6.1549860362
PA0269	7.4610630171	7.5621569418	7.8310771899	9.4984974831	9.4698599451	7.6285371288	7.1284787834	7.2877909104	7.961264554	7.9395973745	7.2923767003	7.0260552069	7.7728481307	7.0328627479	7.4265593926	7.1534248495	7.4101485663	7.7996126401	7.4362326869	7.3237729065	8.0529661255	6.6613599958	7.4196131222	7.1838079684	6.6721295453	7.4760692332	6.9802325228	7.4151640499	7.4551816739	7.9190607703	7.3821789314	7.301624841	8.7049071596	8.4627188885	8.0591058252	8.1440075642	8.2103344713	8.0672846735	8.3616171835	8.0628667925	8.193669268	8.2812281294	8.135270449	7.9304908956	8.8085167502	9.8161201663	10.9503505913	11.2574984406	7.686973214
PA0270	7.3556894892	7.0761259319	7.729669569	9.7758710276	9.7854649499	7.3892565959	7.6163648656	7.319965255	7.813980437	7.7796146781	7.7091412657	6.8932675787	7.5894340658	7.1039706259	7.2791256257	6.8967639916	7.1634247585	7.8137784564	8.4333327637	7.5704949754	8.3084248618	7.0422580842	7.678884559	7.4851672152	7.1376289064	7.6999067743	8.0287827249	7.4276171834	8.3652967285	7.5901553197	7.6671693897	7.4418661252	8.1912080081	8.0542850654	7.9170109755	8.0279861631	8.0926641737	7.7635847891	7.9677386411	7.570250346	8.1051431415	8.4181508965	8.9770887655	7.9799082255	8.6550524234	9.4491828993	10.0584246825	9.8695687988	7.644611724
PA0271	6.8694937225	6.5670769302	7.3687359987	9.6376705346	9.4656613325	6.9828062038	7.2354959543	7.3776903602	7.6946193669	6.8100511229	7.2984144409	6.9261968569	7.2616102162	6.9189714242	6.9292335001	7.2656796348	6.7716357844	7.9702563939	7.3658175674	6.853435961	8.0054812279	7.2045065576	7.2852038326	7.1495969375	6.759752361	7.1640846274	6.6195983415	7.0073392115	7.5332462433	7.1382951366	7.2268138166	6.8898420965	8.065787248	7.97091275	7.756586973	7.7370720814	8.1419930909	7.4059786021	7.878213145	7.8101323808	7.8952201601	8.2190996165	7.7943798309	7.8700606263	7.8061514	8.4862352902	9.2098158047	9.5766570269	7.3059971831
PA0272	6.5741513593	6.7900240248	6.4519522692	6.413012359	6.3536824396	6.6005160273	6.3423633376	6.6120265646	6.9734956787	6.5954124693	6.1728486325	6.8867981597	7.2764221675	6.1996645394	6.9117585908	6.4636475258	6.7983546332	6.0249870107	6.7069181165	7.0288938737	6.7133294275	6.3216105295	6.1292590884	6.195243259	6.6012960541	6.4132504385	6.2646678746	6.4776000301	6.6625238067	6.4248242664	6.3776265087	6.6736619213	6.3426690481	6.3085570697	6.0725519333	6.2966124444	6.2664893263	6.3432904232	6.2639842421	6.2296541728	6.3845429789	5.9716460381	6.4486594903	6.6864808026	6.5631942783	6.8776432166	7.0707874435	6.3057885394	6.4539730502
PA0273	6.8233459432	6.6529615365	6.5132311529	6.9865317471	6.8435927074	7.0372617399	7.523267885	7.8157974008	7.1332272788	7.1326961094	7.6523535485	6.5406294139	7.3520089016	6.3579741877	6.4763002279	7.1005543837	6.8920446088	7.0195216307	7.8160135688	7.7926648578	7.2087462983	8.2186395816	7.665563046	7.377420869	7.5749307632	7.7506904048	7.474620664	7.5805383522	7.3447038978	6.6071564711	6.4548595751	6.4963021139	6.7464059693	6.5824685852	6.5205657048	6.4512785275	6.5797180538	6.3136960706	6.4100711526	6.3419489958	6.344866825	6.5168500232	7.7860401853	8.037221993	8.2501008247	8.2214426052	8.3606937156	7.3515070113	6.4283232839
PA0274	6.2465238385	6.7914808353	6.0172539206	6.3868135651	6.2220839311	6.5435990745	5.9701754734	5.415035122	6.3719102382	6.0725585466	5.884309469	7.6218783689	7.6244458521	7.2295444817	7.2632408189	7.818341777	6.828913802	6.2453763007	6.6066274015	6.2738958206	5.9329589698	6.4482821587	6.2682877094	6.0205327793	6.1114736045	6.3213387073	5.8214917365	6.4127593479	6.0248076801	6.601293223	6.3404531774	6.1379014811	7.3167096459	7.6835212787	8.5591749278	8.0684778624	8.6756293649	8.1679213311	6.5147979271	6.6069437219	6.6670259304	6.9953558762	7.7059110455	7.6247985881	7.8227045421	8.2488841203	7.7155876766	6.9662712765	6.9482045261
PA0275	7.0730192301	7.1654660611	7.4970926347	7.993026886	7.6956587578	6.6683135558	6.4890156768	6.7299095612	6.9188684291	6.5764679103	6.9696483429	7.0038277193	7.0004729777	6.9119621456	7.188763445	7.7154640879	6.9842022821	6.2910965607	6.7406662052	6.6840040338	6.4572444532	6.7035022831	6.4390448456	6.9293528073	6.4814019608	6.9727232263	6.9270338795	7.1610110931	6.4732956577	7.3542359313	7.3047727769	7.466414362	7.8588188391	7.6320188356	7.8417075037	7.9262594844	8.0676344835	8.175295229	6.9214977576	6.8334194119	7.0061494091	6.707051598	8.094995634	7.2935800313	8.233155491	8.0505268223	8.0774082074	7.9263495198	7.3215549737
PA0276	5.6444548715	5.9066073566	5.3752359916	10.8497826225	10.7007346297	6.2784935529	6.3196648777	6.3582707008	6.0970993399	5.8270044858	6.3081532769	5.8869825456	6.3918910244	6.4201443653	6.4355881279	6.311555213	5.9759781895	5.9202906549	6.6512301346	5.936413647	6.2835267724	6.6143001724	6.4249719601	5.941453039	5.9573695371	6.4992525185	6.4965848576	6.2085456501	6.2968589023	5.4596395601	5.492848885	5.5151156629	9.7932303558	9.5123287547	8.0945974897	8.0365938657	8.4120442424	8.058647032	5.5073118454	5.256054316	5.4349804962	5.5448338016	7.3154063415	7.6314356774	6.4365661239	6.6770643488	7.3234409165	7.3227957826	5.7739028079
PA0277	9.196937046	8.9967965404	7.4448149965	7.5580191726	7.0321776163	6.4760874768	6.6426120024	6.8889140776	6.1447571278	6.1563181956	6.6627354395	7.0743029852	7.3755787517	7.7827159354	7.6260087589	7.0217605284	10.3299212301	7.0043213252	6.1949547095	6.4545884702	6.1250184193	7.1006094089	6.2966695729	6.4528769451	6.3384955257	6.8751541538	6.7902629433	6.9832668487	6.5466308974	7.5894276489	8.8795211205	8.5320850919	6.4534099703	6.8551470511	6.7811001473	6.5306335602	6.5268313629	6.526997438	6.5423474492	7.2146699054	6.2844109575	6.8827645174	6.5538202837	6.8375761303	6.87388102	6.1546302118	6.6902103402	6.23539883	7.2761934829
PA0278	5.4998826988	5.6505797612	5.3930454997	6.1923700116	6.1980386645	5.5823677374	5.5124342462	5.997895602	5.5818876499	5.6240568345	5.7506457633	6.2540995972	6.3983775638	6.0579944419	6.2067565532	6.3225413956	5.5914410989	5.9217951326	5.2768529601	5.7650267774	5.2592993896	5.2959054469	5.6418757694	5.7135348314	5.7782115117	6.0834944354	5.7175026711	6.2630741813	5.8199568868	5.4468304251	5.4026863804	5.4420358617	5.4103879486	5.3210603021	5.4524629493	4.9653612127	5.4951035324	5.2471805597	5.4821687766	5.6013138763	5.3307143154	5.5745722261	5.9666519906	6.9454206639	6.2548398258	5.9590609122	6.0568284936	5.8658385284	5.4319374694
PA0279	6.888917923	6.5563693852	7.0760038353	8.7069573833	8.699619377	6.7736334148	7.2290491088	7.2037959693	6.714146119	6.0383774531	6.3997329123	7.6099365376	7.0816252815	6.5888721022	7.1882715101	7.5681024386	6.7864018706	6.4901756205	6.9762332356	6.1970430331	6.6617695096	6.7014858937	6.5198837834	6.7310548783	6.7339863974	6.4632994647	6.3877165399	6.8549578478	7.5523827905	7.1454396167	6.7767399256	6.5704013341	7.5275448104	7.2118701097	7.8570599057	7.1432153353	7.8271517561	7.1618143384	6.5603257698	6.440260892	6.8065928538	6.7243271951	8.9420493534	9.9081091616	8.8910660887	8.4607477552	8.0572603465	8.5260830539	6.8963654661
PA0280	7.0136456234	7.0207799632	8.5337719048	5.9717384834	5.9169234586	6.0038911762	6.0905265079	6.3117919582	6.5352454747	6.8809263991	6.6173880369	7.1214902002	7.9018125894	9.3300622441	9.2827068959	9.2421637553	7.106506387	6.1018580426	6.1802649365	6.1015499303	6.1097762758	5.8588344304	6.3328661254	6.3350439072	6.3333935964	6.3387429289	6.4026213368	6.1758803628	5.8439540365	8.9973305773	7.3055044582	6.8221879013	7.9830454073	8.1691993062	6.6649424341	7.1539653982	6.9143524939	7.4326547347	7.0824045474	6.4507412755	9.0734216876	7.802234076	6.4040710819	7.7000824706	7.1948704986	7.5752270238	6.8046745993	7.1761410317	9.2417062458
PA0281	6.8636782448	6.2560645957	8.2103176286	5.0914174727	5.2169168786	5.3065751986	5.2742265877	5.1754271436	5.4240637209	5.1007423917	5.6609275535	8.7196260244	8.5267080499	10.2333053221	9.8495010997	9.5435614386	6.4121369933	5.7681597146	5.6052848509	4.9844329447	5.46269317	6.4199647892	4.9455454392	5.5166062481	5.8209661995	5.4418333635	5.2681441875	5.3589982639	6.0700912153	8.5003266939	6.4216627768	6.5107446985	8.0972343384	8.2704181635	6.6989398553	7.0288652236	6.8656119322	6.9414931586	6.2822102183	6.0186453512	7.5271346869	7.4065981119	5.6634721597	6.3725187121	6.8005647846	6.3267126716	5.7323967591	6.4670808424	9.4520198747
PA0282	7.905532297	7.6116264804	9.9190725776	7.1457040068	6.8540726523	7.2010346755	7.0113835795	6.9796798482	6.4738736347	7.0597798595	6.6473788087	9.1899386193	8.4998086687	10.0740770154	10.0912798948	9.0959146433	7.7192317348	6.8568101255	7.1779470774	7.5111072952	6.8870640793	7.2004443638	7.495479247	6.5261221182	7.122766809	7.0144749664	6.9286996614	7.1744913619	6.7292029204	9.6950739053	8.2036767404	8.1725104991	7.9585219017	8.3202761945	7.447497202	7.234881792	7.3566552797	7.4267284182	7.2933413091	7.5385005105	8.0344742494	8.2747215752	7.6667709192	7.2986799732	7.4341575423	7.3351246473	7.7985114712	7.9171727281	9.610578834
PA0283	8.1996744727	7.5348063862	10.1877904345	6.8919869314	7.170076656	6.6473401541	6.6533182231	6.6392086162	6.2233720895	6.7470337824	7.3766019628	11.2398220086	10.8861711084	11.7089918121	11.8400835292	10.9816101157	7.6151812968	6.4548004537	5.9652607561	6.786443493	6.4681863295	6.8563833903	6.6177370375	6.1893056705	6.2014432551	6.5489543447	6.6162660109	7.1159506191	6.8026436494	9.9577935865	8.2149747523	8.2599737812	8.9278861819	9.5131358676	7.9028824988	7.5758080136	7.7751284459	8.4188059318	7.6419590895	7.7624210584	8.2737885756	8.5266891707	8.5574475869	8.05890874	7.5248381943	7.2369072666	7.7722332936	6.9755644114	10.9701770789
PA0284	9.0817608972	8.4827907432	11.64657794	8.5432592221	9.0687781784	9.0565943359	8.569080864	8.552792347	8.468421301	8.6067122288	7.468598752	12.0505180124	11.622415658	12.0242776024	12.1392542422	11.9332656187	8.420305929	8.9992066545	8.1073164375	8.3150592005	8.613933079	6.574361119	7.7461839605	8.3697433812	8.2171644223	8.7872302471	8.4790815739	8.3155798838	8.3445309047	11.4910369307	9.2002816457	9.1690667932	10.292426205	10.919809787	8.7765574386	8.5070690856	8.6913987825	9.3886011762	9.4895201853	9.4223954631	10.0325284029	9.9816200554	8.2910987314	6.5090659879	7.0040813757	7.7124579397	7.4157352058	6.731159664	11.312697984
PA0285	8.1380401947	7.6001757102	7.520973528	6.569303462	6.4691703237	6.7472151442	6.7619917803	6.8189324399	6.8547153202	6.8146359074	6.7996718458	8.0545094614	7.3572506781	6.9085941138	7.1870775689	8.0930673793	7.4652496309	6.4375383614	6.5348620293	6.4400647588	6.5993052522	6.9235132122	6.9060999402	6.7329067837	7.2641913095	6.1318257594	7.1154902566	6.7743581064	6.93255038	7.7519484318	8.4269424929	8.2232183246	7.1887171144	7.4549182446	6.8628291396	7.0611108682	6.9316144096	7.0232167484	6.6470379402	6.8309142545	6.6167605573	6.4736063218	7.1244178646	7.1255597033	6.3734830047	6.6210063085	6.5663846722	7.0730803436	7.1673884205
PA0286	8.4552540533	8.83152213	9.2162850555	7.4614303441	7.610467804	8.5310023462	8.5337346708	8.6887840983	9.0773359383	8.8443773338	8.5950071003	8.2750248746	8.4770227911	9.1255798119	8.8304205718	7.8521122147	8.7797798718	8.1799187296	8.8266448416	8.1053322302	9.1085214791	8.3605784217	8.7510809035	8.7024516313	9.1415917302	8.0536803601	8.6788626208	9.1488266236	8.733999063	9.3495571446	9.1894586636	8.9483079885	7.8023812017	8.2312396751	8.0941039454	7.8608165249	8.3975173984	8.5365257195	9.0649935689	9.2699290661	9.0908043076	9.1000844564	7.2332689172	7.5377108175	7.0078126385	7.1413605286	7.4650248761	7.3348613995	8.663275119
PA0287	5.9882378788	5.8632522574	6.0602811675	6.3621974045	5.9678834943	6.4221339501	6.0199940067	6.121403877	6.0468589605	5.8842541634	6.1171138333	6.9514182976	6.5137553259	6.1612793502	6.6126750884	6.6183708579	6.0285193318	6.2980218943	6.3781848137	6.1710343901	6.2675732613	6.8249811105	6.0329338334	6.1862678875	6.0002722892	6.5213787279	5.8733360952	6.5498845025	5.8326642229	5.888099539	5.8628556287	5.9646044256	5.8894038301	5.9119729257	5.8911259059	5.7510791287	5.8382727751	5.8671198516	5.53871822	5.775628445	5.8696574963	5.8924272005	6.1207365075	6.6018219586	6.4471998663	6.3832036496	5.9083443308	6.1316705071	5.4600369671
PA0288	6.2390172444	6.3336629516	6.0069944833	6.1146120841	6.012041042	6.9625857091	6.6192746034	6.5151247954	6.429471376	6.8329119382	6.8700989671	7.7772732998	7.5313358382	6.3461720716	6.5243445591	6.521987021	6.3315795535	6.9744505057	6.9833797088	6.9624495969	6.7035544248	7.75083573	7.1114885136	6.8000107835	6.9141113375	7.3462088753	6.6732491806	7.5812953722	6.6357881925	6.2330763505	5.9870575486	6.2354177696	6.3174852087	6.1725952482	6.1506838957	6.2550053562	6.3145139987	6.2587693502	6.0030406563	6.1171910167	6.3771276196	6.7821625891	7.5787610775	7.0402202286	7.2457843108	7.5558775542	7.2250900299	7.0262905416	6.3444214232
PA0289	6.3822399108	6.8963564359	6.5979844814	7.0779576742	6.846697613	6.4458130775	6.9729320751	6.6607402953	6.3847040003	6.7837983417	6.6681032048	7.3920234905	7.5288451587	7.0043346587	6.6159220784	6.8683056693	6.9555206653	6.281713137	6.3451286775	6.8177169829	6.5052551369	6.5684978647	6.1297823244	6.8192821989	6.8062470314	7.3202611308	6.9499971193	6.6724314788	6.1721715712	6.5625031953	6.4226422422	6.3669125198	7.44676382	7.3523727774	7.5457671823	7.6416518661	7.667258831	7.5510599803	6.9242402043	6.4528775904	6.7090161429	6.3480374813	7.4938759863	7.5210121373	7.5421095191	7.3438725435	7.3926320986	7.5292427099	7.1762891682
PA0290	6.0645734034	6.0028785685	6.3407252214	7.7478288633	7.8607750044	6.5944589614	6.8699492743	6.6088176173	7.0240872725	7.0908965455	6.8599035308	7.9635223059	7.8124449876	7.2797184012	7.1116092881	7.9252389712	5.9005813188	6.7312933126	6.9666882585	6.6782430358	6.8648720994	6.3639715214	6.8361917839	6.7686370736	6.9632205287	6.8362459322	7.1805463334	6.8585192694	6.9991890608	6.5203927019	6.1003905536	6.3636087915	7.4002311943	7.119231199	7.5825446668	7.5331738765	7.8227870485	7.5484614067	6.6654497157	6.7999663729	7.2197454008	6.8092866638	7.215261588	7.3415349086	7.5631300774	7.4106001575	7.2554319726	7.5761547722	6.4888345205
PA0291	10.7672092422	10.8507729954	10.4781676	9.6158771119	9.7088339129	11.0353415284	9.6523618737	10.3596489335	9.5921484236	10.8905446242	9.3250177818	10.1136621499	9.7035358981	10.114192059	10.316938117	8.5244724703	10.922408374	10.5599884723	9.7992647989	10.7721941067	10.0196493275	9.2056659838	10.0947087452	10.9661145367	10.1741255169	10.3842215381	10.113556348	10.7830932272	9.8478670055	10.5962307824	10.5744677625	10.5237597955	9.5989828625	9.4345826419	8.880703178	9.5274079171	9.3902801691	9.3225228308	10.269323575	10.0855682389	10.3705323907	10.2160197194	7.3791420488	6.6167943739	7.314927371	7.4777592264	7.1521899441	6.9893257395	10.8979846952
PA0292	8.9929417381	9.3275731992	9.097355292	8.5857561505	8.4911313868	8.2485983023	8.275256586	8.2111717366	8.1586323291	7.7048451098	8.2855139663	8.6041910123	8.6629907848	8.8815823948	8.8932233249	8.4854183228	9.5060883915	8.52587546	8.5731330635	8.3641385411	8.501832102	8.4869137639	8.4630504121	8.0657881701	8.4246228605	8.2759457054	8.2824080972	8.4913499779	8.6459011888	8.9998762975	9.3724923812	8.9495394857	8.9040634678	9.3209663564	9.2774103041	9.6238326396	9.5058337687	9.7490789325	8.9954341358	8.9536027316	9.3082294493	9.1225647447	8.8861695527	8.4273310871	8.6671133257	8.9780736462	8.809629062	8.888046826	9.3021744726
PA0293	7.469594251	7.5606504007	6.171425033	5.6735886402	6.3738513453	5.9447351213	5.7210592282	6.4760383578	6.2109683584	6.0196438336	6.0949552526	7.6724651419	6.6957150329	6.0554042246	6.491128263	6.4227797083	7.9778796491	5.9569025796	6.284151617	6.3284191148	5.9909628268	6.6059511387	6.1972621654	6.4632272618	5.9313693172	6.1275760276	6.2008015075	5.9603561152	5.9506673751	6.1377553103	7.9878033323	7.5430704356	5.9666423426	6.2877855263	6.0129687207	5.9076692981	6.2697683655	6.2528741061	5.91155337	5.7900653472	5.8537155628	6.0948322045	6.0627000432	6.2404604714	6.4636501685	6.0829404803	6.1024469251	5.9010838164	6.588460195
PA0294	7.6394761819	8.0300272704	7.7005916631	7.2119323756	7.4162310953	8.8027211366	8.0699924386	8.3670837657	8.1584695037	8.4513940688	8.8163288151	9.2031336898	8.0303041897	7.7545588318	7.816114468	7.2851817752	7.5167891146	8.3406253816	8.5704509225	8.069986561	8.7973691141	9.0670725398	9.1002448002	7.7939916097	8.616664008	8.2446253779	8.4998234496	8.5506859405	8.4868148807	7.7169400977	7.7902253632	7.8461996084	7.5502310543	7.3550547243	7.6008206439	7.4814074185	7.9393711748	7.6930460165	7.4867150489	7.5801172194	7.7024651046	7.5303232152	6.5876319567	7.0100480389	6.8130126613	7.8165020706	7.1911829522	6.8031440729	7.9227201212
PA0295	6.0352543073	9.1325292667	6.948709482	6.4209970667	6.7696783213	5.821294382	5.9677628641	6.3873439151	5.9644944109	6.4734022	5.6063225078	7.5175477188	6.674889437	6.1355048248	5.5835313393	5.7654692617	8.4379221665	5.9477117959	5.5840661182	5.9036725341	5.9874013356	5.3643457354	5.9156737284	5.7533665156	6.1137572668	5.4885595319	6.0276487481	5.8413228966	5.9433567512	6.469286623	6.5647601902	7.7958450389	8.1910606595	7.7681541573	7.427447905	7.3142697484	7.3970474828	7.5117690248	6.2488008991	7.0512035928	6.6347844236	6.4925284406	5.6276509174	5.913314185	5.5021858066	5.4118569093	5.2370621438	5.8855402476	8.1969347273
PA0296	9.5480219386	9.5913079613	9.2474385963	10.0482653707	10.2048244522	9.6554388498	9.6301253203	9.7101149377	9.6964647272	9.7961964035	9.8107970383	8.5430990983	9.0882286505	9.3492534477	9.2640325713	8.5089430081	9.202807687	9.5506662959	9.5103329808	9.2867216342	10.1294917761	9.6416803597	9.7388477867	9.8705810003	9.4191656652	9.3426103918	9.1211369494	9.5617679857	9.7844821455	8.893055521	9.5372289019	9.8563143802	9.8353781337	10.1707067009	10.432239056	10.6402620848	10.4058633032	10.5145792657	9.2626470889	9.1786073471	9.3849933512	9.3835542532	8.371100495	8.2451388692	8.4487572648	8.3032402673	9.3504741112	9.7252259385	9.5051920999
PA0297	7.136189282	7.2310794741	6.9735377706	7.201037619	7.7524177249	7.7372205619	8.2168402762	7.8771181251	8.3179741445	7.4310051024	8.1919811425	7.5587668189	7.9735746363	7.2602639233	7.7916573299	7.1376470846	7.0733156636	7.4890833612	8.8182469668	7.8768135473	8.122274563	8.4263920862	8.0259364135	7.516818531	8.1770359032	7.552229393	7.9925682735	8.2344688777	8.0309103868	6.9131037113	7.0290144605	7.3347054912	7.9036645794	8.1032208344	8.6407641324	8.9501908443	8.8714488047	8.7166407791	7.5539963272	7.227675469	7.5011844872	7.2826219229	7.7049758545	7.8736087112	7.69149749	7.9078159939	7.8826533618	7.5255265367	7.8591120287
PA0298	8.0755560166	7.9381426793	7.5802257735	7.6627324361	8.110237206	8.3168586708	8.5939807988	8.3261451088	8.5093148262	8.2516481508	8.2561834269	7.6902861808	7.7108373544	7.9236259955	7.8728104021	7.0968721494	7.3768927378	8.4387039602	8.5832403435	8.3357565556	9.0273451359	8.0684547596	8.7312230295	8.5501505475	8.8309338537	8.3995531682	8.311830243	8.2592687885	9.0546291451	7.5572424944	8.2325254097	8.1213982618	8.1237329305	8.9082001314	9.0249917987	9.7535470934	9.2171868988	9.6652992751	8.5007577528	8.6574899348	8.7980736073	8.8984077327	6.1633639418	6.4668702447	6.6062421886	6.5161379191	6.9565862218	7.1080401934	8.7520936843
PA0299	9.6250727392	9.3839095948	9.0585490295	9.4789570178	9.9522610133	7.3199808342	7.5385948479	7.2976338903	7.4593502056	7.5749813231	7.1652676257	9.6121906304	9.350188113	9.4653217397	9.6291642106	9.4412496092	9.1238729431	6.8324599468	7.5193221695	6.8793064962	7.8561367385	6.9030823893	7.9694504536	7.9680251507	7.1832767963	7.0453047271	7.54379729	7.1118259646	8.1440237726	9.1108021398	9.1594175457	9.1589477277	10.956559003	10.6536918029	10.8573375495	10.6039794241	11.0008208096	10.7742850959	10.4788478355	9.8436517007	9.8016134151	9.9247254081	9.3642226382	9.0761261388	9.4215980838	9.6508350217	9.8790305644	10.0878560526	10.0412811062
PA0300	9.6239395682	9.7565759001	10.0214221086	9.0088584107	9.1146342151	9.2465462019	9.1818039636	9.4213229294	9.4593595805	9.5869311707	9.6230500527	8.3102270535	9.4549062712	9.4763157191	8.6103095657	9.8121674231	9.784995252	9.3515179255	9.7943839506	9.8459289871	9.6471261489	8.9192109236	9.5691512173	9.2127321811	9.1820240716	8.6446133497	9.4875100603	9.5820587181	9.5296134122	10.0672907577	9.6988248109	9.882289059	11.2736300371	11.2934301986	11.1631725594	11.3840965695	11.2291514728	10.8638228475	10.0349789342	9.5009769788	9.820353136	10.0124186853	9.3938113662	8.225230649	9.0457972437	9.2881060282	9.4371514041	9.6436679472	10.6471726961
PA0301	9.2227510273	8.7881773136	9.2741969835	8.3349904088	8.3722652656	8.0624177886	8.004503267	7.6725190421	7.3969264971	8.2730701454	8.0482973103	8.1131044034	8.118415581	7.9514680936	7.3711242886	8.2764259567	8.9273493477	7.8996547705	7.2705448953	7.3635939387	7.728147909	8.5522823468	8.4278973473	7.3878784185	8.2002639162	7.7694494802	7.4417510489	7.7940342239	8.1355513491	9.2323146139	9.0760130118	9.1055604935	9.9652273326	9.8755028484	10.0791418101	10.3284484809	10.2500814049	10.0537886341	8.778870881	8.5409396751	8.4645464927	8.6459560699	7.5557978235	7.8157306524	7.1727802675	7.2052489701	7.3502333613	8.5220384999	9.3063815641
PA0302	8.6535666229	7.5791743904	9.0101485302	6.9556070784	7.6096432889	7.0697388911	6.8103900169	6.7399371282	6.8728542985	6.669125643	7.15530891	8.0001901078	7.4567895099	7.8973803742	7.9133906458	7.5002648282	7.29248766	6.6115677315	6.7017583063	6.5732823195	6.829124156	6.3861068882	6.6543709398	7.1471153156	6.7341069516	6.7931180828	6.4784232868	6.4629909541	6.9692611914	8.7309114046	9.3556738973	8.9149151312	9.1625490354	9.5092175131	9.3342229187	9.6450125098	9.713397109	9.6956525259	8.2884774741	7.9171347986	8.3179955712	8.6373543264	7.0225864166	7.2726632845	7.5598204355	7.0035292205	6.6411119664	7.3861415664	9.5127068803
PA0303	8.4123999086	7.4604758626	8.9208053433	6.6784965525	6.6647959184	7.5178947557	7.4366328577	7.189490644	7.2099652218	6.9630796337	7.2740595935	7.4438339312	7.0595874832	7.8903270541	7.7317941859	7.050574893	7.4303922667	7.6083897813	7.4322489428	6.9579705095	7.3263800368	6.5308981513	7.3495536434	7.2437039623	7.1608183454	6.946551425	7.0243490444	7.3235803879	7.2096847845	8.5146019872	8.7536561024	8.7673851067	8.5271900796	9.0477397819	9.0143991229	9.4339383036	9.1557575572	9.2350299175	7.6907699308	7.2333886744	7.8072484617	8.3481454231	6.8623050226	7.0028763842	6.7777775244	7.0383037879	6.6229891346	6.9930102213	8.8954835111
PA0304	8.0776910266	7.2632181702	8.2426661005	7.3398338198	7.3309826776	7.1110225916	7.285433454	6.2279000069	7.3845222618	7.2023514172	7.4788241075	6.759569259	6.5316276332	7.1198836977	7.5191617045	6.74901986	7.0623753521	6.879027579	7.2098066987	7.1345215826	7.4185261301	7.0876344088	7.1821913724	6.9636420668	6.723193618	6.4985539473	7.1242699551	6.6870916016	7.1245156049	8.1374486068	8.2714432336	8.1359089275	8.863309364	8.7565696315	8.2661800946	8.2670040468	8.5719372619	8.3203415725	7.5138040554	7.052128393	7.0473624932	7.6139762475	7.3428171948	6.9450079005	7.5362006463	7.2524739446	7.2944156612	7.4008022058	8.2461007989
PA0305	8.0019777009	8.3092831495	8.3809456655	7.7206755447	7.8492533258	7.6910762055	7.708951573	7.743689768	7.609752519	7.7048812565	7.7958941951	8.5406921083	7.2477215511	8.239855013	7.9308458563	7.6701276501	8.3416423907	8.024056019	7.8551714167	8.0811272172	7.0497622566	7.995725128	7.5463214788	8.0003362541	8.109222626	7.9138259972	8.0040463572	8.105204744	7.5761386577	8.1874435242	8.0870697106	8.3266639426	8.2033392976	8.1783458975	8.1646811897	8.1769131497	7.9889695349	8.2265302084	7.8090236396	8.1413201166	8.1801430624	8.3046241603	8.022795177	8.0869536457	7.9033826121	8.34045513	8.0665238866	8.0595546577	8.1498393075
PA0306	7.0097749056	6.8328823503	7.3287998779	6.5173786329	6.5164598514	7.2855090965	6.6956217878	7.1088411039	6.5860091279	6.7075947773	6.493017336	7.5370990275	6.8309016679	6.7431154082	7.1719976923	6.8267804041	6.9461545539	6.9324194505	6.5153473801	7.3421376611	6.9002112627	6.9834278467	6.9099328776	7.1469658706	6.973542576	6.6523504592	6.9613960125	6.5324968637	6.9619421191	7.1618042719	7.2403842419	7.2368569264	6.4383333932	6.456489631	6.5895182256	6.5286612392	6.4333218752	6.2826553455	6.3274298564	6.3482161478	6.7225739277	6.6771169382	7.432040666	7.4656217041	7.6564054804	7.2288884548	7.358077539	6.978802986	6.5246394253
PA0307	7.2549393407	6.8604464175	6.7583926763	7.0496667954	6.9804800883	6.4576331465	6.8296302825	6.9434891229	6.3426359008	6.4027023241	6.2864837721	6.2746565143	6.1182800762	6.2717619338	6.3276959402	6.5243146571	6.5374603879	6.1603349362	6.5653709537	6.1831661522	6.8018372777	6.4850005878	6.774813572	6.9251390429	6.5863247294	6.8613703014	6.466940357	7.309656641	6.6862549553	7.0127099697	7.5418377423	7.365061002	6.0624470832	5.9698701834	5.9448734637	6.0625160441	6.061217185	6.2459708733	6.5661826085	6.7632629154	6.6478560001	6.722836251	6.7499832903	6.9270106615	6.3514658061	6.8436469197	6.6024460889	6.0677219881	6.3570531893
PA0308	8.1492106877	7.3308539141	8.0005422963	6.7870298427	7.0300010177	6.2750575151	6.6303603311	6.4362435289	7.1790368488	6.5800074999	7.0912963567	7.3683373516	7.4040476508	7.8459917169	7.4020358527	7.7852478318	7.7105343895	7.0283717824	7.1287836024	6.4113918971	6.7127053025	6.7856069986	6.5286858814	6.5269896961	6.8698557858	6.455252358	7.2431432309	6.5344486847	6.749354348	7.9309576853	7.8770086506	7.7422871932	7.6362961097	7.4386068237	7.6474813133	7.048710608	7.5394690571	7.1637809456	7.0207811858	6.8559601222	7.1738477264	7.2778180131	6.8597507846	8.2041713031	7.0806508827	7.6093370911	7.1114049783	6.9512147042	7.5136922685
PA0309	8.6535338537	8.3843473772	8.8345640391	8.3588754134	8.5408661298	7.1190915979	6.4620970925	6.6689498767	6.3876710729	6.7030142983	6.6013279816	7.8884445535	7.2652333079	7.6969779412	7.0803616209	7.2982207482	8.1408612449	6.7700843554	6.8057380054	6.5167702501	6.6861132966	6.004284981	6.3685232013	6.3426461884	6.7320068715	6.4160905874	6.3463214099	6.5420576174	6.7180212211	8.62334447	8.8496980169	8.8391206478	7.5161109651	7.7720831959	8.11487582	8.3321543773	8.124241313	7.9676445599	7.4025164139	7.5183398648	7.3150479476	7.2698167741	5.9660657475	5.856187111	5.5923852088	5.724752966	6.1804457879	6.1884082775	7.2719673045
PA0310	7.5156264919	7.9433565374	6.9450490082	7.221551326	7.2845282918	8.5915605364	8.7775781495	8.7586703657	8.9769169634	8.3508072196	8.9525382916	8.1643640494	7.2980391817	7.7376841846	7.4036826545	7.8304937165	7.3361265356	8.9872329905	9.2888135101	8.4655047797	8.8669906132	8.1737528911	8.9178749676	8.8711887529	8.7933580278	8.4141496657	9.2602554691	8.8316842279	9.1557263561	7.0348652889	7.2439430577	7.4872522662	7.5658072698	7.2960734741	6.7451052215	6.9348082298	7.0809816146	7.0168628984	7.5801841524	7.6314601391	7.3168151028	7.3071396476	7.7826036285	7.8029240089	7.9596274869	7.9407097953	8.0589367416	8.1226978465	8.5855555897
PA0311	7.0999406647	6.8348206123	7.2275626608	7.8943978096	7.6399810216	7.115429974	6.8713860647	6.3359483108	6.7642486436	6.4277270268	6.6912602688	8.336794646	7.8147758226	7.8460909653	8.389180355	6.934970391	7.0289951537	6.8429178902	7.1294208395	6.6022807486	6.5834650259	6.5904920534	6.7697759118	7.3497988632	7.3596352555	7.5668794962	6.8992384182	7.5216618141	7.2330995479	7.3031502183	7.1824153255	7.323166775	7.5097573508	8.6737469939	9.0530483687	8.9984641764	9.0639994338	9.7249102888	6.4541273415	6.6052519927	6.6551381699	6.642205727	6.3406937101	6.735796365	6.7011209495	6.7154924436	6.4797980096	6.604261751	6.4236886452
PA0312	7.8512273766	8.4510250253	7.5817420961	9.9239866953	9.834123688	8.2278082099	7.6110692364	7.9971737726	8.1345301986	7.9498548695	7.9832131366	8.6262933088	8.3566917816	7.6346305918	8.2295947899	8.653043659	8.2268014272	7.8882409966	7.6727243379	8.0798602434	7.9103887575	7.7908296738	7.8804778723	7.8246327775	7.9945622723	7.312044962	7.9056481668	7.553529208	7.9118121751	8.1753848208	7.7934795234	7.81539632	9.4991420371	9.420117544	9.9973200866	9.273412992	9.9843263201	9.1763899166	8.2889221186	8.4985805416	7.8274365625	7.863816587	8.5613281905	8.6925087839	8.6939251078	8.5847457693	8.6179174742	8.9350198276	8.690780175
PA0313	7.9010971361	7.6180787022	8.0306483008	8.32198742	8.4269426414	7.5396777517	7.3151060448	7.6286769923	7.5566748903	7.4123632517	7.2627263527	8.2252721205	6.7287410194	7.5344490841	7.6852883499	7.6700828729	7.5174022942	7.1921863098	7.435491412	7.5392939645	7.1746647943	8.3209337307	7.343147071	7.5887519069	7.4870449996	7.777064124	7.3299655614	7.472693491	7.3150248511	7.8845482786	8.4015452837	8.0873447748	7.420441196	7.6277104847	8.2477089651	7.9696490416	8.4152201662	8.3083647583	7.3118025258	7.6131601361	7.2953961353	7.1533993004	8.1643175747	8.07031168	8.1037448214	7.8031980315	7.4907714364	7.7178607225	7.5660837335
PA0314	8.4855957651	8.4435243588	8.5004352745	8.8792049489	8.7683009399	8.0008005351	7.7071596872	8.4830434818	8.0267545692	8.4183280368	8.1307727661	8.0782500573	8.0660166142	8.2621710075	7.9747906397	8.2563606249	8.2870809007	8.2122343081	7.7079645262	8.5850904167	7.6514672688	7.8270502847	7.5392957447	8.2094956474	8.0955939892	8.515173498	7.968709585	7.8817358615	8.0197310248	8.1672432023	8.44542075	8.6405780364	8.7871987607	9.052146337	9.4902959995	9.5807079847	9.6193249255	9.6504751615	8.3677745486	8.3388349405	8.2911852197	8.3331551851	9.6442297515	8.5718843247	9.3688115238	9.0784218287	9.0062488632	8.7944291469	8.3795863841
PA0315	8.3601351531	9.3108545742	9.6187391051	10.0750951	10.2641728677	8.570435208	8.0342487163	8.1165431668	8.1401178049	8.3957603621	8.1614588374	7.7497672742	7.9498983292	8.9454499381	8.5682226786	7.7700933798	8.4606279173	8.2332809385	8.3872022934	8.4364120755	8.1220786151	8.6772292958	7.638313494	8.9697041389	7.9287729201	8.3775421218	8.0496955279	8.268494592	7.5942736133	9.726981693	9.2662276814	9.113366855	9.663077616	10.2181433887	9.9871102758	10.3742924223	9.9910059656	10.1233607527	8.329511012	8.233615529	8.3506609028	8.6100362352	9.815777687	8.3934198806	9.5260584647	9.6063435676	9.8562719838	9.9392128218	9.0724741173
PA0316	9.8802279884	9.5432025379	9.9267919499	7.5795213183	8.3459807782	8.4339926678	10.1265288843	7.6587580487	10.5134098221	8.8219597408	10.4084642895	9.5934098811	8.6351723831	10.0234542051	10.4341213281	9.5043565306	9.6038640599	8.4961301516	10.3708380424	8.0966636035	10.4774136899	7.7359050585	10.6022770948	8.1574959012	10.4892239766	7.796192629	10.6759633779	7.7919612698	10.3150999362	9.9359805943	10.2858138018	10.1587911054	8.2334856252	8.8063332037	7.9932173711	7.7423059454	8.6300034634	8.9456079977	8.3504908626	8.6165671532	8.5654867017	8.616389772	7.2102384611	7.7864920264	8.0060860691	7.4616852731	7.7825239562	7.8078893767	10.4323427709
PA0317	9.4528002735	8.9673947475	9.6526119341	7.9947733101	7.8164136265	8.6961677417	9.4039103672	8.9447197641	9.2366744802	8.6992992626	9.4159589224	8.5894032116	8.4773196569	9.1035928761	8.7369463389	8.4682640787	9.0387841469	8.8959849942	9.0043173667	8.3985419393	9.5166685478	8.5268158729	9.1197630273	8.8110364326	9.3285325314	8.4825334758	9.1707140086	8.1350775097	9.463662801	9.4978063868	9.4162083493	9.3940863952	8.3753014096	8.6968482408	8.2189665205	7.9884185606	8.479973197	8.410373737	8.2906641376	8.8097066176	8.3058954437	8.3387986827	7.1442207774	7.6243166272	7.7699061385	8.2006856671	7.7798554824	7.4269882042	9.236980829
PA0318	9.136700918	9.431089715	9.6778392447	9.5564545173	9.5815918489	7.8916388063	8.5677698749	8.3566663677	8.3108933022	8.3699800985	8.5794393552	8.1652145614	8.1621215886	8.8433161482	8.7458949948	8.6904006919	9.277454169	8.5779433402	8.1869947234	7.8605240241	8.4821438403	8.2468919625	8.4235114477	7.9840491749	8.4485204232	8.0641022764	8.6841026703	7.5741689678	8.7980162103	9.3309407964	9.1248641429	8.9907623539	9.6309650419	9.4250617191	9.1138359351	9.0341511775	9.4666498306	8.9704387094	8.8648977355	8.5067816143	8.6382983846	8.8390583129	8.5264029423	8.4196170974	8.104406883	8.745327057	8.8161915343	8.3736272405	9.4711220449
PA0319	8.4217491838	8.2139643324	8.1905415877	7.1761395932	6.9291405037	8.0109721251	8.0770621703	8.1646067897	8.2061761111	7.2439720179	8.5953443431	7.5348956928	7.4657646005	8.6033315971	7.9149941063	8.3762286482	7.9810492419	7.6221620945	8.2463437502	7.6400047561	7.7489506283	7.4548312945	7.9767581224	7.6643924663	8.6080243807	8.1267643049	8.2532152754	7.2675397764	8.0046815208	8.7119291331	8.5583389674	8.356021225	7.727031002	8.0958782525	7.8882525299	7.4476846254	7.8242568407	7.5239025457	7.406933847	7.4602062679	7.5850241593	7.4741753772	7.2457024941	7.3308220151	7.3841070139	7.4103020673	7.0187299223	7.3060408105	8.1234788369
PA0320	6.7470216251	6.3977981353	6.7262015768	6.77963271	6.6987391015	8.0741242712	6.7548621884	7.5549887414	6.463819486	7.8651227175	6.9392834422	6.4805777606	6.6623483926	7.0515822057	6.7011052611	6.330708505	6.1425969706	8.0557245499	6.4621358501	7.556868869	6.1412034591	9.0346380859	6.6662249321	8.3327137835	6.9599307464	8.679754581	6.4544007328	7.5846046725	6.4136610727	6.5679253856	7.070074463	7.0570863213	5.8844764579	6.0621243251	5.561737806	5.9689505539	5.7775948387	6.2114342414	6.2403878111	6.7433011941	6.5562895848	6.6072216604	6.4898345441	6.3097553615	6.521215054	5.6429313852	5.889688915	5.5592124764	6.5991831294
PA0321	5.5293780121	5.5156882849	5.5064728578	5.7010708523	5.6316216397	5.7859707632	6.0602552454	6.2451913233	6.193140666	5.9080420774	5.9681369825	6.2149479934	5.7367511528	5.5954315616	6.165352455	5.9304678802	5.6281339847	5.9421079862	6.2418867186	5.99523078	5.9111200751	6.5846347268	5.8951672606	6.2506030628	6.1188293174	6.3209316194	5.9147548563	6.0888612641	6.0230623325	5.6526720456	5.5457818045	5.8778212471	6.5621400358	6.5490101865	6.2885025724	6.3502268665	6.4307713106	6.5423406865	5.4209769257	5.0853128156	5.5965381778	5.5843614551	5.7848172268	5.6325018364	5.5102183322	6.5924646729	6.1593214577	5.8401327611	5.5625937776
PA0322	5.8446608282	5.6579867513	5.9119301811	5.9021827134	5.782757683	6.5336090676	6.3208558031	6.2011558691	6.6887975269	6.2988441074	6.7744386236	6.4063651079	7.3648050809	6.2179476657	5.952834051	6.1223806775	5.8409751434	6.4407877639	6.416217609	6.7666088016	6.3681596105	6.6664417999	6.1821632026	6.4678132612	6.7599592694	6.7924504393	6.3705272581	7.2260271668	6.2503722254	5.878319926	5.9654307939	5.8459757365	6.2549275129	6.1370727924	5.9009367514	6.0983874631	6.2133318229	6.3705954631	5.8415903396	5.6678523858	5.8890414767	5.9122447884	6.4850632225	6.2230495093	6.4204795573	5.969695262	6.0175205061	5.9042923646	5.9136257548
PA0323	5.4294433728	5.3599974224	5.4946076433	5.2427948679	5.3399175055	5.9858820114	5.9377064332	5.5504589199	5.4730159117	5.8232550812	5.9481715579	6.6999032562	6.403437429	6.0027635364	5.8614297013	6.304279875	5.3368913756	5.4520483578	5.5418014766	5.9660638155	5.6231001195	6.4720571033	5.4880996964	5.6395841464	6.0061545258	5.5586112771	5.7387015405	5.7222065768	5.7962283609	5.2467746504	5.4605235468	5.5033594437	7.523480425	7.7993075571	7.1890003196	8.1187050567	8.8075539563	9.0414192566	5.2679632099	5.2615430599	5.3066454238	5.4352365228	5.4395533152	5.3640714022	5.7048418323	5.4254243874	5.4550012259	5.4169113982	5.8375852703
PA0324	6.0515543869	5.8869864071	6.163255025	6.3455889924	6.1447185946	6.6708280937	6.7137668928	6.9126182255	6.8866169253	6.3428056446	6.6975435879	7.0458650464	7.0412361222	6.0821007422	6.0196277385	6.269810059	5.8993544626	6.8752514257	6.9512504438	6.4852347526	6.8270014071	7.7149417396	6.7541695791	6.6248738619	6.6834808607	6.7882407915	6.6850705812	6.7141719318	6.7955157667	5.9860769773	5.8730493426	5.7291612553	6.2491599956	6.2106189884	6.5507603868	6.3927868737	6.9320411483	6.8424641263	5.5601304326	5.3437976933	5.5974434406	5.7217013464	7.2271432316	7.4517177345	7.2878335772	7.3484104168	7.1998931135	6.2351477535	5.715032158
PA0325	6.0702446755	6.0929047076	6.1069316127	6.2650655254	6.2532463707	6.1109577281	6.5490813034	6.6530880457	6.6766214334	6.4478548916	6.1273722215	7.652173125	7.0428776882	6.7789687003	6.7410882983	6.7177517066	6.3333079217	6.4593112708	6.4709102451	6.9168655055	6.1278534642	7.556589054	6.5648530729	6.2901356411	6.582637432	6.2855333262	6.5487614261	6.1344151161	6.4629620969	5.8559693558	6.0411391051	5.9931510862	6.7001745959	6.5846762679	6.9770769531	6.2032442816	7.2654814334	6.7074851134	5.6802121151	5.6796675628	5.854186798	6.0726514645	7.3629984358	8.4786063442	7.8228772573	6.4376841866	6.9994041825	6.7807027576	5.8460327796
PA0326	6.5609722673	6.564044945	6.6029382984	6.4050201889	6.3558075125	6.4145389101	6.1894901933	6.3296631322	6.3051262101	6.5242062165	6.3351267758	7.443911852	8.5424778698	7.0484041065	7.3774247912	7.8044850104	6.7286831686	6.3467973929	6.4217437657	6.6408907278	6.5157574936	6.754632256	6.2375475726	6.4258870113	6.1662529712	6.5007197254	6.5139235833	6.6923061379	6.5044059694	6.3886471953	6.9859965792	6.9002363873	7.2800259141	7.9072720921	8.0600716928	7.9823284164	8.864745455	8.5536348135	6.6170720746	6.5634708578	6.4757959532	6.5627632745	7.4979457472	6.5570815285	7.0093098566	6.8891703425	6.7097131437	6.5821256534	6.7554752394
PA0327	6.0004090327	5.9273509766	6.2128070011	6.6459985807	7.0021708052	6.2801913554	6.2461356444	6.7048398791	6.5623420165	6.3386349739	6.7075668933	6.4998781182	6.3950559223	6.3793012225	6.2025575039	5.8867374375	5.8917131987	6.3020990227	6.1259471665	6.4009965584	6.7953695545	6.835458031	6.2150254184	6.6403123613	5.8976993057	6.5271624079	6.2901871592	6.4912492151	6.1939252983	6.1640609226	6.4580575801	6.1524438228	6.2597746831	6.1264731901	6.6008530575	7.2517537275	6.5878869633	7.1280408856	6.1109086133	6.20680566	6.2773595932	6.4627376455	6.3757117831	6.5242554148	6.3032196225	6.2084047114	6.3641048709	6.1712355679	6.1772428292
PA0328	6.8503443182	6.6014936598	6.8390897849	6.8937574977	6.9091593685	6.1903465423	6.3577701136	6.9504940379	6.2300412123	6.0288392261	5.983963253	7.2174485726	7.0081110118	6.7060870887	7.0039030772	6.831100704	6.7264884296	6.2660782652	6.2155843107	6.8683994613	6.091055431	7.2276160973	6.316190839	6.7329683474	6.513614425	6.7542721313	6.6342899445	6.5673620884	6.6737376905	6.5099841278	6.6915213703	6.7183088017	8.0455453292	8.6226263153	8.498468435	8.5135891897	9.0823420875	8.5733528208	6.4355313314	6.6148087627	6.6195743297	6.9279695619	7.1366121429	7.6203546958	6.8833242703	7.1460125925	7.0488719989	6.8914990643	6.7135837474
PA0329	8.904083208	9.1915649591	9.2888505736	11.4387704969	11.4895112751	10.0075257283	9.6246275532	10.346498757	9.6396412392	10.0335295571	9.7602058478	8.6985680458	9.1691515171	9.757495808	9.7638980266	9.7198716608	8.8059953499	10.072391192	9.3989016145	9.943369336	9.6983472376	9.5572446851	9.5866393597	10.0048290994	9.5167558836	10.0010182912	9.6066924413	9.9379159862	9.5872641348	9.0369375982	8.965757195	9.1327795709	10.6020691659	10.2085611523	11.4863844977	11.4983786953	11.3557481495	11.3881933531	10.129957346	10.038130551	10.7321478476	10.4215209551	11.0925270772	9.9095052873	10.5339016548	10.7365283467	11.1080893606	11.3744426472	9.0856231948
PA0330	10.0965976222	9.3253526728	9.730065754	8.06849587	8.1943274793	8.7565648686	9.1952571555	8.7554777621	9.0348204032	8.8713093013	9.1088497492	8.418185076	8.1177308558	8.7519771722	8.9906678894	8.1143410456	9.1519614241	8.5390698631	8.8818151593	8.0977227109	9.0892105496	9.0408831155	8.8372217921	8.3534870952	8.7624321221	8.4235056566	9.1616499339	8.3519955523	9.2928084529	9.4547227589	10.2214999302	10.1883276146	8.2232740301	8.4990910572	8.3892025263	8.5581003782	8.4942069645	8.5190078613	8.4381386527	8.7068818192	8.5099137995	8.4387456426	7.3827075419	6.5449545174	7.4672146036	6.9403363397	7.2982994673	7.3988499771	8.9520073427
PA0331	8.5540677086	8.6997672866	9.087184228	6.7494272582	6.7992879461	7.5562140207	7.9772854071	7.2371880564	7.7214292401	7.7984132597	7.5979448085	7.6967851664	7.5166374338	8.0370771106	8.135174548	8.0665976397	8.921082814	7.1624665384	8.058555817	7.4911319949	7.4350631109	7.7559609578	7.5341504948	7.4156863247	7.6243058494	7.3169759975	7.8892191464	7.1243130565	7.6733910015	8.942723238	8.846457721	9.25500466	7.8445615891	8.394682233	8.0467808465	7.1273069623	7.960366447	7.5885220285	7.852727589	7.7594702961	7.7856786071	7.414167738	6.736095767	7.5192154942	7.5678668425	7.5757852179	7.0433968882	7.0705521507	8.5749524852
PA0332	8.568419329	7.8664007028	8.3143052924	11.0461044464	11.0054631193	7.7337913011	7.7251847029	8.1271042471	7.784759063	7.5323523482	7.6083793969	7.0847508686	7.5007124387	7.3990182387	7.4097116791	7.3127289961	7.5885102765	7.9978803533	7.594382723	7.7844314478	7.7076897001	7.8556059367	8.0231113728	7.8677007676	7.7653127316	8.2314339157	7.5957391828	7.7068819732	7.5652014403	8.3476988175	8.1530853902	8.4050637837	8.6076060329	8.151891344	9.2632086429	9.2230145289	9.119215005	8.9920020216	8.2725049572	8.400548168	8.2119843218	7.7637316632	8.7635237075	8.007367744	8.148805847	8.459786716	8.6994199842	8.709770913	8.2184388497
PA0333	7.1299356603	6.8677731228	6.7023820109	7.7191704418	7.7879252232	6.6082383018	6.4823123626	6.846014798	6.7011052958	7.0126981485	6.7736223558	6.5977450436	7.1838800473	6.8345276342	6.5617282158	7.1871931596	6.8822153458	6.8783846588	6.9225937074	6.5716179389	7.0133485236	6.5773276089	6.6847636301	6.7695709885	6.945693229	6.7152172943	6.4536170932	7.0717479431	6.9158239641	6.7895120779	6.9183446842	7.0135514869	6.7563957061	6.7388391587	6.8661003677	6.6550092735	6.7709224457	6.4514942144	7.0008179793	7.2161991179	6.9450457659	7.0757465909	7.4275988333	7.5629338217	7.4181287844	7.2052280232	6.6279723278	6.9669495486	6.797753586
PA0334	8.0598165149	7.3109057954	7.4914624453	7.0260367578	6.9013008582	6.8598429145	6.9477415349	6.5051720018	6.7977188227	6.3364088821	6.3884179143	7.8805574522	6.8443106722	7.0317972952	7.6839182805	7.6530673154	7.2852462241	6.9590224604	7.1355247581	6.9789620641	6.6238968226	6.8329639379	7.2044471342	7.1276836398	7.1162221411	6.9541743203	7.0146606099	6.8731091372	6.6875585366	7.4612990824	7.9482244892	7.9608808829	6.6169242297	6.7340462149	6.6706513253	6.4016891041	6.6134740579	6.4368366272	6.797406768	6.8699434706	6.8689274939	7.0659720743	7.9137020355	7.9730332116	8.2410206514	8.0707017739	7.8473741535	7.2058499837	6.8682396613
PA0335	8.8254796271	9.6486104469	8.5788962768	8.095637755	7.9642009795	8.2995594198	8.0663428483	8.2144119966	8.0487965151	8.1077733483	7.7203183487	7.5399933476	7.1041433156	8.0825146102	7.9323159568	7.7778027506	9.3371518598	7.7818845273	8.0372010582	8.2840856732	7.8045416791	8.0316215074	8.5348297118	8.0318475397	8.408466483	7.6203943408	8.2680616561	7.915663256	8.5090005594	8.490661788	8.5742804265	8.7908702825	8.5263444238	8.5853768445	8.4884541516	8.434803852	8.7027698281	8.8276590949	8.4503951512	8.771876542	8.5355826993	8.3278053831	7.687847105	7.807462591	8.0389835134	8.2379046159	7.5503767328	7.303544354	8.5516894888
PA0336	10.4286723314	10.5857545176	10.4377644425	9.954731299	10.3131423928	9.6741688876	10.058084454	9.915673504	9.9775659749	10.0320412225	9.9855553163	8.4936607109	9.2805466433	9.0165214799	8.9091327722	8.9391515036	10.3853126659	9.7089825745	10.0381233837	9.2924000667	10.2271439045	8.9585515648	10.0741273832	9.4404620221	9.8339144657	9.3290250075	10.2087187221	9.7967806907	9.9394572038	10.5813046297	10.3856270381	10.2354612983	10.5458134763	10.6265478348	10.1660753431	9.8439914223	10.3318831523	9.8849775793	9.8788333253	10.007989515	9.7571009211	9.6231644964	9.3905526637	8.762221765	9.2716618607	10.0299959607	10.3584701714	9.8742319036	9.9902931362
PA0337	8.983877444	8.7968682721	9.3092323315	8.7059006815	8.7047203092	8.7108075777	9.1380065775	8.6628143858	9.308588959	9.3390440977	8.737253108	7.6779799075	7.8225453477	8.342371705	8.326665725	8.1168899798	8.7912824558	8.8008361279	8.997239576	8.2161397388	8.9127906546	8.5416867941	9.0542135671	8.6381918288	9.1445431195	8.2147529761	9.0606751555	8.1395920033	9.0734907279	9.3466892955	8.9340962201	8.5346191513	9.4881520827	9.5054375397	9.1538738241	9.2009708983	9.2946352692	9.2844479759	8.8234635819	8.6014651884	9.1878792664	9.1262968676	8.1419523707	7.8267160501	7.9547489579	8.7287209816	8.3481289582	8.1971267223	9.5370437447
PA0338	6.0524276145	5.7447225981	6.0888809015	6.1828778474	6.1959405239	7.3504462704	8.2852373934	7.2694683611	7.8781348883	7.4695125273	7.9234996953	5.7872369847	6.2649586682	6.4109227973	6.8795868548	6.3378262591	6.3011884867	7.0715103349	7.6621439368	7.5013145824	7.9222517402	7.2285503772	7.9279714952	7.1724271362	7.7611903231	7.0995775043	7.7455599638	7.0341376954	7.5605225069	6.5723770629	5.8234313197	5.837905103	5.9168644258	6.4107241262	6.1645893158	6.3317595245	6.1903163516	6.0827539245	5.6409712253	6.0496528845	6.1303986469	5.9999088833	6.8710387415	6.6913054396	7.1179914094	7.0051773795	7.175040967	6.8092398816	5.8019210992
PA0339	7.2035201697	7.4632915818	7.2080453828	7.2527113869	7.4886558167	6.6691429085	7.160213075	6.8816408328	7.0115081306	7.0821585395	6.709051471	6.4322179522	6.3579553674	6.2734669663	6.7262123927	6.9936128273	7.2972719027	6.8991792759	6.850209365	6.6412548115	6.9325758778	7.9401351079	6.8312410729	6.9762676078	6.7124954607	6.9455063639	6.9495154791	7.2557600056	6.7330153921	7.1322218855	7.2420387593	7.1233861084	6.8600380539	7.064333947	7.1628967068	7.3097971539	7.2899154336	7.1796654529	6.8349735552	6.6815883966	6.7772423836	6.7397721927	7.3494203404	7.2431739362	7.4182052256	7.5029514267	6.9694413056	7.0044268172	6.863077443
PA0340	7.9296282245	7.9394714864	7.776718257	6.635485436	6.5922512761	7.3622053682	7.9561584825	7.6998061017	7.7592532658	7.3270218928	7.29505708	7.4095844674	7.7214143853	7.8486194796	7.7116805449	8.4507099481	7.8773026754	7.3917566828	7.2451941212	6.7180992794	7.0900847134	7.4312373729	7.2710430758	7.7314049278	7.474597667	7.1616373197	7.2488664456	7.7289396652	7.1906127426	8.1588511609	8.1318654997	8.0513972341	6.8644388648	6.7805254892	6.8293588211	6.5303860634	6.972346987	6.8075690611	6.9140601981	7.1663381231	6.7345253716	6.3557452853	7.2168534516	8.0783602156	7.3769457719	7.7972432365	7.4930503968	7.0846692811	7.3407528926
PA0341	8.0590553429	7.3872562835	7.7357660947	6.0680291409	6.0142510608	6.1711648589	7.2921598564	6.5403236834	6.9004483937	6.5234683008	6.8242469404	6.2272723915	6.6501639085	7.8652717772	7.2506710285	6.3656733157	7.8491756077	6.8616233635	6.7235239476	6.2299468763	6.9655708806	7.1960105798	6.9605447217	6.3274751388	6.9885514102	6.3159595665	6.5653770415	6.5276973068	6.4693133703	8.0512685894	8.0877913509	8.1946479405	6.6416803008	6.6080416867	6.360986241	6.2876043743	6.3848441572	6.6173655248	6.6024146313	6.5832818315	6.5075785685	6.5959812029	5.9029312529	5.5312534326	5.8658723097	5.9905071244	5.8666430476	5.8818240242	7.5555145565
PA0342	10.2648594048	9.688782321	10.1554167765	7.9815184403	8.1447837165	8.4445643184	8.5461498894	8.173172574	9.018597753	8.3499638815	8.7206626226	8.2619860144	8.746262791	9.3622925994	9.3871617508	9.3461813453	9.6762705499	8.4219863691	8.1264955964	8.1662122453	8.4901732574	7.9678857654	8.6708947589	8.2950445544	8.4736404352	8.1839834712	8.8435004922	8.3172753408	8.6089607083	9.9672915731	10.2091100061	10.3062853991	8.7752187382	8.8442419334	8.870076997	8.7160470413	9.0094378593	8.7929933897	8.8125322582	9.0046198628	8.776681575	8.6679118016	8.367835522	7.9192529799	8.0405574491	7.5051869028	7.3951934161	7.441754883	9.404147034
PA0343	6.501464006	6.2033840219	6.5234366753	6.3847340353	6.6735277212	6.7528086652	7.7345235434	6.0767138845	7.3807472258	6.9247400229	7.5485624218	6.5809188	6.8128861379	6.325399832	6.2834552751	6.4624120259	6.2734332718	6.4206080684	6.8100365331	6.3699621737	6.7496774471	6.6886615226	6.7421965294	6.462082252	7.328848825	6.2353241771	7.2618773642	6.5161686153	7.7704488298	6.6259481531	6.6978141913	6.7124252175	6.5555187339	6.5695757579	6.7927039549	6.4077148085	6.4218774397	6.3154685433	6.3927060105	6.301314251	6.3105658243	6.3165204826	6.9337649669	6.3721556992	6.4809711628	7.0576529301	6.3639656557	6.5637978169	6.5039807034
PA0344	7.3388063521	6.873356323	7.5814192985	7.407762579	7.3613747878	7.1761753882	6.5823408736	6.813351207	6.5955109629	6.7261546837	6.5084106508	6.2795434706	6.3637780728	6.6722817933	7.0552756146	6.7080430667	6.6954649805	6.3944957896	6.2331605108	6.8234939604	6.1931471481	6.5574736634	6.1131184897	7.0201846406	6.5638171167	6.6285791185	6.3999090122	6.4885992114	6.4825683976	7.2038384591	7.1451247234	7.2252010753	7.1830210881	7.5356476196	7.3868887513	7.7676751991	7.1023071657	7.1865881367	6.9277844774	6.8296843782	7.2778545811	7.0513298011	7.6758547764	7.2390967963	7.9656596456	7.0108503389	7.36349886	7.7225671764	6.7460896776
PA0345	8.6234243318	8.5058049448	8.2522039028	8.1374807823	8.3754194322	7.6561490786	7.6606920977	7.5216209596	8.0643664701	7.696859006	7.5667982056	7.6855424998	7.4066605022	7.6172080748	7.7099364204	8.8877592939	8.2918744945	8.0407881235	7.4023694592	8.3229123419	7.8019684389	8.082121115	7.5691928829	7.9160822177	7.7976365284	8.2446196702	7.9384716171	8.1651186464	7.6859638914	8.3367351852	8.3535592638	8.3192750144	8.5634652872	8.303827155	8.7651626	8.2058352921	8.3498255394	7.9584596507	7.7770585806	7.916189445	7.3345338672	7.612762853	8.6657063206	9.0219875361	8.7791594094	8.1316319409	8.4768182564	9.0142401814	7.7737839846
PA0346	6.6936547314	6.294517015	6.5977341684	6.6639122419	6.6906218647	6.0956806383	6.6047654979	6.5126952393	6.1665788181	6.3042704531	6.2285298822	6.3167034645	6.8357917881	5.8336577429	6.1959540041	6.7436475896	6.4423041431	6.3127961297	6.3740182094	6.6455991254	6.4937208572	6.7826089568	6.1669748904	6.5790895367	6.0699645799	6.3591860974	6.4413714567	5.7024641982	6.1821890204	6.4478254541	6.711574251	6.467055766	5.5630112234	5.6066637104	5.9942419154	5.7509879424	5.7464423145	5.7054726463	6.2716337223	6.150008414	6.5480995753	6.5714530543	6.6101412705	6.8110819172	6.3189323418	6.8106374883	6.7761336732	6.9299025365	6.4391658579
PA0347	6.6219085008	6.7716943841	6.912506361	6.4397617303	6.7355223456	6.8586700026	6.7971869	5.9379227741	6.892151245	6.2172670557	6.5481757766	8.1889205198	8.2376187039	6.930320007	7.4867441666	7.0148205717	6.6539625468	6.6991557899	6.6730363327	6.8031398319	6.5258387237	7.5056629385	6.9871782865	6.8898627535	6.4854563015	7.1857322857	6.747418342	6.5448560088	6.6581219333	6.5408263361	6.8433710186	6.6788701121	7.1934497531	7.3504689652	7.1417893159	7.8959915813	6.9389596757	7.0379173494	6.4705369767	6.4537110437	6.4370181484	6.8877626235	9.7733495323	7.4799072354	9.9995545065	8.9328493598	8.2157195008	9.9829370933	6.4448045772
PA0348	6.1894725065	6.0000114288	5.770347422	6.2685737656	5.9203793963	5.893181361	6.1516968819	6.2882439627	6.3983502262	6.0212781329	6.0763850527	6.075981354	5.9002086545	6.5625145001	5.9896568101	5.9297554423	6.0888644527	5.9751892143	6.3383947494	6.4814991462	5.981411943	5.7149422077	6.344852954	6.2288872765	6.3390581065	6.6062717674	6.2900261854	5.9496139219	6.1476640214	5.9531883098	5.838912688	5.843964741	6.0425960825	7.2388519176	6.9749792463	7.1739014899	7.0688788136	7.5123034753	5.745874871	5.9752295981	5.8966268876	5.6401098599	6.5625955948	7.1112928059	6.3660007693	6.8258099919	6.8216576626	6.4190197483	5.6983724314
PA0349	5.5305209061	5.5113849217	5.3471018403	5.5189698236	5.5527594524	5.7922126338	6.0927979677	6.1488254168	6.3178991798	5.6610741108	6.355200303	7.0488580944	7.1696403873	5.8339064766	5.671462545	6.6536020482	5.6507002346	5.9342287879	5.7647052022	5.971644886	5.6442162503	6.5059786711	6.0329258153	6.1009596411	5.7447378123	6.1718849035	6.2632687433	5.6965856853	5.7265725143	5.4083221567	5.4043823991	5.7858325108	7.6056099824	7.7136646759	7.7223094902	6.9994949665	7.8713753558	6.9264203158	5.1454426544	5.3349300738	5.2633372235	5.4116885129	6.9004980172	6.7534097225	6.3615718789	6.717873975	6.7478036722	6.157096389	5.4627852308
PA0350	8.7129053046	8.2783837133	8.1498713372	6.8359775538	6.4759819184	6.7964102801	7.0490693933	6.6843051251	7.3152942913	7.1799683485	7.0294093889	7.1796626141	6.9776861453	7.8646770797	7.9650266067	7.2826136062	8.3420964881	7.1428970824	7.4100845088	7.593061116	7.0108202327	6.9971651489	6.9651936631	6.9849348732	6.9788023339	6.7106547261	7.1342974997	7.5924517288	7.2491799908	8.4991756043	8.4540896327	8.4858283428	8.2472552699	8.4060196089	8.1729941933	7.6941015451	8.3509232981	7.9333935476	7.216671733	7.0887747621	6.9307998913	6.800939757	6.6275324943	6.8882766612	6.8142208464	6.5993687416	6.4551515689	6.4396175481	7.7328010668
PA0351	7.9004610586	8.0164851364	8.3489005278	7.7536302494	7.8611741821	7.7451249181	8.1221573876	7.7407021643	8.2653276957	8.1958236914	8.3272416227	7.5874587574	7.7271287743	7.9027552219	7.7847606498	7.6334197112	8.1224385764	8.347845627	8.3683311507	8.6788371278	8.2826903062	7.7992253805	8.1020134786	7.8054565732	7.9754333539	7.7117645539	8.3349365894	7.9604079282	8.3542625692	7.8544704774	8.0931385264	8.1994930847	8.4624969092	8.2298689747	8.0638605251	8.0897674949	8.1907327763	8.0885148488	8.1458582957	8.0235108141	8.021484116	8.2472277825	7.8021217714	7.9293879454	7.8440108994	7.9174083015	8.0114693833	7.3581396214	8.3793688447
PA0352	7.3261346072	6.2511424187	6.4131005195	5.6732245072	5.7829327043	5.5422308431	5.8942775077	5.9761740819	6.1724416455	5.2194125005	5.9909853315	5.9696136881	6.1852965904	6.7345592306	6.117724996	5.733423235	6.5073945489	5.9700189703	5.974854711	5.5136508626	5.9813498456	5.8351139904	6.0959493481	6.105299954	5.9388710866	5.9594584014	6.0939685996	5.7140595064	5.9460067723	6.4993727722	7.6149157441	7.6686959633	5.4965167325	5.5622395884	5.1135386113	5.4519058403	5.3963230847	5.6526829533	5.5178785174	5.6093822102	5.7378982917	5.7571515193	5.7201052783	5.9711823011	5.5620437318	5.9903304328	5.7786171025	6.0972890141	6.1712118004
PA0353	9.090790774	9.1362421001	9.7740212983	8.2258351215	8.2497964128	7.1928926287	7.3226098585	6.853439181	7.2458446561	7.094322734	7.0600263293	8.4559886869	8.411696671	9.048777021	8.8561274166	8.1688263472	8.9763724347	6.7048491753	7.1578022997	6.7117769768	7.1244700367	7.628510088	7.0290705299	6.7795773638	7.0969996144	6.7507351498	6.9080878611	7.21497976	7.6291039554	9.6706286846	9.0099228036	9.1233629576	9.3234852312	10.0409302912	9.677741518	9.8499680895	9.7403932233	9.5512411063	8.9747836404	8.7641200326	8.5174324424	8.7132031305	7.4826795476	7.6198374475	7.7140166584	7.6589272715	7.8266898808	7.3468967312	9.4404581513
PA0354	7.9344577564	8.5707906816	6.8653616142	6.5495674438	6.750943718	6.8032136909	7.9290623414	6.9863437382	7.7420814848	7.1718432402	7.646404386	7.6989769008	7.5303565564	7.862380543	8.0091318111	8.2305375117	8.4108444629	7.0863601587	7.1215275004	6.8759863941	7.6959068538	6.7882843755	6.9282653797	6.8333232353	7.5545134156	6.5397687097	7.6884753552	6.9859953313	7.6294341951	6.9583555538	7.6632731689	7.8898863791	7.4684323769	7.8765548231	7.8677824332	8.0508290911	7.0761679716	7.153521089	7.5300374411	7.83069936	7.2320725514	7.1044656298	7.8852836996	7.3503524095	7.3324468219	7.0303183548	7.5644730975	7.780883547	8.2392867781
PA0355	6.4632682862	7.2570238956	7.5472641052	9.4422066593	9.9433222731	9.1891637013	7.7221936948	9.6548772536	7.7402696457	9.3501015001	7.6237941702	7.1363129039	7.4754679555	7.8625333656	7.5446743223	6.9983900871	6.7728572602	8.9476710014	7.5672666186	9.2467754318	7.9397159769	8.125713815	7.7784278081	8.724893497	7.6426328426	9.2575390057	7.4306682721	9.100366547	7.3589750638	6.7197639934	6.1217750321	6.4771385253	6.4505234858	6.5467028689	8.7635421957	9.6395892242	6.9734193269	7.5443463325	8.0364451882	7.6401730755	7.8164756112	8.5319259087	8.386655034	7.1759716457	8.3398632812	8.1091463364	9.1592887347	8.7441122694	6.1844878796
PA0356	7.2781589237	7.8347121456	7.0647149714	6.4177501321	6.2559173601	6.9908625936	7.4665262271	7.025853897	7.767164228	7.1912344865	7.4546853876	6.7430683677	7.0045082959	6.9896451561	7.1061252239	7.0554380964	7.6800019023	6.9771710054	7.9049449739	7.2481744452	7.4510774295	7.6567305903	7.587519906	7.2230987991	7.9088250327	7.2699462234	7.9480530393	6.7073460581	7.4891659254	7.121793858	7.5015715418	7.2619024963	6.9794438675	7.1348671424	7.1306115982	6.8384210988	7.0592248726	7.2585920165	6.9851448063	7.0906276682	6.7718730341	6.7279684521	7.626681177	7.2999563305	7.1985043858	7.2204530232	7.3551374055	7.1899311798	7.3938695231
PA0357	8.3151904518	7.4201102761	8.359599645	7.2061718467	6.960181278	7.3534621249	7.3462168905	6.9299813766	7.5482174574	7.1737288639	6.8031812502	6.6036191893	6.4811176612	7.3240236342	7.7120331958	6.3169328133	7.15633043	7.1428927764	6.4281865078	7.0867659848	7.0259658187	6.8088292416	7.0519149458	7.3003942044	6.8317963005	7.0379896113	6.9883305479	6.4279982142	7.2014073841	8.3892935799	8.2981209042	8.3818638649	6.5522299005	6.9266860198	6.9024555919	7.1085645367	7.0771492627	7.5126244671	6.9934884053	6.9409425194	7.1484472842	7.0300982975	7.1350899507	6.2521328858	6.7878241461	6.6405446317	6.739689514	6.5435087593	7.0528267338
PA0358	8.988053053	7.5781819469	7.7977020104	6.845025988	6.8161535148	7.2806033606	7.288195239	6.885863942	7.4197717315	7.3599615361	7.4360560892	8.0063992473	7.3746177422	8.0649776732	8.089293135	7.7819756453	7.2598362231	7.2620430785	7.3272142693	7.0665109551	7.3488416663	6.5813216263	7.4472269904	7.5814595469	7.1408246095	6.6734813081	7.6861701094	7.2636249917	7.59353608	8.0276998645	8.6806331934	9.1070738852	7.3820081186	7.7994943457	7.5067585998	7.6665751745	7.715044055	8.0022745491	7.0708231164	6.9322075586	7.1299593599	6.8507544364	7.1748750367	7.6815962957	6.7773260124	6.4653876023	6.3738274028	6.3851272235	8.7573136215
PA0359	8.4749515973	7.8637866214	8.8007035863	9.0664738121	9.0769179054	8.5018661906	8.1576745596	8.7031038441	8.2628356951	9.0835386616	8.0043784364	8.3750583096	7.7659930896	7.5021237917	8.1321424049	7.4113022901	7.7398477666	8.2812580821	7.8227525691	8.4899950058	7.9175972812	8.3207920602	8.2697229432	8.5405106035	7.9924929122	9.0323519977	8.9048315872	8.3008115899	8.192491844	8.7466746215	8.6058018085	8.2182716304	9.4614481559	9.8754220293	9.6993223788	10.1044695492	9.6961321252	10.1332407828	9.4181525867	9.1159554966	10.0376651982	9.6841893412	8.5818140244	7.4603215901	7.9765229559	8.1010321271	8.4065903124	8.5770004775	9.5664284462
PA0360	7.635755141	7.3118868278	7.3993437732	7.711807595	7.5290769304	7.1219419675	7.5255088571	6.9031322225	7.2748139267	7.3824164429	6.9451044812	7.0764814498	7.9021039911	7.416532725	7.3507548885	7.3257741351	7.6687564438	6.9923939277	6.9178857023	6.7222078065	7.101527109	6.8693436896	7.3254352145	6.6057637682	7.0186745959	6.8299343286	7.2125848794	6.9071039586	6.8340256532	7.5572372486	7.8444692485	7.5782580276	7.1544136866	7.202832246	7.2706832363	7.0027627304	7.3551067643	7.1093971691	7.3251178356	7.4261336371	7.1708036213	7.1421724092	7.8918691395	8.2314635514	7.8707657745	8.1022193574	7.904421049	7.7283259969	7.459348485
PA0361	8.494140992	8.2599999887	7.9951309045	8.5768370645	8.4409850272	6.8467458837	7.356620109	7.0900841781	6.6630466056	7.0653724528	7.1759262819	7.2399147498	7.9014309046	7.1329044412	8.0109839808	7.3191751706	8.0121948654	7.1019149797	7.0398919946	7.2016757438	6.8898488907	7.1378552355	7.7969456959	7.1432584082	7.0448093341	7.2595206624	7.349311525	7.6211984199	7.2025075774	8.1526761738	8.2288133845	8.2719040748	7.8560724074	8.0700300352	7.8458319549	8.1803251165	8.0605897356	8.1211270753	7.5633335581	7.7730982157	7.6113421374	7.2755928631	7.7568436747	7.9144349908	7.8355373306	7.102750667	7.4304934238	7.676268011	8.0098315572
PA0362	9.7368805554	9.667557841	9.2872070947	8.7343764003	9.1106499004	9.1609738884	9.6306180986	10.2557003247	9.6160014167	8.8622710343	9.3673585081	7.6524075751	8.2770009133	8.697665631	8.4605170789	7.8768288887	9.1002642288	9.6713281744	8.7827497227	9.1502656713	9.2260683697	9.4712622704	9.2981533824	9.1062211278	9.1576712481	9.3787099636	9.308715918	9.3498034366	9.1007627919	9.7086508114	10.1462587389	10.0786993443	8.9139921942	9.0738219054	8.4196126371	8.7806414268	8.7005157679	8.8333967182	8.9203438015	8.7302923129	9.1243994379	8.9042817479	7.3271603378	6.7899744433	6.9255714752	7.6757776509	7.8007893136	7.0941552773	9.2912057272
PA0363	9.5784631869	9.1207021432	9.7784775694	7.8122289107	7.6648782223	8.2267317006	8.8373457606	7.3349633331	8.5068033655	7.6852810055	8.7838633553	7.5319890995	7.2959248963	7.970278909	7.9240968415	7.8267858336	9.0763227363	7.8663255746	8.0281141247	7.7305430161	8.4484290808	6.3792519908	7.9286204864	7.8773605247	8.1027549204	6.8131623891	8.210534454	7.068290622	8.4454734462	9.919988465	9.4684104817	9.3301366522	8.4020116243	8.5028722062	8.2614472064	8.1667844599	8.4704734729	8.2304698744	7.3105579588	7.306639088	7.3882407994	7.3942998799	6.9850092425	7.2588725739	7.0477128701	7.2733485673	6.9573761222	6.8220809373	7.9313552181
PA0364	6.1331779852	6.0085955745	6.6339076983	7.0268802137	7.3168219587	6.4794292146	6.1826312798	5.8930949164	6.1207377164	6.5387930322	6.3984093872	6.3797801723	6.4912993809	6.1367902952	6.4796968316	6.4922825925	5.9720353459	6.7056950232	6.4378056217	6.0209662473	6.4136015567	7.194923419	6.3340541226	6.0375356584	6.2109666956	6.3833909663	6.1268814886	6.366276293	6.4137055944	6.4632434856	6.288868565	6.3711292523	7.252188163	7.7632753228	7.9445094334	7.9901740281	8.2980065046	7.9767581627	5.6216303251	5.8234114712	5.713321379	6.1337525495	6.4692889284	6.6526099357	7.0219834923	6.1867002913	6.0328513699	6.0142441233	6.7893159647
PA0365	7.6839890522	7.3409999341	8.3769092135	9.739204296	10.3400426903	8.5988352048	7.9012040076	8.3023972862	8.096747796	8.7195725475	7.8232810578	7.8434961695	8.4893893603	8.5013460539	8.1431049108	8.0177775507	7.1038222577	8.2101346495	8.3651577685	8.5367698236	8.0787990877	7.9657100143	8.0426275256	8.4214563216	7.8865808199	8.1020317056	7.6002619851	8.2116148497	8.60370378	7.7166517554	7.5211077428	7.5391212165	9.7274253105	10.0305631666	10.3062285815	10.5733580919	10.3379694155	10.21592497	7.2725937597	7.2791702102	7.2577798787	7.5496209035	8.119978579	8.0581087852	8.0769469894	8.6134558577	7.7858000148	8.0041807435	8.9303393442
PA0366	7.3051606592	7.4767162762	7.5155485191	10.6563123391	11.1454954344	7.4722495959	6.9030963174	7.3855624261	7.2400663895	7.5393047831	7.034489578	7.6312785146	7.2997240273	7.30119503	6.8864266048	7.2508030673	7.3020042894	7.0781641768	6.8986928565	7.0078380494	6.8793238106	6.987617731	7.0200327506	7.1638606535	6.9521277939	7.5209271188	7.1108056492	7.6694218047	7.3990007125	7.3314686202	6.7277364079	6.6532945411	8.7097114349	9.3087238166	9.5259496185	9.7651927359	9.816959485	9.1726136802	6.9008381088	7.220853926	7.3674876556	7.1818027565	7.8844897113	7.1302818616	7.43020752	6.5564374752	7.4941254476	8.2873601463	8.9294986584
PA0367	6.5609631507	6.3092210511	7.3607442999	7.7425857318	8.9663138502	7.0380309788	6.7652931498	7.1008127635	6.5526764275	7.050467732	6.8609076437	6.3544972135	6.3494357581	6.6365096176	6.398521817	6.5277866515	6.4198695431	7.0536331221	6.5139719754	6.9392381489	6.6807594689	7.4375943957	6.2453337433	6.7195635398	6.0143237299	6.8546740849	6.4002896357	6.9172338883	7.0076686536	6.838220308	7.062822822	6.884530629	7.0523446629	7.1675614053	7.1812120931	7.328805239	7.595119735	7.1261551439	6.7717909326	6.5609295612	6.7606743255	6.5647659391	6.4890455669	6.3267653183	5.822807723	6.1322026432	5.8133226464	5.991768436	8.3807596918
PA0368	7.9012361216	7.5435142284	7.4469796729	7.3798981682	7.4347790443	7.8689354899	7.7977043729	7.4647059892	8.0626998382	7.783370776	7.6302774901	6.8247976046	7.5406577814	6.7635880286	7.3157421046	7.1166897371	7.7028584007	7.7906953085	7.8273505652	7.7162380233	7.8949147402	7.9503529285	8.0400442739	7.86221553	8.1908205001	7.5818425787	8.0464133207	7.7754165895	7.943568526	7.3346469961	7.6959092777	7.7290946215	7.5283365313	7.365867227	7.4523270429	7.1713214326	7.5154975858	7.1617250355	7.2191592295	7.4034116916	7.0393149755	6.7588586483	7.7480381868	7.8568267238	7.8245547967	7.8731199188	7.9557656882	7.7655183075	7.259748315
PA0369	8.3461771941	7.9030855747	8.5336577362	6.8660833847	6.836235036	8.7762996751	8.6251892538	7.3217666016	8.7061419775	8.6861287879	8.3482385504	7.156091553	6.841271126	6.9711511416	7.0257783991	6.5406702528	7.5392565895	8.8489644135	8.3416797566	8.2683713899	8.0207333171	8.1736550289	7.8615836214	8.1951795155	8.3625112594	7.0381974871	8.7141987217	8.1547143378	8.5196006127	8.3583994024	8.7384760093	8.7418670693	7.0777321855	6.9442011328	6.9196606121	6.9961256552	6.9742022688	7.3547780384	7.3975799522	7.2425938112	7.3155432293	7.4344729875	7.4971352224	7.1246350087	7.2582633896	7.141268947	7.1854571597	7.3074947334	7.7329152875
PA0370	10.1151205662	9.3690738379	9.3110149138	7.3182166417	7.3566974474	8.0595655627	7.7627772822	6.7250870984	7.9161538191	7.9747841781	7.1496660837	8.749066974	8.7284854556	7.940735816	8.5944110081	8.536121162	8.9563031	7.752624703	7.8354186442	7.2673905543	7.2291113952	6.6624290124	7.3622045026	7.7836527352	7.2693861581	7.7155976435	7.7465117431	7.3352906273	7.8096151878	9.1823524487	9.6300237552	9.7635311361	8.7024039356	9.0670132227	8.5838025237	8.279111916	8.6794367901	8.4039707367	8.8687901385	8.7984109912	8.2560531498	8.9196114571	8.7670099083	8.7099906073	9.0899414643	8.1652052672	8.0575159653	9.0671399708	9.298031405
PA0371	9.0831686805	8.8161253076	9.2454146573	7.1256129995	6.9616597005	8.69136054	8.9014021838	7.6419971145	8.8589106777	8.1099399051	8.758179213	7.5170036866	7.8149757836	8.0985544941	7.9428315621	7.5413897418	8.5213361677	8.4987267534	8.9560098093	8.0779025767	8.9873152099	7.4290020438	8.443654127	8.7767853946	8.9035017836	8.2376381316	8.4902283515	8.1515763438	8.466294533	8.7921004656	9.3471954144	9.6947867437	7.7087090137	8.1705400772	7.4861514052	7.8818625783	7.5726452372	8.3689429184	8.4884331107	8.3886141055	8.0498380693	8.7789327986	6.9458299711	6.8225172467	6.7009748426	6.2684246258	6.6788729631	7.3433595834	8.7269896493
PA0372	9.3708271088	9.9816755213	9.5838776048	7.9364388358	7.5358431412	8.1717169032	8.2334348206	7.8511893824	8.2092908581	8.1259364925	8.1693743226	8.1292379443	8.0484268604	8.7515343399	8.7485701903	8.2989981277	9.3754589268	8.3298751105	7.9776609207	7.7812286958	8.5017243339	7.9953209482	8.5091955408	7.9866225423	8.5764017892	7.7279994701	8.4960469137	8.0362074211	8.4678013105	9.2632841911	9.9071115312	10.3172772648	8.4775655077	8.6417870522	8.4992110029	8.1673576609	8.4018762444	8.6979101952	9.1464815844	9.1213512113	8.9474224889	9.1073240608	8.4072016226	7.7703281928	8.0440920964	8.1531988673	7.9083953966	7.9441199567	9.0969960395
PA0373	9.3910179785	9.3941623763	8.9601784143	7.5246846703	7.1347088153	8.3755368421	8.3322485676	7.8573770392	7.9232120302	7.8245014165	8.2075657775	8.0631544602	7.2718361921	8.1280762893	8.2180661808	8.0598241799	9.1123430575	7.8080040029	7.6955679683	7.232329831	8.0558793349	8.2127594081	7.8218953513	7.547439192	8.5760747355	7.4639014925	8.0397508494	7.3166738349	8.2411784199	9.0473362635	9.5930080411	9.4279815257	8.3898769536	8.7593336151	8.1863871463	8.3075481226	8.2043604003	8.3038867947	9.0126744406	9.0261682456	8.5076573016	8.3628609738	8.1691769274	8.3153083545	8.4604589012	8.570153138	8.255625522	8.3435775661	9.0847014756
PA0374	9.5650587147	9.0853390279	9.580298263	7.5975343746	7.9625217385	8.866289435	9.1348267582	8.2813384962	9.1425215	9.3280181663	8.9979818204	7.9356629262	8.5362269506	9.2583694911	8.6390500248	8.5080872454	8.8879355885	8.8379314707	8.4872384535	7.9229276731	8.9270195245	8.0256788961	8.8248593118	8.4585687029	9.2284024025	8.1682156772	8.8778220786	7.9359644705	9.2205177797	9.2005239385	9.6798511407	9.5463004328	8.5969913513	9.4644734405	8.8589356436	8.9218003401	9.0340716395	8.8759871274	9.0985499239	9.2693471883	8.3805991008	9.2084290421	7.2172115249	7.5238558653	6.9628663623	6.8977158493	7.4185531659	7.6208547291	9.6540619299
PA0375	9.7439983113	9.5714423355	9.4513988349	7.9692708866	7.947798754	10.1172028025	10.4041563527	9.7770498636	10.3417203591	10.3624739784	10.0113564446	8.7968447812	8.7986629999	9.4650753661	9.0497198997	9.5985577615	9.3698860391	9.9658858873	9.8903604171	9.3792577084	10.2545951063	9.4620840004	10.1352435297	9.7491381956	10.09478076	9.4921294844	10.4270349748	9.7732797971	10.2646006307	9.4473399816	9.3542019	9.6162925204	9.4465104358	9.2689038066	9.2139561649	8.7456895579	9.2097382438	9.0937002138	9.0788572488	9.2119791287	9.0365617607	9.3208910903	9.0715444514	8.8732974752	8.5303064296	8.3602628061	9.1207730012	8.8052060375	10.0974408105
PA0376	11.0229020424	11.1054284776	11.2769945408	10.9901070718	11.095726273	10.9122997967	11.2650545694	11.1283414572	11.2646824157	11.159246652	11.3105325816	9.3046490802	9.9972701552	10.0088221037	10.5062975139	9.9357257876	10.8334706679	10.9976162315	11.2596851219	10.8270499578	11.2782811225	11.1558722883	11.5028945018	11.1917879721	11.238485026	10.7866586702	11.3915891202	10.8404509126	11.3372392618	11.3219469397	11.1293982163	11.0244309949	10.7727412714	11.1202900779	11.1655175402	11.2936891532	10.929916063	10.7679233694	10.4647721593	10.4094020365	10.6533152281	10.3878548579	11.018271916	9.9124109844	9.4369660126	10.0058828794	10.3404481253	10.5971456502	10.5261413367
PA0377	9.1510539293	8.1131395704	9.4790553559	7.4397260952	7.4389965249	8.4528282663	8.8716761668	8.2604057583	9.2124003794	8.7197299533	8.8620064913	8.5988444852	8.6500778041	8.2266156763	8.4154313524	8.6859713181	7.9343824779	8.7530705855	9.0246627978	8.6277324897	8.9597143104	8.9963421961	8.5350748042	8.0596653422	9.3489876183	7.8747862182	9.1487702017	8.1689900581	8.9319873349	9.3396729543	9.5699197864	9.1595807332	8.2059386644	8.1456688277	8.0569773805	7.9920492702	8.2397360573	7.7863367229	8.3873486833	8.4061655955	8.4245913551	8.5578579888	8.8800913964	8.8401302581	8.6824083689	8.3702242424	8.2327156297	8.4048091894	8.5912600422
PA0378	8.1326588922	6.8064073195	7.8621737782	6.6832487628	6.7724098652	7.1143451957	7.4000009063	6.7652900143	7.5366159464	7.0375677504	7.489025893	6.9447670761	6.6000917784	6.9880259217	7.1188798742	6.9220425713	6.9403069045	7.1703087293	7.8217476881	6.8894086171	7.2176741272	6.9691621363	7.7035572999	7.1081279455	7.3762202774	7.1958752078	7.3268253029	6.8414073553	7.2034751766	7.8519953778	8.2943484393	7.6789433141	6.4856983545	6.3589902144	6.3719258808	6.3325110015	6.4534129259	6.3713555211	6.4348398851	6.4841520162	6.4706049709	6.6083410691	7.1709249359	7.1183405516	7.1632356693	7.7425995566	7.1984281708	6.9814568058	6.8944702841
PA0379	7.7847804426	8.2475006403	7.5729097512	6.9286776396	7.3277073312	7.1961421269	7.3283929936	7.452488704	7.3022722793	7.2345755285	7.1340910291	7.3751424801	7.9041321306	6.8735652846	7.0814761288	7.7592684367	8.0812262868	6.8719217524	6.9323675664	7.136705872	7.1808029553	8.4950290176	7.6412636032	7.9101248246	7.0827176931	6.4560636664	7.3549841149	7.4529174705	6.8721423215	7.7925186588	7.6603439366	8.0028436758	7.6426538833	8.0811170041	7.7672866655	7.0618038961	7.5893805731	6.9822500241	6.8351491033	7.0216814325	6.3896450377	6.880039261	7.9803843809	8.1035198048	7.7268485261	7.5759450244	7.1903971138	7.4591463631	7.5982150239
PA0380	9.9216655625	9.3720609374	8.9308520636	6.7871661143	7.3862118407	7.121726378	7.3166170301	6.6088146856	7.6847429166	7.314257956	7.1411254888	7.8987350013	6.8788548862	7.6936998431	7.5742239832	8.6387728173	9.1944239604	6.9104965959	6.9999177492	6.6823680999	6.5819171949	5.5211804745	6.5903751321	7.1442722852	6.7120669089	6.3226235478	6.6294607098	6.3964930045	6.7494710046	9.372543081	9.5898456861	9.4274307117	8.1057911417	8.2448646177	8.0662764867	7.3578899112	8.1860642799	7.8422498909	7.7230158907	8.1433434316	7.2500279521	6.8549059751	6.8761830986	7.7656658717	7.4314067741	6.3159329285	6.7557604956	6.9195012758	7.8721539912
PA0381	9.2015178446	8.7676716729	9.4867141101	7.190378566	7.2499747225	8.4131926043	8.3744233745	7.7416597553	8.6368299087	7.991651197	8.371188868	8.066859941	8.1336362234	9.0021205994	8.9587583646	8.0856206132	8.9218122375	7.8693765875	8.5851614825	7.1496260347	8.2929117623	7.4554505163	8.3313929199	7.6912048	8.4879766259	7.7440860854	8.4507855541	7.9322522016	8.2439708103	9.4508134642	9.6631948815	9.3310676193	8.588047971	8.9052845118	8.4431414981	8.1192946299	8.2448069193	8.4136804731	7.7365638881	8.1416644506	8.2979071102	8.1240474877	6.9375192997	7.7056326835	6.9185888605	6.3711962631	6.722064231	6.8608743364	9.0258197912
PA0382	9.0251805357	8.3101072066	8.2913708021	5.6217030031	5.3980976226	7.7474404142	8.2509976073	7.4074495355	8.5671299887	8.1554081905	8.7228299403	7.0696810371	6.6417222194	7.3204950625	7.5127966873	7.6183982301	8.1198721703	7.7056535129	7.9819476908	7.5568637808	8.5333732102	6.4315922256	8.3631022759	8.2496327875	8.2474085523	7.7507568116	8.7428882117	7.438756164	8.3037448592	8.2546519552	8.7839569987	8.5838515419	7.8240127908	7.9293187724	7.2669547614	6.6835928005	7.4406045838	7.3065780553	7.2660616475	7.7104392917	6.950715891	7.0187422991	7.6990715017	7.2536474612	7.1461995228	7.2291961079	6.9283782743	6.8985559028	8.1304355864
PA0383	5.6174483169	5.6603042792	5.7088063836	5.9953777916	5.7820623384	6.1549899128	5.7724377487	6.3779598306	6.075094848	6.3064683608	5.9073047403	5.4464294231	5.499658218	6.0376231228	5.7689147177	5.628040709	5.6393047824	6.5644313694	5.8912892198	6.4502648895	5.9699255671	6.7229533019	6.000094358	6.2092032259	5.7426083776	6.6885553613	5.882603737	5.9600075536	6.191941048	5.8618998392	5.7927682219	5.7639233121	6.4100190275	6.4829844104	6.3360945593	5.4172830826	6.1719159883	6.1506206766	5.4776568076	5.6174680971	5.534092299	5.3022572348	5.5583764291	5.6210015363	5.6593552849	5.6221152777	6.1431650302	5.4481192836	5.6573219865
PA0384	6.7810352784	6.724671009	6.6725195911	8.224374706	8.1803750744	6.3361921342	6.5664142937	7.0625930344	7.1974446576	7.1212767266	6.9330788885	7.4792006858	7.6499486691	8.5155971947	8.2394511119	6.8490517183	6.459118651	6.9152413771	6.601413432	7.2360544303	6.4547110453	7.1904737492	6.9237678753	6.825160833	6.872753324	7.2108633925	6.8304813343	7.1003164357	6.7565070859	6.7654360744	6.9263069708	7.2733197964	7.0781667271	7.9880505219	8.8413303861	9.9134259474	9.1915447615	9.8934389798	7.552124739	7.55888368	8.1284656357	7.5883635037	6.7012270477	6.3288893283	6.9473927401	6.926774406	6.7351175676	6.905193657	7.4677673792
PA0385	7.9808459262	7.7302611767	8.0011000848	6.8165955798	7.2281003035	6.4605225801	6.8679200553	6.2966145267	6.9641054945	6.4755432243	6.6391456018	7.2214456366	6.789202365	7.8670106654	7.2560419473	7.1041522132	7.0471105242	6.2519903839	6.2960423172	6.2135138561	6.1284919152	6.6687903502	6.3110600806	6.7875791072	6.6661948846	6.1820236213	6.7982292105	6.308296407	6.2925408691	8.2776391033	8.449602788	8.3109660192	6.7665424335	6.9527408347	6.8188837325	6.7900512844	6.9808282132	6.9605749838	6.5730328246	6.8778174088	5.9717695554	6.431533532	6.1116931834	7.2704394504	6.6402234002	5.6909081939	6.2319540318	5.2387150674	6.9347256397
PA0386	8.6175899587	8.434924752	7.9801027152	6.2010551982	6.1717288726	6.3232683584	6.6189375548	6.439081005	6.4181346378	6.4769173039	6.3112980049	7.431350881	7.2444696723	7.89661462	7.6672003873	7.1756382572	7.7132042072	6.2220937172	6.91709331	6.648066332	6.6708142174	6.60160728	6.5263399921	6.6016059864	6.8432775249	6.1658703245	6.8192526645	6.1332633643	6.6815044242	7.6722970172	8.8294320341	8.7905972518	6.4785386918	6.528655838	6.5202011676	6.4515354544	6.620158481	7.2544291972	6.6811849582	7.2068193147	6.9397287926	6.5892742937	6.7091276907	6.5483017227	6.363254802	6.2421733956	6.2630484779	6.2023292344	7.4397265608
PA0387	10.0279119435	10.6951937015	9.0933392252	11.8247532074	11.7060566104	8.4493977393	8.3157791542	8.9162818967	8.6434290208	8.5641986007	8.0267448506	8.1371243877	8.0670631419	8.1886455614	8.277731124	8.2524202156	10.0661660982	8.318695772	7.776352571	8.3384540265	8.4664560783	8.4321820808	8.2683995013	8.5096797251	8.1896863297	8.5870926729	7.8710973439	8.5488076658	8.2542219278	9.5448599416	10.204027786	10.0524324433	9.6166592084	9.3000889483	9.4871640578	9.9690470801	9.4719199218	9.8552776045	9.8410965957	10.0778316548	9.9305346088	9.5119574855	8.7537347985	7.7717141871	8.2297623499	8.7174957762	9.1173074685	9.277819842	10.0315637552
PA0388	8.8753850695	9.7660724408	8.5404640187	11.1209998224	11.0400491632	9.1671477047	9.3011603748	10.1173077342	9.3331949354	9.7748590626	9.3030318805	7.611811404	7.7907833487	8.1449845991	8.1124939996	7.2352398131	8.7105335904	9.3144074289	8.6594473169	9.6202712707	9.1472305961	10.1934763222	8.6675623593	9.3273754739	9.0174550963	9.8084866305	8.9533333137	9.7083380161	9.1794000853	8.4821725326	9.6840294288	9.4796217281	8.9451260526	8.8577789049	8.6742349949	9.3335783318	8.5589123846	9.3300103076	9.3769074692	9.4585973076	9.9050316042	9.5792456877	7.8293791452	6.8928643616	6.8624967955	7.8055719618	7.9300884306	8.4961653264	9.3387689042
PA0389	8.6935135989	7.9009706897	8.0954792219	5.7099076782	5.6238746986	7.8448223316	7.8513179912	7.69442627	7.7244928291	7.5826868939	8.173693487	7.0675403875	6.5114364914	7.6263896961	7.5525908191	6.8599368664	7.9198032936	6.9733073396	8.5408784051	7.4861797818	7.7670683052	7.5972046725	8.2981034569	8.0184590983	7.7133498805	8.3979670683	8.9746806586	7.3861029638	7.813518838	8.4763805914	9.273036693	9.0721651262	6.863750558	7.6248191745	6.9976979333	7.113320091	7.0281286221	7.5448255295	7.1727579399	7.2462671028	7.0144645536	7.1348017714	6.0444087123	7.0102377871	6.5950676645	6.7656444218	6.2828171771	6.4829362145	8.2355059628
PA0390	9.2074648471	8.5494604738	9.0779573164	6.1513286415	5.9492209546	7.4414629527	8.0025635306	7.0933950352	7.6976392505	7.5654138315	7.939830049	7.3898530238	6.7615707775	7.7895129046	7.7585605372	7.6375159635	8.6023147921	7.0866092213	7.402706654	7.3065308359	7.7351317785	8.5385759619	7.8681540298	7.3857381806	7.74246892	6.82423907	7.5277750825	6.9789002568	7.5770792729	8.8993975821	9.9672888613	10.2936762701	7.4647303351	7.5276416395	7.0439443068	6.9853642945	7.430198061	7.3376569449	7.3062829211	7.5008830396	7.5344355567	7.5228310064	6.8105905946	6.8430264756	6.9105997353	6.6123928712	6.7001139656	6.6127268458	8.1638950601
PA0391	8.3809606051	7.8639677096	8.8829086589	7.8757836968	7.9296270197	7.4721994528	6.9563161757	7.6059442339	7.5710617614	7.5988425548	7.594223461	8.7758593668	7.6509991285	7.0748043814	7.7602537467	7.6528220842	7.7063348942	7.504773425	7.5494207852	7.4938327756	7.6624364991	7.4440089347	7.5801558827	7.5835244182	7.5704460671	7.7602417583	7.6781182879	8.1640634717	7.3232495102	8.4117366517	7.9969714017	7.6594817152	8.5534325063	8.9213686887	9.0249117121	9.1531861048	9.2199779516	9.2538588313	8.5373101164	8.2477704809	8.1350076068	8.4096391655	7.5098689923	7.1720435218	7.4726299466	7.7278257833	7.7348578706	7.5288100362	8.325650417
PA0392	9.1827097292	9.2482443237	9.9296403779	7.9957207292	8.0723976766	8.1204005327	8.9218104935	8.1659371934	8.8548490141	8.6565973272	8.8777180139	7.9394235014	7.9742612265	8.3333377218	8.5191111113	7.8406665683	8.9151685429	8.4009059929	8.8485955608	8.0282495706	8.8315242551	7.6143753951	8.4766778543	8.2087951788	8.7908355438	8.2985421875	8.6805319064	8.1149453006	8.5121188515	9.5341031377	9.6824063749	9.5883154488	8.0672279528	8.5385476976	8.1251113702	8.0919632989	8.4509030587	8.0532478861	9.0872751896	9.0395937933	8.9137858776	9.2524768328	8.3511498472	7.6819330008	7.8458540627	8.1181305909	7.8683503436	8.3694559268	9.3022556501
PA0393	9.1536848038	9.4340632142	8.9248821153	8.4257693593	8.5432720669	8.1599672298	7.9353168572	7.3923796435	8.4544503679	8.6886335028	8.6239304399	7.3698908609	8.1891801522	7.5260741507	8.2496581447	7.5904348185	8.7831419267	8.4462661149	8.5970622444	7.846354715	8.4077660774	8.9337778337	7.91469192	8.2017379574	8.7375351267	7.7283241554	8.2274211505	8.258848613	8.2688636282	8.918490736	9.189986243	8.851536316	8.9388807412	8.9007859852	8.3738558056	8.0881892296	8.3289806899	8.123814422	8.948833493	9.0583864626	8.2820395285	8.635155868	8.0269819948	7.7326615782	8.0332948791	8.0453294467	8.0596946174	8.3645075555	8.9212576676
PA0394	9.9330223762	10.2097326697	10.1341533659	8.8981383394	8.9619205757	8.6873627521	8.0304421189	8.6235241522	8.2245779615	8.4431483513	8.4968148901	8.2564969411	8.248547202	8.3766932278	8.1259357297	8.7698448441	9.7251354095	8.7947055793	8.1534891613	8.7397095907	8.4546385918	7.7670869163	8.1934761519	8.3427459755	8.348443651	8.2927222693	8.6331659043	7.9743312969	8.28426602	10.2079967704	10.3468240563	10.2966494084	9.7777029226	9.7726634615	9.2606237811	8.846792446	9.5514745928	9.3071467253	9.3082682623	9.2985717418	9.0895941496	8.8751606613	7.5392049849	7.7234203074	7.4787806874	7.2567808659	7.8814443716	7.9272792625	9.2141594893
PA0395	9.0808259138	8.4691283248	9.6348063245	9.7073027366	9.5215806791	8.4241423449	8.3640604842	8.7134764345	8.5899864341	8.6857710567	8.4663859662	8.5320214365	8.3491502427	8.6831177322	8.3201779589	7.9400584715	8.5156069413	8.4755145589	8.3986491311	8.2478901474	8.5435491958	8.967283388	8.6274723212	8.1538533093	8.3599178408	8.1192203051	8.5143161411	8.7265629172	8.4244328325	9.3415966774	9.4010453902	9.117517469	8.929475558	9.0197250599	9.0502304319	9.425116678	9.3230726038	9.8205490675	8.4830565869	8.6172970588	8.7227658545	8.4987909481	8.6942629903	7.7978032412	8.2254034796	8.1812277642	8.6134555383	8.4070719887	8.8885645973
PA0396	8.6431004472	8.5761013669	8.7746983658	10.0291376228	9.950518393	7.3715087438	7.3214922184	7.4594427433	7.4459912983	7.5779174484	7.6141541703	8.7925351252	8.2307353053	8.0184133737	7.7659520862	7.507328731	8.2593051984	7.4273275862	7.4430421759	7.4530256928	7.4715831138	8.0928398107	7.2844279076	7.2899028852	7.3053533001	7.4808473843	7.6501236532	7.5087705606	7.3469062416	8.6309756379	8.7657645539	8.5003473365	9.6124454765	9.2056044354	9.759266036	9.9364149237	9.7652386402	9.7466104223	9.2340739564	9.1158452478	9.7480223271	9.2615192499	9.3968859452	8.5443344483	9.1141320907	8.5109974369	9.0329233941	9.4871031658	9.2339507013
PA0397	6.5782807245	6.1846133832	6.762803185	7.8549953947	7.9651321401	7.4295987616	7.167417467	7.0265736391	7.1833140436	7.4276473719	7.0504851085	6.8700125007	6.7517832679	6.7161658069	6.7018096306	6.8096410833	6.2694462077	7.871480548	7.1284172862	7.6346134893	7.2000975772	6.9102961994	7.5229954369	7.7056944508	7.2643254405	7.1341659045	7.4073049962	7.7334155406	7.2226922836	6.4924703372	6.7003790944	6.8957116466	6.9624421289	6.5240475003	7.293530546	7.2046815134	7.1860290194	7.1332189843	6.5787509514	6.8209022583	6.7754747891	6.8181732934	7.6249312423	7.3372555339	7.7916036118	7.2890457668	7.5045955923	7.6167901085	6.4601062135
PA0398	7.6368128895	7.8419765211	7.9648543477	8.1514213495	8.3647284015	7.1209043804	7.9809816806	7.5507941816	7.7437402403	7.8479962287	7.4002477816	7.6980797954	7.9944643212	7.59400954	7.6474530021	7.2615052374	8.0197449301	7.1939007566	7.1684464196	7.1721540954	7.432820715	8.0654011025	7.7988023434	7.3464603534	7.4187947498	6.9570184627	7.6139518405	7.455711916	7.5455066398	7.9153777555	7.4790937236	7.7478625841	7.1547883036	7.2640706053	7.4871312264	7.6363421308	7.4823233562	7.3602204321	7.5349113894	7.3174322968	7.7134878091	7.550080632	8.4036228542	7.5280190165	7.5237275564	8.2861439072	8.1274154155	7.590880465	7.272807048
PA0399	8.6538209742	7.9598848534	8.733223998	8.3878511376	8.2029450698	6.5246390992	6.3995688986	6.7849474443	6.6894285283	7.0492867917	6.4730019734	7.9340398467	7.021860045	7.9985478176	7.9408317858	7.2616906218	7.7300449934	6.9109805709	6.6924870525	6.8794154051	6.3869331666	6.9404386322	6.700490747	6.5768399128	6.4424461308	6.6610762361	6.8446015696	6.7081020551	7.0383867825	8.6621326482	9.1608805019	8.6064631901	7.6723496734	7.7715596396	7.8333047993	8.1658767644	7.8644621208	8.2777162547	9.3191603077	9.1720564479	9.2358763473	9.782902814	7.1489898284	6.3435455953	7.5878954197	7.3181378784	7.3872376311	7.6930297964	8.462915523
PA0400	8.3530541104	8.0437856803	8.4993696861	7.5921140412	7.8895891089	6.4331387187	6.8783036155	6.7630252332	6.1797873331	6.7771208031	7.0329828467	7.18504417	7.0753134219	7.2566769537	7.1620016531	7.3406090337	8.1111929178	7.0171039173	6.6889462943	6.6516529632	7.1019305435	7.6074991836	6.9254931799	6.5734481186	6.3006242108	6.5478275566	6.642525685	6.9503129845	6.6905072906	8.2727328768	8.489381833	7.9284503098	7.5021118215	7.6152327807	7.6086932346	8.0612028979	7.5130795502	8.021754093	8.6571318885	8.2195186098	8.913584034	8.9467826216	7.9573024046	6.5608932675	7.8081358873	8.1379842036	7.8856106742	8.4150380746	8.0533440808
PA0401	8.6809328283	9.5277219974	9.1950181815	7.0275717998	7.4398481714	7.1795348019	6.5120972344	6.3113872066	6.5338611204	6.6379675396	6.4202235068	7.1577957747	6.5313644086	7.493894804	6.9360630316	6.9400737371	8.9617534258	7.3166118894	6.5056838695	7.0388362413	6.4217578601	6.1186937121	6.457308483	6.6211001798	6.2183802838	6.8131623891	6.6001137534	6.4582595314	6.9965972668	8.8491992965	8.8542290873	9.2520735652	7.8859050158	8.2490768627	7.6848683754	8.0144946582	7.4171407937	8.389341842	8.4235915425	8.8388062642	8.0441798654	8.6154372523	5.9348435881	5.8545640142	5.8340612071	5.6771262627	6.7159302512	6.42273478	8.92362409
PA0402	9.9090141479	10.3791277792	9.901900328	7.9489031047	8.3628305682	8.8152191489	8.4168060323	8.470696042	8.4260943931	8.6726321763	8.0233981524	8.4357632706	8.2062421323	8.4702275523	8.3840776245	7.9793820396	10.4374921664	8.4413829532	8.2800171226	8.3767089999	8.4912807776	8.2636636259	8.5539385506	8.0620586089	8.4315210344	8.0280499899	8.2279719273	8.5654618322	8.4326494822	9.5837430352	9.8173452013	9.8127085345	9.5839122651	9.4313673937	8.9597229676	9.1417370548	9.1273582154	8.9137443835	9.610532695	10.0238676776	9.2982878602	9.4040818225	8.3820737885	8.3875210317	8.304462499	8.4603133517	8.2589588349	7.8933230262	10.2436153538
PA0403	8.5368987456	10.5114814648	8.3647468392	8.0374042493	8.2170885887	9.0018797013	7.7393363239	9.2986578769	7.7521624612	9.0259927095	8.3541507563	8.2418145514	7.5806247985	7.6985457224	7.4398733651	7.7150201241	10.1916468089	8.9057540226	7.8716804199	8.9131176616	7.9441560653	9.2875902083	8.242620663	8.9542579628	7.7581943534	8.9108056475	8.0466300917	8.433556748	7.9367009666	8.4404844784	8.5307660164	8.9142253981	10.4212189961	9.6844059059	9.2105803822	8.8520025459	9.2776300671	8.9587094225	8.9371779289	9.5428928551	8.5596089047	9.1784856126	8.8093645924	8.3660774652	8.5963808853	8.8487133051	8.4434447217	8.023410955	10.026564533
PA0404	9.7125137358	9.5610364776	9.0937247418	8.459344705	8.9489617705	9.0734950648	9.4919965806	9.0011648869	9.6955647332	9.4154017254	9.3277902875	9.3440129136	9.1142999792	8.266955706	8.3676643904	9.0345897736	9.1381261673	9.5638109887	9.0305413941	9.0405818305	9.369965371	7.5133485816	8.8917376567	8.9831833058	9.3156489768	8.2367182339	9.2214457596	8.7310336895	9.3458046856	9.1200018305	9.5178557176	9.6912578283	9.2593317447	8.9849717579	8.8149849232	7.6884951396	9.0444292529	8.3792044539	9.108023979	9.2543572887	8.4319718368	8.4029800937	8.4458312827	9.1511739691	8.490487995	8.2832672934	8.6522943697	8.6670582992	9.2764957154
PA0405	9.3326107275	9.1623920226	8.7506232973	8.5576934238	8.8200872286	8.0973644613	8.2653576899	6.9638975656	7.712807814	7.4882147933	8.3344541542	8.2273909062	8.4178470106	8.1885531373	8.4578082154	7.9615780502	8.9900627067	8.0787115297	8.456009718	7.4403955263	8.0167354692	7.6394824173	8.475227857	7.9253467844	8.4953088472	7.6873761024	8.4313834677	7.3394099324	8.1041055684	8.6582959772	9.2848651483	8.8099326743	8.1595056685	8.6638841067	8.7040096325	8.4563235716	8.8561248741	8.7887567733	9.1321958484	9.2652121194	8.7910865974	8.6802997121	7.5659368132	7.3161946133	7.7754135967	8.0637020503	8.664704784	7.6994427079	9.152397418
PA0406	9.069416853	8.6892208278	9.0083109401	7.4080343577	7.7345341256	8.0745551394	8.0736690028	7.7664975109	8.6731900042	7.4753499305	8.3524482235	8.744685888	7.9298830839	8.6856648707	8.3926251039	8.1399324347	8.6741343718	7.9871345896	8.644714904	7.6195449597	8.6307812206	8.0228468077	8.5421152245	7.475231843	8.4180631869	8.0643767659	8.2166147743	7.5450343805	8.4043295084	8.5409964995	9.1418026407	9.0629467959	8.0047922481	8.2539515352	8.3729356179	8.1473101597	8.5460970236	8.7409525237	8.1933957071	8.5164729764	8.5493044106	8.0873219145	6.4488751456	7.9433893209	6.8217486395	7.3041289035	7.0046274697	7.1325713746	8.5492392776
PA0407	9.0287284768	9.5977549936	8.8378749489	9.2860333862	9.2126897551	8.4712522258	8.8997109466	7.839552422	8.6837030666	8.002368823	7.85503465	8.3756222521	7.9597374416	8.3381036387	8.2474424633	8.5703964182	9.1478055759	7.9300943244	7.6098458038	7.9228862522	8.499962059	7.9539569495	7.9634370372	7.9659446682	8.0504617942	8.2773350621	8.1690748509	7.3076315378	8.6896600414	8.990196326	9.0078325904	9.301433173	9.158561172	9.4496905997	9.7293105737	9.7521423098	9.673266658	9.7092098037	9.1910671342	8.8623613845	8.7555059162	8.292655037	8.9748000765	8.7204183945	8.9513327302	8.9662529225	9.2706173265	9.3826833714	8.5051548848
PA0408	10.0783505379	11.0777454514	11.0519779367	9.9771338656	10.2976622299	10.5451908554	10.4815692529	10.7429548603	10.5971273681	10.4843468214	10.2262380297	8.6944712624	7.9484145499	9.2611395763	8.6123910338	8.2305375117	10.4111898539	10.4962416166	9.4014434065	10.377781925	10.4768505358	9.2198617094	9.9487685858	10.2295164056	9.5404623767	10.2792058931	10.0184037176	10.566116561	9.9274421374	11.1941919975	10.1042913009	10.2810614784	10.1238534716	10.4423833939	9.6744799222	9.7796241009	9.482769041	10.3232176668	9.7931348343	10.1738178563	10.6300902123	10.2644363059	8.5524101079	8.0577384434	8.2709524033	8.9279406397	8.0707944221	8.1735391113	11.0572410973
PA0409	11.1001891844	12.2833027489	11.5437257293	10.3484759002	10.5607818483	9.7250792112	10.1178843723	10.1541004055	10.1200576889	9.8320356529	10.2695348728	10.5696436059	10.5050084673	10.5404362872	10.0738037808	10.5436929169	12.0619552546	10.0170908251	9.8417879571	10.1567258873	10.4385842763	10.2772208013	10.0881555969	9.668056689	9.9721010061	9.6771172306	9.7753652761	9.8543876634	10.2810151952	11.7020183311	11.260028368	11.2692901062	12.4091578732	12.2004604314	11.903192903	11.3636140167	12.2002424646	11.6777878077	11.2175482149	11.4545369831	11.0665077505	11.1547129302	8.3480559522	8.1662338781	7.685511699	8.5060802269	8.8744309775	8.7309285587	11.8321517657
PA0410	9.3186334137	9.4147891711	9.9506064492	7.7034615688	8.0936804543	8.0556733319	8.4200540574	8.4568649494	8.4642852588	8.1040164298	8.863370055	7.8996081049	8.2462200634	8.4608344729	7.8223434845	8.1226040284	9.0859427782	8.2158628602	8.3429051418	8.0129931768	8.3788049692	7.5352579384	8.7563664266	8.115617347	8.1800865267	8.285716607	8.420576137	8.329891358	8.8861834943	9.7611197984	9.4622033387	9.2391614161	9.4291177168	9.0746253928	8.9615970641	8.6501461311	9.0790691116	9.028910894	8.6855907948	8.7557261594	8.5179088935	8.614568803	7.2903604286	7.6240565692	7.0027576843	7.6370689052	7.3752726088	7.3244174965	9.8813879335
PA0411	9.3141144215	9.8434625752	9.8796948869	7.5159684824	7.6703476373	8.3754194131	8.8757113079	8.2275947333	8.6460110108	8.5380749299	8.759792208	9.1381413892	9.1045313153	9.0401838577	8.8783665113	7.6519257995	9.3017880671	8.0015595141	8.3313429082	8.3848828938	8.76661568	7.8181984808	8.4070490506	7.9459735453	8.5741084685	8.0647060805	8.728752188	7.7269795177	8.6334183144	9.6728330057	9.5978408769	9.3776245808	9.759440717	9.9142378637	9.4356726937	8.9425362829	9.7188031202	9.6740638105	9.5036181042	9.729219347	9.5190995965	9.7244062765	6.1878332714	6.5850636163	6.2790851048	6.3702899496	6.6250232663	6.8142969524	10.3057314068
PA0412	7.9093369271	7.7717865242	7.6924715806	6.5285282014	6.7322536454	6.7404979913	7.0439866647	6.7018132476	6.9123015423	6.8546080496	6.7786026901	7.629843573	7.3165615574	7.005254719	6.8147022814	7.0240698675	6.9986130494	6.506538575	6.7226905835	6.8345337275	6.8106867475	6.0267660602	6.7752275205	6.7788583214	6.6482457919	6.1842522365	6.9717985252	7.5038232437	7.0380224459	8.1633239506	7.6306908029	7.3294726705	8.4236142309	8.0731349231	8.0296651385	7.3251237179	8.1932792978	7.4315841862	7.455544188	7.4767258732	7.1339556691	7.469662037	7.0724840121	7.0118335804	6.6818503548	6.816561962	6.4656092154	6.5082130302	8.1638899458
PA0413	9.5128217795	9.2866329989	9.5348885952	7.9933867815	8.2339091414	8.2340213352	7.8886792883	7.8076792148	8.0206317077	8.1285063302	7.6797962838	9.7299943819	8.8256754832	8.5259186666	8.5279198528	8.4784960331	8.8756382077	8.0559327829	7.8548476408	8.082335829	7.6976155817	7.1781642053	7.5061438369	8.1739052148	7.9281110517	7.7177443218	7.7579973789	8.277617524	7.9000597374	9.5914405417	9.2562526668	9.0729633209	9.9794611456	9.7677003613	9.5374529344	9.1774441588	9.7654510022	9.3667659944	9.7515297442	9.3787017087	9.3962723638	9.5689304928	7.1636082262	7.6992136867	7.0030899982	7.1986416084	7.4215795141	7.9171009487	9.6835567201
PA0414	8.68942237	8.1224736133	9.1741957259	7.3479152096	7.3750875481	7.6294369468	7.5134776055	7.4467943352	7.5137102625	7.8842761642	7.6576813894	7.5808417161	7.8984211757	7.634936265	7.7940464122	7.8411702749	7.9689155854	7.8965850253	7.2915859182	7.6749768791	7.5269856263	7.8288289608	7.8762163161	8.0552051697	7.4495668046	7.1570177329	7.3578389447	7.1419291047	7.87315353	9.0722243268	8.9831180785	8.9717784047	8.8905248609	8.7726443614	8.628467989	8.6132111203	8.8980447664	9.1219851314	9.1046440377	8.7305853334	9.1597406504	8.9538731309	6.9272947633	6.8155376865	7.2253871906	7.0672717603	7.0102943879	7.5047676367	8.956328927
PA0415	8.5151204726	8.520117675	8.7878565576	7.4811153325	7.4257826423	7.2440600264	6.5474866125	7.3460872467	7.2483435087	7.2081416876	7.1702698793	8.0854428751	8.2890319675	7.8503895985	8.1121551865	7.6407540372	8.2487978203	7.7464690389	7.4033653009	7.3054017529	7.0859037722	7.8372400373	7.261651234	6.8858735847	6.9895474411	7.2826400382	6.8590134789	7.6570358377	6.8066716591	8.5210465336	8.589837851	8.3527996497	8.6411983252	8.8319469319	8.6822849945	8.9555930191	8.8444135912	8.700227423	9.3155984878	8.8986834751	8.912255893	9.0460036287	8.5239796993	7.9914946219	7.818819052	7.2968528377	7.9696007016	8.2629337077	8.6705586917
PA0416	6.679527211	6.6388138324	7.4520841754	5.5894591131	6.0689003235	6.2169463392	5.8941753663	6.0144101846	6.5004500112	6.0921031779	6.1218873161	5.6750290051	6.3898746822	5.980492086	6.5131411623	6.2453856081	6.2272321709	6.5594239165	5.781120312	6.2831622	6.1022821648	7.0546413398	6.3238511017	6.659880555	6.1668890767	6.3627052018	6.2745424137	6.6123052752	6.0157243025	7.5668841363	7.7032861302	6.632949822	6.5305364254	6.7235960673	6.6058583536	7.0093929378	6.6992851307	6.8493729639	7.0440428716	6.4436534841	6.5717644114	6.7639927511	5.761396382	6.4773413985	5.9177844044	5.8197119015	6.0442387766	5.8692934907	6.4009267113
PA0417	6.1830159572	6.8610318287	5.795167104	5.9430307517	6.0689987719	6.389625508	6.5663995318	6.5403236834	7.0803404304	6.3092141713	6.7919192558	6.7422326555	6.8631510071	6.4311374308	6.5100289305	6.8260684297	6.9807491823	6.8682461717	6.6197731318	7.0001357698	6.3363396243	6.7181310731	7.0801987614	6.6045760385	6.3670165957	6.7260631147	6.8420352956	6.5849707932	6.9090429362	5.7461789922	5.6407500736	6.1263619293	6.2464635497	6.1305809817	6.3529051122	6.0788464441	6.4467566184	5.939033922	6.2184364952	6.4239921622	5.8420248908	6.2223661335	7.3594756503	8.1807085634	7.6645879324	7.2770505744	6.9246730558	6.9418056998	6.0008087208
PA0418	7.2458958962	7.0117882369	7.1193847156	7.1191691801	7.0553461878	6.7208572563	6.2244135915	6.5070766932	6.3627236325	6.5334228813	6.350960508	6.6460536345	6.1559699827	6.1704866057	6.419724033	6.6250281961	7.0672970813	6.5868382412	6.3710416085	6.8387196799	6.3930299489	6.4866698189	6.4497331297	6.6892505246	6.6921820436	6.9800490358	6.7910441634	6.6174159691	6.3630494931	7.1954198086	7.5106373649	7.2809371134	6.5342203465	6.728520577	6.6992918769	6.7995147401	6.7568449025	6.7960469221	6.4400888685	6.5436529532	6.5451155429	6.4352239729	7.2440132585	6.9201054182	7.0856289927	6.9775141441	6.4457195114	6.8651313218	6.7066869212
PA0419	8.3743910435	7.8553265474	7.758307119	6.5687259979	6.2102801605	8.6211297459	8.7071327366	8.8640329671	8.2854629266	8.4442798181	8.2724911845	6.9878852301	7.2699710575	7.1754653221	6.9144119298	7.3145736604	7.9276745522	8.491150124	8.1124831419	8.6713877605	8.57553377	7.8163366525	8.7408618545	8.8680612981	8.38025582	8.4661756354	8.407249974	8.0510679285	8.3186847172	7.7596292472	8.3821424401	8.1575399224	7.5496095039	7.4298011565	7.3362882974	7.0003128385	7.431864101	7.1905294189	6.7064786612	6.8239221351	6.3415780851	6.8331828414	7.1100208713	8.0519849431	7.5413671735	7.0416072591	6.823167649	6.8987366408	7.4144615354
PA0420	9.2712536159	9.1811526911	9.4697866781	7.8564523458	8.183893553	8.4635510558	8.5929618409	8.215189609	7.9126961894	8.4493013151	8.3671345507	8.404089103	8.1228434045	8.2232823288	8.3966065632	7.8343953626	8.9544732015	8.3960120822	8.0007560041	8.131012874	8.4417496243	9.4539161796	8.541607483	8.2470345526	8.6793548169	8.1983886931	8.2728982009	8.4135173656	8.6987597784	9.264672002	9.5795569127	9.7187373664	8.488542318	9.1419421084	8.577813223	9.2510802481	8.6759799032	9.2841436972	8.4364065601	8.6332338293	8.5037669211	8.8018777836	7.195519485	7.6740121041	8.0285425794	7.0284864281	7.303253308	7.4463446148	9.4509036038
PA0421	8.3988009424	8.228231612	8.5376828615	6.3500097777	6.3299869554	7.4510558134	7.9672927323	7.5221362715	7.840627529	7.6855012904	7.9129002606	8.226665781	7.0574225281	8.0939416037	7.4297811072	8.0033136851	8.296677411	7.5917756562	7.5495635331	7.3008057083	7.6572566592	7.4247692801	7.7641454698	7.2201678786	7.5907142078	7.5022370306	7.7269107347	7.1161084511	7.4383255622	8.7363971831	8.5295410672	8.3931611399	7.6906351685	8.1930892277	8.0695653796	7.9531458654	8.0467824703	8.2969991142	7.1616112309	7.3000233881	7.254620611	7.4452573562	7.6369458913	7.3229369086	7.2637149645	7.2468911245	7.3703440186	7.0038269042	7.9007270779
PA0422	8.6549394202	9.521306987	8.114955506	8.1133816744	8.0819464493	10.0582085845	10.0653491491	9.8472907898	9.9345550676	9.8938559213	10.157361428	8.04418683	8.6680546624	8.1080062158	7.9909490447	7.8281667094	9.2995885225	10.1796908218	10.4714104828	9.9437865347	10.5591861557	8.8947112416	10.2892097198	10.1556157259	10.2260313517	9.7843322119	9.6664996753	10.0007292224	10.1352305061	8.1646922717	8.3168057661	8.3989870645	7.8489747452	7.9801171367	8.4770708632	8.5614180039	8.3189792089	8.5728166989	9.0170772481	9.1635792728	8.2395951874	8.5531738834	7.2130317956	7.518742825	7.3718112558	6.7189885689	6.9686355895	7.0499968742	8.3257275437
PA0423	8.1148622631	8.8183603052	8.111806261	7.0204334027	7.068433775	8.4804906416	8.5512660032	7.6991379653	8.7967041562	8.3850035673	9.3097036401	7.5960241629	7.0874482717	7.4025373776	7.4239389478	6.7645073984	8.727822624	8.8060357872	8.8009051852	8.2279633825	9.2245105027	8.408380566	8.4706212104	8.2722709712	9.3084583316	8.1995123057	8.7282462411	8.6614630413	9.0941953594	7.7324789849	9.3046108418	8.6546516388	7.4877781609	7.8347435724	7.33473342	7.2017926481	7.3685655474	7.0992114334	8.5243941497	8.3158606075	8.4407859075	9.3033700604	8.0588502723	6.1802544911	7.5837361474	8.4775942581	8.6203212192	8.6198346207	7.5721714753
PA0424	8.595847946	7.9435637802	8.6039427971	9.0266227445	8.8579050053	9.6955600904	9.2903491691	9.2724694447	8.8970562257	9.736763797	9.1580502686	7.2103888772	7.6195300078	7.9448906317	7.9738208951	7.6317519904	7.9057860993	10.000127934	8.9262396564	9.2145381361	9.0852937387	7.9917173335	9.0620067857	9.3075337185	9.3732509472	9.3876235322	9.3572342847	9.3796998548	9.4665643788	8.4622148884	9.2472581034	9.1731653627	8.5998730972	8.3205006794	7.607552812	7.9084678591	7.642491987	7.792613078	8.6958138066	8.3069510266	7.8734871041	7.6803432567	7.3950063769	7.1811964922	6.4816788801	8.1551313632	8.0856160417	7.5879914486	8.4960381564
PA0425	10.2051966375	9.902393754	10.0704604919	9.7124214325	9.6684943785	10.0892425368	9.6606953572	9.650225494	9.7621371423	10.0515929796	9.7378961715	8.674039369	8.7751998096	9.2213728691	9.4549517557	9.0998724935	9.7720010405	10.1391453023	9.1736764293	9.3695122337	9.4222442159	8.4624321219	9.5977462641	9.9704684679	9.6299361682	9.5054290408	9.5438128399	9.4123970785	9.850061332	9.9936284019	10.1785193885	9.6400559418	10.1134248149	9.9632349871	10.2509648789	10.4336946851	10.2493366447	10.2633567992	10.0042665498	9.9177217744	9.8396851417	9.9723452403	9.441849916	8.0759440982	9.3982430075	9.0079846189	9.5445568052	9.613674532	9.8917615354
PA0426	9.7140554984	9.3909968333	9.6169143591	8.6126002054	8.800670448	9.0436657544	9.1331963094	8.7644839374	9.5932664152	9.3916020377	9.372559327	9.0898967874	8.7013771812	8.8999934553	8.6945970112	9.0461707811	9.3338516438	9.1520418082	9.2888301317	9.1289268258	9.4504978362	8.6203383973	9.212800674	9.267460539	9.2644218489	8.6809180292	9.339594758	9.2464169102	9.4057498692	9.6644341546	9.8152062466	9.691536722	9.6758589102	9.4604189829	9.4755165711	9.6849809527	9.4872468667	9.810796702	9.774222782	9.6611902462	9.4495468013	9.8277858353	9.1151805066	8.2236247347	8.7572046087	8.9136004265	9.1447579795	9.3527382254	9.8573558448
PA0427	9.8324598561	9.4904246294	9.8730200243	9.9158154853	9.950886258	9.0484575976	8.6532314021	8.8195742118	8.9071341097	8.5682837147	8.9691441234	8.2537160664	8.2973338915	8.9761661686	8.7554273556	8.7049242504	9.1969491157	8.5342645869	8.6494076548	8.8233523669	8.6346136944	8.5601125585	8.8222842445	9.2043675159	8.7833227895	8.6231159396	8.8835648307	8.6990745688	8.9071351343	9.8906977239	10.1926444669	9.8824225072	10.1145509544	9.7765637419	9.859617264	10.3987174585	10.1046411161	10.3991137671	10.2591313137	10.0467080894	10.127676599	10.5081035635	9.337148741	7.9022110872	9.1665465559	9.6360833277	9.8172774933	9.4819703135	9.9753829588
PA0428	10.663172479	10.4900189889	10.1420272505	8.9249639006	8.860329472	7.8537254854	8.4489653666	7.4735532702	8.4277708073	7.8583933473	8.0300329266	9.0874784343	8.5735433566	8.8328207693	8.9582469022	8.576426469	10.0637394049	7.6035438632	8.0251954803	7.1978920986	8.4829477885	7.9709684309	8.5383275939	8.0475760342	8.4314318307	8.1294527131	8.6538359673	7.9079277517	8.6777542085	10.0692953674	10.525409978	10.5089297847	9.5499046273	9.796004581	9.7976203172	9.8173365378	9.8566564418	9.7622862226	9.2559291387	9.5784770243	9.3446640055	9.2148928567	8.2419813749	8.4520967232	8.136506165	7.9055746947	8.0515693546	8.8049282269	10.22511581
PA0429	9.4034196427	8.6215590267	9.1652989013	9.4435141034	9.6013040657	9.2786684607	8.9868124359	8.584256233	9.0755953426	9.1421013084	9.1414406471	7.6422259284	7.5316129477	8.2296492512	8.0110022873	7.3909008943	8.4111728239	9.2035027173	8.6977631565	8.4415745463	9.355187422	7.5557113338	8.7830734045	8.6901903671	9.0208702748	8.7638454505	9.1713482123	8.5838098516	9.2127357784	9.0489162432	9.8063200237	9.6386214	8.1869860857	8.5854597429	8.5552331789	9.2237096964	8.6265744589	9.3154093562	8.1902267512	8.0611764103	8.8680523866	8.5983822509	6.8697940908	7.350759986	6.8659032753	7.2727810339	7.1125559816	8.2969041879	9.3906332383
PA0430	9.4504905199	8.9278685512	9.0479125108	8.8858287974	9.0864119107	8.9989236998	9.4684885807	8.3808914481	9.1084846073	9.0815681196	9.2535413083	7.9250472421	8.3480240808	8.5914275109	8.4797477446	8.1263501707	8.6644564224	8.6992007197	8.9730776184	8.3537984138	9.4372388118	7.2581814846	9.878040251	8.7785716523	9.5412864926	7.9799197226	9.4106575091	8.6738380641	9.4629000083	9.0454983864	9.7587319542	9.7770676391	8.2910443961	8.450108152	8.2702667564	8.4164247207	8.3997226703	8.8660009694	8.5965228596	8.874756054	8.9725825616	8.6813087193	7.6103563596	6.8780013584	7.8704991625	7.5712064536	7.3631982569	7.8439206427	9.7223535914
PA0431	10.2876174095	10.3849772146	10.2501208784	10.2542213551	10.6931706288	9.4425001398	10.4103231556	8.8219047904	10.762898319	9.5602428536	10.661514682	9.1711845309	8.8904603354	9.5484697378	10.0591396797	9.4911749733	9.9302967697	9.4356991165	10.6007523886	8.9947606123	11.0500474664	10.7792941214	10.6580945208	9.6728453688	10.8876256157	8.7968037494	10.790830792	9.319967153	10.9751317775	9.9731993779	10.5106152041	10.5653474025	9.7972782185	9.8574788796	9.515886141	9.651214719	9.4939220999	9.8269548358	9.7016811355	10.1402473559	10.2926119919	10.1409071488	8.4514433864	8.460498776	8.892887309	8.5937441122	8.7313166644	9.5727554609	10.586376315
PA0432	11.0821314293	11.0120665057	10.923283743	11.6307081078	11.6919314052	10.4518929654	11.1922904688	9.4883265185	11.4895049468	10.6062241423	11.3305655776	10.4867221963	9.9986602824	10.8515514736	11.0386309697	10.3166739344	11.2723740328	10.3803650199	11.5888116697	10.0984552559	11.4287489386	9.7895780429	11.5396542851	10.1767491325	11.563047195	9.6188621923	11.5538347506	9.8325555527	11.28693281	10.9538287259	11.1227066484	10.9569382675	11.2253153774	11.1069237504	10.1709379357	10.0940776636	10.3538145735	10.4804737839	10.9291491576	11.2696810566	11.3945581466	11.1905095997	9.1004131615	7.9041786626	10.1159441982	9.6534959933	9.3972870585	10.4594854116	11.3475182623
PA0433	6.8460568938	6.7425153915	7.2836183426	6.2506193003	6.1127140689	6.1449542113	6.4740525117	5.5124835619	6.199944059	5.7721693495	6.6215906596	7.853756183	7.3503029178	7.2481385744	6.4327521663	7.0076369697	6.8009278335	5.7750632235	5.8165335543	5.6632277471	5.885452164	5.7692898017	5.8709602305	5.842056798	6.1084474442	6.1161791383	6.3484390805	6.2901345001	6.6091399967	7.3578874246	8.0235158875	7.6377466884	5.8383882897	5.9141304373	5.9723322816	5.6499277244	5.9312538147	6.2317539278	6.0630738273	6.1242199752	6.1563626254	6.2403884255	6.4464419278	7.2531427626	6.7985569513	6.7794815634	6.846407865	7.5503732533	6.0887818602
PA0434	6.839963212	6.6719703021	6.2864728138	6.7787807898	6.5777197986	6.6314170199	6.8797298763	7.5693712048	6.8274254965	7.2007855893	7.3053729399	6.6569401393	6.7553654884	6.8712976377	7.1623490593	6.5789139148	6.900978215	7.655797077	7.6636354484	7.7373078802	7.0829828446	8.6839326684	7.4289454541	7.7539366513	7.5112797137	7.3757503587	7.4759545777	7.8074945867	7.4306090809	6.378045646	6.7264386195	6.7320188584	6.0799176116	6.2114790726	6.3647470855	6.1770588416	6.1720531483	6.1625575108	6.4746620989	6.4148285299	6.8034920868	6.8584123849	7.8743523608	7.599034433	7.5856463237	7.4833495112	7.7584999853	7.309459797	5.9394474243
PA0435	6.8718735873	6.7701373143	6.6228091007	7.1094881261	6.9360499409	6.6247321005	6.6426120024	6.97789252	7.2360503578	6.5669158065	6.891571131	8.4043596969	8.5940368671	7.0332221632	8.0199350187	8.0833349655	6.9171671978	6.9426040108	7.0340085393	6.8375763143	6.8628911313	7.812822478	6.8114469778	6.5056952913	6.7000380393	6.9052253012	6.7181808668	6.7955508288	6.964222011	6.6192290182	6.7988684774	6.8725867396	6.8678859288	6.6503716283	6.2967163628	6.0640943914	6.4231103743	6.2136930308	6.6572031871	6.580517162	7.081454228	7.2104018424	8.5154406847	8.7897843247	8.6326136513	8.0916229809	8.0692460405	8.2596149075	6.8262645153
PA0436	8.3370643479	8.3562394135	8.244720119	8.4042335829	8.669419028	9.3203804867	7.7329971608	9.1332347065	8.2353770566	9.1134012026	7.7576186578	7.4006079584	7.9085147392	7.2883309242	7.7876839683	7.5397877707	8.3210647807	8.9776717537	7.1618595955	8.7055051892	8.1803415913	7.4640343474	7.7664561372	9.522164652	7.9205673383	9.1736460604	7.6833919342	9.0355524605	7.5685247271	8.4526092568	8.6094523438	8.7386094919	8.4293248125	8.0844858819	7.8901286414	8.0799062623	8.1403513704	8.174094623	9.3095409144	9.3383338481	9.2020637182	8.8029821342	8.1872996483	7.8126138903	8.0135054989	8.9306084883	9.5069826141	8.936308186	8.8017141094
PA0437	9.5239799038	8.3126280671	8.6960370116	7.0171965338	6.7895818316	6.9918574206	7.2623799162	7.1310304427	6.9819849163	6.7825018415	7.1857357703	7.6165964688	7.2354511366	7.5224757197	7.5676542123	8.2298303508	8.5139300414	6.8507283397	7.341397159	6.9439263841	6.9377535978	7.1830572841	6.9987368412	7.1371573036	6.9821513748	7.3605793561	7.0004459212	7.0968724357	6.8981105001	8.7851923747	9.1078757744	9.007080028	8.4967309709	8.3335221701	7.6408899893	7.3775952527	7.6923014127	7.567773378	7.2719774901	7.6094319716	7.6403489587	7.5875752571	7.8064704113	8.2932141157	8.215792494	7.6290648293	7.871807313	8.1434837774	8.7935360751
PA0438	7.7449350919	6.4555172098	7.3693616573	6.428683512	6.2391616665	5.8763979544	5.4135509552	5.9436518644	6.3350922753	5.563868434	5.7995421926	6.8214943454	5.9853581436	6.185246648	7.0692709351	6.1310392084	6.3006952854	6.19250948	5.7975148081	5.780880298	5.682848645	6.7701817022	5.5933784048	6.2462085385	6.1633398182	6.8878278585	5.7010184382	5.7608712633	5.8951506142	7.9696515214	7.9145132927	7.7302559917	6.4754302155	6.2708207868	6.1905628223	6.5031639256	6.3863221094	6.5834712495	5.7248501606	5.9301251341	5.8323872111	6.3101131836	6.2089911778	6.5510681817	5.8441248312	6.1458375042	5.2918859932	5.6278804743	6.4617268752
PA0439	5.5926258912	5.7787317256	5.5839646925	6.0994793964	5.8862333177	7.6059914027	6.9818784129	7.4043505202	6.9226224334	7.8815712843	7.1250619182	6.6055923615	6.9049508711	5.5972424115	6.4393083958	5.7256743419	5.8215899034	7.651495038	6.7390654288	7.9293829565	8.0157030914	8.1007458152	7.604408305	8.1917105709	6.2552578771	7.981390711	6.4877955157	8.3917333826	7.0863530549	5.6973150329	5.5409306386	5.8542199487	5.5803624892	5.511101604	5.2786575719	5.6731346108	5.4305189679	5.3306590352	5.3307071589	5.3431008269	5.5483933877	5.5915332493	6.1178465349	6.2589007261	6.1552046264	6.1192714562	6.0092717698	5.7708090366	5.2176923099
PA0440	5.8154375668	5.8495352905	5.7354413749	6.7321958725	6.2510207748	6.1708099323	5.6300764374	6.235881339	5.8645481857	6.6430209837	6.0136743386	6.3913055734	6.5310497245	6.4014417437	6.3925865573	6.139742861	6.0445997791	6.4639982127	5.7188389334	6.5707181553	6.4531481962	6.3368120851	6.4642459764	7.1802598178	6.2268884477	7.2510608783	6.3312719467	7.1559572491	6.3191716975	5.7796222993	5.8841683598	5.869432087	5.8832027693	5.8981537299	5.7431973086	5.746195004	5.8585311499	6.1024625895	5.5705557913	5.6711736709	5.5872471485	5.4223852797	6.1957934572	6.9104771099	6.3137851926	6.5891876886	6.5435358088	6.3298099599	5.196614579
PA0441	6.5546387134	6.6409497156	6.2547692248	8.8024561107	8.0908924274	8.4267882661	8.2181829644	8.8992229725	8.0571437948	8.8717025691	8.0859127952	7.5761471518	8.1218890012	7.0226577959	7.2701279196	7.2308967976	6.6777898398	8.5277991502	8.1082735653	8.5348126193	8.5033632678	8.5166900864	8.7021063991	8.5762829266	8.1298399962	8.0291419284	8.0351210511	7.9942940544	8.0003206571	6.2777724292	6.3826089169	6.6176472543	6.6735259922	6.6819724473	6.5453891861	6.8529460823	6.8861873786	7.2422421403	6.1322511495	6.1629747152	6.3934291126	6.4903178094	7.0350393798	7.6465363383	7.3380485541	7.4573839534	6.8749466406	7.0367851226	6.2272282971
PA0442	4.1873868745	4.2001851844	4.1802505907	4.2976937823	4.1519475229	4.3654569377	4.2294447599	4.6925189237	4.3188408601	4.4636592614	4.2705671755	4.2454413049	4.3724809493	4.2931053591	4.2596989368	4.2268171913	4.1686185203	4.2730756921	4.3348832208	4.4340912651	4.2560078461	4.5063014253	4.2423161133	4.4073216489	4.3067230578	4.3600549102	4.3631716859	4.6783662694	4.2114221153	4.1926711779	4.170627372	4.1886759683	4.1897149949	4.2062054197	4.1811769095	4.1858127022	4.1669633707	4.1888038811	4.1767838305	4.1944785247	4.1801090321	4.2131164105	4.3804370144	4.2582936492	4.6129665998	4.2777752681	4.3993346588	4.2616399288	4.2280444026
PA0443	5.4048214532	5.611975117	5.3689302379	7.1064066053	6.9408387921	6.9778396677	6.9891186835	7.032143681	7.0253852486	7.3316089678	6.8449008735	7.160976522	7.2624105017	6.4962704895	6.8721966233	6.1885532031	5.6866814199	7.2017619402	7.0039001657	7.103968481	6.9953035204	8.3079889863	7.5269787137	7.1894656343	6.6253989638	7.2030104488	6.8899098764	7.1034857485	7.2493943601	5.4534460832	5.6103004575	5.6554502624	5.3933899739	5.3529837742	5.3882663918	5.5073971904	5.3346273087	5.7978891358	5.2163075124	5.58557652	5.429618434	5.8168962291	6.2040739285	6.2084407356	6.3749647381	6.0808744941	6.0234478199	5.8454918347	5.587103495
PA0444	6.2339403467	6.2462792141	6.2703551371	8.9283463688	8.5469188047	7.4402025721	6.9711465905	7.4013451572	6.9922980222	6.9746002798	6.6921890351	7.7333549003	7.0697775915	6.4269082335	6.7012875829	6.4041436533	6.0671810418	7.5207969843	7.3913686193	7.2199491777	7.2496930604	7.8867770072	6.740607135	7.4564210039	6.5019995215	7.6743694609	6.5428118212	7.3818659708	6.9354490024	6.3847513948	6.2540628013	6.3280165928	6.2164035685	6.1379445664	6.0972791963	6.3628407733	6.2013062535	6.3260235725	5.9634779812	5.8660787004	6.3312330027	6.025513353	6.8861565687	6.6107983423	7.0379519808	7.1099910147	6.8863379526	6.7190122269	6.0032680074
PA0445	5.5684160364	6.8434186621	5.290555277	5.5193958974	5.1128988604	5.5467119937	5.5411062243	5.1149002542	5.8674231781	5.1372433642	5.2237706929	9.514656043	8.745444871	8.7072033499	8.4990039559	7.8405323824	6.6402167734	5.5422924914	5.5769843587	5.4386646731	5.4757250284	6.4914440033	5.6911881827	5.214436827	5.3929119056	5.493536178	5.5510722288	5.0792743028	5.3691319541	5.0361774449	5.192286107	5.2907033272	6.5623164821	7.0989407614	6.9660066644	7.592968003	6.9929372365	7.727006013	7.2771725649	6.9353678815	6.8374824296	7.219041407	7.5203485325	8.356708811	7.5854010662	7.4022550582	6.8335236034	6.8887394009	7.8471527297
PA0446	8.749108663	7.9897627589	8.0020096084	8.6341086152	8.4087363068	8.1580308464	6.9699601227	8.2065540326	7.8856082579	8.0211376196	7.3401978212	7.7317412088	8.2340084267	7.6078391619	7.8751297211	7.6331711526	7.8473072301	8.0280577725	7.7286250433	8.2553349111	7.533072425	8.2845849791	7.8706147001	8.268437352	7.7765397592	8.4738445062	7.4132688413	8.3475448957	7.6088894569	7.7525477061	8.6403401182	8.2027176755	7.7781964876	8.0243078934	8.6003263876	8.734349595	8.6393785128	8.7766229467	8.5638229978	8.3842961952	8.4562056061	8.7332103762	7.7212676556	7.6310245957	7.8359626242	7.937384503	7.5697388351	7.7051069551	7.431140924
PA0447	8.7365176564	8.6477941695	8.229708529	9.9668381197	9.8800418952	8.183891762	7.6843408655	8.2221834107	7.5837664361	8.1687865426	7.4961424622	7.5652356488	7.0687834652	7.801593939	7.7159261748	6.8922820847	8.2436554648	8.0988806792	7.6451982828	7.7932551774	7.1915266581	8.3409538166	7.4105755664	8.0462449684	7.4004914921	7.5174961694	7.377745931	8.1047601815	7.2871257076	7.8522853578	8.9940297061	8.699470725	7.6886272423	8.1255832272	8.4770806533	9.6149899335	8.6313021646	9.4401044446	9.7255638326	9.6533777334	9.4538793566	9.7138654864	7.5994131199	7.1238343282	7.6902545149	7.3974353961	7.2264763953	8.1330025975	7.8571445233
PA0448	6.778482035	6.2710605989	6.7255392547	6.6834545212	6.7797049223	5.2186375576	5.3295977363	5.5198609222	5.456590976	5.118193784	6.1557218539	6.1646403555	6.1896749082	5.5261638843	6.0515648883	6.2845825029	6.4133794028	5.8356449207	5.4436294873	5.3531185909	5.6230667664	6.0478276693	5.9706204118	5.6504157307	5.4474585871	5.5396913229	5.5036505194	5.603393276	5.3198697941	6.7308954647	6.8880482091	6.7111364005	6.2763084649	6.3847918144	6.6671870724	6.8501028229	6.6455179473	6.484035519	5.7632265609	5.8176941283	5.5719518744	5.8647049553	6.0964682923	6.4307510898	6.0283594797	6.0345733229	5.8873703532	6.2233084237	5.969537479
PA0449	9.5418340576	10.2780695065	10.3292367947	9.8794368674	9.9223754279	9.1620475432	8.5319009879	9.4080684406	8.7723716733	8.6566230728	8.7410683656	7.7997151551	8.2062141466	8.1277583083	8.3548360281	7.2354621604	9.2591371813	8.9972882458	8.5718251476	8.9041921571	8.8029957034	8.6263977814	8.518370195	8.9629723742	8.4087284468	8.7814408158	8.2877902098	8.9387907574	8.8932813125	9.8121081242	10.3743386073	9.8949703745	9.6271830854	9.5626546836	9.6481445512	9.986492887	9.5850218029	9.7376261158	10.8664053012	10.3324488735	10.6885697956	10.7766909427	9.3715509329	8.1981662624	8.7525986674	9.4353910685	9.4889393149	9.6062178854	9.7508118211
PA0450	5.9650143691	6.2885078707	6.1075768339	6.0563263811	5.9682770003	6.2590140233	6.2199185058	6.4290341259	6.471751519	6.3475318838	6.0003618178	6.1776859276	6.8283844171	5.873990926	5.8172493055	6.5433474239	6.1729437329	5.8010891517	6.3626549744	6.6941179559	6.4776319514	6.5844564299	6.2877787632	6.5010707477	6.6302436517	6.0095875708	6.2486536148	6.5772241893	6.3873404032	6.0536560143	6.0917577375	6.4146196598	5.8389795788	5.6875846452	5.7560074716	5.4289452525	5.7025083647	5.4192603856	5.6436749992	5.6521805709	6.3096713008	5.8662173894	7.6395348708	8.8487988	8.3710323629	7.8094163342	7.3790209247	7.2843064646	5.5680145985
PA0451	6.2714493419	6.5429997332	6.2323958192	9.5091777548	9.4179695945	7.0276873515	6.8942813728	7.1037804891	7.1514960134	7.1805592484	7.1489660499	6.6101200858	6.5469738043	6.3183608285	6.542875468	6.4090813158	6.812087684	6.866071166	7.4432531639	7.2068255767	6.7456606877	7.4487797029	7.4416928492	7.1526381451	6.8777682152	7.4082097936	6.9623425198	6.8492240041	6.8343299033	6.0902930482	6.1782256311	6.3917672578	6.5678403686	6.4824899021	7.0261523052	6.9595583244	6.7034555371	6.8545362906	6.8248665557	7.0383797661	7.310914444	6.8135302318	7.4064271154	6.8589289958	7.4804986497	7.2660005498	7.6741749097	7.5874774763	6.1539167346
PA0452	5.1996315233	5.3443999346	5.5717138906	9.8012064602	9.52038454	5.6923975441	5.3683837646	6.5657218162	5.3957742091	5.5816460702	5.2972655088	6.2878827678	6.6586222518	6.2158366063	6.2849329116	5.7340537239	5.5291063289	6.3322983237	5.5535194438	6.218967305	5.7865695857	6.3384798635	5.6043292461	5.7798093922	5.8622098417	6.4233153535	5.6516448104	6.4522759795	5.4981082019	5.1251710547	5.2185413958	5.370406822	5.5354317209	5.2529937042	5.7799455735	5.9470182843	5.6249294341	5.9826584211	5.9272635376	5.985564327	6.0877231794	6.0175544927	6.1708837814	6.5741861419	6.510741474	6.5615254036	7.0586965402	6.4345338322	5.3459657462
PA0453	6.1139037127	5.7255271554	6.2926660138	6.4915036742	6.5014310459	7.076346193	6.5567228769	7.5591691658	6.5057589599	6.9318911369	6.7255017338	6.7024310915	6.5964761298	6.3327127355	6.268120776	6.4383277256	5.6614829518	7.4357363307	6.9390625441	7.1185529212	6.9416035904	7.0623323509	6.9042564402	7.1129562395	6.9943397555	7.6890860833	6.6909018005	6.9181411004	6.8118217122	6.2983256955	6.5281990785	6.4403086514	5.6787739129	5.5348459052	5.5375904363	5.5183561062	5.4156244896	5.4727898935	5.7869025311	5.7160429527	6.6021841073	6.2966761367	6.850571339	7.1180697167	6.8565408704	6.6749842952	6.3333365253	6.214307319	5.782411726
PA0454	7.9613222136	7.4816686072	7.4905294235	7.5477277863	7.2838431855	7.8095649212	7.6309885862	7.4232179789	7.2224471248	7.4176678462	7.4883563614	7.4413966954	7.6421030082	7.2001051123	7.3264728174	7.4562607556	7.2859799788	7.628626878	7.8743567299	7.9546636986	7.6307553268	7.2765384702	7.349222348	7.7358439871	7.2360954996	7.5557709083	7.3097196325	7.6171139831	7.9572174432	7.4376758832	8.6625757547	8.3826284345	7.584068278	7.1676110018	7.4131706905	7.532620524	7.5060324	7.5568217787	6.9936993884	7.1580036639	7.4168848792	7.3948616522	7.4193434315	7.3327120195	7.4510493799	7.894152007	7.3938802777	7.4811350022	7.3377058392
PA0455	8.3447161366	8.1579601644	7.8745963195	7.4494681301	7.5343793236	6.8181257439	6.7476165361	7.0923265887	7.0115007777	7.0436330774	7.0157995457	6.9502730749	7.5617003504	7.4844591153	7.3205186232	7.8044845464	7.9968002495	6.984660645	7.2526634905	7.0820101326	7.2549851855	7.4902593771	6.6376142451	7.0585719242	6.8653477775	6.6686389323	7.1015964231	6.920647975	7.2871800711	7.6072789383	7.7893738422	8.1420819042	7.7487986543	7.6588728228	7.8587751638	7.7945592213	7.883612934	7.4747123484	7.3786353149	7.4983565845	7.3822847857	7.2895472873	7.5318805403	8.0408991765	7.7200361654	7.1838625626	7.609766935	8.3060178256	7.7935862216
PA0456	12.1919310719	12.4082459962	11.4448967695	11.3732856532	11.4757382183	10.3944242587	11.8053536374	10.2354241329	11.55439089	10.5942655767	11.8690895449	10.7712192168	10.5450065856	11.4490896617	11.5790060725	11.9089169136	12.2627413437	10.3603375577	11.8942166814	10.1176242882	11.7768018555	10.0106479313	11.9371376312	10.3995435399	12.0833998328	10.0643253544	12.0439490285	10.2089745525	12.1694558208	11.9571443768	11.9166441527	12.0591533312	9.9718930411	10.3854464301	10.9086647869	10.1373215811	11.104388879	10.321293912	11.1257908698	11.3090244388	10.8432716725	10.6950139066	7.5617551986	6.5745272218	7.9687129759	9.1161471225	10.0144354741	9.763487767	10.833973755
PA0457	9.6267841603	8.0819361096	8.1967101671	7.7299154989	7.8109151553	8.6344169862	8.662784577	8.6315281446	8.6243567114	8.6080612075	8.6202692954	8.0601740725	7.6640024515	7.4027868861	7.5991054393	7.623787672	7.5489404519	8.3345803504	8.5448414623	8.407229704	8.5895456928	7.9363282521	8.514194355	8.8806376736	8.7733547415	8.0623551252	8.601609151	8.279882167	9.0715719361	8.3789183589	8.8542328122	9.1165697137	7.7650724424	7.2997178467	7.5684993694	7.2950903517	7.7403513222	7.59949936	7.9354127501	7.9184106307	7.7739747562	7.3999177725	8.3005091376	8.4842118691	8.11547368	7.8406479637	8.1239745067	8.1721656264	7.9891634923
PA0458	7.7419920565	7.8959504989	7.9852347224	7.9292992947	8.1158554499	8.1944106293	7.9866397816	8.3194948295	7.6499037009	8.4030434791	7.8939789942	7.8229205529	8.0376344109	7.3035690037	7.1281610588	7.2805646105	8.0302815331	8.2660734037	7.8497887371	8.1346510598	8.0825915538	7.9503529285	7.6611338838	8.1710452245	7.8912831594	8.1872382337	8.1580213682	7.960165323	7.9018801524	7.6401257139	8.0024252975	8.0616926936	7.7579118301	7.5468312537	7.3797131012	7.178392358	7.665156652	7.2466227235	7.1925128989	7.537028456	7.6728911829	7.6105353793	7.8756071105	8.0307466618	7.5189162713	7.3332943093	7.4473786383	7.181585336	7.3352918261
PA0459	6.1901929367	8.850311469	7.2384529008	11.7671713385	11.6833035738	9.6534304887	7.5520808333	9.6226222909	7.9862094895	9.6242613077	8.0678144489	8.2398954996	7.8270360311	7.0337667663	7.5438147942	7.498768028	8.1864082632	9.9271854841	7.5637866934	9.4047477734	8.1660187792	9.6806658887	7.8751270544	9.778202288	7.5427878737	9.5690503966	7.7453497243	10.2821662075	7.5906654459	6.8426697433	6.2879689782	5.7960061762	9.7465397082	8.5069863436	9.8848150317	10.2354302718	9.6755278611	9.7754665142	9.4189329114	10.4944357896	10.9519265795	10.5975715886	9.7864368355	8.4622670234	10.0921190918	8.8109024426	8.6723342743	10.3873682077	8.7396451917
PA0460	7.306212618	9.0244341085	7.7545668396	9.8232165603	9.9247302623	8.525756873	8.4771003039	8.3523908472	8.2029380007	9.1660962599	8.3047111669	7.4787472133	7.3794885343	7.2255497532	7.1523916084	7.9644914483	8.3187880486	8.5673624457	8.0163648352	8.1481687353	8.1975160579	7.367204711	8.3592899829	8.3779204043	8.2354158943	8.3231517147	7.9062843047	8.7735168184	8.2347886997	7.1128486567	7.3032749219	7.3119961698	8.3646732264	7.8074534269	9.2264843813	9.1017343115	9.0206740345	8.6310768664	9.165316437	9.3581689955	9.4326964848	9.1942598487	10.0346506202	8.3410664885	9.6790134177	9.2239166257	9.4680805583	9.779411288	7.0023515482
PA0461	8.2245661261	7.907455727	8.5029433929	7.8899815658	7.7941953757	8.3032507722	8.9134055604	8.0297638782	8.5718923702	8.0783796774	9.101050429	7.4028636563	7.5045211887	7.67497974	7.7533090812	7.6589917604	7.9179827681	7.9066395706	8.5363632439	8.2783229339	8.9299155649	8.7036211355	8.7106863255	7.9889159376	8.7549850589	7.5677666144	8.8596994513	7.9525274251	8.9832372329	8.7706874545	8.6386597107	8.5068274786	7.8998840121	8.2991381232	7.8448692666	8.1146288047	7.7967716732	8.2224797374	7.5992065726	7.2930274135	7.3586989136	7.4410637746	7.6899949858	8.1116544244	7.5118523112	7.9419626724	7.9414902898	7.2054817163	8.1232043954
PA0462	7.23806557	8.8822885774	7.9967143297	9.1003913738	9.0912440931	9.0630146988	9.0437867488	9.3701303476	8.8203263183	9.1953766322	8.7516920992	7.6216050651	8.5230351392	8.0833206507	8.3632224055	8.394800442	8.424983357	9.3559622365	8.5933654664	8.9127297413	8.789662094	8.0427874198	8.8817955554	9.0136259055	8.9956789716	8.5371042805	8.6318971726	8.4169122929	8.6190864204	7.4817600146	7.1781346265	7.3430853107	8.3782003408	8.1871701344	9.3664275691	9.4789255861	9.2334701978	9.4865132717	8.5584329471	8.2245695995	8.4082549609	8.2203754052	8.9790906064	7.7438896346	8.6671690557	8.5255996018	8.1957924381	8.0724003468	7.5882348946
PA0463	7.1659412915	6.9924059913	7.7375200017	6.6064811673	6.6145691949	6.8651113958	6.907010719	6.7677881993	7.1511187108	6.6247826421	7.4304268732	5.9051685654	6.5864232763	6.7667444027	6.8302881552	6.58363504	7.0112983894	6.8594195139	7.836815662	7.0388362413	7.5745454243	7.3065036275	7.1481622462	6.749766846	7.5902529005	6.7811331125	7.1681709625	6.9119154562	6.7698668966	7.463883671	7.5624685184	7.757042609	6.1590939909	6.8091413347	6.9164794627	7.1307061865	6.8633496471	7.2025056961	6.5351904753	6.5933299291	6.8843395449	6.8147396615	6.5180991968	5.9218818168	6.7167556573	6.6463959891	6.1791001185	5.9356454136	6.4140479642
PA0464	7.8373307439	7.5540392421	7.809728232	7.51455639	7.1902948232	8.2612979512	8.4365449491	8.3876667663	8.2931554796	8.1514210176	8.2513430856	7.5194405064	6.7893307737	6.9686322625	6.9507237115	7.9771853393	7.7983178216	8.4364143805	8.4457209733	8.2038663866	8.2754390205	9.1515740898	8.5090561636	8.1414885423	8.5045969478	8.5195171681	8.0050083324	7.6828894664	8.0942186434	7.2805321692	7.793820743	7.6441273064	7.6185900223	7.7115799127	7.5160222825	6.8780118377	7.6385157988	7.2428319101	7.2811701171	7.6575096741	7.5728216682	7.2575453647	8.3818464313	9.3283830173	8.6347678915	8.0709626818	7.8835950514	7.9245916001	7.4437207036
PA0465	5.4942212171	5.5908398054	5.3905946485	5.5358183393	5.5801596023	6.0021602658	5.7431015004	6.7223595428	6.1202074018	6.6607582574	6.1130285744	6.6885983486	6.2048400883	5.8038248144	6.0752797582	6.4111702217	5.4689667212	6.5294637923	6.4576411997	6.4341544967	5.6746250264	6.3200449939	5.6853998296	6.3636965221	6.0286733257	6.3393053371	6.2189355412	6.5138389568	6.0207760353	5.4009054136	5.6267345261	5.7614514485	5.2758281232	5.323346123	5.4608865236	5.1160546893	5.2644554018	5.2585151624	5.3858201354	5.5298501452	5.7445316683	5.2604950862	6.4083068801	6.4090544254	6.6789070908	6.0731564511	6.4787753409	5.9481448577	5.3354636756
PA0466	5.7959326548	6.0801733546	5.6726859065	6.0588194798	5.8301297534	6.850827142	6.5153050021	7.1836731315	6.5364683675	6.8481085506	6.7759322547	6.7734559114	6.150946756	6.1933655017	6.0704491672	6.7759244503	6.2118198773	6.7256617731	6.6976386461	6.3139172722	6.1547265361	6.9084381888	7.120122416	6.5666576767	7.0652424732	6.4220951497	7.106797663	6.962134557	6.9667250987	5.6546343635	5.5431520276	5.8139742778	6.0485191316	5.8949386427	5.9232890664	5.8880055021	6.0816069874	5.7879623705	5.9148541305	5.9047420023	6.0450750649	6.0710736761	7.0126342196	6.5222642883	7.162980327	7.1974280417	7.0381097117	6.6028064378	5.9040168506
PA0467	8.7038281891	9.5861333469	8.5368601517	9.5846299587	9.2720845893	7.5725057146	7.09239925	7.3498687438	7.0708284259	7.7439324766	6.9035161355	8.2040149693	8.4129428463	8.1136197317	8.0874598762	8.6911955533	9.4933128641	7.3378713575	7.1610168279	7.3136569671	7.3555507158	7.1808346559	7.0869875565	7.7320616278	7.0116928266	7.5860490323	7.0503656431	7.4113475929	6.6857648385	8.6309923449	8.4075325553	8.5113329479	9.2711100396	9.1673365113	9.3564508171	9.6095198743	9.4507990942	9.4960825192	9.2817131972	9.2460061139	9.3069840161	9.1662790439	8.9048361678	8.1316474496	8.7630706284	8.9884548919	9.3473345646	9.5658469396	8.85316958
PA0468	7.194681451	8.0431314547	7.0746238978	9.0708164878	8.7856300073	7.1801715503	6.7239634417	6.6205014689	7.2529581834	7.0986727988	7.0412133675	6.901903831	7.2352577183	7.1709334461	6.9447513732	6.6553616702	7.4818964334	6.6336644366	6.8116771235	7.3820944934	6.4932857911	6.8808197462	6.3483504406	6.7033468351	6.583841854	7.0570345754	7.0034651798	6.6830712376	6.6127057048	7.1651925339	6.9718056562	7.0405185144	7.9058093683	7.6477481085	8.1099515458	8.4862199415	8.0514048108	8.3532768381	7.983905161	7.9212060276	8.188893987	7.8181245211	7.2361666548	7.0149796044	7.7816019261	7.8068579399	7.8601359975	7.9741344812	7.8219146068
PA0469	8.2809849611	8.6572499693	8.5896398174	8.8147919137	8.71374876	7.3402387592	7.8202962896	7.3047259079	7.611519776	7.5903964649	7.8092224613	8.0710678757	9.3555936211	7.5821221569	8.2366814437	7.6468249384	8.5582318721	7.8888526885	7.6321445484	7.7815650555	7.2333943499	6.7888848086	7.8488934927	7.3349630788	7.769766863	7.7003745074	7.6723776812	7.5024718588	7.339859974	8.566161406	8.1019802646	8.0960666825	8.5606826904	8.5717962219	8.7975799663	8.3407314533	8.4297140191	7.8768392418	8.7871476055	8.4469321185	8.7284477314	8.7903022099	8.2754511801	7.8000159509	7.9043458116	8.2119806824	8.2328861741	8.3298538603	8.3203683736
PA0470	6.1587235045	6.1100457498	6.0355193568	6.2485625144	6.1000360811	6.2652758413	5.7144422047	6.3357174574	6.2204677961	5.9890748453	5.8594495485	6.8172929682	6.9853139689	6.3737532658	6.7439998114	6.59936893	6.1700254296	5.6634642756	6.2659540577	6.5665546125	6.061202695	7.1014593323	5.8030152948	6.2546092807	6.6211343057	6.6873421485	6.0851043805	6.1947030788	6.2831170328	6.3331283303	6.5026225446	6.1673179835	5.8600073247	5.7438858932	5.7901894126	5.6996058804	5.7262272407	5.803186511	6.4380062935	5.9526380685	5.5811102026	5.817633255	7.5030649955	7.3484176855	7.427092188	7.8312607436	7.5154271336	7.2762387109	5.6325936563
PA0471	7.0610041085	6.0371486472	7.8360727762	6.726944936	6.4983150229	6.8353893167	7.3260349682	6.5187005305	8.0825752534	7.2521829033	7.6253983614	7.0570643929	7.424817033	6.7731780833	6.7147735178	7.001898419	6.3454016113	6.6913636118	7.3058987291	6.626856739	7.5653114689	6.7173127038	7.5399755367	6.5528180304	8.2080710675	7.207129039	7.6258101161	6.9373004674	7.2175609554	7.8131246978	8.6899081939	7.0679455168	5.3600411076	5.5844441459	5.3896297235	5.3726760395	5.5609231288	5.6560245345	8.3801649387	6.2568085093	6.2293035234	6.096073526	7.0956054522	7.6620285164	7.0688461075	8.3712331467	8.7158597736	9.0960773104	6.9025476179
PA0472	7.3387186734	6.1353338776	8.0123440206	6.2729734154	6.2825898669	6.8075521994	7.3027391569	6.2872463075	8.1042460372	6.8456407278	7.3245815065	6.9034168763	7.1384920405	7.0143848804	6.4999677477	6.8202664349	6.6475927276	6.8719651973	7.4118576307	7.02012331	7.4479582485	6.7012221032	7.4794464848	6.3633107956	7.3944636172	6.6333405713	7.1156538727	6.7334784988	7.3784514602	8.4513012525	9.096565882	7.3247072585	5.1878768132	5.4764046441	5.2075910972	5.7030555632	5.7551287519	5.8113516735	8.8427536117	6.5696492254	6.3828819281	6.3350141288	7.7983049462	6.9494524118	7.31441034	8.7941813437	8.5157163715	8.7251412158	6.7713812433
PA0473	7.2296767292	6.8312645439	7.6846468231	7.0937692998	6.8870349118	6.9090860312	6.4798189552	6.1953797122	7.421276154	6.5685969366	6.2848406716	6.6577437945	7.296767442	7.6681483808	7.601964174	6.8219154084	7.0190111246	6.9919483679	6.7883044786	6.1622093686	6.9391913358	7.1435371131	6.8134442134	6.3960967591	6.7396223979	6.5896187653	6.6440488207	6.4551447771	6.2539808051	7.8321819162	7.3896122905	7.1982633847	9.6681839835	9.6535818725	9.3096118938	9.3847870806	9.4753520901	8.7248415732	8.1427510088	7.5592259448	7.8560134618	8.2832242837	6.1625286556	6.5172370613	6.3142865718	7.0096933262	7.2971258274	7.1261367752	8.4339522898
PA0474	6.0812697659	6.0719683354	5.5393558768	6.3201192111	6.2882022564	6.6785760362	7.1886540341	6.6603473648	6.7577694766	6.6037647327	6.6387998633	6.2902040773	6.0019755759	5.9975351962	6.2020077962	6.3654125371	6.3279144159	6.6600213484	7.1684464196	7.3555317305	6.4143415595	7.3253186539	6.4078469424	7.1077506407	6.5963987769	6.8392536388	6.7325092637	7.3894694789	6.2128009901	6.0175249663	5.9573214829	6.0073753757	6.0400447273	5.7148374937	5.7434946272	5.5315481183	5.5629446577	5.4587719819	5.8694416737	5.9127740726	5.9748926199	5.9886883795	6.4605779157	6.7353888225	6.7142068622	6.7565588135	6.5423849532	6.5396622586	5.8125429801
PA0475	6.8816990185	6.6156335418	6.7724633321	6.5335132727	6.5554150267	6.819800518	6.3381323738	6.3026432942	5.7909315185	6.3399222522	6.8485885205	6.3011190849	6.5181981429	6.6281206946	6.4892444572	6.6022684638	6.8762619587	6.2738699944	6.5516433776	6.894030706	6.484589742	7.2439649638	6.9067967665	6.6893487223	6.8497029151	6.6444089032	6.820479288	6.5787468955	6.4854350874	6.8164098166	6.5741005328	6.7582502247	6.7483450938	6.9152639896	6.7130107738	6.5459862975	6.8983538461	6.6339524997	6.4414390634	6.3124877363	6.3691231828	6.5951336922	7.3963166409	6.7427145387	7.3294174291	7.4428602577	7.2497806049	7.0645466703	6.4128566801
PA0476	6.0443067132	6.1148207485	6.5566843772	7.0008459128	7.0889577658	6.268318763	6.2777630478	6.5626701183	5.9533611575	5.9831040738	6.3464675789	7.3138446494	8.0415321788	6.8209040545	6.8993614324	6.8189614936	6.3348002228	5.9993272571	6.4265541308	6.1481209046	6.1516894819	6.3164267758	6.0090887976	6.4338095308	6.1996625492	6.3496729858	6.2651150069	6.5376539262	6.281113116	6.4102281389	6.1327041812	6.2691746849	6.5103630798	6.916675049	7.0094790068	7.3869000414	7.4903084307	7.8958121978	6.0282341297	6.1182736739	6.1896924667	6.2819712555	6.6125740038	7.7034187585	6.7076968266	6.5647526052	6.7121801081	6.6364240655	5.8044080906
PA0477	6.5891120173	6.6165888147	6.4736597038	6.4918574278	7.4928726735	6.0949688629	6.300512199	6.2983703647	6.1827920734	7.0965292193	6.4230117371	7.1101188548	7.1247259902	6.2513895658	7.0242464987	6.9536518202	6.7214759827	6.6540350517	6.2738476595	6.8201209955	6.4419354841	6.8398736395	6.6610807964	6.383321135	6.5329758376	6.4673484599	6.4964001411	6.8533439339	6.2691377941	6.6588513026	6.6248290249	6.6233835539	7.0614333468	6.6080354208	7.2694729506	7.3363711521	7.2935605325	7.3552119632	7.0784500847	6.7974002538	6.6566835997	6.8572308405	7.1464266882	7.8361672336	7.3745752788	6.8356159812	7.0510838214	6.8596243714	6.9768802096
PA0478	7.4182985637	6.9605465491	7.0078360696	7.3640052015	7.8230720168	6.9714053213	6.3534005155	6.3043783645	6.2510722116	6.4478548916	6.77458891	6.8073475045	6.6026946862	6.960994606	6.7153261477	6.2245947925	6.9819628531	6.7001719254	7.2064388789	6.2732760536	6.1070983066	7.3862449756	7.0871380475	6.1439421292	6.3484485641	6.3174408063	6.4377284811	6.3246589623	7.042424894	6.8361348041	8.0783716565	7.9570500902	6.3107985827	6.4181022283	6.1286830297	6.5537941526	6.291686526	6.5229203563	6.3180588988	6.0319937729	6.4772248078	6.6094024658	6.4467878209	6.3744429049	6.4207732461	6.2301505619	6.0121627367	6.1337110318	6.4601367163
PA0479	6.8428053976	7.1754224532	7.2742240134	7.2300495514	7.1719282159	6.4398294413	6.6738866056	6.6071331404	6.8817558287	6.7203600497	6.6693003469	7.4257588919	7.7845119235	6.5520520049	7.0788487914	7.4949616541	7.0595839009	6.594779003	7.0900938919	6.9105317915	6.7655715761	6.5111723349	6.7665523041	6.9711982713	6.8032029271	6.7375879138	6.7402542328	6.9346993907	6.7469049672	7.4119168649	6.9282803562	6.7587222433	8.2170962646	7.7363537884	8.0516116265	8.192729238	7.8311092329	7.6570553828	6.7159415857	6.4547443791	6.6736797115	6.6664204396	6.844836292	7.3754807668	7.0488718862	7.0842141332	6.6994588898	6.9704626726	7.2677243331
PA0480	6.833207986	6.0513658852	7.1614318131	9.583048577	9.5539844365	7.3062436709	7.7420808196	7.7752525313	7.3420205322	7.1406619801	7.8313042522	7.6000631434	6.9157252825	6.5170843243	6.6969664118	6.3977725558	6.1674191455	7.4091670901	7.1151213983	7.460386271	7.7359751117	9.4521312485	7.5955987989	7.7776910199	7.1483248525	7.9356984813	7.4994309057	7.9537842101	7.2684304836	7.0767097334	6.9695456173	6.618700758	6.2600318139	5.9692484859	6.1039305806	5.9913814305	6.1394067793	5.9031274594	6.0996584243	5.9643066778	6.2383243476	6.0207389276	7.8709345871	7.5344443689	7.3362835397	7.6269808854	7.2112667641	7.2980369134	5.9746559136
PA0481	7.8311177476	6.6671958396	8.4233371894	8.7774131956	8.9459837473	6.5081989842	6.8961081936	7.2314724566	7.0144176435	6.2689593759	7.164727496	8.2070459321	7.8202549259	6.9597374067	7.201132943	8.2351171896	7.0247794419	6.2421662839	7.2993923241	6.1911306543	7.1020149832	7.6819881504	7.0655416414	6.630832125	6.5019995215	6.8737968503	6.8368108089	6.8675168883	6.9402176483	8.4976573109	8.1950526643	7.5950108867	7.0304619381	6.7635339995	6.6971786113	6.7079685326	6.9011132438	6.3849148968	6.6720877488	6.5901697013	7.0317464066	7.2193308744	7.9688045949	8.7627561105	8.0040851246	8.3143207109	7.5810911601	7.557640356	6.9628045586
PA0482	9.401616423	8.9908920927	10.5596697695	9.7675400798	9.9919764305	8.5252838586	8.4850534081	7.7719085258	8.9989471663	8.737986557	8.6098875187	8.4828536597	8.9868109627	9.2609026168	9.5175004312	8.8584221166	8.7705456736	8.1642885652	8.1166123691	8.381327416	8.543634358	7.5308315361	8.5326213826	8.3506838851	8.7128370442	7.7074819817	8.64359724	8.1479679371	8.9082270376	10.2737946819	9.3954545206	9.2447770421	10.5891307061	11.0880902263	10.1151527128	10.2424489402	10.2082989272	10.0061659646	9.718607074	9.4558867331	9.9244840521	10.3404060703	7.0968067633	6.8658674578	7.292252449	7.3321492551	7.167456194	7.7477106932	9.6783075763
PA0483	6.5480302609	6.4733032763	6.7341736869	8.8776401899	8.8570943881	7.3425763973	7.1356044264	7.5652510848	7.3255045897	6.9529034618	7.1900463949	6.5503137601	6.8945845235	6.1495941058	6.655915128	6.5479614834	6.5625852982	7.2583375556	7.5351869203	7.0025213992	7.0931590326	6.761716441	6.883486954	7.0054041516	7.2974350755	6.9862159301	6.935283539	7.2281491187	7.3871067986	6.7070872357	6.4652397496	6.4571783924	7.0057432191	7.6760241299	8.1577303486	8.7825889646	7.9690836383	8.6104127517	7.2820464407	7.3215819877	7.5820125821	7.005038416	7.0256133813	6.7628106604	6.7078895253	6.9516261234	6.3715389835	6.6115457141	6.7054357655
PA0484	6.896570021	7.2266203625	7.6664517339	10.9906689746	10.8743889163	7.6218836073	6.5800551936	7.8489235761	7.504577562	7.6446966009	7.0318681996	8.2651150044	8.757731957	7.4779321527	7.8131618801	7.422182375	7.1049545077	7.4564002463	7.2495744982	7.1060637199	7.4588818739	7.7473006487	7.1760821715	7.903512285	7.6261390496	8.184651284	7.0213717172	7.9363298057	7.0117410565	7.5417714893	6.8721205417	6.796551091	9.1524583146	8.9751067063	9.9320498582	10.4649167674	10.1195930936	10.1464097234	8.679770968	8.7143096448	9.2968469973	8.5777979689	9.2724294054	8.5864140501	9.3980172174	9.7246254321	9.1997334121	9.2508766541	7.6959822895
PA0485	8.2268456716	8.406832831	7.6839712879	7.1685924979	7.0274161214	6.9485260892	7.0310893417	7.3059430681	6.4828026588	7.636498746	7.3722174888	7.0594821814	7.5138106208	6.9779685147	7.5329379253	7.584735364	8.1220490998	7.1556782516	7.1795584921	6.8324179193	7.1212866284	7.8364609947	7.2129587846	7.1262476346	6.7976461182	7.1026778519	7.6719350262	7.7303160705	7.4954844443	7.7358702862	8.3979443953	8.5410807198	7.6536379071	7.3044643434	7.8699773215	7.594669379	8.1898064723	7.6128341212	6.8070099029	7.000463481	6.5511211184	6.2076325923	6.5031245492	7.5196882296	6.7715309741	6.8067711841	6.1186288293	6.748182028	8.92362409
PA0486	7.5505259521	7.949994336	7.560589086	7.7367582151	8.2320592451	7.282897287	7.3795139603	7.1468834536	7.1773459318	6.7213279709	7.6624083439	7.1378045814	7.7661888185	6.5158547675	7.3597449975	7.5564308648	8.0243794454	7.0444812405	6.8208015469	6.5029173136	7.082919663	7.0996209884	7.3190187511	6.9248749571	7.187648441	6.7578365801	6.9782415918	7.2780890809	7.1900416133	7.207772057	7.7513138404	7.6446628686	7.7675331297	7.4436070339	7.5959567233	7.2577855313	7.2627774854	7.1986894856	7.4397775832	7.4199569551	6.8597400503	6.8767830221	7.7214305221	7.8997494277	8.1034797517	7.1693363912	7.6638266775	7.6538777053	7.5290410063
PA0487	8.0242452982	8.0953063553	7.976518935	7.7045245021	7.8439406959	6.8433746117	7.2015544855	7.3234194233	7.229284014	6.828654647	6.6316799867	7.3524629058	8.0642338891	7.5077901158	7.4584698865	7.4683644062	8.0265274564	6.8067545138	7.0669573283	7.2897303707	6.831571972	6.7566468344	7.3901404348	6.9299435247	6.8885810499	7.1296905792	7.3811501076	7.0164268356	6.7928722164	7.7800760771	7.7015154912	7.9036855015	7.8716767126	7.7629147058	7.7709421675	7.8897532415	7.8662546901	7.9083835841	7.8451272429	7.7222668863	7.4316739293	7.7308025689	7.6324177301	7.2312153969	7.4742511198	8.047240889	8.0038263685	7.7473179886	8.2777250049
PA0488	6.2623677725	6.8377934706	5.9930031605	6.6204377304	6.4322853226	6.7935084593	7.0711475859	6.6125794051	6.8947481154	6.5909225749	6.8509286212	6.5546825683	7.1470149968	5.7237763357	7.0315363802	7.1185203395	6.9100370633	6.8576201199	6.9306771706	7.1239362104	7.1501780363	7.91988883	6.6847636301	6.7147489771	7.1084582038	7.5889345134	6.7453161942	7.2041818657	6.6236435841	6.0674626155	5.7362325569	6.1244539379	6.414258726	6.5586196529	7.2786781813	7.050722267	6.9580582259	6.9145395565	6.3991501675	6.9062308481	6.8919366257	6.5411548992	7.1874535976	6.9976802012	7.0714985286	6.8327977367	7.0003667339	6.8333248264	6.2188352448
PA0489	5.639672369	5.9765417129	5.3741784235	5.9255994177	5.8789456179	5.8570116688	6.0686430783	5.9678055632	5.6251242949	5.7054903558	5.8209805669	6.0403015933	6.1659568451	5.9080597217	6.4937723602	6.0329250558	5.9511220027	5.38640797	5.9157860845	6.1798376072	5.5522360398	6.4031960337	5.8047827442	5.8900422657	5.7311278928	6.0476860677	5.5079915837	6.0723801471	5.8951506142	5.3471342188	5.3177340242	5.7851153343	5.5469866904	5.5090346333	5.6360674607	5.3628029458	5.5423639422	5.6807986384	5.8318434911	5.8011922689	5.5558635689	5.7459252323	6.1499073	6.2582597497	6.2153025044	6.3536060953	6.2941653847	6.0924666312	5.2452894046
PA0490	6.4556382779	7.8366881085	7.2085885227	7.8545192493	7.6989191411	7.5235138231	8.269228931	8.3150958321	8.1450709046	7.6581070317	8.0193014173	7.1892978433	7.3541358844	7.2215536037	7.3015945618	6.8477781783	6.6995279279	7.708684298	7.5046141372	7.79776506	7.5493900118	7.2860457243	7.5341504948	7.3306377832	7.6279874836	7.470069439	7.8152526166	7.2775374544	7.6120585905	6.9188272653	7.1018604724	6.8509023158	6.854202351	6.4969499764	7.5253614589	8.2300552816	7.3125824852	7.8164758675	7.4640141735	7.486869392	7.3972929662	7.5810430242	8.0559395085	7.5462367933	7.1290863783	7.8956746448	7.4975173561	7.1798260059	6.3615348224
PA0491	7.6381849173	7.4977494975	7.2198397781	7.2348172871	6.8194855705	7.0854459933	6.8317292529	7.1081562637	7.3010827862	7.0015025094	7.4638049891	7.2182464842	7.5738670369	7.2676563691	6.962570365	7.6509956581	7.3589670719	7.0096095329	6.7986398585	7.0490136853	7.0375237469	7.4018283696	7.2079334517	6.910445387	7.5416413695	7.6225112693	6.8830860188	7.0007256222	7.0943417653	7.3944622785	7.6244141832	7.6565019185	7.486785272	7.3077650707	7.3399643136	6.9685957138	7.0894806112	6.8704655285	7.0141454391	6.9598240393	6.9143044541	7.0409971134	7.4546879965	7.5839347497	7.6971000082	8.308631176	7.5096083768	7.7614669518	7.5668575509
PA0492	6.3543348382	7.2850487428	5.9600796868	6.4431732495	6.4868408079	6.4898569221	6.8174058215	6.2789673374	6.4974984542	6.2947280452	6.5329974709	6.443439548	5.8633433377	6.4573725854	7.0792097309	6.5715097076	6.7932166795	6.3701540636	6.6136399432	6.8136286981	6.2976289053	6.6585772097	6.7977254508	6.8292700835	6.6382662534	6.8064123068	6.696144361	6.7479696239	6.6284141299	6.2223036633	6.128364181	6.4806456102	6.0772387773	5.8439068547	6.0167711738	6.0404849256	5.9769839301	6.054097266	6.4366471527	6.0052108689	6.0041653277	5.9195173251	7.0519502477	6.8822140989	6.8117663824	6.978800442	7.0426274119	6.5233077122	5.8169153814
PA0493	5.6271984123	5.8897624736	5.5198511119	5.2937493752	5.4274700684	5.0694514397	5.3794082832	5.4832692458	5.2778882612	4.9710894035	5.0738078031	6.1905280395	6.5901728716	5.4664047298	5.7214538013	5.2742554331	5.5060989041	5.19449683	5.520028952	5.6247644257	5.1109906219	5.4758616783	5.5501158672	5.2170446779	5.0316343761	5.4429264663	5.4698995853	5.8837170321	5.3507983595	5.5533922299	5.5516807074	5.5904713702	5.4247714422	5.1375735374	5.1221587852	5.4584922254	5.1422861471	5.3031556892	5.969920711	5.0812410314	5.222328529	5.5255110385	5.4802501367	5.5389138056	5.5620857072	5.3608464438	4.9751856907	5.4050309823	5.3954572517
PA0494	6.0814673867	6.2124535673	6.0064840958	5.9550455264	6.1622584352	5.9418735244	6.3111323514	5.7038654219	5.8892413125	6.2229478492	6.1728052401	6.2356585513	6.2551037171	6.0200156554	6.4456939916	5.9664320529	6.1765842434	5.7745816868	6.383984474	6.0012673439	5.7731747017	6.0336696993	5.9328142443	5.867630802	5.9952804087	6.1159441542	6.5397780468	6.4375364771	6.0099914233	5.9843816559	5.9527634882	6.1004994394	6.1959461261	5.9281942625	6.1201451491	6.1968361316	5.9409841068	6.0568173898	6.2160651651	5.9028035228	6.0678320926	6.0538289927	7.1541379813	6.8756853656	7.3090548173	6.8425616845	6.5702192216	6.6162977551	5.9468977891
PA0495	6.7044078368	6.8438795044	6.7989155019	7.0926544679	6.7551531253	6.0245695975	6.559290107	6.5450751768	6.4497823954	6.1173730609	6.1207713936	7.658548128	7.6400734454	6.597531593	7.259725978	6.5966739824	6.6530202729	6.3552180864	6.2730942947	6.6001865237	6.2747323544	6.5021163815	6.3579587509	6.5494216694	6.202163616	6.1255114822	6.0443062244	6.7213358445	6.5511177784	6.7317381756	6.6746297403	6.4563437219	6.9238028315	6.7197989862	6.6451367509	6.7238326228	6.5103204125	6.5451447314	6.672579749	6.3497711005	6.254445511	6.3850888991	6.5386209464	7.2050471953	6.7214690746	6.4582063343	6.8340005088	6.5654242118	6.3119741037
PA0496	5.6110548203	5.8267653166	5.7318190835	5.805801311	5.6967572024	6.1298955104	6.748686191	6.4196183664	6.6023609531	6.2418023518	6.3114069547	6.1313271649	6.6481581147	5.446828878	6.0579852234	6.0665551729	5.8603877166	6.4239001997	6.7289457983	6.7317837991	6.1600340193	6.8922478788	6.8601617888	6.8291371959	6.3372173237	6.3145247489	6.1378458452	6.4635867452	6.2502556582	5.8673764173	5.7283782629	5.5443436396	6.0009491061	5.8189498056	5.8057123508	5.471975427	5.8231727895	5.4649669844	5.7876415987	5.4915563552	5.2410761459	5.5237269532	6.9417460662	6.5418851387	6.9158938174	6.6979857415	6.5035318407	6.4066321967	5.7475576188
PA0497	5.2464824791	5.2303034372	5.1524876609	5.2043066163	5.1594555932	6.353653921	6.8040672518	7.6617668837	6.4808603417	7.0322358733	6.9585418304	5.1481652735	5.1844515885	5.2688605704	5.2540213565	5.3127612221	5.2270435754	6.3281739969	7.1798797355	6.3249990428	6.2211409655	6.6108011754	6.7597644877	6.8552679944	6.2556349016	6.3198908393	6.5774192857	6.3923445435	6.9070647896	5.1618575626	5.1635238805	5.0286504893	5.4520159218	5.0832901563	5.3712337633	5.3044647248	5.2796465955	5.2025026821	5.2330906202	5.2278458548	5.2639772201	5.3585287638	6.6894774924	5.9307654625	6.0539077389	6.4259682947	5.8200138731	5.7590559857	5.3081625309
PA0498	4.3319548223	4.5065017582	4.4428397809	4.4827270257	4.181367028	5.953413415	6.0685906121	6.5998625911	6.0863930582	5.7849768171	5.7226344665	5.1958662557	5.2979631067	5.2240659456	5.040496895	4.733070252	4.410425303	6.1009039489	5.9290143038	5.5360356712	6.4452601725	7.1997904214	5.7392805327	6.2011879408	5.9478875367	5.7770912454	6.0484226263	6.0337379057	5.9790196722	4.2839129251	4.2808045551	4.4004869986	4.6514601243	4.5992243073	4.6424957998	4.9473717384	4.7142839216	4.9697123632	4.6159423192	4.5308898302	4.7938679301	4.6192079972	5.212043897	4.7478349429	5.0599885281	5.0585524599	4.6689068806	4.5862334532	4.5374991944
PA0499	5.8424074312	5.7651551588	5.6826065932	5.5948614713	5.6089745297	6.5470834462	6.3543829218	6.9154845845	6.4929725276	6.5148830345	6.5539369009	7.8477764146	7.5024897571	6.4216919081	6.4808738933	6.366929823	6.0264939986	6.5909689758	6.8310272633	6.8924348898	6.4854174636	7.1260481442	6.4068010017	6.7696789408	6.2453470402	6.0367040036	6.0996925324	6.6792286903	6.5414703901	5.2663961229	5.4370395074	5.7549045973	6.0707069709	5.7381956167	5.988621221	5.9415844254	5.8626179086	5.9857316358	5.9767575391	5.89032605	6.1121154372	6.1972098018	6.5179847007	7.0305970773	6.7448925801	5.9448121814	6.4771296876	6.1249281485	5.9811448877
PA0500	9.721861868	10.6893730432	10.1444915693	8.2012101278	8.0911926221	9.0029777773	9.1738858161	7.84582112	9.0692564403	8.8820522771	9.0164261165	7.6427207244	8.1485005159	8.9900384109	8.4961238493	7.6008304282	9.7204894432	8.5444839956	9.1754511612	8.8542182386	9.0980336466	8.3153319222	9.1755314513	8.6731301944	9.4164716386	8.2644863942	9.3180452216	8.424243748	9.4349553842	9.9915204166	10.3586928432	10.5254605709	8.0839243718	8.6935286454	7.6492997327	8.9549567568	8.4626935095	8.7882346612	9.3632444082	8.2924853149	8.2775796699	8.7134940837	7.0182274579	7.2255480998	7.9180814181	7.5142999993	7.8306283225	7.5781071657	9.5479551259
PA0501	8.2421722766	8.3826984468	7.8175405546	7.397981538	7.4964590995	5.6733263638	6.1295293277	5.6515407415	6.1222833045	5.6330225567	6.127308791	6.5008974808	6.7187593191	6.84152972	6.9313356108	6.6203963596	7.5691383754	6.1990562201	6.3083547287	5.7161916875	5.9695503754	5.8288474896	5.5296797876	5.9178631886	6.1371329721	6.212984578	6.5893200887	5.7074273391	5.7498090093	7.8662593181	8.3980130866	8.3945717181	6.8001407491	7.1613966207	6.8973270326	7.4184297275	7.0696221545	7.3963980018	7.6643433552	7.2320943514	6.7736503529	6.9122753028	6.6585686763	7.1224169701	6.9955480431	6.9650708541	7.1226002903	7.4961840065	8.320349388
PA0502	8.4785130383	8.959192081	7.4841190034	8.7925088135	8.6283450467	6.6650168608	6.8101444742	6.7611063742	6.8454512176	6.1605327518	6.6558280172	6.9157018391	7.3780130492	7.0156563762	7.2808424616	7.2616989173	7.9233068556	6.2236688908	6.7406662052	6.910645755	6.6167952995	7.1266308574	7.1802727298	6.4239819221	6.6421189083	7.0367275071	6.4672996269	7.34340888	6.8697782106	7.6743558495	8.2308113889	8.0167826163	8.0915797129	7.8786501284	8.4651800228	8.4435106433	8.4859861538	8.1810430679	8.1651071137	7.7997708809	7.2552793945	7.3641876181	7.8957632988	7.1495544645	7.7699472156	7.6269087781	7.4465766366	7.9359418258	8.5204709451
PA0503	8.2687576712	7.9672291522	8.2228070282	7.821012242	8.1238877195	7.0787217595	6.8941217094	7.4595741555	6.7571754626	7.0938328571	7.2312591061	6.9511864055	7.5700089463	7.1822108164	7.2872594251	7.1819003027	6.9458342659	6.7630492541	7.1064386473	6.9977022763	6.7620370929	7.1747526077	7.1728559406	7.1977251218	7.1774539674	7.0779822981	7.1342691138	6.9703147602	7.2549053066	8.0109509764	8.4571751611	8.6796004054	7.5518934156	7.1646725569	7.7997020222	8.1057740006	7.9945121913	8.2016948174	7.5716945103	7.4172776621	7.4083370591	7.0838802401	7.8577408272	7.4983816574	7.7010916028	7.6443655535	7.2082357399	7.3148780732	8.0294485065
PA0504	7.2194178956	7.5659268898	6.6536789592	6.7515182514	6.6518164426	7.1263478381	7.3092670237	6.7305091962	7.646376316	7.1746492673	7.6455654024	6.6471412189	6.7859924142	6.5825202994	6.9463727439	6.6574933796	7.1047418306	7.3457536784	7.5425033293	7.5521938283	7.60888899	7.0421323864	7.6452260277	7.3324170642	7.7528525157	7.3793936582	7.6681297339	7.7441303137	7.6467533791	6.6979831399	6.6326570397	7.0078778657	6.7405565905	6.3831583867	6.8074123443	7.0737364108	6.5388492872	7.1864159104	7.0432316845	6.6730228487	6.8908724447	6.8877626235	6.9620273856	7.5250853268	6.6505517327	7.1063673953	7.2642509084	7.2672631837	7.2533436183
PA0505	7.5633021109	9.2410485519	7.4959825847	9.459344164	9.8679693138	10.2256413796	9.6356368784	10.8949842298	10.006982002	10.3543792581	9.380601609	8.3269989385	9.6332837991	9.489234788	9.5237425869	9.1422697109	8.2927101163	10.3325406088	10.1551494383	10.6237969171	9.8512916812	8.7362084982	9.4580010672	10.4073936103	9.8583395635	10.9546164891	9.5644587282	10.6618966184	9.1376859269	8.0522618262	7.7769082449	8.1991182939	10.2327239773	10.219568055	10.6066353184	10.8652672924	10.9625986469	11.4255910574	10.5995238358	10.472243406	10.4381714325	10.1702153363	10.2738084455	9.5199416003	10.2392541257	11.0646497299	11.1527184483	10.8562069006	9.4945435903
PA0506	7.8642229277	9.6284828301	7.9115771492	9.1230277339	9.4949551649	7.361110071	8.1243163546	8.544292793	7.8517257489	7.4812760844	7.9687668241	8.0721909781	7.9493582448	8.8494137375	9.5357631415	8.5805420055	9.9767811774	8.1525667427	7.6738196277	8.1521857896	7.9900225009	7.5253227917	7.881357136	7.6499870925	6.8391812193	8.7210802386	7.1476620346	7.6093275025	7.5944704995	7.8829755773	8.0862277322	8.2729032166	11.8639938518	11.6413251341	9.7444949521	9.9651133853	10.1456044375	9.8222381432	8.7499189989	9.2678945681	9.5560380041	8.5773621925	10.2593950659	9.4398817144	9.3130880467	9.1128126777	8.6887444684	9.6358321868	9.3404862765
PA0507	6.3157309921	6.8165631794	6.4714463273	6.7555595598	6.5742638863	6.7039671595	6.934298207	6.7115741044	6.5292685592	6.7560998665	6.9048878491	7.3151704231	6.8638683607	7.4943795128	7.4657031962	6.7808079547	6.7395999423	6.3433918078	7.6993545145	7.4548677474	6.8401988666	6.9609969375	7.1009207301	7.0386600246	6.7468104226	7.1898477044	7.0533550622	6.4806857791	6.5546838103	6.5324059786	6.3153251777	6.2861483279	7.9211851757	7.5906808852	7.5418275055	7.2409818649	7.5229142395	7.4302720537	7.848939485	7.6969350846	7.1959041303	6.831850982	6.6409260198	7.011722792	6.920846157	6.6465418294	6.5561634859	6.8577680262	8.4412799751
PA0508	6.048039945	6.1568256201	6.3307785753	5.4575556914	5.5898163851	5.4722214843	5.6998431536	5.0242572358	5.5227734562	5.8926938197	5.5042730629	6.067547125	6.6491952593	6.3266511842	6.5579960797	5.7735947491	6.2725392708	5.7661748778	5.725428009	5.2533254846	5.6554494306	5.5071964162	5.6503019014	5.7775181239	5.6031526303	5.706658578	5.7576705269	5.829220678	5.8752733183	6.2348747594	6.1063462787	5.9470125382	9.0720044834	9.2732036167	7.9132531994	7.6113064826	7.9195831904	8.0297886987	5.326937536	5.4690069165	5.5246652866	5.5799071565	6.2065377224	5.6583391211	6.1355874054	6.0827589843	5.8054374675	6.0944431237	6.3656885396
PA0509	8.2441682866	7.9565778605	6.7081551194	10.4754695888	10.5278455568	10.8124076571	9.9020677613	11.0467334859	10.0865536182	10.8484487617	10.0751336403	8.5212191544	8.1281945116	7.160024387	7.2351105169	7.3667786049	6.9694552439	11.0710706238	10.1232913158	10.9651825198	10.1295943143	10.2490266356	10.0303167563	10.9229425345	10.1829818502	11.0321505802	10.3112635989	11.068004798	10.4366758539	6.5478070083	6.6718675636	6.8997873603	6.2790675789	6.2532261475	6.2656773798	6.3938676279	6.2165993105	6.3491885461	11.2832463324	10.9334385098	8.2479431016	9.3408721719	7.1586060392	7.6040128798	7.8056642605	6.9578616126	6.9415758371	6.9167064989	6.1559491641
PA0510	7.8592207382	9.0044083186	6.7587443621	11.7668054107	11.6687931568	9.8665590229	9.010972512	10.0411032402	9.4243248216	9.9427748169	8.7462226763	9.4804330918	7.9956781646	6.9025716784	7.2731652485	7.7949611034	7.6556509561	10.4055391619	8.8780340962	9.7723736877	8.8909128074	8.616208242	8.8223751954	9.7941734422	9.0664550606	9.7604997623	9.2886562428	9.7432945108	9.2304154136	6.7204749364	6.7691498746	7.0361259672	6.9243422272	6.812694315	6.8805059108	6.5430201416	6.7662513758	6.8572145661	11.9886667338	11.3368629649	9.0361913304	10.4265628617	7.719355561	8.5204740777	7.5951369514	6.988980331	7.5294461927	7.4316831215	6.6394024998
PA0511	7.135961825	8.410283716	6.7401972146	12.1900874643	12.3871071557	10.6563281546	9.4680927993	10.6325914763	9.8618349672	10.5864843635	9.5413695644	8.2083334499	7.4580536836	7.3977465203	6.99728488	6.9202619809	6.8884912902	10.5131068374	9.8212139523	10.6724343817	9.9023092812	10.2007553099	9.9751427619	10.4745475764	9.8915883072	10.5411956565	9.7295061693	10.6633655639	9.6570702545	6.3904766875	6.3605521541	6.8546048282	6.5676476502	5.9904921545	6.0694662339	6.0654028683	6.1554359	6.0490106653	11.4672769445	10.6877847364	9.0444319453	10.6294800055	7.2369398825	7.281717967	7.0158261258	6.762582701	7.094238876	6.7369038796	6.4433595156
PA0512	6.0831380373	7.3170778608	5.5081111361	10.696680701	11.0636720431	9.6916802335	8.9759396452	9.9150586715	8.5020012014	9.9489778021	8.542115279	7.2127183198	6.9298318646	5.753523115	6.0096646989	5.704578979	6.2335771324	10.1356678256	9.0218401953	9.9622768283	8.9754719672	8.8140237342	8.7373275235	9.7321725473	8.988245146	9.78728362	8.8992453799	9.8075719071	8.7859988047	5.4708102247	5.9414021439	5.8310816042	5.9462356039	5.6193261377	5.7016756315	5.5496410418	5.6917977114	5.5483463059	10.3967591729	9.6761306205	7.1693419486	8.5061914213	6.0873817934	6.4895872881	5.8367014402	5.9849243669	5.9646760715	5.9072458305	5.7439467879
PA0513	6.0955609432	8.0471535891	5.7673185016	11.7806508578	11.6600740893	10.1921909923	8.8384815731	10.261351501	9.0552858055	10.1395172266	8.8717337544	7.6430204928	6.6040208242	6.206985719	6.1516551479	6.201671563	6.5906069812	10.4640181232	9.0855532146	10.2023091925	9.4920866191	9.4649577534	9.3036995227	10.0534678306	9.2716133978	10.4908923277	9.1679953152	10.0513185662	9.0100616013	5.7633866968	5.7729596306	6.1678994677	6.2903094846	5.7754042553	5.6425038424	5.7540821799	5.8867866992	5.7836173611	10.5598852195	10.0433255817	7.7876315608	9.4689752866	6.059634489	6.6481784588	6.2328990709	6.5395919843	6.0534959922	6.2827549624	5.7540249173
PA0514	7.3710979194	9.1442042391	7.1682826132	11.9108397924	12.0922057313	9.9355385106	9.1254945719	9.7606404059	9.3719973868	10.0226956598	9.0648673503	8.3973867534	8.3532064943	7.4191630012	7.6221507057	7.4034365935	7.7694594419	10.0711459257	9.5884036543	9.9486016126	9.4609184153	9.4073739611	9.3782958016	10.0167208851	9.4399651259	10.1603259526	9.1563104806	10.3546085518	9.5160436808	6.995181544	6.8788638075	7.3909739599	7.5244562322	6.7455384081	6.7182379216	6.9673204634	6.9761757447	7.017349644	11.8108770493	10.8929113797	9.316411781	10.9710854021	7.4778616251	7.8436545918	7.516042367	7.8670538332	7.8464135653	7.5714624152	7.2611970383
PA0515	6.889018774	9.1425289524	6.9940465144	12.1032781761	12.174196075	11.8470596359	10.7578393289	11.6902956037	10.9360766438	11.826857978	10.735649146	9.1839762508	8.9703550539	7.0566658105	7.3957135548	7.3489898948	7.5207391466	11.7997703774	10.9545355212	11.9537409448	11.0252006352	10.9592350756	10.8594718723	11.6364421955	10.9238026469	11.8546634133	10.6998332103	11.9207492609	10.9061136375	6.3001596337	6.4005543998	7.2121758482	7.1789575628	6.3245901901	6.1132134873	6.0512843135	6.4320854004	5.8854659817	12.076035488	11.4998731086	9.5942417075	10.9969201107	7.2967748464	7.3879510296	7.582285752	6.4763200147	5.8191873193	6.3184838183	7.673519106
PA0516	6.3838971717	8.573752049	6.5950102199	11.9257631237	11.9773827947	9.9084750403	9.1075168883	9.8895600226	9.4578706285	10.0161954199	9.4192897768	7.4796414821	7.2098841338	6.7069458771	6.9720454586	6.6641167828	7.3549636457	10.1469831007	9.7210680216	10.233271138	9.4467095339	8.7684548956	9.2716853784	10.0955627805	9.2820478997	10.1227850064	9.3968316545	9.9866495815	9.6885792361	6.2059138413	6.2277155698	6.9587749512	6.8330514462	6.0763781266	6.0481807052	6.0598931012	6.0190486611	5.8318456748	11.1375125135	10.3319900748	8.2895839421	10.0117647648	7.1967077	6.8450295497	6.9204399566	6.5422539541	6.5603595365	6.3499864661	6.8894097986
PA0517	6.6250493795	9.9951394725	6.5532125031	12.9379649942	12.9733664857	9.3436950652	7.6985896839	9.0951358643	8.0592519504	9.6202934298	7.9976434469	8.0379209166	7.4593853662	6.5909573144	6.6400497691	6.4131604219	8.3989480173	9.8940450084	8.1360133945	9.4221493729	8.3936515085	8.7024458133	8.5870456514	9.3475118678	8.4846011695	9.5462227304	8.0438523133	9.7400302181	8.4880426621	5.9116764747	5.9941079437	7.1159120813	7.9893937537	6.5127145225	5.8954374437	5.7401673845	5.9438019246	5.7796578454	11.9574669231	11.2648528713	8.7300041772	10.8991298767	6.4775882523	6.5547467294	6.0109186033	5.6793291773	5.7405882724	6.0440198082	7.760352689
PA0518	7.9854136723	10.81435212	7.2079090817	13.0970540482	13.2892161653	10.6354302306	10.6209773037	11.0387947043	10.7725822967	11.0870205489	10.3444762971	9.5766878745	9.2566207575	7.3821355058	7.570100032	6.8802983395	9.5832577613	10.8957756455	10.447597904	10.7863911134	10.7514736462	10.2290289075	10.4024613774	10.6571709312	10.5812840155	10.9409490219	10.3007926818	10.9407509801	10.9181694822	6.9150903655	6.9195437284	8.0073901228	8.6099073498	7.0834937716	6.3990625209	6.4620333626	6.6998036794	6.1789878163	12.8685005698	12.1131484787	9.5304639244	11.7973378437	7.3735724872	7.2917770108	6.888829752	6.7971784343	6.5331668696	6.9878942187	8.5501105667
PA0519	7.4929713388	10.671580904	7.0478205153	13.348175646	13.3070134988	12.1899762986	11.6647642925	12.1204354929	11.7846180797	12.1383812762	11.9087456886	10.6789797871	9.8676515974	7.0212897132	7.3023886944	6.8769769103	10.4376904656	12.219312482	12.0269457196	12.1973226466	12.202663103	11.9764765009	12.0584394891	12.2984105952	11.9117818999	12.3021734191	11.8104757121	12.0592866233	11.869494823	6.314466451	7.0163674429	8.5010128842	9.9707625223	8.4477069767	6.4426129857	6.1016444183	6.8890764155	5.9817561012	13.0831000325	12.7554756038	10.0747605216	12.1987212474	5.6802349416	6.8555217856	5.959683779	6.262012938	5.8811649619	5.6457941994	9.2722607255
PA0520	7.2714884827	7.3304839507	7.5017684328	12.5382779299	12.5657039851	10.7283855834	9.9762196633	10.6769235542	9.7405717683	10.5962743297	9.7980988124	7.4917829342	9.1832130723	7.519331731	7.4804750554	7.2366961874	7.4610205555	10.6974044937	10.2963349053	10.6205813929	10.0188428724	9.6803457064	10.3920847309	10.6596633158	10.0253714865	10.6898261072	10.1409429502	10.3753632999	10.1410211128	7.3816107671	7.6147298242	7.0910091935	7.558156167	7.8435943613	7.3422305196	8.061010147	7.6068762239	7.9684651063	11.6065103544	8.7894573283	8.1908364254	8.9203962307	8.1647991519	7.9829576973	8.4175122356	8.6350531189	7.8972302579	7.9818357958	7.425330941
PA0521	5.8681771041	5.9427041865	5.7924946991	10.7959229324	10.644593385	10.797211364	9.6082192452	10.84634169	10.1145347032	10.9269627937	9.6045291022	6.5786483258	6.7632054703	6.5685314515	6.264808764	6.0371167648	5.9615642718	10.6122288628	9.7304559304	10.3806278246	10.1732565247	9.3019302686	9.7759408996	10.4596639157	9.7421513479	10.3759395087	9.5209692278	10.1390050145	9.8962351126	5.7427626401	5.9138036314	5.8771824097	6.0009491061	5.5646711539	5.6669190051	5.6002563604	5.6157343936	5.4858772732	10.100713208	6.5286582342	5.7551183915	6.7168083204	6.6634045286	6.9977181351	6.225376535	6.7544226543	6.3871491889	6.2858822046	5.7238441026
PA0522	8.4138279527	9.1441643908	8.2910632913	10.6127442639	10.7020712454	12.0974191288	11.7199472142	12.009653861	11.7668073887	11.9602066287	11.6335512357	10.3097342238	9.9207947534	9.0412342268	9.7837754236	10.0834050755	9.5025783446	11.949788527	11.9668687025	12.0675615578	11.9416887589	11.2998517081	11.9179916092	11.9801659631	11.8041144114	11.8384721698	12.0346089177	12.0197962151	11.8240994493	8.7488964412	8.6303721044	8.9546058036	8.7364186673	8.2059826785	8.2712285088	8.3198215943	8.3576788013	8.4328437454	10.8146767262	9.2408573086	9.0117241353	9.1554698076	9.896571264	10.6679794505	10.1764404041	9.7444592958	9.8160399691	9.529604629	8.4940091462
PA0523	5.9522442491	5.818633491	5.5669280281	12.7127099968	12.6959817767	11.2550447083	10.953144909	11.480652043	10.9368433008	11.3102331163	11.12498674	6.8407191385	7.8149962818	6.3858588579	6.1833888346	5.6851360996	5.8646533396	11.406637456	11.2709480854	11.4237762681	11.1645109437	10.6578797987	10.879011384	11.1555503958	10.9888925607	11.3502743594	11.0897429779	11.2409487844	10.8679313258	5.7615511641	5.9023799319	5.9258266118	5.5841107203	5.3176348069	5.5555985382	5.4269347508	5.3478081487	5.343273371	11.8325715593	8.847291834	6.1435601612	9.2562608108	6.1137501665	6.2041174558	6.2333775919	6.9426212491	6.2777465283	6.0714112183	5.342449779
PA0524	5.3296127094	5.119399826	5.3279025937	12.7407100834	12.7583164237	11.2150205295	10.9314403788	11.054221586	11.2072853233	11.3983462743	11.0379222582	7.1295029454	8.0550971579	6.0578650945	5.9471340203	5.8834930057	5.1688838637	11.3290373421	11.124762964	11.2243513743	11.2069968989	11.1310615296	10.674700558	11.0348534409	11.0514067674	10.9373852674	11.0104170512	11.376028039	11.068004798	5.3747813496	5.4375000788	5.4439354293	5.2287279111	5.0007425344	4.7783201291	5.0863324705	5.0186099344	5.0069740318	11.9972408817	9.4046403576	5.2468693373	8.5564846084	5.9822421984	6.0286015698	5.4626542146	5.9344162517	5.2814472834	5.5605715123	4.9375551978
PA0525	6.0022379346	6.3759513517	5.9678580357	11.2687330144	11.2593125472	8.9279737136	8.5281934729	8.7727499088	8.822041798	8.6653615668	8.88690899	6.8774614818	7.9834681742	6.3986142876	6.5282423109	6.6012250939	6.3908235731	8.8644726472	8.7543610961	8.8875503946	8.7813591992	7.8100214036	8.4767888905	8.6591994941	8.6214967042	8.3649705292	8.5387395359	8.7499528836	8.6885932449	6.0298326637	6.2415697619	5.9942957536	6.1602028917	5.7678178628	5.808322851	5.7644200503	5.9386420498	5.7424911034	11.1786726486	9.0326055814	6.3287352073	7.2165256248	7.1741106465	7.6442717635	7.4484690166	7.3732594403	7.2117300025	7.1101326502	5.5568142088
PA0526	5.905720905	8.6998979549	6.1205586523	11.6075908832	11.4550873166	11.3667249201	11.408731151	11.0439949078	11.423544469	11.4124277383	11.2530374937	7.1279630288	6.8503149311	6.7308006329	6.3286353482	6.3533209018	8.9891880713	11.4018829411	10.9646486138	11.1785445304	11.3431695581	9.9655229094	11.3607710241	11.0421331495	11.2712433236	10.8165065287	11.2784732055	11.3521353873	11.2847612185	5.7848746012	6.0694334931	7.5914350198	7.8557017723	6.512765818	5.774506694	5.5041008046	5.7217382003	5.3237575949	10.4414473958	10.1452686033	7.6304795856	9.6678309963	7.3247801737	7.5326586741	6.9309705982	7.0182169075	6.6992720056	6.5442780835	8.671457043
PA0527	6.639241482	10.8039327405	7.1923614144	8.8603862489	8.7488433488	9.0418569207	9.1908125063	9.2355747361	8.7738062591	9.2431663745	8.8100737607	7.4419685901	6.6559533955	6.5857037956	6.1195086168	6.6270321919	10.27031193	9.1694830735	8.8159222081	9.0897455996	9.2628882993	8.4549207021	8.8971077656	8.9628622966	8.9585304919	8.6447531583	8.9868428374	9.1419215319	9.1940176032	6.4953238006	7.5099125056	9.8709426964	9.972874415	9.4813378275	6.1898008066	5.9630056902	6.5752851952	6.1449699367	5.6454354432	8.692822675	7.9836610223	7.9687349606	5.9765740827	6.8209040612	6.5053035705	5.9980001867	5.7410689772	5.5351641918	10.019091691
PA0528	6.7340111373	6.8712954949	6.7714400585	6.7221927569	6.7963901177	6.0224749656	6.5005681226	6.4056910705	6.4241488401	6.0691698998	6.3772008946	6.9367119402	7.2073119977	6.256079313	6.391614122	6.4246498854	6.9624127833	6.094251878	6.8530774329	6.8041555162	6.4714812684	6.524374908	6.4151655016	6.0899724082	6.6244632856	6.4228548095	6.4353456237	6.7038820539	6.5010263745	6.455034718	6.9193713613	6.6683755602	6.5603034017	6.1110846384	6.2714917931	6.3055475604	6.3548710423	6.2369141544	6.578311307	6.3625866358	6.5338114259	6.6034150521	7.3010533864	6.4699621425	7.2720124475	6.838403304	7.4081598897	6.8411484328	6.4308896722
PA0529	6.4564683487	8.5452456115	6.8252582825	7.7004817371	7.7256818707	7.8327090336	7.4639116508	8.0078909653	7.7113215566	8.0386015768	7.5374348367	7.6033248314	7.9266978533	8.6353303224	8.9586511469	7.9849281743	7.650336909	8.3366932601	7.5349086489	8.6514343445	7.5951051532	7.6205009028	7.65897307	8.896195566	7.744604739	8.3358144247	7.5553687109	8.5165474612	7.4341450671	6.9274701224	6.7633293052	6.5847600482	9.1390677804	8.544798871	6.4987527138	6.9422368471	7.4907876002	7.1209657794	8.3243274631	7.9689032802	7.2867595837	7.1346733884	7.4780023665	7.2177303126	7.4411188688	6.7271936197	7.1252551459	6.9507774861	6.2674708151
PA0530	6.5156053659	7.5556686694	6.5487333605	7.0714587209	6.8591655368	7.2740707849	6.9407243292	7.7750055653	6.6264057641	7.4741997419	7.1986667211	7.2456881648	7.2723564939	7.8426787252	8.0855805022	7.3045361327	7.3962999418	7.4542339965	7.2123686422	7.6106767378	7.1766239933	7.1958558507	7.7789951324	7.4989086006	7.470139575	7.2378736586	7.4206815604	7.2803612122	7.4210011985	6.5112583943	6.5981519565	6.593489784	7.7405643829	7.1123990124	6.4398782781	6.26640024	7.0249951482	6.1884817575	7.6249243487	7.4999133286	7.0376898203	6.6948701602	7.7514464086	7.5567813439	7.3878657596	7.8686587186	7.7695358228	7.2068398197	6.2029858436
PA0531	5.9215411578	6.7009466879	6.0593571384	6.1532623365	6.2328483501	7.4138280907	6.7661936608	7.2167761546	7.1816275524	7.7528508105	6.7185807474	6.7183040258	6.3479049412	7.3864009594	7.7745279249	7.1988191661	6.8570383325	7.5947726766	7.0825697382	7.7883249599	7.4673482428	6.6749310355	6.9364048586	7.2286574986	7.1446704535	7.1727340914	6.9644494708	7.1439495285	7.2660072143	5.9664956596	6.0208610517	6.1227612919	6.215240882	6.0880074935	6.033326567	5.7943099263	6.4689203059	5.7944981429	6.6584711818	6.6286872472	6.3317889467	5.9678896281	7.3191606355	7.1675847091	6.6270951616	7.339467489	6.8476458668	6.5578044776	5.4891349995
PA0532	4.9215031438	5.192816656	4.9102730001	5.3671821434	5.3175292571	5.4202218429	5.2468279419	5.2648760108	4.7966602615	4.8861045694	4.9020231356	6.8457457912	6.1524846331	6.3659298526	6.5381663043	6.084044032	4.9963037578	5.1585684606	5.0951210281	5.208788177	5.2906715866	5.074173737	5.3955368023	4.8971355727	4.9626294529	5.2168427206	5.1543092323	5.2748366877	5.0172248634	4.9614257293	5.0389135491	5.1576647015	5.4094037339	5.1340270299	5.1790210687	5.351472503	5.3269458945	5.3426837803	5.4106642852	5.6465576809	5.3478675264	5.4747581688	5.9431657466	6.2943246021	6.5355788881	6.0267697059	6.6253664885	5.7825763029	5.8002209701
PA0533	6.0637191754	6.1823033906	6.8759505992	6.286709929	6.4246719249	6.2836202851	6.4290612945	6.9105620283	6.2245312723	5.9141100923	6.3969706146	6.0191590629	6.4500224629	6.0225817725	6.1614312283	5.7456814744	6.3086334	6.8137371105	6.4894975076	6.2467768465	5.8243873949	6.2661344924	6.3687182584	6.4213506316	6.2247677616	7.2692015481	5.8093932059	6.7094786907	6.3336679155	6.4015533014	6.1972188074	6.4551262432	5.8319593199	5.8698367447	5.9440707121	6.1177445399	6.044939714	6.0126889852	5.8168178827	6.1286532526	5.8817618483	5.994094832	6.5576894754	6.0525469267	6.7795497383	6.1021967571	6.945495982	5.9858618475	6.1853905398
PA0534	6.446187548	7.0504529154	6.4304940933	7.6595853865	8.9228384605	6.3386591424	6.4671933214	6.2743806471	6.2379787559	6.3181431691	6.6293231665	6.4712554217	6.4537612064	5.9675607527	6.3333516484	6.3826243223	6.8142599821	6.4193079535	7.1619286647	7.2932552621	6.496959767	6.9171423061	6.8361917839	6.9773309992	6.6295260836	6.8944173168	6.6738533714	6.957980081	6.2815257891	6.1352606315	6.4297385424	6.7298187529	6.2647689751	5.884458393	5.9362284726	5.7591652202	6.1190487949	5.8505006753	6.327780353	6.3307628445	6.224684563	6.376365051	7.0493084308	7.1958129825	6.8814190728	6.9229979117	6.7399077105	6.6490449779	5.8523146319
PA0535	6.6596174146	6.4775625818	6.6312683937	7.0745910326	7.4024543469	6.0504879785	6.5530398194	6.5078464236	6.3954796939	6.1795203684	6.4503648904	6.4519991188	6.9282192375	6.135149105	6.3350023228	6.4870250601	6.5196545353	6.2035977104	7.1177991537	6.1940262162	7.1535508839	6.4473206535	6.1178851221	6.1630261048	6.7005713257	6.3686029435	6.3778945796	5.9664802052	6.4495952668	6.7412465665	6.8046290369	6.6285854694	6.3612249512	6.5074911011	6.4430534414	6.4451172165	6.1225440102	6.3149669335	6.0379429567	6.2720558302	6.3689503406	6.1030850165	7.0794406528	6.4943700587	6.8856456127	6.9602841113	6.7355732241	6.8651657235	5.9850162609
PA0536	8.9356974868	8.6977921882	9.2929640334	8.5310827768	8.4299119946	8.5331183849	9.2026500343	8.2640440731	9.1361125798	8.7330946697	8.855811235	8.2889185357	7.8098350827	8.2076144323	8.9357841043	7.6954571824	8.7935387831	8.4237053006	8.3724840223	8.0457294581	8.8522119735	8.5062292798	9.2716160366	8.2836412923	8.7103571865	8.5053025206	9.0951684151	8.0693708295	8.9111577979	8.6223902743	8.7298826562	8.6261864358	8.1374220801	8.2955612558	8.2208658038	8.4082205098	8.2579471035	8.0751293905	8.3344498137	8.494205854	7.9360639826	8.387947688	8.3941826515	7.952439253	8.4559553144	8.2191123378	8.4466326712	8.1685171983	8.2905841343
PA0537	9.4091950685	9.887314777	9.4573550724	9.2330589371	9.1217964314	8.2244139446	8.4759004331	8.4158760188	8.5941226524	8.6681154431	8.0566080672	9.3233810299	8.8555593987	9.8386625483	9.5381026362	8.7834283143	9.8023247917	8.7034714676	8.4661733669	7.8393793579	8.8376202434	8.3192862213	8.9036657578	8.4007914237	8.5758077507	8.3526780909	8.0289980078	8.0495245031	8.6068368522	9.2986319023	9.3195568486	9.09073015	9.4135539905	9.5107646889	9.8055856241	10.1638123479	9.7203556116	9.7942969173	9.5914091006	9.8852569398	9.3901649463	9.444861864	8.832592429	7.8050086084	8.8698063302	7.8582988641	8.0853829287	8.4931885146	9.4265845159
PA0538	7.7442767472	7.4685196989	7.7286817358	6.5832489393	6.8113686237	5.8672671881	6.3424508623	6.7508366597	7.0066750492	6.3221376335	7.1659948654	7.3747491883	7.1415514525	7.0669848698	6.9878264246	7.3213962516	7.649513406	5.6343004946	7.15407852	6.3312029133	7.2165290554	7.4514340964	6.7058114837	6.7078469327	6.9905370344	6.2048040023	7.0115012103	6.5419850583	7.0931535552	7.7006173839	7.7008407115	7.6537530738	7.3507206384	7.4153774714	7.3557290066	7.1265725941	7.9363469562	7.1447656296	7.1080965737	7.0766913644	6.7257875643	6.4542398279	7.2600565336	8.4064460905	6.9569682929	7.5835612179	7.4354152276	7.3649634432	6.87518899
PA0539	5.4886010678	5.2945645283	5.295506779	5.6946606513	5.4836329316	5.8315130293	5.8407253291	6.3433407616	6.2739354455	5.9681326809	6.251544932	6.414324033	6.2103192721	6.0005331951	6.0715113427	6.369454127	5.4655819188	6.0147939209	6.3895764371	5.6861194287	6.0866384593	6.1378071683	5.7839581184	5.9303616708	5.9422207826	6.1830400396	6.1619694695	6.2841148771	6.2126727529	5.3251993167	5.362817168	5.3202371414	5.4106218726	5.3089340749	5.1641271666	5.2214363675	5.3097389016	5.1568974306	5.7245923319	5.5125860977	5.4206945597	5.3950510439	6.8966700457	6.6880687268	6.6918109519	6.4679232718	6.5712979934	6.3291662491	5.4785128845
PA0540	5.7301478489	5.4169272728	6.2793038884	7.0276521096	6.8837989585	6.1047554778	6.5084942135	6.5483127409	6.3622779511	5.8442430513	6.0849095225	6.9554845408	6.7261937175	6.4654714007	6.2204684368	6.4221191221	5.3672710607	6.3568128269	5.9859154732	6.0664528241	6.6572935518	7.3570715516	6.6169111597	6.8394232971	5.9355331927	7.1625868781	6.9373247271	6.9543516132	6.1228886808	6.2368384855	5.9535461044	5.7000500782	6.2848123106	6.2535469961	6.4982688242	6.834625032	6.7275007084	6.5851701173	5.4389661009	5.4864882557	5.8762933806	5.8427143781	5.8134156459	6.1734025516	6.0635242427	6.1431939307	5.9217006827	5.8955423648	6.1548332859
PA0541	8.9667153797	8.1032232178	8.741912637	8.1138358683	7.9694231799	8.2403891788	8.0553669917	8.2337630908	8.2306338119	7.8430818092	7.797838963	8.1032924634	7.792018697	8.3966966011	8.4042615909	7.6551225258	8.3290622678	8.1682648526	7.8064857911	8.0687181381	8.0123641509	6.0389015743	8.1132268125	8.1816682188	8.0098456766	7.5142367212	7.7894799664	7.4094124649	7.8367490505	8.8472859567	9.1052946694	8.9250270278	7.6902446902	7.81422601	7.202387525	7.3098110718	7.4323013704	7.4386864615	7.7732616212	7.9414451619	8.2556602302	8.2885646132	6.5290434189	7.1224538199	6.1447988714	7.0474875277	6.0674090947	6.5079002964	8.2520647892
PA0542	9.4512457258	9.8898898048	9.311619327	7.7019411907	7.8510513407	7.2949514957	6.9492803496	7.731352246	7.5437165539	7.4877571559	7.0913037766	7.6624819263	7.1096832623	8.437312777	8.0181116409	8.0607367894	10.0509972131	7.0929439442	6.8973662904	7.0506823042	7.2100037743	6.1075358577	7.1793107462	6.9271290434	7.1631331379	7.2580264829	6.8155490363	6.3727385525	7.1550229001	9.1971906557	9.6273123699	9.8324230087	9.2793155449	8.4326799427	7.7537266518	7.2189203415	7.81013195	7.2939112055	8.4029565669	9.1581227679	9.0437255889	8.9911809376	6.2990677753	7.7323133342	6.8268746821	6.6982054777	7.1103451541	7.4441780825	9.7048695162
PA0543	6.0374667065	6.1599082781	5.7418462435	7.9672559717	8.0485995692	6.3177098156	5.937545675	6.3511557111	5.75054516	6.2499314905	5.8088710411	7.0408657385	6.7038642287	5.9261257773	6.4579916629	6.8868451871	6.2868770964	5.8476826291	6.2456438216	6.5563397997	6.177168597	6.4200901961	6.1789178606	6.0007421509	6.1653281725	6.8510116853	6.331773782	6.7639227151	6.0939586048	5.9380809587	5.7427000952	6.0290544995	6.6478639436	6.3041316338	7.1705567786	7.3239042529	6.9772224189	6.9754474555	6.5338722936	6.4199744936	6.4027120601	5.982712138	8.1029507333	7.328537507	7.1793110878	7.4023344527	7.384200244	7.7222032417	5.8574516174
PA0544	7.8696690906	8.1893914239	7.6647202094	7.8338794436	7.7059630849	7.6579458803	7.8745905589	7.8539286163	8.0663022465	7.3233536757	7.7575827879	7.921184352	7.5439290303	7.7361969603	7.50147597	7.6770277125	7.8772623623	7.9284175985	7.9493621198	7.9811228798	7.7888661433	8.140355407	7.9234610715	7.7852602953	7.8694561394	8.0448734164	7.7123630153	7.885473751	7.7446861194	7.7047322378	8.1091693043	7.9515819752	7.6619962567	7.8448891563	7.6069529897	7.3888486236	7.6176930502	7.9362028547	7.2040390654	7.4339032362	7.4500294024	7.5682156876	8.0376189799	7.8148101258	8.1049162587	8.1253953161	7.7412591125	7.4107315363	7.6763553701
PA0545	6.8943378836	8.3787739267	6.6355205547	7.7077258965	7.3251408753	7.5160522555	8.2791495783	7.5554823335	7.3208697518	7.5161758778	7.5366836643	8.3573478428	7.633952618	7.0706199536	7.5276849787	7.8000936981	8.2578673444	7.7767455284	7.2577693379	8.1482426914	7.3025866125	7.7392635796	7.5058540766	7.9190151176	7.5249930278	8.1256344007	7.7643395747	7.933148745	7.5744105727	6.9485609908	6.5130373996	7.1657163883	8.8072343441	7.124256909	6.7191897932	6.2291225491	6.7819078558	6.3275774355	7.0679403901	8.5738304257	8.1319213807	8.4980960967	8.4175065431	8.8459886385	8.3277098011	8.4095812491	8.5221201329	7.7372643643	7.938390348
PA0546	10.6793592511	9.4127151457	11.8013502607	10.1755318077	11.0027953466	9.636824092	10.8097409968	8.5792111594	11.166767405	9.6263168885	10.3392692937	9.0882246944	9.389785759	11.0546334614	10.893459181	9.2697961051	10.4189837319	9.5118160201	10.1686455059	8.7800060318	10.7308886484	9.1479405274	10.9143172907	9.2733829503	10.5066131185	8.0149427506	11.1568279329	8.3070044617	10.3386172104	11.3227662968	11.25097599	11.048350555	9.8686093114	10.177584334	9.9034158533	10.4231705439	9.7589278649	10.3001840044	10.2038365524	10.717895518	11.1365799795	10.9495180939	7.862648261	6.5672368703	6.9852913108	6.9301012794	7.2441463545	7.628152106	10.784161124
PA0547	9.3519278098	7.1358234915	9.2207962715	8.4546777552	9.4284228343	8.5081709712	10.0693705508	7.6223600077	10.1990678769	8.5853295553	9.996146818	8.2177593894	7.8964479089	8.2674386475	8.4566428748	7.999236819	7.5907221066	8.1640412795	9.5156300012	7.5170165422	9.8656118275	7.3339724114	9.803755904	8.3209389043	9.4914057307	7.61972444	10.1828376452	8.2793049665	9.8485507103	9.2288472645	9.4785012873	9.3058943071	8.2784943237	8.6464963924	8.2660330089	8.3532961168	8.4968979854	8.8408491909	7.997376175	8.6654163088	9.0284946931	8.1959487172	8.3444000676	7.2390121619	8.8680184314	8.6768436188	8.8702432904	8.2425807209	8.8100522741
PA0548	10.3725695639	9.4509002461	9.6972648513	8.37411167	8.6721005662	8.0079999349	8.65417884	7.3890170896	8.8348429331	7.8753306763	8.2298538281	8.7497081396	8.1486782784	8.9663920343	9.4837704815	7.8942763857	9.5897264172	7.6211614824	8.7156566485	7.1221130982	8.6743679188	6.6874282467	8.2875946427	7.4060402158	8.1899105023	7.6008355305	8.452677433	7.0204259995	8.4838524586	9.7406521237	10.2565151331	10.1649975986	8.9984566506	9.3960873219	9.000881436	9.4359998604	9.1344153203	9.2994716101	8.6056594324	9.0088895621	8.537148902	8.6013920802	7.8064141538	7.3761318621	7.4246676096	7.3002164596	6.891733667	7.5937205512	9.4244817053
PA0549	8.9715812131	8.190959581	8.0448320571	7.7094504113	7.4705598787	7.7894203843	8.5324677074	7.3592035224	8.4910389265	7.7573668887	8.1913914671	8.4868371306	8.408629399	8.2855502824	8.3874909702	8.8008623693	8.3026430368	7.8708821902	8.3203175844	8.1287289918	8.0237984476	7.31886901	8.2803280521	7.9209029875	8.2898396161	7.9115243726	8.3850287734	8.0567263631	8.0107464342	8.139110013	8.5855598173	8.6152391899	7.9054909613	8.0664056533	7.6025398434	7.6702482234	7.7126318921	7.6870459134	7.5813559064	7.9943157263	7.5084023054	7.7584742664	8.3190218859	8.5847746495	7.9675728459	8.3010736386	7.2602722682	8.4086336064	8.7784256684
PA0550	7.0952276014	6.091679644	7.3263856412	6.4084959311	6.3797407351	6.861168238	7.4302551616	5.9277320418	7.5015537499	6.8800555738	7.1347395843	7.6185350044	7.3730281494	7.5540815072	7.2487766491	6.6514974734	6.5336218631	6.621104308	6.6704017601	6.4257475129	7.4424329194	6.2883344017	6.7524330725	6.9620900868	7.2332582831	6.3571089946	7.4354070263	7.1044676127	7.0793612204	6.8710049118	7.3421054187	7.2867460883	7.1532683602	7.448424883	7.1886924292	7.2416842723	7.2732590407	7.2436324347	6.1994281309	6.1870546612	6.4835433145	6.6567903583	6.5938461675	6.9538490035	6.6770368867	6.1247298341	6.3825820253	6.384730892	6.8055290642
PA0551	10.1543204066	8.9191273723	9.4832650501	7.1429133475	7.6883862342	8.5120673944	8.4225137333	8.6941796848	8.3690527668	8.1789454646	8.4204759809	8.6593870902	8.3020043079	8.50084861	9.0173754098	8.9654727772	9.001564752	8.2499495768	8.7088023506	8.82978963	8.6902502545	7.9849274471	8.5739341254	8.4430163743	8.8458752454	8.1995321848	8.3447752825	8.4889167057	8.3839881055	9.4034105055	10.1529507504	9.7996155721	9.0408512068	9.2078130218	9.1638179861	8.6197285965	9.0452988693	9.1201144256	8.5219119959	8.4823173247	8.1397674934	7.9017209866	8.2273216083	7.8349875382	8.130039684	8.2845523133	8.1798380349	8.228443613	9.248243118
PA0552	10.2500869327	9.3765344631	9.8036697964	7.4315867956	7.3824095265	8.5554329381	8.2203613271	7.5947643157	8.4859065072	8.1993594016	8.0527427279	8.0143301387	7.5779636346	9.1586446748	9.2736735246	8.2818759243	9.2836424616	8.0183918709	8.2787820334	7.8405994156	8.1293274275	6.95144812	8.3339241529	7.8864909263	8.2118715884	7.6253953037	8.2151996709	8.1475030767	8.3802926739	9.7828557397	10.2010505711	10.1982163525	9.1684515888	9.4112806761	8.3253794425	8.14982487	8.4922981347	8.443776195	8.481029574	8.2270071945	8.6350531189	8.8507991629	8.2034386412	7.7950409703	8.0367956974	7.7409559501	7.8840631435	7.8719437962	10.0250697357
PA0553	10.1384152819	9.0351038707	9.1526679526	10.3296649681	10.2674237914	8.824297949	9.2136235496	8.7274455033	9.1017978669	8.7307041578	9.2140423528	8.877453671	8.452712412	8.7943561671	9.3967288057	9.3418238295	9.1491743357	8.7176607121	9.0092939607	8.6201329949	8.9774453995	8.4172548878	9.1151023176	8.4694081528	9.3194421942	8.5836998594	9.2917808111	8.965702044	9.0567687077	9.1562357646	9.7073159314	9.7392776058	9.208637955	9.2806188415	10.0733261789	9.9216505409	9.8675468582	9.4609365013	8.7951522891	8.7532962711	9.0233379998	9.3101288286	10.8725969054	9.6200383287	10.3986468943	10.1210921623	11.5791847806	10.3136495872	9.8122508381
PA0554	10.0910920218	9.2478605382	9.3669665503	9.8707829197	10.0444368824	7.6727699609	8.2147208428	7.6009050281	8.4853566649	7.8418595619	8.6952152985	7.9458309498	8.2479196952	8.757084786	9.2491777897	9.0342292213	9.224174619	7.8625092889	8.3512618641	7.6533932776	8.3423461151	6.7388649255	8.1994173686	7.533166817	8.0155395467	8.3162718022	8.1335619703	7.8547961616	8.2719096275	9.6212712802	10.1517024593	10.2724183113	8.8469944816	8.9550634031	9.2248163367	9.4929123926	8.9913564192	9.3345464577	8.7456213765	8.6964623269	8.3895985539	8.4943199731	10.3537353335	9.032754417	8.9288005753	9.0642937197	9.5934098779	9.5790617796	9.1675893576
PA0555	11.3145117198	10.7033961136	11.32227577	11.0782363124	11.0124107183	9.1800891994	9.6426814721	9.2894015282	10.0427499411	9.4414747186	9.9713712167	9.4256485364	9.2822919907	10.4690766031	10.0872265193	9.4238477274	10.5652472072	9.3240799997	9.1934657564	8.8083674767	9.8448930069	8.3615860738	9.7040254151	9.142932347	9.3783315195	8.7432655247	9.7297859755	8.6355858895	9.6195711039	10.9548629942	11.3138724481	11.399786374	10.123213724	10.4234585252	10.4115084028	10.9339837433	10.2061384662	10.5750368417	10.0843091358	10.1219602587	10.2767985204	10.4777035806	9.9003914462	8.6872432933	9.4117588556	8.1202833215	9.443159951	10.021701461	10.8994184745
PA0556	8.1466403609	6.6445590148	6.8715645134	6.2671662305	6.4057914361	6.620982929	6.2036325464	6.5571260389	6.6216874646	6.8486378893	6.6038455921	6.4010011526	6.4175147763	6.3666025273	6.1424884766	6.3183572167	6.6855624381	6.0769512694	6.410349106	6.6289880907	6.3403881118	6.2295710698	6.3088582888	6.3380416729	6.3876923015	6.4521623228	6.5409748168	6.9396935767	6.6931115057	6.7618628363	7.2743423326	7.1972258029	6.230457386	6.2321875513	6.347002054	6.3237761486	6.1570675683	6.3617571799	6.1868297148	6.0954856369	6.2158124335	6.4142924591	6.9712259994	7.2803807391	7.1418621862	6.8777998064	6.3554307091	6.9750468519	6.6865570311
PA0557	5.2091299309	5.5822187973	5.7567521397	6.4678378351	6.8195042481	5.9935058323	5.7111588136	6.1520947496	6.0872325951	6.1956529518	6.2931319893	6.8493160701	6.3932411276	5.6803551699	5.7106554741	5.7764829238	5.4518323976	5.2941860793	5.8248693934	6.0689467065	5.8649854654	5.3359415289	6.2449110384	5.9577510583	5.5644061448	6.3876572406	6.0813345985	6.615529577	5.6006200098	5.4199616999	5.7517543146	5.5819826958	5.8723420623	6.03209755	6.8384621454	7.0767395226	7.0550356546	7.5125971634	5.019080547	4.8941566518	5.4456795578	5.4643471974	5.8278076439	5.7794547357	5.9626787541	6.1646274393	6.2084423015	5.8027480921	4.7186085776
PA0558	6.206163175	7.2080997413	6.5515841661	6.625403235	6.8202336749	6.7426855879	6.7022802785	6.6456235272	6.2883074015	6.6840352265	6.5996241617	7.1339056607	6.5344045962	6.3697501072	6.4872392211	6.7588898483	6.7112714153	6.5313062816	6.8406843379	6.3584699679	6.6128595632	6.6165194807	6.7096503206	6.4176426956	6.5481994194	6.0272905197	6.7678508892	6.5521823096	6.5340746988	6.1942999085	6.4830286558	6.455320043	7.6039856522	7.2757770411	7.5704354602	7.7288825651	7.7098446452	7.2627324851	7.8095719962	7.6074166121	7.0556246116	7.2917653144	7.7178038479	6.9028669328	7.4655921287	7.24519889	7.5412061984	7.7139828922	6.6165674694
PA0559	8.142840791	6.7249066222	8.0632530584	6.6055369582	6.4543269061	6.7240507245	6.6327364727	6.3058019242	6.6394314625	6.293281583	6.4352619308	8.7196419743	7.636307877	7.5189543492	7.0524385547	7.6734645223	7.2235149685	6.5119393466	6.8883845074	6.6197078695	6.4072839184	6.9880750349	6.7430941226	6.4593022016	7.133515524	6.7895241694	6.5910153099	6.6974368426	6.9432868417	8.0268160902	8.4625277437	8.3146160231	7.1206335605	6.8445524754	6.7160689128	6.3976711864	6.512082424	6.4960115563	6.5254580005	6.610680671	6.9532371577	6.9845076518	6.923338086	7.2737027359	7.1454321629	7.3428001192	6.5936330679	6.8760372363	6.8597038587
PA0560	7.1243340486	6.9795975798	6.7830929568	5.9642396114	6.0553802031	7.7674927371	8.3707628806	7.4414735071	7.8240300655	7.6598983867	8.4665554343	7.1674416122	6.718538731	6.7362429361	7.0205213549	6.9816863728	6.9387107827	7.292567786	8.7132066237	8.2469812306	8.6992657648	8.6832367502	7.8292784684	7.3283004833	7.6532274684	7.5893633172	7.6918059201	6.794400698	7.8692470073	6.9420569824	7.3191782337	7.5159159696	6.7728166493	6.3878270416	6.1975867976	6.4016144099	6.2424577924	6.1610078675	6.7536816432	7.0508715485	6.6496109725	6.7786638476	6.2921038593	6.864300617	6.802569946	6.6156810818	6.5689539516	6.3254313945	7.0516927235
PA0561	6.4213012933	6.0978324017	5.748407927	5.4577697521	5.4128435254	5.5528247996	6.0984399638	6.0783962704	5.4743079216	5.5902372194	5.9600804124	6.5336067284	6.4136013412	6.846145375	5.7204545542	6.1494767655	6.194387854	5.473108525	6.1540607228	5.8115584379	5.8782552393	6.9138564098	6.1349186638	5.399942965	5.7295076692	5.3955327345	5.8084929203	6.2036637256	5.6540061812	6.395304036	6.3717644963	6.3318134029	5.308353121	5.4124158564	5.5415936744	5.3862799682	5.3658882729	5.3103266589	5.5104589024	5.7799730442	5.6754414848	5.9566329147	7.206713795	6.6758044014	6.8219588204	6.4920965913	6.3948413323	6.1639353484	6.1056059382
PA0562	8.6274123061	8.6098658067	8.5894372352	7.9602528251	7.9767170635	7.6947644385	7.9527241936	7.4453480491	8.0181119237	7.2817070135	7.8444393984	8.0149965322	7.8560046413	8.26771734	8.6868621842	8.0114216956	8.6640881142	7.2409501689	7.6120269526	7.5376451624	7.9496945438	7.31529107	7.8077165025	7.6263298694	7.9221709422	7.7820617297	7.9503109999	7.8192071826	7.8825247028	8.4620918338	8.7316618233	8.6904485314	7.9478728026	8.0527592549	8.2076177523	7.9255673448	8.1457850747	8.0781931571	7.8999400064	7.8996203989	7.7230816638	7.6171238169	7.5839944809	7.5173684703	7.9820741526	8.0056762205	7.7596487386	7.7502507831	7.9206595629
PA0563	9.8238952533	9.8441495805	8.8824957117	9.5882334712	9.2894765668	8.8272691919	9.6976317196	8.5694609407	9.7840126123	8.2971402318	9.7560502377	9.4851352348	9.7499791999	10.9001348208	10.6995478907	10.1979559368	11.3516759664	8.6273772327	9.779820921	8.3788205838	9.6939296482	8.2179927388	9.192369679	8.4733054258	9.6203965911	8.055932926	9.5886175606	7.911246699	9.460474815	9.3088431383	9.7112454548	9.9987108904	8.9503149639	9.4583065765	9.7614997633	9.5331533329	9.7101987408	9.2550052154	8.2277970935	8.7371752886	8.2453860643	7.7295602012	7.4205217829	7.3826022291	7.5451648768	7.4417844678	7.9202473658	7.2811761768	9.5619896422
PA0564	7.0237368026	6.9402743611	7.3467275834	6.4187111255	6.4182975126	6.4202108042	6.2654102643	6.0484113384	6.371784088	6.0479864747	6.346547545	7.8015872253	7.7675442447	7.5216834061	7.1302590069	7.4675240605	7.2389754774	6.1786227298	6.1150850959	6.6179618814	6.3770596659	6.1409935111	6.4000847916	6.2707327574	6.4361789573	6.2404693048	6.4632645705	6.3853626158	6.5913808549	6.9069955053	7.2769434591	7.2696473124	6.7187935594	6.7617984389	6.8247197618	6.4372658784	6.670590367	6.5675678433	6.5234900821	6.6376367349	6.6395970302	6.487865013	6.6919062245	7.3032890818	6.917951847	6.6200193189	6.6697905279	6.6294162784	6.6599809584
PA0565	7.0886905021	6.8774362199	7.270144788	9.4693779401	9.8635487952	7.4936862219	7.0813088068	7.6082562475	7.3884953938	7.3241575426	7.1013646114	7.7648854871	7.4375572638	7.3678485574	7.2504472448	7.3418203587	6.7918881845	7.5277810204	7.4745625529	6.6018423988	6.7355903747	6.8485387086	6.7801297595	7.5212906142	7.2317018325	7.2808414215	6.8924265391	7.2557910452	7.2534747346	7.2443343007	7.0860242222	6.8262402497	8.4732361809	8.1858374367	8.8838160663	9.6283275409	9.122011441	9.5087692263	8.3273248503	8.5963177764	8.630725264	8.0606714271	8.2332590865	7.5641161049	7.7386286943	7.7181406018	8.0310713777	8.3107497736	6.9613411963
PA0566	7.4345668804	7.6972882106	7.7880109193	8.725169138	8.8746363781	5.6554444972	5.971266804	6.6495774365	6.2654289403	6.2109872451	6.6558280172	7.871670401	7.1935567657	7.2574879612	7.5002649068	7.3567508023	7.1842381824	6.9045272277	6.4062875919	6.1480514374	6.4266629144	6.1538428593	6.1193939971	6.2171813182	6.4824354897	6.091572268	6.3774776029	6.211401482	6.4193697396	8.0484843121	7.9040029271	8.013504865	7.8163332367	7.4951854084	7.7483094214	7.9767158507	8.1253106296	8.0856254729	7.562323123	7.6310452406	7.5070978255	7.1038056736	6.0826840114	6.8192888509	6.3423193676	6.5704175998	6.3810212034	6.7327734912	7.3873913018
PA0567	6.7687533859	7.6752519715	7.5338752785	8.7557123065	9.2164228504	10.6886042364	8.4910998027	10.7148171861	8.5219768226	10.7704026795	8.4320129061	8.6519221045	7.5749083363	8.5100476657	8.0042070432	7.4671086234	6.4608342328	10.3870953567	8.2382836749	10.2749499218	8.7823456235	8.744423432	8.9210805855	10.487186672	7.8488156369	10.4950244035	8.4528775407	10.7750423551	8.4943839702	7.0690506665	6.5241469254	6.4706427585	6.5097526564	6.5068220444	9.4365315151	10.4400787332	7.3906408999	8.1123655334	8.4768306907	8.050530115	8.1816616005	8.9893599616	9.3681737653	6.7115812686	8.4026461128	5.9939174922	7.9197277835	8.1831956965	6.1749766701
PA0568	7.3901982975	7.3537872	7.1417793567	7.4216792235	7.2386636686	6.9105771603	6.4472111875	6.652353763	6.507789733	6.8036849597	6.5730671968	8.14187947	7.9377407459	6.9684324865	7.2308715874	7.0669513754	7.1790022002	6.6184757473	6.4206478574	6.7501609003	6.5158590333	7.4828956347	6.7459366699	7.0097216856	6.5156801293	6.8685837461	6.9693199545	6.9382972067	6.2564625999	7.0093509336	7.1235790282	7.1955388568	7.3401736152	7.3403984399	7.2471371337	6.9854490613	6.9138845851	6.7194689967	6.9939498788	7.0467072762	7.128624532	6.9268129675	7.9626338844	8.1634197348	8.1217343638	8.05321363	7.4230924741	7.9903989507	7.2706906704
PA0569	7.4804229522	7.0357862733	7.1559788001	6.4344789267	6.5645631041	5.9096220084	6.2137282151	6.6129997789	6.7434358377	6.5922360413	6.4186874079	7.9836181405	6.8785913183	7.1258826032	7.3805345051	7.4949082797	6.8655976445	6.5504321845	6.4089973529	6.3147165346	6.3299733935	6.8452333827	6.8319733348	5.8263620346	6.4963808356	6.2545036806	6.6044197446	6.2477139752	6.5218693303	7.1455889424	7.6274167119	7.2781002539	6.8868633378	6.9042237645	6.9465844873	6.8180260572	6.9414568252	6.4170207767	6.5868533612	6.6850244923	6.6527230956	6.6944272067	7.7324580343	8.016238951	8.0458857421	7.2296259022	7.1662463164	7.1353742391	7.1293648496
PA0570	7.4781255683	7.6598126784	7.2502593981	6.6747108445	6.812526101	6.2271053253	6.3255870206	6.0936179401	5.873978588	6.2648063001	6.0337931477	8.0868511558	6.6170126626	6.6853605606	6.8098918196	7.5897809003	7.4722716239	5.8022794853	6.2436634022	6.3073589573	6.0667099646	6.9185266457	6.6815815879	6.3206201118	6.5254583057	6.7792072223	6.0598654333	6.0068768292	6.3057982406	7.0801354489	7.3924886678	7.770259474	6.9763599493	7.0888948736	7.1519813647	6.892188651	7.1519813647	7.0387395872	6.4933899682	6.735561633	6.7261868586	6.3563134876	7.908485846	7.6357365192	8.0266341333	7.6263346308	7.2622937629	7.7824155741	6.890167628
PA0571	6.8930009462	7.2535787933	6.6190626522	6.6988651211	6.9339160555	6.9649983772	7.0324350151	6.6159466506	6.5806938597	6.3063528586	6.8632333838	7.0747960498	7.2374478477	7.058038111	6.7312297777	6.9248216753	7.4188596022	6.6140350406	6.5111078529	6.2920178221	6.7440368104	7.2199596655	6.5871416552	6.4916524393	6.821243491	6.8282061155	6.989662749	6.4216883054	6.7375723128	6.8990486115	7.0084521934	7.453515032	6.6400865803	6.9255115811	6.9780687705	7.1589508679	6.9932058336	7.1238043117	6.9182563217	6.8954468511	7.0905676838	6.8154109477	7.7015386187	7.3557436632	7.9919739062	7.0515941954	7.0153	7.4867697759	7.0695892927
PA0572	6.5739943494	5.9580799031	8.7202340914	8.7517657685	8.8869989117	6.6087900873	5.8030379591	6.8306455317	5.4125586356	6.5315381423	6.1535646674	7.8300374593	6.8102844418	6.0921787461	6.8333004506	6.3927472308	5.9318855594	6.0203008629	5.351968979	6.4819864614	6.2128504638	6.4898260119	5.9153560792	6.6101595543	6.6886274721	6.7085666205	6.254671864	6.3340988424	6.434707004	8.2731474621	7.2816224826	6.7575689039	6.4673396822	6.0472433815	6.2538721874	6.3274260918	6.2250231561	5.9154920934	8.4764285336	7.4571313176	8.7304339337	8.5116203655	9.3535072961	6.5489999872	9.2645697548	7.6451088248	7.8229988746	9.3750012516	5.7053699121
PA0573	6.5252149702	6.0671721854	6.1633778404	6.3800939916	6.2389853622	7.6014265069	7.8227509683	7.3370788771	7.4240499152	6.8936883334	7.0872581944	6.413804592	6.723130348	6.283856785	6.6114685375	6.7984402072	6.1587302146	7.4499852766	7.6247775007	7.3509687353	7.0250343173	7.4080416548	7.3358437382	6.8771394122	7.2650208993	7.4933512408	7.0937500464	6.5516355105	7.2966661863	6.3249764203	6.6620492489	6.4749458361	6.041225274	5.9578007256	5.9865772641	5.877073076	6.0029282522	6.0122762686	5.8509408399	6.0139232723	5.8391665674	5.9218083843	6.8911843437	6.9330616934	6.7224187734	6.0500891174	6.7270622498	6.6611073345	5.769239896
PA0574	7.3773518939	6.9488234743	7.4367853405	5.9370774527	6.1247238642	6.1780912782	6.1448020896	6.2751007463	5.9710981316	6.0441938638	6.000712958	7.4816991121	7.5980735011	7.7167297874	6.7534713314	7.2435306234	6.8575102456	6.5571558046	5.8964043564	6.0724900291	6.6269554598	6.2323184088	6.1450329347	6.8395836751	6.5520091409	6.6593540444	6.2540385998	6.0137827152	6.3855979676	6.7676638482	7.3523964216	7.2282845024	6.9789816786	6.9696534017	6.8836046765	6.8439377291	6.8678706937	6.5288382057	6.5955538112	6.5401589085	6.4500422149	6.6999359634	6.0177765176	6.6002022241	6.4109537974	6.5038504952	7.1221060443	6.8616040168	6.9994509576
PA0575	5.9208371206	5.7827397684	5.8234694026	6.5796748263	6.4478581334	6.6429714403	5.6758724506	7.3179335709	6.0696687873	6.7453636796	5.8841405316	6.4233137194	6.1492568176	6.0882319882	5.9676348021	6.109775302	5.9783752504	6.4520359809	6.7957348313	6.5675063182	5.9022401578	7.25246634	6.0907548321	6.9663046906	6.4979076527	6.3538662903	5.8556301029	6.4082966265	5.9955668627	5.9899332838	5.9739224088	6.0053018756	6.1945385302	5.7892890884	6.6426232755	6.4353191463	6.6019360955	6.5705260699	6.1186585966	6.1654052365	6.1784405895	6.3498910083	7.4866517871	7.0670268054	7.4287081517	7.1156007932	7.4662163998	7.3034857257	5.7817966988
PA0576	11.155041695	10.8576203389	11.3311349469	9.4132655215	9.4688653808	9.767841585	11.0520430265	9.7037984913	11.2124667409	9.9977865114	11.0511333533	9.2275819695	10.3203374508	10.8389892353	10.7095774115	10.3266718886	10.6237852968	9.7942234271	10.8804508597	9.705742873	10.9336680405	10.0636279779	10.9125030823	9.7183384685	10.981990836	9.5847901445	10.964476012	9.8402342821	11.015177247	11.1665215318	11.1685816661	10.9683914326	10.7083641314	10.6723857129	10.1630583765	10.1781672199	10.339291782	10.2400405707	10.7195903165	10.6817607275	10.718528208	10.5331198693	7.5424932375	7.5038512068	8.014104531	7.0401845573	7.6978754242	8.3593030876	10.8910153339
PA0577	9.7803066574	8.5413514086	9.5580831046	7.6627500072	7.8096429142	7.327463637	7.9255481452	7.1502526516	8.2144836632	7.5679753874	7.9229703849	8.1731154909	7.7198883623	7.4673338918	7.7134766183	7.7593953097	8.3229902931	7.4584701217	7.6122796389	7.1662179775	7.8156303374	7.2924594844	7.3248565877	7.586216041	7.6845984346	7.4967681497	7.7841836974	7.3828766586	8.2125520185	9.2900142008	9.8527395897	9.9909015062	7.8133767198	8.1696247282	7.5582180342	8.0019507726	7.787672044	7.960572537	7.9966671193	7.9085445	7.8829764517	8.2976019227	7.7635996605	7.2948842631	7.9411438134	7.4576491958	7.5781850498	7.3348578817	8.6783995973
PA0578	11.4363576784	9.700943939	10.8447831346	7.033900642	6.8778668507	8.9515975955	11.2782130294	8.4982693807	11.1700943251	8.8469806961	11.4653135185	8.6852144799	8.3874851105	10.0354032393	10.1740823543	8.2470440306	9.4007819175	9.1206376386	10.7545539684	8.4110545423	11.0278962072	8.2080194921	10.2723453013	9.5088608607	10.1287055184	8.5728220042	10.3455600044	8.8031676053	10.8229284777	10.6723148939	11.8386594287	11.4760779131	8.3922294343	8.5864933337	8.4294278947	8.5046015835	8.4906802986	8.9642050379	8.3989370731	8.9210561589	8.9435137003	8.6165617144	7.6596399805	6.9294966376	7.4516434208	7.4239996422	7.9229295956	7.1063176658	9.3004912345
PA0579	12.1250616992	11.6765629464	12.0460410108	9.0254660819	9.1577658256	9.3652190547	11.6053426568	8.9139474715	11.3243829008	9.5647113013	11.2485640295	9.8737159806	10.0120261189	11.7711544577	11.6978154568	11.07607708	11.4057366425	9.3080318256	10.7064125515	9.0175070728	11.2129829308	9.014554549	11.2337886314	9.4814818979	10.7111225535	8.5265721549	10.9535996472	8.6743500487	11.4249356281	12.2643324884	12.3727871072	12.1841656925	10.2140284415	10.6045575306	9.5318895691	9.5733052702	9.8892295779	10.2594169084	9.826802346	10.5903523463	10.1547342085	9.9430622695	7.4957498582	7.6767770131	8.090917138	7.1595158663	8.2818261072	7.6446615253	10.3288785035
PA0580	8.9761528487	7.4173684257	7.8978165303	6.8969852821	6.8333240033	7.3195490446	8.2663771243	7.4491459966	7.9403693476	7.5036951462	8.1643550046	7.6275412186	6.7976876513	7.2233004243	8.066812118	7.6956013842	7.854736212	7.2148452654	7.7444575182	7.1053196154	7.541055864	6.9815154518	7.9315780499	6.9005306303	7.729425121	6.6344021808	7.9439186037	6.6634046294	7.7330686417	7.974632821	8.1993872669	8.2024659987	7.6230626615	7.2767500588	7.0378672362	6.9821239622	7.0010123267	6.8656457877	6.8420686844	7.1961020589	6.9561184112	6.8586618353	7.5817562119	7.237037034	7.6335333693	7.4966875377	7.0689166052	7.2708631167	7.3978676482
PA0581	7.7016855014	7.2988896305	7.3597633088	8.3701362121	8.3984484474	6.5446297883	6.897911237	6.6013200695	7.1153984429	7.1544980175	6.7373861946	7.4723469125	7.4914512968	7.2409358622	7.4402559468	7.5454991169	7.0057267644	6.7505901135	7.0994418549	6.2428495931	6.8596089022	6.1410829389	6.4384413348	6.4130956473	6.9863037699	6.6951228169	6.565613893	6.5318664062	7.0346062538	7.3830327012	7.5243230813	7.4768037893	7.3996474654	7.5704159034	7.5721765849	7.1724217999	7.6423848855	7.275044872	7.7420960378	7.4413970302	6.9204583087	6.6049513725	6.6287895218	7.0085150591	6.7046133908	7.0834766821	7.0944653647	7.550572679	7.7858292321
PA0582	8.1987253113	6.8842621106	7.5617502448	8.5035179946	8.1909904951	6.246181156	7.102542281	6.4983120368	6.8153959286	6.7331572795	6.8711903431	6.5480736652	6.7011906692	7.2778271909	6.9045616544	6.4121280502	6.5828933763	6.0908753324	6.9915763199	6.1191417321	6.3250330095	6.4461459133	6.7443318845	6.7086464539	6.6282206051	6.1401696568	6.6332862446	6.5099705933	6.3861952699	7.9259554483	8.1183517087	8.2049636872	7.039102827	6.7272837922	6.9437394044	7.2720476232	6.541515925	6.4206886781	5.9313612307	6.2711363092	6.5567809911	6.4354224195	7.4268477485	6.7158065065	7.3954680943	7.2163050631	6.6257425224	6.6967875407	7.4515002532
PA0583	8.2701782656	6.9388058957	7.5547272765	7.7776472185	7.6202392458	6.6509824038	7.2271293841	6.8604072409	6.5065897658	6.8290606009	6.2651536935	7.6897462322	7.008674783	7.4838574973	7.5167304373	6.7659621649	7.0125916806	6.3068784402	6.9468941919	6.5590612113	6.5829447767	6.6762231647	6.6847636301	6.6869632737	6.5737559355	6.774987919	6.7980169115	6.7673554291	6.9360255564	7.7358513054	7.9332514251	7.7412861793	7.2281792537	6.8806022252	7.3278546974	6.8989420389	6.8110471476	6.5982929606	6.252834166	6.6321015736	6.475766301	6.2068031413	7.478455341	7.3477585194	6.919142075	6.8930391725	6.7612851978	6.4730807463	7.1427964378
PA0584	6.8310734229	6.5819269187	6.7310072115	7.0990404019	6.9328420659	6.0290513736	6.0962927137	5.7136775024	6.1950767806	5.7753915371	6.2083393908	6.6785971338	6.723890393	6.284533752	6.1455686855	6.7458038685	6.3670586687	6.0354016378	5.9530104702	6.3253895735	6.2695446294	6.3344555446	6.3297698422	6.3872922391	6.3090303844	6.0501859001	5.8399292834	6.5533012016	5.906807941	6.6039486336	6.7222144199	6.4059826984	6.6290258167	6.6217161727	6.768367673	6.9201736241	7.2350162722	7.042324672	6.4595910452	6.2743972178	6.160208723	6.0599218192	6.7989687881	6.963172262	6.7646480943	6.5957695402	7.0565233575	6.5165863287	6.4459775956
PA0585	6.2788333573	5.8155451635	6.091613249	7.6882052722	7.7477423561	6.4962243079	6.5000708948	6.6168164934	6.3632833674	6.8329163468	6.2436590255	7.0026123453	6.5689679778	6.6336078747	6.7519707946	7.1641001467	5.7938744333	6.8386673874	6.3434511542	6.3475807087	6.3322640189	7.2364837337	6.9186455165	7.4083857505	6.1986445756	7.2093169844	6.3362341196	6.088137456	6.4275966683	6.2374331133	6.0883510639	6.0373040537	7.6843991534	7.2193127429	8.2253585775	8.7171893081	8.5478188893	8.5964803609	7.1403273272	7.202788266	7.1801012177	6.8314720121	8.2109088372	8.3608571498	8.3547006859	7.5389726505	8.34393188	8.240550879	6.0164449337
PA0586	6.1304744146	7.1500198578	8.8675662225	11.4706156649	11.6111487569	10.3162336321	8.6502947906	10.7436452118	8.9777047449	10.4128841715	8.9942942769	8.8962983052	8.3332634911	9.499807244	9.3700403785	8.3950623562	6.0129549004	10.5466179432	9.3200351307	10.8645631911	9.3302074584	10.7095045459	9.054284447	10.630175905	8.8656557489	11.068855491	8.7638452986	10.9836604672	8.8979151947	8.1310568283	6.8066010362	6.7521119357	10.2187264874	9.6938239228	10.7434788413	11.8222930048	10.9729623199	11.4593094074	10.9043650795	10.9022503919	11.5365881697	10.9558930818	9.7977413405	7.6326070921	8.9736465048	9.6821073239	10.1683344269	10.7053210676	8.0137682243
PA0587	6.2727773329	6.9874787592	7.6922497257	10.7909335991	10.8319170636	8.5146193336	6.6935340278	9.1002425666	6.8658012095	8.3841257275	7.005825178	8.3002520313	7.8688937826	8.3484129325	8.4881183581	7.841354725	6.2766603636	8.474987429	6.5599992612	8.7473643738	7.6138550116	8.9695631564	6.9845895101	8.5798815338	6.5399753812	8.7801122753	6.501493181	8.6558810893	6.7260860885	7.0276891404	5.8644717865	5.9990140219	9.4532387016	9.1828521022	10.2656416963	10.8136584947	10.3785720704	10.1007286909	10.0198094786	9.9370903843	10.1789154033	9.5764717152	10.3898889497	8.1754585714	8.8670396516	8.2271863059	9.8196922291	10.8145692502	7.6291618019
PA0588	7.2753788634	8.847503306	9.8964274058	12.474969575	12.4080776551	10.6120271023	8.654817803	11.1761697379	9.0194400294	10.3258424966	8.7971930345	10.9484214611	10.8948840193	10.5262577241	10.5639524524	10.1913836051	8.4496109586	10.2700136273	8.9058420305	10.7649130446	9.4207394741	11.1534355743	9.1626748114	10.0588035502	8.8257582157	10.9159739578	8.4557477041	10.5991548635	8.8065800088	9.2914984287	7.678494777	7.3048674217	12.2158928485	11.4148776908	12.5741493016	13.0123708123	12.5027846291	12.6698592705	12.0083024079	11.8909081918	12.5347835233	11.895467482	12.115849207	10.6612087035	11.8674443933	11.8799154388	12.1424227805	12.49711532	10.1419074406
PA0589	8.8303783425	8.911945062	8.9827441616	8.0204497172	8.2846823553	9.4187091033	8.4799621767	8.9941501393	8.7628892563	8.8701667765	9.2493273544	7.9018429478	7.6736825937	8.1588639094	8.401651919	7.232577787	8.2075280976	9.485238961	8.9105982034	9.5079422152	9.323150899	9.5508066103	8.6530347866	9.679038702	9.2846528719	9.5622633406	9.1271620375	9.8044409503	9.2645227058	8.9177386086	9.234228397	9.1586829915	7.8338830921	8.3495384356	8.4976902576	8.837772293	8.6013792407	8.8794159255	9.0044213725	8.9237986269	8.4108189654	8.4224532048	6.2645532714	6.8164480469	6.557156465	6.3110124472	7.4224005432	6.7196437137	8.8557411198
PA0590	9.1901459314	9.6666780965	9.2185873241	9.316953293	9.5944432821	8.6506928672	8.6378576466	8.5813111146	8.6823490807	8.5268983276	8.6717842355	9.2179678065	8.3338120524	8.4611553725	8.7120298883	8.8312461252	9.4262238031	8.7101631006	8.1881042186	8.3936674007	8.8485423589	8.4622864156	8.8228048632	8.2674494419	8.8643034303	8.3208831049	8.8040051095	8.4082632294	8.7424064646	9.2961189595	9.2839205106	9.3580275217	9.3851698385	9.1272676183	9.3583740819	9.6183745112	9.605026789	9.6865771811	10.1484817242	10.0970011228	9.2705034264	9.2377794714	8.1810447136	8.2088016358	8.0961577299	8.5156556353	8.9241775989	8.6616218092	9.6208258484
PA0591	9.5195946658	9.5274621183	8.7898352324	10.3027639794	10.4397940957	7.685148876	7.7549316687	7.4931681143	7.5696663751	6.863955393	7.0598059145	8.7503794748	8.2577245267	8.3783798091	8.8669882104	7.9424297545	9.2191924631	7.6394606659	7.6389710971	7.0516520906	7.5751065146	5.6566338699	7.6065896633	7.1782027312	7.4708146217	7.5894334123	7.6847961076	7.0337428413	7.6864171885	8.9849283603	9.1202661822	9.0567387832	9.0720442107	8.9189780183	9.0567732846	9.071350877	9.1214270633	9.2802464484	10.0226485185	9.8913939277	9.0968313828	8.8212872738	7.076410701	7.145701622	6.9934022012	7.6255637403	8.2095892568	8.0463593828	9.7242338042
PA0592	9.6443084014	8.7842219362	9.1900264388	7.6961607664	7.8066507439	7.7440652636	7.7832220721	7.3917216433	7.7819039476	7.6992066646	7.9443349173	8.3673055042	7.8366488633	8.8690719659	8.6998577808	8.0303981126	8.4680876918	7.6149150281	7.5742547742	7.7532563558	7.8007542053	8.0942330314	7.9615518012	7.4796761947	7.8033033616	7.0317441255	7.6779325495	7.6460969494	7.8421320407	8.9567172999	9.9933917166	9.6747076192	7.7722322032	7.9036367912	7.6520087375	7.6024682675	7.9944749531	7.8008301969	7.9056374542	8.3204134157	7.75599001	7.6411540334	6.9901181912	7.7151266691	6.9920034002	7.1282903371	7.1298132978	6.9665309347	8.3833386686
PA0593	8.8010144667	8.486751978	8.9831063644	7.2901640073	7.2389674788	8.7894015922	9.1806291053	8.4297945788	9.0482626562	8.8636378649	9.461921881	7.5826873685	7.0480481347	7.3906988387	7.7768521391	7.6769235106	8.0211963283	8.7143107335	9.3149598749	8.5265988341	9.0599834987	8.7695788793	9.1473670732	8.5731177213	9.2628613943	8.4358213108	9.3003227619	8.5905971986	9.4023636341	8.8787564523	9.06932293	8.8971189939	7.9290625106	8.1305277981	7.7130374954	7.6702657502	7.9311680496	7.9335428985	7.8630483252	8.0086810824	7.8720731378	7.6869034831	7.4388445075	7.6743449904	6.8714233663	7.746128488	7.5839733562	7.4015811715	8.3852083673
PA0594	10.214607869	10.255392305	10.1124454698	7.0533263016	7.2299693811	9.2878891971	9.3775654365	8.2729242064	9.5243469317	9.4697769329	9.2582173602	8.466158012	8.508317708	9.9051161838	9.6311376388	9.144083664	9.9475723247	9.2441586866	9.3563281924	9.1190458077	9.3588040602	8.359750598	9.4808035986	9.1473050229	9.1251343868	8.7274430689	9.474001823	9.1797920605	9.6068695077	10.2773688995	10.2739399228	10.0878981347	9.2377921961	9.675398034	8.9766562885	9.0415961004	9.351850804	9.4628880142	9.510717268	9.646333368	9.5526605219	9.4080710222	6.9822261398	7.0406859552	7.4431423347	7.4898717299	7.3906565639	8.1101696809	10.4123444651
PA0595	10.9209456269	10.6846723539	10.59566428	8.0139100606	8.2426535243	9.4152427994	10.0506232379	8.8573408215	9.9599874386	9.33595777	9.9962714618	9.367648336	9.2178706896	10.4339705552	10.3803556698	10.226461252	10.6737095612	9.0534777932	9.5702918406	8.5312329741	9.8788634755	7.9582265387	9.827705299	8.8547815282	9.7474914333	8.7359366456	9.8720491059	8.3066855536	9.8731678931	10.8339816953	10.7545166057	10.654271993	9.9805386537	10.2390601072	10.0394350692	10.0702425939	10.1788742942	10.1877132223	9.8900348056	10.0911031549	9.9397776967	9.5661000073	7.3039167011	7.7197755615	7.1629496347	7.4293349204	7.4504997378	7.7241877685	10.4343194565
PA0596	8.2954634336	9.5165456172	7.9393948724	8.0665586247	8.1315895474	7.011769825	7.1710924338	7.2325312815	6.8137398859	7.2839750921	6.8145428735	7.5804558328	7.0161779243	7.6705159055	7.7122210111	6.7635127066	9.0170591849	7.2139721341	6.5125382363	7.0600989546	6.7282867052	6.5275616978	6.6165046907	7.1941279529	6.5415257138	7.2490705371	6.634618478	6.7211794135	6.5065322433	8.1463919472	8.13813529	8.1450421428	8.8738953289	8.3218461018	7.8289458035	8.0245215335	8.1698664454	7.8809108591	8.7780853807	8.2804260337	8.6004704481	8.4918257471	6.0552313595	5.988682296	6.0950213665	6.2280424478	6.50776344	6.6638106156	8.9195703719
PA0597	7.4049510784	7.6033846752	6.9885667145	6.9156171332	7.0731709954	6.4935940719	7.0649547506	6.4191564487	6.612004006	6.5357475243	6.4332054574	6.6647846518	6.5553884042	6.6700777047	6.6592484751	6.9164632464	7.3699327389	6.2801551451	6.9183414096	6.3120813592	6.3587392347	6.9719476803	6.9181649855	6.9408950694	6.6953899281	6.4768275112	6.5341770693	6.8127679854	6.3332431362	7.0406803428	7.0511185293	6.7872518192	7.7015893322	7.1647810823	7.2619222799	6.9592401513	7.107938754	6.8722658168	7.5312814489	7.2722860508	7.1012784057	6.7077224014	8.2205342077	7.2214109668	7.515306075	8.0019669368	7.9468648637	7.6475942236	8.1094395422
PA0598	7.8870571222	7.6779453892	7.5979932081	8.3201726811	8.2625271876	8.3231267628	7.5365663591	8.0320929538	8.2016630839	7.7596868376	7.8836983706	7.8573828532	7.6044405448	7.6403170277	8.0911507427	7.7722582498	7.4889515259	8.2460360371	7.8002925156	8.0129300174	7.198114321	7.0535175074	7.4668542422	8.0476879625	7.7635610072	7.8343074709	7.9990931978	8.2061208113	7.9078355554	7.6414955817	7.7026917813	7.4272298727	8.252160336	8.0519178898	8.1693631432	7.5355690993	8.1900613135	7.5667720509	8.2927960034	8.3223789086	7.8670069062	7.90456994	8.0171109606	8.1504297643	7.6854804326	8.7576877754	8.7738947904	8.6219034989	8.4623341644
PA0599	7.9004273466	8.4063906196	8.3439741696	8.4791747889	8.4399103544	7.8788551245	8.5447000336	8.0110477555	8.259968035	8.4210007358	8.064657657	8.7714270455	7.4228240364	8.2150289929	7.9399333315	7.4323409153	8.3086291599	8.8801281355	8.1733137932	7.5182221467	8.393868886	8.533195354	8.2690932938	8.6528639778	7.7247254456	7.7008481704	8.1388390022	8.2293841143	8.1067198232	7.8593870799	8.1623995748	8.4400851224	7.8133388422	8.2245385824	8.1127382896	8.5665869284	8.0477632891	8.4541849495	7.9399790703	7.8156305569	8.1159713832	7.9105491929	8.4515485272	7.8402781751	7.6551718024	7.5791545508	8.1673091409	7.5076575463	7.8467416681
PA0600	7.1193511972	6.2161619629	7.3064087721	6.7342779951	6.7934273158	7.041808529	6.8761515522	6.5295291495	7.060476086	6.962607516	6.9859575257	7.1748847502	7.2651378992	6.6169826035	7.074377671	6.6128986567	6.4816908906	6.6413505498	7.1148661964	6.7228204424	6.7815427159	6.9866856588	6.4765520016	6.842211002	7.1439517544	6.4562202153	6.8850273009	6.8909603449	7.0489337839	7.2853981798	7.1222233459	6.8677451578	6.3017601198	6.5192747894	6.3585844301	6.1929228412	6.3319071754	6.2565193989	6.1254914841	6.292768183	5.9680723193	6.1054666242	6.4464283544	6.7429906888	6.6181813422	6.378183894	6.544023402	6.3164794189	6.6786412612
PA0601	6.6783100803	7.0948020227	7.6947896135	8.3807892865	7.9947779579	7.8511768052	7.7326029913	7.809382022	7.5557302521	7.7106929654	7.7654765433	7.1960179526	7.4927725175	7.7584368649	6.8004635731	6.4691425071	7.1038073547	7.7310635491	7.4967926144	8.1426057784	7.8564116236	8.4927451374	7.9793512541	8.3144727825	7.7830983113	7.2430123204	7.6773085282	8.1613575166	7.7179059874	7.5029032832	7.2490730228	6.7416593254	7.6394375241	7.4310323535	7.2809492708	7.4971114678	7.4913455451	7.6361832947	6.9091203207	6.8412964992	7.3682642187	7.1896652907	7.6851697325	6.7674090245	7.2247989728	7.3639203701	7.3544415871	7.249125208	7.716426662
PA0602	6.8932662888	6.3836030657	7.0058274312	6.9521784785	6.88985131	6.8317038789	6.5633025124	6.684885082	6.5734347187	6.4524783201	6.6076567738	6.9206085135	7.0014399481	6.7900369189	6.770422616	7.0520663486	6.5108573099	6.6388296341	5.848647503	6.6201545671	6.9169740374	6.604483222	6.8684756143	6.7068011796	6.7543175997	6.5300821197	6.736653871	6.2988271586	6.844255714	7.0820143926	6.910460557	6.7370691049	7.8002315814	7.756380546	8.3757588344	7.30264298	8.5243413166	7.5327922369	6.696877457	6.3347338241	6.4141527326	6.742322218	6.8653920333	7.3706435491	7.3364088778	6.9591550094	6.887748797	6.5775821247	7.3981115532
PA0603	8.1046109924	7.0132498645	8.1105760783	7.8883532568	8.1656942381	7.3912204539	7.5668579485	6.9363916561	7.041945424	7.281211871	7.6328670822	8.3335299723	8.5093224542	7.6372299079	7.758572792	8.0268470935	7.4901755522	7.4904009188	8.0901904502	7.3405286429	7.60632345	6.3894898861	8.3495991582	7.3413487223	8.0515613734	7.3260077966	7.448181448	7.1318755026	8.1141949093	8.25354982	7.4235436836	7.7601015699	8.7923218343	9.0475077223	9.4058185992	9.0507774649	9.4221852052	8.7688102062	7.3793397009	7.5299594995	7.2631365018	7.5209193604	7.8472133013	8.8392075088	7.8486411097	8.0440077778	8.1591365434	7.8751050903	8.3582189118
PA0604	7.5008008199	6.8194825399	7.899888125	7.6462627266	7.858230783	7.3734248132	7.756908889	7.2030846834	7.6447501037	7.4288219079	6.8369491069	6.8235151916	6.9017488706	6.7838262693	7.280350659	6.8689419905	7.4968416993	7.1386838064	7.3223487279	7.0982124079	7.3898319045	7.2289106836	7.8696938734	6.9780573867	7.2621843275	7.4609582522	7.5701395704	6.4459905185	7.0322287215	7.8292754751	7.1010541305	7.6787260391	8.4124092273	8.8836860073	8.9859636474	9.1147612613	8.8579507638	8.7754996036	7.025062002	6.8647528127	6.9222654123	7.316428429	8.0313414155	7.5135476032	8.115397679	8.3651351177	8.3533119795	8.0136639214	8.2588130335
PA0605	7.0268310132	6.5143371102	7.6010660104	6.8753169879	6.4921099969	6.5294593545	6.6220611037	6.25569343	6.3495520939	6.1719310068	6.4933319033	7.5010512572	8.0388213763	7.8176461162	7.0221635627	6.7031607254	6.9319186388	6.518586709	6.9809370707	6.3781611798	6.4295353015	6.9834415727	6.8689764923	6.397955575	6.3373938796	6.1696458072	6.3105616739	6.5318187344	6.5478918869	7.5037595864	6.6894708193	7.0413355269	7.9841387432	7.7719835994	8.0601267734	8.1326179876	8.0373141691	8.2472458807	6.1511093918	6.2835085003	6.1542975917	6.5307284509	7.3130292772	6.6690637694	6.9784232019	6.764467406	6.8037289293	6.2435051583	7.6289032391
PA0606	6.8723487864	6.7281940846	7.3799349092	6.7116783065	6.6891455689	6.5775105596	7.0337756882	6.9282295342	7.0698395586	6.2851665438	6.8948482077	7.6836074435	7.4373052106	6.9536043169	7.295287668	7.0109409015	6.8927245082	6.7257924798	6.715872894	6.4654212888	7.1298772492	6.8485387086	6.9646889027	6.8472663171	6.9661126051	6.7320980982	7.0871932582	7.1796539293	7.2719936407	7.3581028165	7.3289366463	7.5724821511	7.7977987281	7.6085648413	7.9432989449	8.1739103312	7.8250790129	8.2438008662	6.7903592358	6.6019058785	7.0606883185	7.0143654164	6.9486057273	6.771957801	7.1195665917	6.8736887439	6.6363724133	6.9571679262	7.4024864135
PA0607	8.7893683195	8.3006250334	8.7606143003	7.3884811523	7.3940290638	7.3110397472	7.9844615588	7.1815093989	7.7997545057	7.7477552499	8.0318888041	7.2967639796	6.8993670325	8.2232665103	8.0693661492	8.0027999998	8.3363347385	7.3239679669	7.8885009185	7.6557415934	7.7025884274	7.324048012	7.8043814315	7.3135208737	7.62273658	7.1704471503	7.8334174632	6.9065140078	7.640295274	8.673445638	9.1785854853	8.9314730636	7.7551131571	7.6873458543	7.4717039754	7.0509099981	7.2881399749	7.3538496178	7.7627867858	7.7264182568	7.5078638239	7.1939705616	7.7499515932	8.1293545458	7.0687512161	7.1660211671	7.5364869693	7.1662226215	7.9238406788
PA0608	9.613606657	9.2238635218	8.693683238	7.719355596	7.4400175768	8.7747835838	9.5482469292	8.9087006622	9.4890015475	8.7420805961	9.4986387033	8.9024158742	8.7892345086	9.6356834611	9.5697751846	9.4787227797	9.2628699251	8.7813741066	9.5193064957	8.7147167521	9.4407098385	9.1131241085	9.5674384436	8.6305317549	9.5502319769	8.4155348259	9.791611744	8.3557535906	9.6505001521	9.0447751834	9.05273566	9.0834916609	8.375201874	8.7354584274	8.3716947587	7.767565373	8.4736550427	8.3866572504	8.6624847664	9.2221270407	8.9572350488	8.6325622201	7.5630298187	8.232450103	7.7682067246	7.6095424117	7.6011240537	7.9059634288	8.9799543182
PA0609	7.9890013871	7.8845477782	8.4758033408	7.2792327801	7.4299648191	8.5968931708	9.0225581388	7.2277237481	8.9770942795	8.2403048378	8.6174372042	7.7824922014	7.1292337342	8.1041468011	7.7111740383	7.1567483818	7.700729176	8.3875944277	8.6787178432	7.6234148892	8.5806783753	7.0762788512	8.8117871766	8.0336615966	8.8276837854	7.818062281	8.7287513464	7.9340665361	9.1476101489	8.5484386464	8.8812533217	8.4232194047	7.2911164708	8.1694005815	7.8259665618	7.7756212158	8.0915702	8.2688387994	7.4711583167	7.5635569744	7.6122646526	7.759858809	7.3220047418	7.5058524733	7.2870320629	6.9488487107	7.2762520891	7.0093563361	8.1542570414
PA0610	7.9154828328	8.1502540129	7.3873656603	9.1555591252	8.7711698579	7.4926608361	9.5810791705	7.6323131435	8.842559359	7.6258505244	8.4340754961	6.7570336884	6.9311609156	6.6490394599	6.5156174519	6.6968753897	7.986163517	7.1777765044	7.9187903631	7.0678882667	8.6093690332	6.6484959897	8.7482222245	7.6550479332	8.8633123829	7.5435282655	8.9876855728	7.7543862813	8.2973209055	8.1565991795	7.9302888924	7.6305400225	7.5133584757	7.440516642	7.2641482475	7.3483887455	7.1809152479	7.3461440625	7.7226039301	7.7020843038	7.9753676897	8.0707680152	6.4754831471	7.2585780979	6.9919020077	7.0859399	6.895781197	7.232067414	7.330244113
PA0611	8.487019319	8.2896482089	8.4545312345	7.1506495888	7.6460341533	8.0345331543	9.20271781	7.6495141366	8.9142099718	8.0887710477	8.9321061422	7.9118241931	8.3253538956	7.1531720886	7.4709287858	7.6074323437	8.1805531775	7.7961212716	8.1697031547	7.9712174226	8.2637930032	7.5520439317	8.4254932737	7.9208825618	8.6175681806	7.5532735624	8.897762283	7.4230558843	8.2075721567	8.379191418	8.5188218503	8.3758659357	8.4321797273	8.518595485	8.2503782862	7.9629170994	8.3234714155	7.9726426344	8.1017536537	7.9586508893	7.8038372654	7.9709647	8.2544916083	7.7376817167	8.1434189423	8.3775499185	8.4939727447	8.3361468723	8.4395837191
PA0612	9.0023429204	7.4489627306	8.4056415031	8.0764300162	7.7160121113	7.2945418526	8.1653355179	6.9151893947	8.6265243699	7.3671602707	8.1003054401	7.2648464336	6.6720272205	7.3387814893	7.0526428167	6.3449455093	7.5811894957	7.0345439561	8.1808532763	7.1430584967	7.7818167899	6.8091034498	8.0396014507	7.2400569636	8.1574980127	7.9039203167	8.3153524134	7.3842250897	8.0348573425	8.3003155876	8.8606238835	8.3547590662	7.1162835659	7.9285879967	7.5133250885	8.9770905321	7.8439398689	8.6613207047	7.0893706077	8.0342430608	8.3867793455	8.0234646946	6.4146001802	5.5603152056	5.95695543	5.74415848	6.2916093608	6.2302093498	7.2750927109
PA0613	8.7518975229	7.1478287163	8.4835906285	7.5079352969	7.4541791273	5.8385166089	8.0386345705	6.6602992308	8.2672760262	7.4926962897	8.0084566597	7.70868208	7.7063840345	7.2391632799	7.2713867968	7.2976800575	7.8955335845	6.8600180617	7.298551015	5.7212054565	7.5934285765	7.4600887023	7.6229666956	6.5399497598	7.158196902	7.1879168309	8.4887703446	5.6696680761	7.273186527	8.0848200206	9.0315555797	8.6691405208	7.4484758269	7.569990671	7.5451806164	7.6468541689	7.7196021229	7.570568502	6.897228083	7.7632907286	7.8489563403	7.7069068888	7.478669819	7.3441076873	7.3701975886	7.4762127942	7.3848055313	7.1659864238	7.1548272303
PA0614	8.1915925131	6.9553794667	6.4815673214	6.7249675492	6.6858340628	6.3618995599	9.0751528953	6.7989021728	8.9238249471	6.5820443067	8.677999026	7.7405623425	7.4235943635	6.6173439295	7.1589251767	7.8514458263	7.7197779959	6.7823000548	8.3308185693	6.9962420278	7.6400841213	5.0468821733	8.2492835831	6.371554486	8.9726963502	6.9609671332	8.6387957812	5.3558994202	7.9633398673	6.5560652322	7.9401076484	7.7598061845	7.8822744755	7.993454101	8.435029176	8.3333788575	8.65296287	8.4325948222	8.1273887551	8.8023030355	8.2776929659	8.4981158082	9.4862324588	9.1381103455	8.913784479	7.6974068197	8.3211371998	7.9024274626	7.1548272303
PA0615	7.8439198228	6.9966767874	6.7141415278	7.6260873642	7.7972665168	5.9697677949	5.8674343744	6.1758367522	6.0488883987	6.0345388121	6.1419903715	7.3855307199	6.9288113618	7.0338584447	6.9603522031	6.7897203377	7.4071337114	5.8092331138	6.3510978682	6.7331115127	6.0520134185	6.6193061411	6.1610259751	5.8260379679	6.3029483127	6.456219842	6.2842946843	6.1835020877	6.3076099531	6.9518757843	7.8237849502	7.6269954874	7.542336748	7.837807212	8.0063832313	8.0485780837	7.996413928	8.1379886987	7.9905146078	8.4492532623	8.1976233536	8.3298448554	7.6839267829	7.3345776662	7.4756816307	7.2522081793	7.530945328	7.3595378931	7.1940958237
[truncated: 4,934 more rows]
[truncated: 901 more columns]
