# Supplementary material for: ADAGE-Based Integration of Publicly Available Pseudomonas aeruginosa Gene Expression Data with Denoising Autoencoders Illuminates Microbe-Host Interactions
Source: mSystems. 2016 Jan 19;1(1):e00025-15. doi: 10.1128/mSystems.00025-15 (PMC5069748; doi:10.1128/mSystems.00025-15)
Supplement: File S2 [file sys001160033sd2.xls]

## Sheet: weight matrix
Gene	Node1	Node2	Node3	Node4	Node5	Node6	Node7	Node8	Node9	Node10	Node11	Node12	Node13	Node14	Node15	Node16	Node17	Node18	Node19	Node20	Node21	Node22	Node23	Node24	Node25	Node26	Node27	Node28	Node29	Node30	Node31	Node32	Node33	Node34	Node35	Node36	Node37	Node38	Node39	Node40	Node41	Node42	Node43	Node44	Node45	Node46	Node47	Node48	Node49
PA0001	0.15312	0.131104	-0.0509421	0.0433779	-0.0378392	0.191003	-0.0600295	0.147453	0.144713	-0.0205909	0.152916	-0.124958	-0.0725802	0.114994	0.13588	-0.0617115	-0.106812	0.0910405	0.0617158	0.152085	-0.249737	0.212772	0.104704	0.106132	0.218257	-0.0828433	0.141628	0.0145163	0.199848	-0.0270563	-0.060375	0.217708	-0.153064	0.158198	-0.214371	-0.00450196	0.0276344	-0.202404	-0.0230395	-0.124459	0.454028	-0.223351	-0.0680623	-0.309682	0.200533	-0.0869797	0.129225	0.1559	0.165553
PA0002	0.152344	0.158113	-0.117666	-0.116225	0.180463	0.121462	-0.116285	0.00301853	0.0992676	-0.147288	0.0776597	0.0140997	0.0552412	0.00424492	0.159644	-0.0141608	-0.123067	0.139462	0.0237779	0.061922	-0.311319	0.114244	0.045456	0.0139185	-0.0407526	0.0632874	0.205021	-0.258827	0.242796	0.180616	0.185533	0.144272	0.0335101	0.0557925	-0.0722975	0.0435857	-0.0490317	-0.141938	-0.117785	-0.157634	0.0123426	-0.0650699	0.0420821	-0.175861	-0.0721044	-0.0683023	0.0612217	0.142414	0.0671132
PA0003	0.0465841	0.0169685	0.0809916	-0.0242053	-0.00723356	0.0359517	0.0199755	0.140651	0.0399477	0.0108083	-0.0120818	0.0282947	-0.0679474	-0.0109679	0.0115313	0.0265561	0.00114807	0.0608577	0.0949045	0.0166349	-0.0201675	0.338679	-0.0612251	0.111936	0.0261856	-0.0987374	0.200091	0.144264	0.0244257	0.0243793	-0.110875	0.133604	-0.103496	0.0693172	-0.181568	0.188936	-0.00219627	-0.026456	-0.148166	0.0575847	0.0288347	-0.0716703	0.0680562	-0.242777	0.0725782	-0.0219999	0.120535	-0.0498474	0.0114327
PA0004	0.109807	0.143046	-0.031125	-0.0331244	0.144477	0.118062	-0.107854	-0.161245	0.0445024	-0.383565	0.232892	0.0857573	0.0247853	-0.0413001	0.14942	0.251449	-0.0299445	-0.0113054	0.137804	0.088141	-0.287432	0.134759	-0.00583187	0.0502924	-0.136831	0.111599	0.306518	0.0752811	0.0398942	0.0565566	-0.201923	0.211065	0.0809761	0.147959	-0.0569305	0.220294	0.115097	-0.0825512	-0.0735298	-0.0143886	-0.0914723	0.00674989	-0.18563	-0.395273	0.0125122	-0.132925	0.0772333	0.14196	0.118369
PA0005	0.205034	-0.0191064	0.0249825	-0.0102449	-0.0891879	-0.00734508	0.205571	-0.0415593	0.295449	0.0787792	0.0807117	0.230059	-0.00339018	0.1101	0.046877	0.0660038	-0.0283979	0.0381091	0.105396	-0.060216	-0.044502	-0.0668586	-0.0262027	0.0546714	0.1895	0.0380826	-0.141718	-0.17005	0.0200302	-0.182426	-0.132076	0.0687024	0.0481156	-0.0364341	0.0598437	0.0357501	-0.0519196	-0.0745493	0.0407201	0.149864	0.146891	-0.0516982	-0.0699566	-0.262661	0.112786	0.0854406	0.103865	-0.12556	0.00311687
PA0006	0.0433317	0.0741901	0.173123	0.0527644	0.167938	0.0379658	-0.0845494	0.213541	0.33998	0.0194927	0.20925	-0.0303975	-0.12649	0.192775	0.120331	0.0383827	0.0546576	-0.00525775	0.114582	0.119109	-0.10579	-0.106759	0.0301906	0.0747107	0.0880543	0.370993	-0.200695	-0.0414995	-0.142789	0.0103058	-0.0136713	-0.0180458	-0.103539	0.10874	-0.0539404	0.190441	-0.110734	-0.179694	-0.0993367	-0.0921754	-0.30646	0.0802618	0.170853	-0.167368	0.14961	0.0793863	0.152843	-0.0102703	0.0201671
PA0007	0.0852629	0.146679	-0.00493153	0.012696	0.18123	0.360025	-0.00147004	-0.0784358	0.0213959	0.0614722	0.0950341	-0.113777	-0.0824199	-0.0317709	-0.066746	-0.312417	0.198907	-0.0647958	0.0120016	-0.289214	0.0454384	-0.124287	0.428221	-0.293509	-0.0651776	-0.0110201	-0.0822368	-0.221927	-0.215848	-0.092079	0.00585819	-0.0405344	0.333692	0.179284	0.384447	-0.0555844	-0.10032	-0.0606475	-0.335631	-0.22615	0.031273	-0.169442	-0.131579	-0.00589271	0.0675871	0.0163822	-0.0669856	0.279085	-0.107043
PA0008	-0.0396041	-0.0615623	-0.0643308	0.0700902	-0.106217	0.0216141	0.0902166	-0.133784	0.0267777	0.0912477	0.135426	0.306497	-0.161544	0.0229524	-0.0123391	0.226496	0.0743527	0.0979741	0.132335	0.13008	0.0139644	0.094407	-0.185761	0.0633335	0.155886	-0.169481	0.120205	-0.250716	0.0879948	-0.0516553	-0.0641904	0.258462	0.00040281	0.0248791	0.00775077	-0.0214545	0.218598	0.0655481	-0.212655	0.156068	-0.0295601	-0.0835264	-0.30581	-0.107341	0.0306315	-0.0290317	-0.0172446	0.128158	0.314941
PA0009	0.199846	0.0344438	-0.207679	0.144152	-0.0955573	0.0417682	0.156095	-0.389633	0.0339643	0.0243575	0.0977192	0.291352	-0.207251	0.200525	0.0579578	0.0701068	-0.0179027	0.103756	0.0505477	0.251449	-0.0315847	0.149633	-0.176375	0.180323	-0.0328589	-0.0803054	0.173941	0.297352	0.180933	0.0714235	-0.254822	0.438504	-0.127992	0.0426865	-0.143118	0.0777933	0.182513	0.0247198	-0.151177	-0.0113241	-0.0579004	-0.0410389	-0.0671285	-0.314493	0.0331355	0.0507007	-0.050266	0.108835	0.133725
PA0010	-0.0326826	-0.0188138	-0.0594607	-0.00829534	-0.218129	-0.0218573	0.0132435	0.0827664	-0.23248	-0.0121979	-0.109636	-0.0239322	-0.0345383	-0.0682654	0.0037025	-0.0754521	0.0361083	-0.0168389	0.0102096	0.0284794	0.0180043	0.0187123	-0.183306	0.0577502	0.138994	-0.170131	0.00879891	-0.221241	-0.0678122	-0.276067	-0.137071	0.114669	-0.0171538	-0.056113	-0.185572	-0.110474	0.0642013	-0.0399031	-0.0782168	-0.018429	-0.0692536	-0.179004	0.109851	-0.177143	0.0910816	-0.00830806	-0.074936	0.0839713	-0.152948
PA0011	0.0934451	-0.00616937	-0.0543895	0.00272279	0.34971	-0.0164175	0.127413	0.212419	0.0222851	-0.293783	0.147133	0.123907	-0.0177333	0.0211709	-0.110434	0.0753382	0.128976	0.105823	0.122829	0.0623621	0.0536761	0.0139717	-0.106099	-0.0403438	-0.0351041	0.392121	-0.0806246	0.122473	-0.0337963	-0.192929	-0.277095	0.0622858	-0.0109172	0.10856	-0.0520512	0.309768	-0.112717	-0.150593	0.200874	0.0453504	-0.399839	-0.1599	0.352431	-0.221265	0.0885984	0.193946	0.170686	-0.0297194	0.0458766
PA0012	0.0309089	-0.0217869	-0.0395148	0.135658	0.397866	0.0625782	0.0469174	-0.0898713	-0.100261	0.0575955	-0.0682632	-0.0330461	0.143994	-0.0362207	-0.0181723	-0.187843	0.107093	0.32423	0.0323935	0.0595795	0.153036	0.00582537	-0.0797399	0.0410599	0.119086	0.135163	-0.0362966	0.0160822	-0.18196	-0.00653469	0.0013615	0.0800062	-0.187237	0.149465	-0.0410992	-0.0285637	-0.0873851	-0.356532	-0.0380655	0.204242	0.0279677	-0.186271	0.216299	-0.105253	-0.0903097	0.116751	0.0903833	0.0965896	-0.0040293
PA0013	-0.0127668	-0.13013	0.243921	0.0681013	-0.27854	-0.185885	-0.0582165	-0.103669	-0.114076	-0.0460573	0.0937856	0.143026	-0.182933	-0.0998748	-0.146272	0.0313973	-0.0430272	0.110488	0.0312718	0.208413	0.077299	-0.102589	-0.0778083	-0.0775052	0.0707326	-0.0397487	-0.127208	-0.0487301	-0.0143366	0.00246259	-0.364057	-0.12582	-0.0398755	0.300757	-0.266246	0.0634903	0.0466929	-0.159018	-0.115054	0.134254	-0.118967	-0.287895	0.314469	0.00181713	0.392049	0.215651	0.00748408	-0.00364349	0.00038791
PA0014	-0.134488	-0.0278705	0.227409	-0.0625757	-0.217938	-0.199441	0.0308414	-0.0127235	0.303184	-0.0982946	0.084234	0.0171408	0.0820285	-0.120436	0.0402199	-0.0348751	-0.0377881	0.171524	-0.0544827	-0.256109	0.115792	-0.00105737	0.0606465	0.0525808	-0.0396589	0.106741	-0.390199	0.0500278	-0.0279329	-0.0529863	-0.339515	-0.100595	0.185136	0.152897	-0.170357	0.126318	-0.00323424	-0.0288517	0.072954	-0.0179634	0.13278	-0.0533405	0.117809	-0.045901	-0.00303766	0.00549668	0.0827121	-0.123681	-0.0327051
PA0015	-0.267703	-0.0148805	0.0994757	-0.00249275	-0.0193389	-0.0826397	0.0748243	0.186713	-0.0197215	0.0732958	-0.0935959	0.0965408	-0.0830615	-0.16112	0.011813	0.173994	-0.138734	0.124877	0.101788	-0.0898679	-0.0538014	0.0110017	0.0490028	-0.13305	0.139904	-0.13877	-0.251632	-0.15425	-0.195722	0.0492317	0.0345593	-0.115924	0.29469	0.0835437	0.159379	0.103432	-0.352126	-0.194631	0.0754918	0.293758	0.260438	0.122048	0.0337994	0.0656934	0.0554364	-0.0430255	0.109051	-0.0285781	-0.156576
PA0016	0.0392071	-0.15915	0.0981526	-0.0658744	-0.129622	0.117062	0.0469331	0.142134	-0.123631	0.0796676	-0.139278	0.178776	0.0610299	-0.0012585	0.00722178	0.210733	0.0682057	0.207608	0.112512	0.158082	-0.0121938	-0.00660063	0.181326	0.0790247	0.168081	-0.251784	-0.0822265	-0.506565	-0.0749319	-0.0921386	0.166248	0.0591581	-0.0595708	0.412949	-0.135953	0.142713	-0.0944465	0.108258	-0.0933007	0.14852	0.174208	0.00090351	-0.0575549	-0.14123	-0.141926	-0.0254809	0.0366738	0.0599928	0.0577234
PA0017	0.0277435	-0.00477933	0.145952	0.101603	-0.0355104	0.183781	-0.0921844	0.0313368	-0.0565329	0.0496117	0.0109372	0.149723	0.043345	0.0984924	-0.0212204	0.241869	0.0780805	0.00468782	0.163922	0.212366	-0.22216	0.0634152	0.0411799	0.0315337	-0.0766648	-0.0116944	0.127093	-0.0821268	-0.0107551	-0.0405371	0.0128408	0.104873	-0.0559735	0.214557	-0.193995	0.204553	0.165024	0.168888	-0.151667	0.115642	-0.269285	0.0415019	-0.18626	-0.0751229	0.0196099	-0.218097	-0.0247348	0.0118762	0.0337087
PA0018	0.0424285	-0.0606826	0.0821582	0.131594	0.137623	0.221057	-0.0222904	-0.132225	-0.120928	0.0942177	0.0323725	0.148089	0.0637403	0.163013	-0.0394369	0.160326	0.0297718	0.153183	0.126396	0.229735	-0.116744	0.088808	-0.12416	0.0596721	-0.065635	-0.0869171	0.179922	-0.3385	0.097542	0.0397544	0.0254979	0.145206	-0.231986	0.2248	-0.200204	0.108098	0.127288	0.120063	-0.16114	0.137658	-0.191465	-0.00289438	-0.171358	-0.134823	-0.0670178	-0.0290478	-0.026056	0.019032	0.021252
PA0019	0.128305	-0.125901	0.00790946	-0.0369544	0.648773	0.12773	0.129407	0.154149	0.160003	-0.120876	0.124372	0.21831	-0.0752836	0.0102587	0.108591	-0.0454789	-0.031535	0.156006	0.0299885	0.0711673	-0.0760768	0.112915	-0.0963802	0.18032	0.204612	0.0449635	0.193658	-0.115346	-0.0607122	0.0145749	0.25036	-0.0555578	0.114536	0.18711	-0.101766	0.30377	-0.273639	-0.197738	0.0134134	-0.0785273	0.0500239	0.0661761	0.155871	-0.19565	-0.261276	0.0132812	0.223761	0.126193	-0.312005
PA0020	0.00467135	-0.194018	0.11061	0.0473554	-0.175347	-0.334826	0.232157	-0.246512	-0.0595677	-0.00150138	-0.114426	-0.233991	0.107866	0.149943	0.0887797	-0.0830019	-0.289923	-0.0694104	0.172576	0.179172	0.067588	-0.172416	-0.273911	0.186801	0.48519	0.0093362	0.100225	0.113078	0.159538	-0.118572	0.0352591	0.0753148	0.266205	-0.0660936	0.00086591	0.330994	-0.0869043	0.104415	-0.126698	-0.132481	0.103513	-0.12552	0.189183	-0.206046	-0.308686	0.216149	0.183514	0.169482	-0.0425266
PA0021	-0.00472904	0.0743526	-0.0692838	0.00741204	0.138979	-0.124719	-0.224636	-0.0400138	0.0767365	-0.0900024	0.0328539	-0.122318	-0.0685738	0.0987762	-0.115455	-0.0942506	-0.0926916	0.0938322	0.180019	-0.148073	-0.0908375	-0.0334038	-0.0586255	-0.0310413	-0.222449	0.0445892	-0.133964	0.0363269	0.0814649	-0.0363689	-0.349823	-0.184277	0.175848	0.117818	-0.179108	0.00781728	0.113709	0.150167	-0.11573	0.0204021	-0.324023	-0.0894925	-0.022016	0.144991	-0.0718319	0.111603	0.0102287	0.00825049	0.0360841
PA0022	-0.259904	-0.1725	0.128561	0.059708	-0.290194	-0.060429	0.137591	-0.254971	0.231905	0.0466035	0.0791163	0.227244	-0.0427724	-0.134169	0.014643	0.114937	-0.104591	-0.162736	0.305317	0.178808	-0.0025075	-0.0592503	-0.167428	-0.0653702	0.182612	0.00116765	-0.192462	-0.275298	-0.16865	0.0794881	0.0318885	0.135725	0.0580464	0.229029	0.184317	-0.000252	0.0996968	-0.205533	0.0425161	0.232418	0.0105718	0.147652	0.028998	-0.0193858	0.11641	0.245654	0.160118	-0.128933	-0.0253719
PA0023	-0.281095	-0.00766802	-0.138475	-0.0436832	-0.45427	0.054808	-0.0131036	-0.290975	0.0482907	-0.0933655	-0.0578005	0.0621539	0.0365921	-0.157937	0.195313	-0.143543	-0.17867	-0.0252433	0.0377179	0.147865	-0.17515	-0.0961524	-0.0142508	0.126171	0.0718507	-0.0296684	-0.325272	-0.265792	0.324716	0.0368741	-0.0223752	0.353725	-0.145172	-0.157688	0.175541	-0.00254763	0.0500384	0.106263	0.267416	0.377119	0.301215	-0.0996446	-0.214096	-0.0793545	-0.237504	0.242196	-0.250387	0.137635	0.346443
PA0024	0.0747833	0.0994282	-0.237119	0.0244111	-0.404077	0.069047	0.0415429	0.102416	0.221111	-0.320476	0.228779	0.124636	0.00119859	0.104206	0.104009	0.294821	-0.16342	0.0203133	0.161451	0.211223	0.219793	-0.229622	-0.190368	0.0943065	0.280128	-0.118456	0.164528	0.0696683	-0.0570944	0.301297	-0.0712734	0.019188	-0.172993	0.0829049	-0.201766	0.0976847	0.112843	-0.114577	-0.0595735	-0.165276	-0.0988716	0.0698869	-0.0478204	-0.453949	-0.195169	0.216158	0.139924	0.0359357	-0.0956681
PA0025	-0.122627	0.0596438	-0.00579987	0.0113075	-0.0349549	0.012033	0.0372216	0.221858	0.0811159	-0.157284	0.136839	0.0608652	-0.0834862	0.190811	0.106233	0.463848	-0.285048	-0.231123	0.280356	0.246156	0.0567112	-0.379153	0.0520423	-0.111194	0.0503688	-0.179289	0.0796819	-0.118486	-0.176395	0.0500467	-0.196371	0.0322174	0.0942708	-0.0122511	-0.00849323	0.0811318	0.016747	-0.0813139	-0.0504141	-0.134131	-0.256042	0.144243	-0.145279	-0.125412	0.0258587	0.108633	0.0272907	0.00574662	-0.0700449
PA0026	0.0625959	0.105825	0.261496	0.0902444	-0.138619	0.028785	0.116088	0.0209415	-0.110978	0.17115	-0.285421	-0.243059	-0.0392809	0.0531605	0.306236	-0.357148	-0.659971	0.0146738	-0.0185545	0.256301	0.511536	-0.00846407	0.12626	0.00683853	0.315389	0.0798354	-0.0760152	0.00113103	-0.0719888	-0.092883	-0.101086	0.0492921	-0.14242	-0.16577	0.0945103	0.04293	0.0389632	0.124977	-0.387447	0.19842	0.145618	-0.207416	-0.0225121	0.00199271	-0.427751	0.0790681	0.13901	-0.168535	0.115922
PA0027	0.122628	-0.0290494	0.432281	0.00798411	-0.0873659	-0.0618809	-0.0286236	-0.0153442	-0.0226837	0.246502	-0.268117	-0.332526	0.0260963	0.0624672	0.325323	-0.278052	-0.508803	-0.138185	0.118721	0.0379402	0.367945	-0.165352	0.0877051	0.00846916	0.25235	0.334698	-0.083102	-0.0775714	-0.117931	-0.139147	-0.0869607	-0.0827817	-0.167338	-0.0457134	0.0188698	0.0524272	0.0990313	0.270781	-0.357887	0.281336	-0.118366	-0.254416	-0.25776	0.0930978	-0.200351	0.00496322	0.17513	-0.215808	0.0145625
PA0028	0.087041	-0.0230814	0.321549	-0.0127222	-0.211052	-0.138594	-0.0288729	-0.0393123	-0.194797	0.240598	-0.207754	-0.0956244	0.00753164	-0.0104052	0.147751	-0.169315	-0.479123	0.0436223	0.0323159	-0.0399716	0.276059	-0.0266206	0.225266	-0.00948338	0.19134	0.226231	-0.0333475	-0.171666	0.0294653	0.00334609	-0.0820549	-0.209507	-0.221663	-0.128185	-0.00276844	-0.00740332	0.0065286	0.279498	-0.28016	0.254042	0.0264988	-0.207598	-0.0369708	0.259287	-0.236387	0.0646628	0.182812	-0.131137	0.0747113
PA0029	-0.00987762	0.0819044	-0.150485	-0.246228	0.267371	0.128139	-0.275018	0.260304	0.0302404	-0.0441754	-0.106861	0.0393017	-0.199365	0.0862219	0.0376811	-0.0353752	-0.051553	0.00983447	0.0802236	-0.0879242	-0.159697	-0.163858	-0.20667	-0.0100252	-0.0783778	0.175763	-0.172453	0.353832	0.016046	-0.23425	-0.329539	0.0239631	0.321584	0.070046	-0.171051	-0.0337119	0.139154	-0.076586	-0.0763394	0.110851	-0.149808	-0.111288	-0.0187956	0.160232	-0.0688092	-0.0664994	-0.0347758	0.146535	0.104837
PA0030	-0.125793	0.0807546	-0.0599041	-0.0210677	-0.0410534	-0.106183	-0.206966	-0.0532655	0.0904786	-0.0296068	0.0087548	0.0325492	-0.0502815	-0.138664	-0.0586082	-0.138644	-0.0581457	0.109315	0.00163977	-0.135218	-0.0534707	-0.10608	-0.0186007	-0.0779873	-0.0860265	-0.099141	-0.181355	-0.189787	0.0146787	-0.031461	-0.0876346	-0.0942134	0.104872	0.140429	-0.310206	0.0252659	0.0183089	0.153312	0.0224589	0.126569	0.0806864	-0.0371937	-0.0262469	0.0781337	0.0148155	0.239016	-0.169733	-0.0801345	-0.0507265
PA0031	-0.166398	0.116227	-0.198251	-0.142843	-0.0269361	0.0366769	-0.293943	0.0926039	-0.0444947	0.0253421	-0.102285	0.186985	-0.0756595	0.00287643	-0.0425115	-0.0813392	0.14562	0.112321	0.0688102	-0.0892221	-0.177222	-0.0518117	-0.129606	0.122363	-0.0840075	0.0293604	-0.263833	-0.376669	-0.015854	-0.0827378	-0.0606796	-0.118948	0.125534	0.157613	-0.316234	0.0483347	0.0129881	0.188104	0.0321668	0.0060488	-0.110873	-0.09522	0.0409018	0.200058	-0.185418	-0.0839872	-0.281982	0.154728	0.0238044
PA0032	-0.109855	0.108207	-0.101832	-0.0480491	0.311201	-0.0906488	-0.0163554	-0.102989	0.0891613	-0.100694	0.0633333	0.0878478	-0.0306485	-0.0966869	-0.0271134	-0.107822	0.0174863	0.0665797	0.0519061	-0.161015	-0.0152915	0.131119	-0.0881518	0.113857	-0.111459	-0.20874	-0.233911	0.089886	-0.137017	-0.227126	-0.184122	-0.0153933	0.0675597	0.0933224	-0.187722	-0.0274795	0.0555841	0.00040777	-0.0652015	0.118717	-0.152263	-0.00180591	-0.158613	0.103928	0.0248411	0.141991	-0.140769	-0.125001	-0.0517416
PA0033	-0.0117184	0.139952	-0.0648034	0.0561311	-0.0388964	-0.0748714	-0.0363588	-0.0460261	0.164881	0.148144	-0.0453344	-0.0235336	0.0204224	-0.0503764	-0.131973	-0.149554	-0.0438506	0.0151884	0.0429494	-0.134139	-0.15722	-0.0413787	-0.00675114	-0.064632	-0.124991	-0.362818	-0.250211	-0.709917	-0.11785	0.105541	0.130343	-0.108407	0.0306842	0.0286811	-0.429451	0.0391392	-0.024468	0.230683	-0.020535	0.165467	0.0280747	0.108964	0.112277	0.066432	-0.0930396	0.0138964	-0.139793	-0.0979924	-0.00035074
PA0034	-0.0842316	0.128645	0.0536408	0.26114	-0.226364	-0.236243	0.242381	-0.27902	0.240805	0.0187914	0.133231	0.0594933	0.0802315	-0.188097	-0.175546	0.0108857	-0.0885906	0.126458	-0.124846	-0.091887	0.225328	0.100822	0.00887498	-0.0114061	-0.149763	-0.503613	-0.303098	-0.245029	-0.0349658	0.101328	-0.221272	-0.147325	-0.0774738	0.126107	-0.385564	0.0446314	-0.0813703	0.167961	-0.00779723	0.119159	0.0773706	0.0356539	0.221493	-0.0715635	-0.0546461	0.296197	-0.0943371	-0.217024	0.0226796
PA0035	-0.0325387	0.0670468	0.0981121	0.0890877	0.231484	0.0159861	0.238763	-0.218449	-0.0256243	-0.088199	0.00761691	-0.0217658	-0.0167838	0.0128314	-0.00036955	0.0152663	0.109965	0.0267342	-0.0500529	0.00274882	-0.157853	-0.0215456	-0.0196071	0.0145457	-0.0144525	-0.20286	-0.0220476	-0.102304	0.18508	-0.264181	-0.0795351	0.259419	0.133288	-0.191194	-0.043424	-0.0256689	0.0425069	-0.127097	-0.126742	0.00777478	-0.172073	0.0880113	0.162805	-0.054898	-0.173408	-0.00229005	-0.142939	0.0955436	0.111541
PA0036	-0.0207045	0.122013	0.162953	0.0875111	-0.0597728	-0.0684411	0.255766	-0.19138	0.00512845	0.0555337	-0.0116146	-0.132284	0.0469192	0.0369976	-0.0214199	0.0276539	-0.00575584	0.0994404	-0.209042	-0.0714561	-0.0100803	0.0737967	0.096429	0.0448985	0.0423747	-0.456082	0.0425606	0.134303	0.17728	-0.0376648	-0.154865	0.167683	0.16354	-0.0768959	-0.0795711	-0.0753625	0.0174883	-0.256171	-0.0856549	-0.125799	0.0365635	0.0723618	0.22382	-0.0954902	-0.322625	0.0340271	-0.0179296	0.00740417	-0.064096
PA0037	-0.104625	0.0641941	-0.403915	0.117541	0.251918	0.0210383	-0.0316838	0.19437	0.157639	-0.0699712	0.0734933	-0.114738	-0.0236126	0.189475	0.0638072	-0.196389	-0.0724957	-0.184072	-0.0856986	0.00780742	-0.0510424	0.123428	0.0281058	0.119225	-0.354468	-0.11272	-0.182557	0.280821	-0.00712645	-0.207069	-0.37412	-0.0983284	0.127468	0.0900198	-0.137898	0.0513801	0.170839	-0.154959	-0.0367043	-0.0161836	0.0325423	0.126218	-0.0659015	0.0838325	0.158163	-0.15719	0.0591776	-0.114455	-0.133925
PA0038	-0.069993	0.042772	0.433571	0.00541952	0.207006	0.0314769	0.0752156	-0.0754596	-0.233047	-0.321102	-0.141078	-0.126151	0.141157	-0.16237	0.0729536	-0.0752699	-0.0731677	-0.00364577	-0.0451701	0.0713759	0.0335019	-0.0320404	0.0831512	-0.223106	-0.0563098	0.297451	0.0451383	-0.0573845	-0.123266	-0.187513	0.263426	-0.192624	0.194485	-0.369838	0.00735224	-0.0592249	0.057425	0.0553263	0.231884	-0.152177	0.273923	-0.342922	-0.0310792	0.185379	-0.166014	-0.0205079	0.335931	-0.0394275	-0.205146
PA0039	-0.108969	-0.083827	0.163775	-0.159178	0.75089	-0.233762	0.130542	-0.100798	-0.130406	-0.199271	-0.130936	-0.021141	0.0801237	-0.373595	-0.0930711	-0.220282	-0.0689029	-0.0814833	-0.0953826	0.202383	0.190475	-0.0346016	-0.00387354	-0.263113	0.142004	0.335698	0.0326597	0.0273592	-0.157352	-0.230273	0.254698	0.179467	0.226107	-0.306541	0.0394924	-0.0602985	-0.0729334	-0.0435019	0.395789	0.198709	0.47444	-0.191729	0.0314126	0.238636	-0.0489883	0.10491	0.282197	-0.162861	0.242976
PA0040	-0.0965409	-0.0186534	0.0728963	-0.0100275	-0.0477971	-0.0823795	-0.0199786	0.145922	-0.160147	0.146824	0.0701376	-0.148332	0.132331	0.0642981	-0.201223	-0.0678366	-0.0924705	-0.0133667	0.133117	0.232383	0.042296	0.213607	-0.308206	0.114018	0.0105586	-0.277197	0.025706	-0.35172	-0.124524	0.168419	0.0772621	-0.10746	-0.149269	0.112539	0.0285658	0.0628851	0.00032779	0.00793756	-0.221822	0.0669911	-0.0470336	0.150609	0.0905926	0.0153234	-0.0774296	0.205248	-0.137242	-0.043491	-0.104949
PA0041	-0.148942	0.119329	0.0782057	-0.041056	0.249545	-0.374766	-0.185544	0.102067	-0.204029	-0.0782935	-0.0620313	-0.0889124	0.0889018	0.147541	-0.106982	0.0936485	0.0636178	-0.016805	0.0290676	0.0182653	-0.109524	0.187979	-0.388298	-0.134372	-0.0221251	0.0411259	-0.294075	-0.439872	0.0213632	0.0950189	-0.0247329	0.00231377	0.120581	0.0413311	-0.0318641	0.114241	0.046156	-0.00531235	-0.142254	0.14029	-0.0144683	-0.137146	0.0508963	-0.193617	-0.25665	0.0341207	-0.0388555	0.0576345	-0.158831
PA0042	-0.143296	0.0430454	-0.191343	0.077041	0.00415218	0.0185815	0.193549	-0.0268789	0.0868395	0.0274513	0.0144408	-0.0778879	0.112646	0.0191208	0.020255	-0.0594593	-0.10322	0.125111	0.0281361	-0.132061	0.137416	0.0534818	0.0241484	0.0316995	0.147202	-0.157438	-0.15258	-0.0101943	0.0355934	0.0788716	0.07436	-0.058274	-0.0637047	0.0306933	-0.115674	-0.0358178	-0.141759	-0.295173	0.0597569	0.148373	0.0332801	-0.159526	0.0798535	-0.00096244	-0.0015752	0.158994	0.0463678	-0.0646757	-0.132393
PA0043	-0.159667	0.00663765	0.116711	-0.0595429	0.449195	0.0871486	-0.0219985	0.222414	0.0539512	-0.0915226	0.132805	0.0580154	-0.0804946	0.072435	0.10311	-0.155169	-0.0558101	0.151019	-0.0735492	-0.0743475	0.178554	0.117326	-0.135986	-0.082209	0.17148	-0.239605	-0.0713503	0.694508	-0.043001	-0.165659	-0.486004	-0.00220192	-0.113396	0.0165027	-0.150828	-0.135389	0.0308421	-0.108633	-0.24414	-0.0393868	-0.30252	-0.102525	0.0294781	0.187718	-0.0812743	0.273713	-0.0569996	-0.0243569	0.00185851
PA0044	0.090076	-0.288618	0.384196	0.297718	-0.311681	-0.177938	-0.256966	-0.367696	0.286096	-0.106481	-0.268542	-0.299583	-0.25361	-0.0452886	-0.169452	0.120479	-0.303914	0.417984	-0.0916616	0.0243826	-0.041515	0.42945	-0.177644	0.0921906	-0.131181	0.185124	-0.162772	-0.00940261	0.177281	-0.284022	-0.123834	-0.195878	0.408123	-0.267454	0.00279955	0.407989	-0.159936	0.0399848	-0.703834	0.079259	0.249528	0.0263586	-0.198889	-0.0337383	-0.250293	0.0474086	0.0718526	0.206419	-0.261363
PA0045	-0.0841451	0.132635	0.164162	-0.0251943	-0.170429	-0.111095	0.0319003	-0.16861	-0.195813	-0.0241268	0.0748037	-0.0253895	0.125146	0.170168	-0.131886	0.417469	-0.124902	0.080451	-0.00170965	0.439263	-0.04526	0.067664	-0.18942	-0.101584	0.0959876	-0.104483	0.0524873	-0.271501	-0.0789242	0.0154245	0.10039	0.177081	0.226436	0.401574	-0.240309	0.242765	-0.0553005	-0.106249	-0.381646	0.0730638	-0.00454132	-0.189448	-0.094876	-0.170746	-0.312463	0.0958573	-0.2873	-0.0644052	-0.144125
PA0046	-0.290825	0.100494	0.216431	-0.0125223	-0.0178039	-0.215211	0.173728	-0.173944	-0.0354865	-0.00712536	0.0845808	0.0425772	0.12977	-0.0617607	-0.250332	0.503516	-0.10499	0.23875	-0.0103891	0.514862	0.0614977	0.148399	-0.178946	-0.0153071	0.137344	-0.066526	-0.0259259	0.245513	0.0193869	-0.122403	0.035712	0.160788	0.178803	0.239208	-0.208964	0.205044	-0.0670708	-0.274536	-0.398686	0.00549899	0.150223	-0.185848	-0.250012	-0.0270293	-0.297504	0.114493	-0.385246	-0.0812686	-0.0175079
PA0047	-0.315269	0.0549951	0.199918	0.0456512	0.144335	-0.280413	0.100897	-0.0723338	-0.0136079	0.0489745	0.0732378	0.151366	0.0101664	-0.171952	-0.301632	0.419603	-0.147047	-0.0116388	-0.0791868	0.591951	0.11559	0.175876	-0.133623	-0.055144	0.182883	-0.0878018	-0.164371	-0.232244	0.00776923	0.0847309	-0.071886	0.0738847	0.105958	0.152526	-0.0490906	0.217107	-0.0002326	-0.205044	-0.3838	0.101159	0.0791972	-0.076514	-0.361934	-0.0227432	-0.125871	0.145349	-0.279726	-0.106387	-0.135232
PA0048	-0.342543	-0.00643736	-0.189161	-0.371028	-0.307192	-0.00876484	-0.278823	-0.0517299	-0.195283	0.241406	0.207702	0.11051	-0.251736	-0.166521	0.107127	-0.206984	-0.414992	-0.309053	0.0194814	-0.114986	0.0774442	0.430901	-0.259534	-0.00099931	0.203125	-0.0495363	-0.052371	0.0766617	-0.0122438	0.0208304	-0.0244906	-0.214805	-0.0659531	0.21538	0.366427	0.112287	-0.0259165	0.45595	-0.111331	0.141355	-0.361514	-0.228447	0.233087	0.0703243	-0.159951	0.102346	0.360097	0.0873479	-0.2052
PA0049	-0.262133	0.0359834	-0.32616	-0.383106	-0.177055	0.0581679	-0.280875	-0.10591	-0.205716	0.19308	0.293593	-0.068826	-0.194291	0.0644846	0.312312	-0.179294	-0.353037	-0.417026	-0.226198	-0.0216858	0.285357	0.429772	-0.362711	-0.0975542	-0.100124	-0.0449086	-0.130027	0.0596603	-0.0201993	0.0690421	-0.0561493	-0.152103	-0.166231	0.395165	0.23112	-0.051684	-0.0386236	0.556348	-0.00463459	0.0979849	-0.0794952	-0.264943	0.173858	-0.119121	-0.0629308	-0.121411	0.197358	0.255867	0.0323098
PA0050	0.137458	0.0866071	-0.0760236	-0.0484624	-0.0893526	-0.0720652	-0.0903526	-0.00139947	-0.10816	0.0663767	-0.125135	-0.317297	0.0283443	-0.0004548	0.0281151	-0.173421	-0.309239	-0.388656	0.240343	-0.360971	0.24505	0.015988	-0.330616	-0.355072	-0.0402927	0.328434	-0.319436	0.39988	-0.149832	-0.06318	0.136163	-0.127165	0.326969	-0.151917	0.405957	-0.376195	0.220167	-0.121539	-0.0407292	0.14434	-0.153085	-0.0580608	0.0482164	-0.249579	0.0944656	-0.0204667	0.222166	-0.00642541	0.0161383
PA0051	0.24613	0.122333	-0.128005	-0.187865	0.0280956	-0.0082959	-0.166777	0.021277	0.0050898	0.0928305	-0.29245	-0.0477546	-0.271486	0.111742	-0.0268625	-0.259999	-0.320043	-0.0877332	0.192497	-0.288841	0.037538	0.0469416	0.110024	-0.0777594	0.0532486	-0.0659256	0.00310667	-0.218327	-0.0818187	-0.103366	-0.263759	-0.226168	-0.139219	0.142836	-0.0779222	-0.246177	0.120637	-0.0894101	-0.0930675	0.342429	-0.0137228	-0.132585	-0.0198721	0.260057	-0.175402	-0.143229	0.0300029	0.115145	-0.0102451
PA0052	-0.0540129	0.119996	0.11088	0.0549073	0.164557	0.19788	0.20495	0.0437249	-0.1705	0.0531827	-0.259842	0.0729088	-0.0188991	0.0040348	0.264406	0.00495499	-0.111831	0.121681	0.101383	-0.216391	0.134335	-0.00401212	0.475596	-0.109463	-0.117996	0.36523	-0.213047	0.118058	-0.123757	-0.250483	-0.339684	-0.17833	0.0927076	-0.12703	0.171088	-0.193936	0.217189	0.105658	-0.133422	0.165097	-0.0136231	-0.49416	-0.0694312	0.14541	-0.0430092	-0.101315	0.160397	0.0205945	0.0905468
PA0053	-0.340235	0.0739764	0.249411	0.118855	-0.30451	-0.031396	0.141608	0.206513	-0.381104	-0.0862488	-0.0135733	0.00485737	-0.174802	0.0693645	0.216696	-0.0350888	0.186242	-0.0263283	0.167574	0.250385	0.134652	0.0804819	0.0180783	0.0377606	-0.412886	0.144048	0.0368968	-0.440508	-0.189814	0.45098	0.0209382	0.165199	0.274386	0.316642	0.245371	0.175407	0.0997226	-0.120915	-0.0547767	-0.0556187	0.16355	-0.182546	-0.0086448	-0.0372708	0.29486	-0.0499566	-0.0868456	0.0621954	-0.0716212
PA0054	0.0390729	-0.0120749	-0.102167	-0.295685	0.262714	0.113233	0.068378	-0.0377434	0.226158	0.193649	-0.0884021	0.0874566	0.180817	0.0425224	0.0123995	-0.161575	-0.061064	-0.174143	-0.0929641	-0.028367	0.135722	0.182849	-0.0638297	0.136484	-0.00881192	-0.245247	-0.493148	-0.21524	-0.0482103	-0.11553	-0.253514	0.297306	-0.0401891	0.234484	-0.0999099	0.060417	0.0822064	-0.171876	-0.196314	0.0960327	0.107182	0.0260658	-0.0122233	-0.116241	-0.050185	0.382163	-0.132002	-0.141885	0.0547227
PA0055	-0.0108261	0.212689	-0.192722	-0.0274547	0.0483368	0.18328	0.133262	-0.208099	0.131195	-0.086148	-0.0331744	0.0425226	0.232196	0.0229927	0.0201261	-0.160514	-0.0506578	0.0565274	-0.0149909	-0.0694354	-0.0545741	-0.143416	0.0960545	0.146361	0.202943	-0.127488	-0.0227748	-0.62966	0.16751	0.0737853	0.246376	0.233633	-0.251398	0.0169051	0.107314	0.0394639	-0.0894142	0.0422322	0.0521848	0.297398	0.0592306	-0.0142379	0.124633	-0.111577	-0.295498	0.125645	-0.151781	-0.0494669	0.0455024
PA0056	-0.127011	-0.130665	-0.0852476	-0.071192	-0.0576133	-0.113033	-0.188225	0.0523766	0.372393	0.106941	0.0115598	0.114753	0.00930936	0.0726407	0.0393354	-0.240433	-0.0650184	-0.103377	-0.0055748	-0.0597258	-0.0734096	0.0651088	-0.0460635	0.00013019	-0.0653074	-0.288325	0.137206	-0.0767665	-0.0128218	-0.00474337	-0.0735237	-0.0015355	0.0391244	0.133936	-0.215212	-0.0603492	0.209032	-0.0727801	-0.213575	-0.0650268	-0.138469	0.0143946	0.0163829	0.163838	-0.163804	0.0694067	0.103123	-0.0898062	-0.0771888
PA0057	0.0418151	0.0836345	-0.141499	-0.0398616	-0.0806325	-0.0887555	0.0918088	-0.276199	-0.0567856	-0.258937	-0.0338799	0.0205286	-0.129565	0.167054	-0.0361273	-0.127885	-0.117192	0.0607426	0.0337711	-0.18498	0.0302164	0.0681576	-0.0405362	0.0236031	-0.0350867	-0.0866695	-0.130187	0.0600114	-0.00560509	-0.208473	-0.135551	-0.0242218	-0.0510196	0.145578	-0.209828	-0.040807	0.0681998	-0.0690595	0.0477352	-0.00609503	-0.271075	-0.176688	-0.010558	-0.0459694	-0.132722	-0.0223351	-0.0659833	0.0193651	-0.0275617
PA0058	-0.0781524	-0.0538059	-0.0606002	-0.00546984	0.124754	-0.0784866	0.0104021	-0.0906206	-0.0707447	0.0296303	-0.056839	-0.0505428	-0.108056	0.0222281	-0.0690648	-0.153156	-0.0932421	0.0222312	0.0720584	-0.196327	-0.0230745	0.0177122	-0.0235651	-0.0976171	0.184098	-0.377842	-0.138012	0.153861	-0.128937	-0.089921	0.00491416	-0.114955	0.0373508	0.0858862	-0.116239	-0.116672	0.0368796	0.0482133	0.039348	0.155275	-0.0575718	0.00419172	-0.0694833	0.0687108	-0.0575162	-0.0218156	-0.17411	-0.014442	0.00865433
PA0059	-0.0959741	0.0875209	0.344326	-0.14616	-0.0425594	-0.281235	0.0767517	-0.211597	-0.152079	-0.295101	-0.21768	0.0103477	0.0286935	-0.0945474	0.418916	-0.121775	-0.257154	0.0576177	-0.0289801	-0.116507	-0.106683	0.249886	0.0597424	-0.248584	-0.00444979	0.258551	-0.0677068	0.414248	-0.393309	-0.0578766	-0.134007	-0.310682	-0.0661557	-0.218695	-0.0583801	-0.35421	0.293367	0.393908	0.312685	0.0266334	0.29416	-0.345748	0.140875	0.155083	-0.141687	-0.184472	0.493787	-0.0108227	0.179259
PA0060	-0.155014	0.0829357	0.0761908	0.10729	-0.189146	-0.231021	0.142505	-0.389466	-0.0563605	-0.369354	-0.00276453	0.19474	0.0785412	-0.208719	0.12671	-0.0139444	0.00919061	0.256628	-0.068399	0.0899525	0.0880919	0.253354	0.0512819	-0.0532127	-0.0792694	0.0190156	-0.174624	0.172047	-0.268316	-0.0734418	0.0712584	-0.124749	-0.116478	0.0304468	-0.116973	0.0195482	0.033891	0.123493	0.318808	0.219998	0.57248	-0.248909	0.195006	-0.0333429	-0.188547	0.0745455	0.0777268	-0.0192113	-0.119319
PA0061	-0.0246236	-0.0379382	0.162865	0.0950386	-0.117903	-0.270068	-0.049891	0.0924121	0.11153	-0.060283	0.0512129	0.282213	0.182822	-0.122621	0.169447	0.081074	0.0477003	-0.00980304	0.153968	-0.460205	0.0558334	-0.0815903	0.27456	0.0870716	0.106437	0.205044	-0.24511	0.398867	0.0158367	-0.0681839	-0.493004	-0.0903406	-0.00724889	-0.229766	0.148665	-0.103791	-0.00569026	-0.0328375	0.269546	0.0738169	0.0496125	0.111403	0.0803598	0.217077	0.296561	-0.146748	0.0367285	-0.039246	-0.113401
PA0062	0.0211841	0.135745	-0.115002	0.0481862	-0.578432	-0.303729	0.072098	-0.199663	0.282597	-0.179634	0.0202225	0.474525	0.19793	0.00922266	0.247798	0.0285149	-0.372424	-0.0308206	-0.0233838	-0.39061	0.143779	0.130417	0.194493	0.137825	0.0949648	-0.169809	-0.325429	-0.362156	0.0397238	-0.141812	-0.237733	-0.15636	-0.144759	-0.401487	0.0157275	-0.368383	0.204675	0.47111	0.595439	0.0970979	-0.038974	0.124378	0.442411	-0.147102	0.0486135	0.0419722	0.00151372	-0.309188	0.255845
PA0063	-0.0196164	-0.052809	0.180966	0.0556626	-0.258848	-0.288072	-0.0292317	0.17159	0.282552	-0.0799457	0.175642	0.0420992	-0.0256435	-0.0219703	0.0714477	-0.129467	-0.0419243	-0.0653906	0.0427982	-0.0795782	0.119406	0.233404	0.162383	0.0107616	0.273008	-0.259081	0.046634	0.090678	-0.100622	0.0389796	0.171959	0.0128428	-0.209802	0.186807	-0.0691496	0.0681701	-0.0890979	0.062408	0.136696	0.125325	-0.0329798	0.128478	-0.179115	0.0248634	-0.0975751	0.25977	0.0817086	-0.392035	-0.0413659
PA0064	-0.17464	-0.0841602	0.229628	-0.172328	0.189991	-0.185667	-0.0426563	-0.0351185	-0.00697551	0.0123283	0.151449	-0.00156883	-0.0162563	-0.030319	0.00593772	-0.0371254	0.0203602	-0.170654	-0.0338078	0.274038	0.0369682	0.192707	0.0612865	0.0307403	0.173085	-0.0968805	-0.133105	0.758414	0.232745	-0.129281	-0.38663	0.178935	0.11552	-0.00807303	0.0623462	0.0635481	0.0965552	-0.25258	-0.121972	-0.104418	-0.142324	-0.0627402	-0.192226	0.275429	0.211026	0.226857	0.0711245	-0.00451981	-0.0809817
PA0065	0.0232409	0.0244764	-0.151826	-0.0825867	0.171102	0.0461025	-0.12602	-0.0329707	0.0446121	0.0043296	-0.0495318	0.205914	0.0547569	0.0713776	0.0810236	-0.249568	0.0781439	-0.0727996	-0.00394609	0.238586	-0.204029	0.0872267	-0.0609877	0.135191	-0.0699884	-0.280016	-0.0568365	-0.513227	0.0829725	0.0113212	0.103739	0.15703	-0.0185438	0.193793	-0.0675621	0.250146	0.0811731	0.0834149	-0.0914308	0.0286637	0.0365565	0.200258	0.136523	-0.306578	-0.237329	0.100024	-0.147211	0.204217	-0.158764
PA0066	0.0382835	0.0149585	-0.0672456	0.062851	-0.195702	0.0426323	0.00733568	-0.247795	0.262909	-0.0378182	-0.0237405	0.261643	0.124279	0.118534	0.176181	-0.03446	0.0225541	-0.0468743	0.144802	0.204158	-0.127184	0.0444514	0.108971	0.225356	0.169058	-0.196453	0.0902941	-0.693415	0.14173	-0.212005	0.189634	0.165113	0.0285684	0.136416	0.0333296	0.272077	0.124042	0.0798771	0.027823	0.0791656	-0.138493	0.0435771	-0.0476705	-0.138151	-0.220847	0.188096	-0.0888942	0.195483	-0.190635
PA0067	-0.0553335	0.122347	0.102117	0.0471184	-0.0648183	0.0397058	-0.0203211	-0.24661	-0.130782	-0.157673	0.108587	0.140707	-0.0135115	0.0280864	0.16949	-0.0162511	-0.00565323	0.0456795	0.0645045	0.0543098	-0.0889769	0.0774675	0.0437808	0.185828	0.0597422	-0.157102	0.0997661	-0.108148	0.169766	-0.0694502	0.150921	0.18621	-0.0710107	-0.022788	-0.0575973	0.157751	0.0437216	0.148479	0.128199	0.0536356	0.0486921	-0.081467	-0.355062	-0.0544317	-0.0833132	0.0744241	-0.0767484	0.203195	0.11652
PA0068	-0.151301	0.0808389	0.132801	-0.0620222	0.157909	-0.08404	-0.0233103	0.0354551	0.0342467	-0.00247669	0.0157785	0.182848	0.00723321	-0.236819	0.0698828	0.0817427	-0.0347186	0.184107	-0.0425314	-0.0817257	-0.0712968	0.14354	0.0617138	0.0330823	0.208219	-0.16082	0.0871722	0.241338	0.12343	-0.0531393	0.0487021	-0.0728248	-0.110156	-0.0590592	-0.0226392	0.123736	-0.157078	-0.0319066	-0.0169223	0.116589	0.0497467	-0.0115254	-0.0641418	-0.0500288	0.00831477	0.042868	0.109255	0.00116076	-0.0881584
PA0069	-0.115735	0.0676749	0.25571	0.0870523	0.0888126	0.0366461	-0.212245	-0.0821777	-0.0415957	-0.139329	0.301748	0.119899	-0.12269	0.205144	-0.0686368	-0.162705	0.0627651	0.0203174	-0.147052	-0.347817	-0.10265	0.308175	-0.144922	0.118314	-0.127718	-0.247727	-0.263488	-0.241109	-0.256667	-0.0529755	-0.0346911	-0.161363	-0.169225	0.0700423	-0.137442	0.247699	0.00221741	0.0743459	0.192758	-0.165455	-0.326799	-0.0688542	-0.253284	-0.21194	0.13936	0.0479262	0.0409626	0.0752098	-0.325119
PA0070	-0.264411	0.406245	0.286578	-0.188616	0.116336	-0.405175	-0.0802772	0.0410694	-0.330979	-0.0744558	0.128753	0.0762951	0.277688	0.150092	-0.182431	0.0776123	-0.0594554	-0.126226	-0.183565	0.152779	0.101424	0.00270364	-0.0565649	-0.236213	0.199385	-0.109229	0.384424	-0.48058	0.240252	0.14651	0.136931	0.250292	0.314304	-0.100317	0.281433	0.107067	-0.00083048	-0.250797	-0.0517066	0.187968	-0.103432	-0.129074	-0.178001	0.0548254	-0.307324	-0.097372	-0.118386	0.0358002	-0.228725
PA0071	-0.192279	0.335341	0.198357	-0.278348	0.263292	-0.360065	-0.0374906	0.0568711	-0.224492	-0.117169	-0.0180793	0.175191	0.199324	0.208744	-0.0954578	0.249951	0.0802514	0.0200852	-0.129786	0.0338992	0.0725891	0.0118588	0.0488551	-0.169815	0.143736	0.146404	-0.0392058	-0.427482	-0.0646095	-0.176203	-0.18967	0.279051	-0.0312549	0.0663649	-0.0499271	0.0923518	-0.033516	0.0544084	-0.13946	0.0740313	-0.148403	-0.10596	-0.175489	0.0410596	-0.0889724	0.00121403	-0.181209	-0.0682718	0.098681
PA0072	-0.141529	0.118065	0.285286	-0.35081	0.11998	-0.354083	-0.15797	0.146364	-0.0398329	0.110996	0.0564636	0.0954366	0.0889096	0.454097	-0.247359	0.0831049	0.0175547	-0.0673786	-0.00474325	0.0716048	-0.147772	-0.0331306	-0.159096	-0.382249	0.155733	-0.072894	0.0723521	-0.253216	0.331628	-0.0136255	0.0550131	-0.081804	-0.0579621	0.122382	-0.0988673	-0.0773482	-0.020031	0.0506573	-0.0750989	-0.049188	0.0123679	-0.0850314	-0.160724	0.214535	-0.171926	-0.146199	-0.0445013	0.0361276	-0.227492
PA0073	-0.168699	0.16504	0.205211	-0.125994	0.510233	-0.43758	-0.00913556	0.0418042	-0.292846	-0.0303482	0.0151122	0.152181	-0.0795892	0.118392	-0.109321	0.035396	0.08755	-0.0117779	-0.171314	0.0651475	0.00715676	-0.0344613	-0.0109102	-0.174067	0.0953279	-0.0971347	0.00190644	0.120171	0.11017	-0.0607821	-0.128912	-0.023846	0.055469	-0.11076	0.0636158	0.0378709	0.016424	0.0714803	-0.0591261	0.11896	-0.0885098	-0.085597	-0.320116	0.0200007	-0.034092	-0.0723317	-0.134912	0.0325003	-0.0629062
PA0074	-0.229264	0.272923	0.146846	-0.341553	0.266177	-0.41478	-0.0399616	0.136832	-0.202607	0.0229173	0.00309898	0.153781	0.228657	0.186576	-0.291583	0.171902	-0.00758194	-0.104025	-0.124018	0.107758	0.0450169	0.0870795	-0.00786789	-0.302921	0.21978	-0.153771	0.0862552	-0.390052	0.114336	0.0668315	-0.101392	0.256039	0.0670007	0.0678847	-0.0391283	0.0576884	-0.109854	-0.0453954	-0.267468	0.0247271	-0.0160163	0.045433	-0.110564	0.214943	-0.344451	-0.131347	-0.0395639	-0.116933	0.0212093
PA0075	-0.135149	0.319118	0.136009	-0.197154	0.252055	-0.293086	-0.0313811	0.0209232	-0.209407	0.012419	-0.0291407	0.0713721	0.190561	0.176729	-0.235991	0.222674	-0.0385713	-0.0709086	-0.0939181	0.147037	0.00919081	-0.00764892	0.00587916	-0.236065	0.209584	-0.049968	0.0419649	-0.327882	0.048166	-0.0172864	-0.124237	0.166565	0.0274189	0.104562	-0.0290232	0.0485736	-0.230043	0.00941266	-0.16177	0.238889	-0.0610957	0.0147752	-0.124181	0.0963344	-0.212953	-0.0250559	-0.11427	-0.103201	0.036205
PA0076	-0.205152	0.23381	0.119579	-0.317453	0.325095	-0.328105	0.00598724	0.164606	-0.227072	-0.0107452	0.0313377	0.168112	0.0874763	0.253058	-0.257174	0.26182	-0.0114592	-0.0723652	-0.210496	0.25121	0.115262	0.0568565	0.0195093	-0.317544	0.221056	-0.0561323	0.149905	-0.0244629	0.130948	-0.00048319	-0.245202	0.358757	-0.00924147	-0.00913943	-0.102748	-0.0714804	-0.160696	-0.0450462	-0.185989	-0.0216504	-0.141333	-0.109078	-0.174479	0.186754	-0.224777	-0.0806537	-0.0249429	-0.0955933	0.020336
PA0077	-0.165343	0.317848	0.198441	-0.341815	0.198623	-0.491619	-0.0698104	0.0584144	-0.2743	0.0632602	0.157497	0.0199515	0.208569	0.278039	-0.176669	0.209896	-0.0644086	-0.0406794	-0.26723	0.225891	0.0185688	-0.0683771	0.120673	-0.433785	0.0992832	-0.0421321	0.270538	-0.2879	0.0935666	0.12553	-0.0348336	0.180121	0.190787	0.0171684	0.027125	0.0222492	-0.146384	-0.084227	-0.20999	0.0593702	-0.201343	-0.101255	-0.182793	0.160528	-0.304204	-0.0234712	-0.00477438	-0.106512	-0.158047
PA0078	-0.209258	0.284996	0.180284	-0.334018	0.332607	-0.437067	-0.0241745	0.0524588	-0.249163	0.19541	0.0235938	-0.0526094	0.210175	0.228107	-0.365605	0.21377	-0.092645	-0.0919373	-0.179035	0.198295	-0.0301072	-0.0459137	0.0952904	-0.3057	0.159254	-0.143721	0.160445	-0.465071	0.118902	0.161478	-0.01874	0.139567	0.187392	0.00511739	0.0559949	0.00980376	-0.193667	-0.0112758	-0.134321	0.0852413	-0.173239	0.0745278	-0.239869	0.10881	-0.281489	-0.0604395	-0.075902	-0.0806549	-0.115377
PA0079	-0.223305	0.225817	0.248576	-0.279555	0.0878793	-0.392015	-0.0228878	0.00899132	-0.255238	0.111139	0.0410797	0.115601	0.238724	0.254914	-0.302354	0.13015	-0.0311743	0.0042389	-0.129894	0.235138	0.0652938	0.0621575	0.0623288	-0.250022	0.114752	-0.237883	0.175371	-0.225745	0.188135	0.149177	-0.129274	0.273639	0.0363847	0.03605	-0.0292641	0.0181732	-0.0619352	-0.079499	-0.0479069	0.0249798	0.205803	-0.10672	-0.139346	0.158742	-0.412101	-0.0212441	0.0153132	0.0391596	0.033604
PA0080	-0.158129	0.395561	0.0121072	-0.24182	0.275144	-0.304639	-0.0113149	0.00707867	-0.200856	-0.0396485	0.198577	0.155367	0.246599	0.21262	-0.314046	0.200373	0.146589	-0.154494	-0.181218	0.330852	0.112807	0.225629	0.0703315	-0.0452515	-0.163404	0.0514114	0.190729	0.147719	0.0158228	-0.0940017	-0.396989	0.37671	0.0248696	0.0302761	-0.108683	0.0576242	-0.0615217	-0.164937	-0.134997	-0.0518622	-0.14805	-0.150628	-0.135171	-0.0690415	-0.340231	-0.0411254	-0.0188643	0.0714513	0.00581061
PA0081	-0.205357	0.250324	0.119884	-0.111697	0.128884	-0.196308	0.00162353	0.0489857	-0.227777	0.163613	0.0729727	0.0850516	0.141277	0.395464	-0.0157866	-0.0631263	0.0296437	-0.0851512	-0.227343	0.279563	-0.0392674	0.0895363	0.104825	-0.166024	0.045351	-0.135971	0.237189	-0.388816	-0.0392796	-0.0731555	0.018211	0.0259433	0.159494	-0.0147614	-0.205488	0.124974	-0.248144	-0.00145381	0.0968285	-0.127141	0.144902	0.0343823	-0.0389474	0.0523358	-0.318259	-0.143062	-0.014187	0.0988512	-0.0922301
PA0082	-0.289384	0.337247	0.336613	-0.284985	0.167815	-0.280616	0.0978999	-0.0356577	-0.0686246	0.215363	0.183667	-0.013557	0.245301	0.4864	-0.237679	0.0061346	-0.090175	-0.233206	-0.240046	0.182644	0.0179689	-0.0859143	-0.0749343	-0.101628	0.00741283	-0.103408	0.352183	-0.108007	-0.182823	-0.0499459	0.126245	0.0962803	0.135492	-0.106219	-0.0356552	-0.0329377	-0.0514333	-0.288997	0.0200722	-0.197171	-0.0735846	-0.158757	-0.118561	-0.0146493	-0.235544	-0.136881	-0.0161843	-0.0787762	-0.174315
PA0083	-0.128121	0.490934	0.342466	-0.277161	0.344091	-0.473565	-0.114947	-0.226588	-0.281635	-0.161678	0.10463	0.00253674	0.310818	0.292386	-0.323252	0.121462	0.0682641	-0.035966	-0.409429	0.207447	0.187936	0.182782	-0.130454	-0.320423	0.0843691	-0.0667343	0.359978	-0.468603	0.109575	0.116948	0.023304	0.375309	-0.0317442	0.0286087	0.104929	0.0390615	-0.163048	-0.292836	-0.119098	0.0583105	-0.28001	-0.200915	0.0438439	0.0377554	-0.476584	0.00617852	-0.206097	0.0389756	0.033378
PA0084	-0.216004	0.541662	0.277156	-0.279903	0.35744	-0.413635	-0.125406	-0.127644	-0.316262	-0.180074	0.0937685	0.119669	0.318257	0.22166	-0.418081	0.241651	0.0828717	-0.103188	-0.31533	0.214941	0.125132	0.154289	-0.0473857	-0.245114	0.059687	0.0511266	0.326906	-0.303868	0.108531	0.0828924	0.0100758	0.353148	0.0258506	0.00318662	0.15478	-0.0478871	-0.0818323	-0.276934	-0.174424	0.0308639	-0.443391	-0.0946869	-0.0425612	-0.0417774	-0.481382	-0.0233338	-0.1953	0.0383064	0.155823
PA0085	-0.367725	0.401725	0.31859	-0.426847	0.540753	-0.585861	-0.081172	0.129682	-0.145244	-0.0458417	0.0505053	-0.0413207	0.291071	0.108527	-0.401699	0.235172	-0.118177	-0.0556624	-0.361274	0.188957	0.255671	0.0219597	-0.116948	-0.343337	0.229867	0.120489	0.470059	-0.116773	0.198677	0.153003	-0.0794348	0.376532	0.172873	-0.23103	0.181362	-0.0320339	-0.0507999	-0.530937	-0.165531	0.0168633	-0.292417	-0.264178	-0.074413	0.167964	-0.400918	-0.146554	0.0378513	-0.0400492	-0.0195938
PA0086	-0.359005	0.357973	0.244606	-0.361778	0.449666	-0.457812	0.0450522	0.0619439	-0.339211	0.0240587	0.0964103	0.0780727	0.185576	0.381011	-0.297948	0.239631	-0.0614732	-0.14095	-0.216404	0.177782	0.0243968	-0.0109324	-0.145119	-0.314881	0.126375	-0.0500855	0.151156	-0.216425	0.124157	0.0772542	-0.0845901	0.184127	0.124981	-0.0212424	0.152821	-0.0862265	-0.171721	-0.284945	-0.137027	-0.0577518	-0.253406	-0.127936	-0.080886	0.00365235	-0.267119	-0.0789181	-0.1044	-0.0250467	-0.00029117
PA0087	-0.127324	0.398495	0.0538031	-0.364021	0.0986445	-0.382591	-0.148218	0.0487399	-0.146365	0.0385236	0.0466479	-0.00585476	0.240503	0.341256	-0.251878	0.266208	0.0202031	-0.28741	-0.222841	0.221644	0.0612058	0.0445684	-0.101989	-0.224376	0.0573756	-0.0215985	0.158277	-0.0252056	0.084104	0.00934696	-0.00811061	0.229657	0.00584274	0.0693932	-0.0250684	-0.214824	-0.208215	-0.247696	-0.190065	-0.0534432	-0.214315	-0.157376	-0.048509	0.101809	-0.193621	-0.120945	-0.0369893	0.00857819	-0.0173931
PA0088	-0.115093	0.312858	0.0775047	-0.344139	0.0235164	-0.356008	-0.144268	0.168238	-0.257907	0.0734757	0.0250698	-0.0580751	0.190541	0.317342	-0.290865	0.234788	0.0567575	-0.227885	-0.212609	0.212901	0.0231679	0.0107118	-0.0581042	-0.276257	0.0466591	-0.0640198	0.181215	-0.397626	0.0490903	0.0715165	-0.104273	0.306761	-0.0124782	0.061612	0.0293651	-0.163957	-0.116778	-0.149317	-0.154382	0.0337789	-0.168951	-0.0382478	-0.0348984	0.027382	-0.155246	-0.0453992	-0.113585	-0.129037	-0.0284019
PA0089	-0.207557	0.349361	0.143929	-0.392294	0.242953	-0.482782	-0.129498	0.13263	-0.296789	0.019407	0.0345227	0.0671303	0.105892	0.136455	-0.380086	0.225908	0.0141434	-0.145952	-0.302046	0.115104	0.0954099	-0.0800548	-0.120964	-0.306409	0.204839	0.00324853	0.0244913	-0.237	0.00383083	0.0992193	-0.0675163	0.304372	0.0127918	-0.0375853	-0.0400495	-0.0501974	-0.17551	-0.169493	-0.109788	0.0523804	-0.153147	-0.0967027	-0.0667253	0.15613	-0.114813	-0.0887816	-0.0883867	-0.159908	0.0212456
PA0090	-0.19933	0.376757	0.14905	-0.312962	0.283945	-0.397563	-0.13751	0.0985474	-0.163335	-0.0060251	0.00041173	-0.0644189	0.180913	0.129144	-0.287807	0.200512	0.0110271	-0.0900752	-0.272404	0.185502	0.0893002	0.0360182	-0.0766345	-0.349506	0.203394	-0.218528	0.103705	-0.361227	0.045453	0.151577	-0.0339013	0.259639	0.0110942	-0.0472552	0.0470737	-0.141521	-0.140397	-0.230802	-0.1671	0.0819748	-0.117599	-0.0544833	-0.0776364	-0.0111228	-0.245003	-0.0893288	-0.211609	0.00324233	-0.0242653
PA0091	-0.223679	0.362166	0.140385	-0.442059	0.11956	-0.438656	-0.0826842	0.185693	-0.0613861	-0.0656804	0.0180232	0.0507144	0.167113	0.107064	-0.263204	0.333037	-0.129396	-0.163081	-0.182723	0.177163	0.0791468	-0.00544241	-0.047299	-0.36285	0.0667795	-0.0720748	-0.086086	-0.352986	0.0640371	0.0572384	-0.00735729	0.335323	0.0817591	-0.0585306	0.0162778	-0.157796	-0.191658	-0.385539	-0.155121	-0.0143605	-0.109179	-0.0141618	0.123797	-0.0334926	-0.224326	0.0279772	-0.0979646	-0.138182	-0.0503924
PA0092	-0.269161	0.445142	0.148353	-0.289251	-0.00563276	-0.352001	-0.0459298	0.137172	-0.192381	0.0355282	-0.00043426	-0.0380523	-0.023635	0.170105	-0.038486	0.0593011	-0.0457719	-0.192096	-0.0421535	0.129537	0.00057946	0.100183	-0.183164	-0.0725038	-0.0340929	-0.108498	0.0936263	-0.0115444	0.0252287	0.403157	-0.437256	0.285096	0.556382	0.0133822	0.336016	-0.0234812	-0.170647	-0.269593	-0.00871481	-0.0526419	-0.260043	0.00308591	0.0538249	-0.0957243	-0.153568	0.111869	0.0204581	-0.0766629	0.135422
PA0093	-0.200873	0.19235	0.14425	-0.116285	-0.171626	-0.255259	-0.0543429	-0.0544285	-0.0522535	0.0473186	0.0674889	-0.050946	0.141152	0.0674312	-0.141755	-0.0138599	-0.0637571	-0.267377	-0.100761	0.205281	0.00931647	0.172075	-0.0812244	0.0312179	-0.0771129	-0.185086	0.0591392	0.271769	-0.050387	0.291038	-0.0294457	0.0791605	0.243433	0.0999589	-0.076874	0.161676	0.0544784	-0.231419	-0.0479529	-0.0712809	-0.0768176	0.0155891	-0.0427532	0.0605279	-0.239997	0.1301	0.0372913	-0.115105	-0.148165
PA0094	-0.230627	0.140307	0.100877	-0.0864372	0.0814641	-0.182737	0.116665	-0.0322466	-0.136326	0.0685319	-0.0687892	0.158657	0.22198	0.12892	-0.0798661	-0.151338	-0.123114	-0.0323216	-0.233399	0.174428	0.208696	0.197125	-0.0168725	0.121407	0.0523163	-0.161737	0.0541736	0.0236503	-0.0744667	0.00755864	0.0115032	0.176279	0.107842	0.120521	-0.0152426	0.221324	-0.0399821	-0.2549	-0.0971129	-0.0739776	0.161353	-0.00302644	0.0915969	-0.0639975	-0.450399	0.199484	-0.122476	0.00018401	-0.0358283
PA0095	-0.0792084	0.269451	0.251273	-0.0354327	0.100758	-0.279688	-0.0237974	-0.153573	-0.115393	0.0338288	0.0199792	-0.25034	0.23868	0.186365	-0.0841213	-0.0771107	-0.0289122	-0.03759	-0.24074	-0.010433	0.106504	0.136599	0.0303975	-0.199578	-0.0706764	-0.0584628	0.164383	-0.0485787	-0.249254	0.128634	0.295994	-0.0239904	0.0898171	-0.102764	0.15752	0.0194804	-0.180263	-0.0592659	-0.023733	0.149069	-0.385852	-0.176478	-0.12843	-0.0806414	-0.242697	0.234421	0.0390395	-0.0161302	-0.269109
PA0096	-0.219277	0.282431	0.0454282	-0.25113	0.225098	-0.260654	-0.31892	-0.0191093	-0.131611	-0.144346	-0.0449845	-0.0718874	0.0647498	0.069212	-0.219888	0.152714	0.0791972	-0.199956	-0.178542	0.138851	0.0587473	0.130649	-0.0432009	-0.111465	0.0566754	0.103797	-0.0696145	0.130966	0.0445307	0.042226	-0.265282	0.310692	0.161315	-0.00622232	0.0572757	-0.0146859	-0.0488336	-0.0893218	0.00989289	0.0264171	-0.382652	-0.134269	0.0313411	-0.0205469	-0.169344	0.129237	-0.0924122	0.386078	-0.123556
PA0097	-0.30697	0.303543	0.032499	-0.118438	0.292746	-0.30608	-0.138902	-0.176394	-0.00550817	-0.0243115	0.0879195	-0.0953996	0.146131	0.272993	-0.222154	0.0120056	-0.0654808	-0.185934	-0.0940947	-0.0818767	0.166486	-0.00026538	-0.0327641	-0.155053	-0.213922	0.0232015	0.129115	0.0976829	0.210792	-0.0435302	-0.0579894	0.268045	0.0892739	-0.00499484	-0.0281713	-0.13136	-0.056719	-0.0521169	-0.159791	-0.0539227	-0.347893	-0.247954	-0.15207	0.137988	-0.170485	0.27941	-0.112766	0.0663705	-0.105536
PA0098	0.0310182	-0.00595161	0.0683172	-0.143493	0.453636	-0.169712	-0.148163	0.0396782	-0.0876148	0.0925641	-0.0733276	-0.196497	0.238158	0.132883	-0.0856593	-0.0465355	-0.0679254	-0.262973	0.0238003	0.0141736	0.0150874	-0.0312216	0.0777723	-0.0381867	-0.164049	-0.0800573	0.0299617	-0.232465	-0.0448394	0.0873846	0.259312	0.125065	0.267898	0.180069	-0.0540944	-0.105982	0.13451	0.0270217	-0.10016	-0.108411	-0.387867	-0.0929049	0.0143973	0.0652468	-0.0755206	0.101895	0.0190217	-0.0511949	-0.0754883
PA0099	-0.0121986	0.0578286	0.115474	-0.175118	0.0502968	-0.203892	-0.118299	0.0278945	0.00286611	-0.11391	-0.0569119	-0.110958	0.261874	0.0238037	-0.0635269	0.116158	-0.109099	-0.204966	0.103839	0.120071	-0.124426	0.0505398	0.104903	-0.121153	-0.182662	0.0290554	-0.161253	-0.177583	-0.0218863	0.242324	0.390793	0.0616911	0.345009	0.010448	0.115277	-0.00385115	-0.181675	-0.0338332	-0.0686296	-0.00253181	-0.048591	-0.137661	0.308479	-0.0546287	-0.203855	0.0667983	-0.0179312	0.0332625	-0.0159201
PA0100	-0.23443	0.251023	0.327411	-0.126438	0.257911	-0.290872	-0.0869106	-0.203976	-0.061783	-0.152015	-0.117463	-0.107528	-5.093e-05	0.0834663	0.00942179	0.123541	-0.11011	-0.185736	0.0545681	0.0940671	-0.0410872	0.0903046	-0.0626512	-0.0749437	-0.242276	-0.0215698	-0.0402714	-0.182542	0.0608152	0.53939	0.224143	0.325191	0.812911	-0.150847	0.328992	-0.0711379	-0.252936	-0.117387	0.0154365	-0.039649	-0.227123	-0.186737	0.208913	0.00152659	-0.029318	0.186444	-0.139928	0.198462	0.146876
PA0101	-0.214574	-0.0764709	0.246899	-0.182126	0.379642	-0.244085	-0.115111	0.0439961	-0.0141986	0.164146	0.0532374	-0.0056575	0.213926	0.251589	-0.115738	0.00474308	-0.0895505	-0.0254669	0.0370645	-0.102392	-0.00232522	-0.0617352	-0.034406	-0.29046	0.0169392	-0.198981	-0.0557693	-0.657195	0.0656107	0.266832	0.356261	-0.00032626	0.290827	-0.120824	0.0883247	-0.107863	0.0332775	-0.027498	-0.100101	0.0520746	-0.0524147	-0.17767	-0.130089	0.131005	-0.212252	0.0966169	-0.00700493	0.12375	-0.0972096
PA0102	0.0699273	0.170813	0.183572	-0.139719	-0.0601861	-0.0291751	0.00601609	-0.0381342	0.178924	-0.110828	-0.111665	0.241252	-0.0638802	0.00352754	0.115823	0.114732	-0.189339	-0.0173967	0.00375101	-0.106235	-0.12152	-0.0423457	-0.0301807	-0.184585	0.215466	0.00809944	0.0957104	0.404916	-0.0438939	-0.16785	0.138707	0.263459	0.0887847	-0.197864	0.0208741	-0.302911	0.025407	-0.100047	0.226549	0.0852806	0.408993	-0.0242032	0.0698031	0.0422962	0.17713	-0.137885	0.308481	-0.0615466	-0.121208
PA0103	0.0458651	0.186503	0.228064	-0.152933	-0.0354298	-0.287212	-0.115828	-0.211979	0.0426802	0.10747	-0.0102398	0.254155	-0.231556	0.134559	0.0542219	-0.0152656	-0.0405242	0.0845572	-0.0647171	-0.290648	-0.0530144	-0.0400033	-0.131597	-0.262861	-0.0950146	-0.0572222	0.156435	0.294135	0.185323	-0.231621	-0.191748	0.214658	-0.133604	-0.154777	-0.252827	-0.370667	0.465862	0.104136	-0.0796198	0.045455	-0.117262	-0.184067	0.0584051	0.105114	0.10779	0.0739763	0.348721	-0.091031	-0.0806273
PA0104	0.127624	0.0769658	-0.202416	-0.167775	-0.560526	-0.0796253	-0.342736	0.0265225	0.0274287	-0.194032	-0.145162	0.0768223	-0.283064	0.0644678	-0.00424043	0.133851	0.0884913	0.0625884	0.27091	0.0286125	-0.240631	-0.0635085	-0.0674464	-0.0618282	-0.350101	0.41093	-0.297131	0.542876	-0.00745237	-0.217142	-0.0266367	0.135554	0.0185586	0.0495454	0.0271384	-0.0611654	0.151878	-0.134003	0.161335	0.0593772	0.212956	-0.100611	0.31687	-0.188718	0.0237619	-0.0726891	0.0858667	0.0910643	-0.0598935
PA0105	0.0497087	-0.0438199	0.0232139	0.0963129	0.148159	0.521385	0.00878492	-0.423828	0.0705791	-0.106073	-0.152859	-0.456479	-0.0826722	-0.199596	0.0522973	-0.36538	0.416149	0.159784	-0.448125	-0.258203	-0.0203254	-0.304048	0.409185	-0.139989	-0.155561	-0.139685	0.116262	-0.0263558	0.100968	0.109643	0.0939443	-0.0646502	0.190415	-0.029143	0.0305739	-0.0883777	-0.101335	-0.156321	0.106424	-0.191023	-0.00876862	-0.283352	0.0192944	0.110866	0.00805973	-0.0915431	0.125776	0.139527	-0.0187852
PA0106	0.0642188	-0.0943876	-0.0949231	0.0185452	0.233434	0.596664	0.0648737	-0.402474	-0.00313157	-0.138794	-0.156883	-0.514868	0.0227054	-0.148419	0.116303	-0.452733	0.435142	0.219312	-0.528031	-0.381558	0.101931	-0.337092	0.462017	-0.191081	-0.0681893	-0.29015	0.0366814	-0.0452343	0.250752	0.0756894	0.0315868	0.137041	0.064833	0.114698	-0.0735763	-0.161115	-0.0337577	-0.165747	0.0612411	-0.136011	-0.0361313	-0.241579	0.0911904	0.118885	-0.037933	-0.0998717	0.0544274	0.105078	0.0946345
PA0107	0.0427116	-0.040311	-0.0384159	-0.00194504	0.258594	0.647821	0.00899971	-0.477019	0.0614447	-0.203748	-0.158349	-0.51299	0.0371821	-0.136357	0.158275	-0.38026	0.486154	0.286671	-0.38176	-0.446336	-0.0552245	-0.284012	0.335786	-0.24629	-0.227391	-0.0792503	0.126232	-0.108352	0.253731	0.280146	0.104476	0.0395422	0.0172767	0.268053	0.0177147	-0.210364	-0.163608	-0.195786	-0.0180059	-0.106486	-0.265517	-0.313524	0.103682	0.0566638	-0.137853	-0.0837987	0.149735	-0.0152568	-0.0970465
PA0108	0.0760228	-0.0369129	-0.0156587	0.0416459	0.119076	0.556608	0.0026008	-0.313973	-0.0382562	-0.0460183	-0.130306	-0.349565	0.0478404	-0.293476	0.130574	-0.305919	0.360461	0.130495	-0.302329	-0.253839	-0.0564286	-0.33543	0.510484	-0.191322	-0.0768382	-0.208154	0.00484615	-0.17128	0.0539404	0.210231	-0.0637583	0.0825572	0.132946	0.118433	-0.047124	-0.146717	-0.146908	0.00254649	0.185096	0.00817274	-0.0121137	-0.143569	0.0959452	0.127668	-0.0215798	-0.128526	-0.00091109	-0.0297802	0.120409
PA0109	0.0110752	-0.162948	0.0868152	0.118954	-0.102962	0.246957	-0.1435	-0.00270366	0.150182	-0.0621297	0.129275	-0.414594	0.260711	-0.447548	0.15332	-0.055123	0.180682	0.0938362	0.171635	-0.237042	0.1165	-0.0835613	0.325328	-0.197503	-0.0543394	0.313379	-0.0664726	-0.0227396	0.0891016	0.130856	0.0004293	-0.0804824	-0.0999434	-0.0430377	-0.00882934	-0.235981	-0.157434	-0.100132	0.113149	0.0553876	0.0989606	-0.0588648	-0.182291	0.211553	0.0937548	-0.00935075	0.0943505	0.117207	-0.110965
PA0110	-0.0780254	0.0382817	0.0802287	-0.00086928	0.218155	0.479468	0.0267979	-0.247707	-0.125952	-0.0175957	-0.195797	-0.118105	-0.246835	-0.00677578	0.168858	-0.287676	0.313483	0.215609	-0.365384	-0.239115	-0.0242593	-0.436541	0.316204	-0.133288	-0.00702139	-0.119225	-0.0797658	-0.161321	0.160917	0.0407261	-0.0690858	0.14883	0.278706	0.0760556	0.0572274	-0.148986	-0.0787742	-0.00830245	0.0455986	-0.173189	-0.106906	-0.309932	0.0452514	0.0928351	-0.0355709	-0.122621	-0.0359897	-0.0903051	0.0824361
PA0111	0.123007	-0.0138626	0.143068	0.0307233	0.10376	0.378146	0.00341071	-0.372813	-0.14953	-0.0396996	-0.213602	-0.143515	-0.172825	0.019498	0.153557	-0.343159	0.265279	0.15442	-0.313286	-0.0361312	-0.0307	-0.364981	0.366945	-0.0570694	0.124982	-0.218701	0.086382	-0.0604152	0.0535266	-0.0418492	-0.0431548	0.0531383	0.175852	0.0224122	0.0128052	-0.190925	0.0331812	0.0474837	-0.00063176	0.0398084	-0.161741	-0.175468	-0.0313861	0.0679568	-0.0855696	-0.0554836	0.00896293	-0.0345082	0.134967
PA0112	-0.0870846	0.0285223	-0.00244911	-0.00632645	0.145714	0.376069	-0.179811	-0.278912	-0.0680416	0.0588033	-0.169258	-0.184372	-0.121426	0.0886767	0.0935391	-0.324408	0.241129	0.144898	-0.281802	-0.249575	-0.0632518	-0.468859	0.40617	-0.0548268	0.0305206	-0.25479	0.0644471	-0.147972	0.125427	0.106229	-0.0591123	0.0850887	0.0823366	0.105386	-0.0711285	-0.177051	0.00869166	0.0762823	-0.083216	-0.044993	-0.118383	-0.27	0.0220471	0.0777269	-0.0973003	-0.158507	0.0131816	-0.00536873	0.0333065
PA0113	-0.0396567	-0.0917725	-0.191029	-0.0156208	0.103894	0.529824	-0.0766046	-0.230723	0.0219534	-0.127895	-0.193475	-0.195449	-0.0328399	0.111051	0.0866881	-0.238084	0.296437	0.124529	-0.192356	-0.257374	-0.0975281	-0.414335	0.367015	-0.100235	-0.170631	-0.0353151	-0.100587	-0.030391	0.346105	0.0599076	0.172384	0.167435	0.0647738	0.155067	-0.0712599	-0.220262	-0.103358	-0.0994864	-0.124837	-0.115684	-0.0948342	-0.192124	0.189555	0.0451882	-0.0699141	-0.315709	0.0106765	-0.0100286	-0.0291789
PA0114	0.339652	0.0203777	-0.118959	0.121433	0.249846	0.28613	-0.162357	-0.00166538	0.187107	-0.0277444	-0.0442315	0.00357067	0.208717	-0.0439933	0.0601672	-0.00592434	-0.0360905	-0.0279935	-0.0438738	-0.0285056	0.0956225	-0.143604	0.213694	-0.0717574	0.0519392	0.0361214	0.0762347	-0.574702	0.215163	0.43475	0.127664	0.0870785	-0.275005	0.108805	-0.0853533	-0.185905	-0.239853	-0.0824271	-0.070203	-0.0393814	-0.246837	-0.0112545	0.157016	-0.126983	-0.125402	-0.017941	-0.0445277	0.245149	-0.0178793
PA0115	0.128777	-0.101779	0.0449249	-0.105774	-0.168006	-0.149793	-0.0957267	-0.00445655	0.259592	-0.085426	0.0762894	-0.45848	0.10059	-0.243295	0.332794	-0.0947262	-0.236504	-0.10047	-0.142682	0.174683	0.0124392	0.0341666	0.018122	0.44349	0.188282	-0.208315	-0.408418	0.201255	-0.00234077	0.37418	-0.31995	0.135499	-0.0350637	0.189799	-0.142207	0.0584118	-0.0173456	-0.201465	0.11309	0.516194	0.200339	-0.458798	-0.120573	0.23101	0.0364836	0.383741	-0.0437474	-0.168861	0.241263
PA0116	-0.178306	0.0373641	0.0552459	0.00209518	-0.0925085	-0.00319256	-0.00527524	0.0729371	-0.0218041	0.015378	-0.0378971	0.114831	-0.0103238	-0.193358	0.120665	0.00652594	-0.0414503	0.0301466	0.0767428	0.0843101	0.131012	-0.0346764	-0.0328382	0.0495603	-0.095127	0.0215517	-0.120096	0.021901	-0.0374104	-0.228503	-0.250096	0.163202	0.35789	-0.0488058	0.162093	-0.00238309	-0.0454807	-0.111083	-0.0594898	0.0432754	-0.0390579	-0.140964	-0.0633576	-0.0582777	0.221064	0.0892468	0.0177196	0.0438232	-0.0154704
PA0117	-0.0651618	-0.0497984	-0.254543	-0.0825338	0.0470442	-0.091954	-0.0696052	-0.194242	0.339491	-0.155653	0.0100613	0.0949221	0.131407	-0.181715	0.153365	-0.0338189	-0.217814	0.061586	-0.0760937	-0.013375	-0.0369685	0.0373473	-0.0821351	0.148855	0.0531488	-0.201517	-0.119102	-0.222648	-0.0687146	-0.085436	-0.0870883	-0.0895067	0.171617	0.00056816	0.0560707	0.132551	-0.0612575	-0.00959638	-0.187376	-0.210683	0.00461462	-0.0494496	-0.0154105	-0.0639903	-0.182277	0.258429	-0.0978889	-0.334836	-0.0628468
PA0118	-0.100508	0.0495547	-0.154706	-0.0616963	-0.18198	-0.0627154	-0.0616227	-0.136631	0.10895	-0.233592	-0.00922175	0.256632	0.083972	-0.0906713	0.006425	-0.0126398	-0.0134174	0.0910941	0.0913361	-0.061628	0.0438348	-0.0539964	-0.00173017	0.11572	-0.0854685	-0.0308533	-0.0655633	-0.270396	-0.0585795	-0.26731	0.050369	0.0792554	0.111812	0.0637458	0.114198	0.0999076	0.0620525	0.177444	-0.0389752	0.0572833	-0.116571	-0.10068	-0.142305	-0.165167	-0.248147	0.163759	-0.264167	-0.133632	0.00635247
PA0119	-0.109085	-0.11518	-0.243106	-0.166696	-0.0495847	-0.22057	-0.30835	-0.207141	0.0659149	-0.291251	0.108691	-0.180719	0.0781822	-0.196001	0.117642	0.159144	0.0181723	0.0957464	-0.113837	-0.103518	0.0458052	0.0539174	0.0793374	-0.0429503	-0.0631012	-0.312225	-0.179021	-0.0838339	-0.0940141	-0.00319768	-0.00707876	0.105295	0.348092	0.134246	0.0341552	-0.244702	-0.140458	-0.174539	0.0232045	-0.277595	-0.0484943	-0.0456077	-0.132551	0.240479	0.267629	0.0537888	-0.0255839	-0.109468	-0.0714026
PA0120	-0.0269715	-0.0579788	-0.0228203	-0.125345	-0.00899553	-0.280612	-0.110155	-0.29256	-0.00610723	-0.17266	-0.151355	-0.144398	0.0311121	-0.289212	0.289326	-0.121547	-0.0104623	-0.0150409	0.0542668	0.00229343	-0.0104555	0.046606	0.0199277	0.0309642	0.219873	-0.31328	-0.0248653	-0.455713	0.032182	-0.316004	0.0519141	0.0485922	0.137814	-0.0994291	0.247995	-0.276139	-0.166303	-0.140111	0.110982	0.0560722	0.0397549	-0.012899	-0.148272	-0.0126618	0.148157	0.16862	-0.0319221	0.0877294	-0.241842
PA0121	-0.157943	0.0983181	-0.0628925	-0.123321	-0.173047	-0.30353	-0.108596	-0.360032	0.0368892	-0.215304	-0.0138316	0.00685046	0.0353314	-0.276375	0.257766	0.0265938	0.0121859	0.0405216	0.0240904	-0.132523	0.078675	-0.0559304	0.0335281	0.162198	-0.0581302	-0.225675	-0.117948	-0.471216	-0.00123587	-0.243906	0.00484318	0.132499	0.343342	-0.0679505	0.190738	-0.20567	-0.116846	0.00562382	0.135785	-0.020122	-0.168003	-0.151876	-0.28175	0.0337772	0.0427242	0.234106	-0.195388	0.0474066	-0.0594725
PA0122	0.510974	-0.0213881	-0.0688831	-0.222861	0.48462	0.451462	0.126775	-0.180856	-0.158083	0.463852	-0.0919506	-0.0464904	-0.10861	-0.44753	-0.0508818	-0.0966794	-0.0745166	0.00727593	0.0518076	-0.188213	0.0278586	0.187189	0.49162	-0.389672	-0.0330553	0.402274	-0.287225	0.112332	-0.311988	0.37196	0.332414	-0.445725	0.0894167	-0.235207	0.214379	-0.0936879	0.187195	-0.246525	-0.0627547	0.151608	-0.105755	-0.07113	0.1604	0.110206	-0.214531	0.196877	-0.119818	0.29805	-0.106932
PA0123	-0.00620446	-0.0344742	-0.203101	0.0389738	-0.159336	0.00591748	0.0823721	-0.142491	0.0548958	0.0665177	0.073032	-0.0727486	-0.164083	-0.215462	-0.16356	-0.0450238	-0.010947	0.162494	-0.0212261	0.0773937	-0.0148296	-0.105059	0.41906	-0.083827	-0.0507807	-0.0684002	0.12739	-0.953032	-0.00189824	0.152715	0.116448	0.0824026	0.0976889	0.0658357	0.0180092	-0.0145405	0.145496	0.0638438	0.145273	0.066365	-0.0361306	0.0292798	-0.188668	-0.0476968	0.125103	0.264943	-0.0212519	-0.142284	-0.247995
PA0124	0.00495764	0.0919691	-0.0999064	0.0594136	0.0562343	0.0331433	0.0561442	-0.236594	-0.0742545	-0.162549	0.0929555	0.0659125	-0.034989	-0.00763588	0.0252555	-0.144566	-0.0679923	0.326523	0.0739574	0.234468	-0.0580436	-0.0402822	-0.174595	0.135768	-0.0516271	0.0851534	0.0051289	-0.231318	-0.176032	-0.023905	0.273926	-0.0471857	0.205678	0.178215	-0.00777456	0.158642	0.0366121	-0.143082	0.182747	0.0344371	-0.176761	-0.173877	0.00778907	-0.00307953	-0.0223939	0.187798	-0.00566829	0.0153696	-0.149
PA0125	-0.0731721	-0.00901166	-0.144691	0.036801	0.234697	0.0747095	0.16352	-0.120738	-0.23941	-0.0672961	0.0214914	0.0324587	0.00825963	0.0951441	0.0466104	-0.254683	-0.0323091	0.343951	0.00786259	0.260174	-0.026587	0.0756379	-0.330048	0.163459	-0.00827006	-0.131494	-0.0477584	0.253611	-0.2215	-0.0810557	4.709e-05	0.0244605	0.376437	0.0970219	-0.0962623	0.126972	0.00414293	-0.19131	0.323943	-0.0586868	0.132923	-0.165007	0.0524915	0.0507426	-0.125793	0.0163494	0.103592	0.146361	-0.159098
PA0126	-0.180051	0.19593	-0.342525	-0.226964	0.264153	-0.151171	0.0243819	-0.114748	-0.0161416	-0.0379244	0.129193	-0.043498	0.177178	-0.152754	-0.196087	0.044802	-0.0740395	0.0840651	-0.0388192	0.430599	0.163851	0.199203	-0.0748064	-0.0431369	0.204053	-0.0741268	-0.0803089	-0.310413	0.107984	-0.117007	0.023518	0.29307	0.0128961	0.230639	-0.18366	0.108825	0.0432366	-0.343732	-0.241942	0.220102	0.0704329	-0.0595031	-0.0600089	-0.00781286	-0.238741	0.132435	-0.270758	0.0762185	-0.0719105
PA0127	-0.0413564	0.0463506	-0.0286241	-0.161968	0.00344896	0.0730198	-0.199501	0.01255	0.089986	-0.26383	-0.267183	0.0445212	0.0625171	0.3687	0.0965451	-0.113487	0.0152864	0.178381	0.246867	-0.145756	-0.228069	-0.100977	-0.164138	0.051772	-0.0646604	0.301528	-0.246581	0.433301	0.0637532	-0.419088	-0.216002	0.0974361	0.0989327	0.238375	0.130759	0.115225	0.0364224	-0.195863	0.126226	0.15046	-0.0663326	-0.0213149	-0.0744372	0.155273	-0.274208	-0.0513985	-0.0644227	0.173938	-0.00426907
PA0128	0.0544899	0.00612647	0.0944588	-0.0310445	0.299853	-0.247959	-0.00527794	-0.0620343	-0.236039	0.126188	0.184534	-0.271746	0.0232507	-0.0785524	0.0720438	0.00810104	0.0229161	0.380398	0.148587	0.0422947	0.21087	-0.108418	-0.396893	0.140653	-0.116784	0.269702	-0.12875	-0.266341	-0.0677933	-0.0764753	-0.203132	-0.399658	0.0378734	0.103765	0.088662	0.397578	-0.0682007	-0.254957	0.266312	0.448803	-0.188378	-0.253098	-0.0969841	0.0277785	0.310425	-0.134865	0.136199	-0.218653	-0.148373
PA0129	-0.233236	-0.0937479	-0.317806	-0.333452	-0.138396	0.202068	-0.0781329	-0.0845835	0.284957	-0.389081	0.246097	-0.0219376	0.231215	-0.030943	0.0696435	0.199588	-0.087119	-0.114632	-0.121129	-0.308275	0.046574	0.167158	0.0311555	-0.0488835	-0.100715	-0.0120213	-0.0150031	0.168155	-0.00438274	0.0343226	-0.402858	-0.286284	-0.0652597	0.162057	-0.00500449	0.137067	-0.0146481	0.22757	-0.139974	0.229671	-0.143117	0.113879	0.198865	0.182891	0.10574	-0.0452991	-0.0653472	0.0119752	-0.0147851
PA0130	-0.217265	0.109909	0.0545335	-0.318282	-0.358777	0.131282	-0.0971439	-0.00792579	0.260923	-0.356973	0.288077	0.215164	0.172672	-0.0704649	0.140373	-0.0201628	-0.434945	-0.324755	0.0853719	-0.155743	-0.0709003	0.14923	-0.0762126	-0.0146141	0.149334	-0.179684	-0.179207	0.0380932	0.0329984	-0.124	0.23045	-0.448398	-0.259461	-0.0876351	0.400285	0.260146	0.0391666	0.0408106	-0.164479	0.121957	-0.0198589	0.129077	-0.00840057	-0.12619	-0.0754083	-0.0564093	0.188765	0.102062	-0.137797
PA0131	-0.050742	0.111837	0.131928	-0.262866	-0.258484	0.10488	0.0615671	-0.165995	0.0426776	-0.387824	0.0764586	0.228127	0.0690996	0.0261526	-0.119655	0.120578	-0.368056	-0.223454	0.0439678	-0.0874662	-0.0980669	0.274072	0.0869189	0.104221	0.151675	-0.0346251	-0.161392	0.173783	-0.133241	-0.112809	0.0148656	-0.449765	-0.290099	-0.0594878	0.208784	0.380248	-0.217887	0.315269	0.0489958	0.0368406	-0.137924	0.151838	0.157533	-0.27599	-0.00110183	0.0872794	0.053265	0.00575231	-0.131676
PA0132	-0.100927	0.138985	0.134714	-0.288239	-0.135166	0.0850284	-0.0788165	-0.22007	0.101429	-0.272067	0.226352	0.0855287	0.0359176	0.0890652	-0.00259417	-0.0723503	-0.570819	-0.149903	-0.0271095	-0.234761	0.135932	0.218216	-0.0806202	-0.0791635	0.167982	-0.0852461	-0.2036	-0.121542	-0.0287109	0.0433815	0.00625184	-0.63773	-0.183452	-0.0213626	0.235357	0.248817	-0.0106175	0.156722	0.0483762	0.0911534	-0.0992108	0.126682	-0.111923	-0.0677464	0.0857928	-0.00525987	0.116915	0.0880413	-0.168381
PA0133	-0.0929487	-0.0357308	-0.326699	-0.0523537	-0.101823	-0.13287	-0.116928	-0.189094	0.167142	-0.0462653	0.0817877	0.0539667	0.00840459	0.0154563	-0.0124142	-0.193045	-0.0441	-0.00847031	0.0314189	-0.00686873	-0.135727	0.237452	0.15997	0.18533	-0.206891	-0.289956	-0.0843529	0.123345	-0.0287999	0.101092	-0.0959267	-0.0650433	0.0755137	0.0822403	-0.154805	0.228736	-0.0402962	0.0766706	0.234898	0.0652177	0.0346616	0.0572971	-0.00930377	0.0262894	-0.128231	0.0907404	-0.089825	0.0159488	-0.154723
PA0134	0.0481177	0.0673059	-0.228557	0.136857	-0.0231635	0.119954	-0.16409	0.214771	-0.126724	-0.242515	0.0929709	0.113929	0.089747	0.144646	0.261353	-0.213586	-0.0527705	0.0342373	-0.154841	-0.238078	0.0531443	-0.0230247	-0.0366034	-0.012636	-0.0709473	-0.0915259	-0.132154	0.220743	0.0259274	-0.22911	-0.265109	0.100045	0.263809	-0.279959	0.0502496	-0.146913	0.252444	0.00131587	0.185446	-0.294715	0.0448609	0.222029	0.0658294	0.0347906	0.0938098	0.00079699	0.0623753	0.0585943	-0.222355
PA0135	-0.118219	0.310666	0.120033	0.0158425	-0.0177708	-0.247753	-0.102143	-0.0755022	-0.298882	-0.0565589	-0.0144959	0.0847728	-0.291413	-0.241408	-0.0974337	-0.0382993	-0.156513	0.16738	-0.0169319	-0.325858	0.175612	0.0120697	-0.172986	-0.124772	-0.00699459	-0.152714	-0.321377	-0.308324	-0.180366	-0.057755	-0.164342	-0.172147	0.427744	0.231039	-0.172323	-0.0897161	-0.205654	0.0118895	0.14179	0.144775	0.0144075	-0.0950199	-0.011159	0.0802948	0.0958825	0.257758	-0.350982	-0.151123	0.149692
PA0136	-0.00572072	0.0943222	-0.0205013	-0.0553217	0.276831	-0.140983	-0.161735	-0.0507735	-0.112181	-0.0836894	0.0215534	-0.00655677	-0.0792458	0.159223	-0.0598792	-0.166452	0.0129177	0.0709021	-0.0379599	-0.162598	-0.125599	-0.0961879	-0.15063	-0.0638508	-0.174931	0.0980969	-0.00787585	-0.0901047	0.109571	-0.00552846	-0.214385	-0.245393	0.0587839	0.186587	-0.140099	-0.00714953	0.204747	0.0837447	0.0873578	-0.00690737	-0.213084	-0.152167	-0.093007	0.217917	-0.106605	0.0483121	-0.0671647	-0.0398145	-0.0840558
PA0137	-0.0628166	0.0848064	-0.0157835	-0.073692	-0.0324006	-0.0350056	-0.259614	0.00630436	0.0860008	0.00766851	-0.0144782	-0.0359394	-0.13637	0.137407	0.00329262	-0.166201	-0.0546345	0.0080904	0.0871924	-0.1404	-0.069261	-0.0426632	-0.182784	-0.146141	-0.05289	0.0259481	0.107964	0.169509	0.130939	-0.0253635	0.0293742	-0.0719717	0.222763	0.106357	-0.278747	-0.105816	0.273745	-0.0149729	-0.137724	-0.0659253	-0.152611	-0.0808868	0.0320319	0.171557	-0.0517555	0.116158	-0.00917399	-0.166459	-0.00985809
PA0138	-0.023162	-0.00715293	-0.0505674	-0.192746	0.176826	-0.0237246	-0.300921	0.00257871	0.172519	-0.107492	0.0299287	-0.0585545	-0.118605	0.121771	0.0513432	-0.0191982	-0.0524327	-0.0164229	0.0636809	-0.179362	-0.103713	-0.0960325	-0.0616413	-0.130663	-0.105969	0.137041	0.107529	0.319595	0.0381731	-0.0207331	-0.198081	-0.181084	0.144837	0.213714	-0.248878	-0.0531639	0.178464	-0.104317	-0.0466101	-0.126361	-0.362348	-0.0982381	0.126744	0.197913	-0.0605533	0.23014	0.0975589	-0.0873853	-0.142954
PA0139	-0.00077543	0.0770933	-0.0181297	-0.0461477	0.793096	0.179136	-0.0755735	-0.0164627	-0.196898	-0.117902	-0.0815335	0.0739751	-0.0678752	-0.150172	-0.0520338	-0.163789	-0.266858	0.101402	-0.0610924	0.0195736	-0.18444	0.094486	-0.099108	-0.0138749	0.163275	-0.106855	0.107225	0.531677	0.195907	-0.00943116	0.25535	0.0867324	0.0345288	-0.102465	0.0698746	0.0761404	0.0830596	-0.221561	0.133637	-0.118705	0.168257	0.0428984	0.0430033	-0.217551	-0.191741	-0.051585	-0.0210453	0.0604235	0.0115468
PA0140	0.0699217	0.0480822	-0.019633	-0.0510593	0.048063	0.101046	-0.255358	-0.0135882	-0.14796	-0.0605285	0.121722	0.0309814	-0.105195	-0.0808023	-0.263766	-0.141676	0.100942	0.0391806	-0.177533	-0.0200896	-0.207857	0.251512	0.372059	0.0927741	0.0230068	-0.513934	-0.148478	0.245182	0.0601641	-0.239521	-0.00172705	0.0842796	-0.078507	0.0977864	0.122984	0.172152	0.0746891	-0.229287	0.127886	-0.089858	0.0906188	0.174077	-0.166853	-0.371132	-0.0163315	-0.257668	-0.110544	0.10066	0.00308432
PA0141	0.165531	-0.0975557	-0.490719	-0.101618	0.0319404	-0.0467157	-0.0435395	0.203584	-0.283924	-0.306732	0.14889	-0.140328	-0.215176	-0.106914	0.47496	0.0391212	-0.228718	0.322619	0.468405	0.0230522	0.246395	-0.0597933	-0.350552	-0.107398	0.217055	-0.0789261	0.115018	-0.09118	0.14637	0.407363	-0.241295	-0.387657	-0.139593	-0.168632	-0.222571	0.0201591	0.0357449	-0.0352493	-0.170745	-0.0947742	-0.0344428	0.603686	-0.138473	-0.268424	-0.159682	0.031886	-0.0344399	0.281338	-0.153623
PA0142	-0.0403251	-0.115438	-0.108864	-0.117124	-0.172353	0.117905	-0.140811	-0.0529045	-0.166567	0.0229263	0.0956546	0.0352348	-0.102812	0.204402	0.0977422	-0.254146	-0.144109	-0.0132274	0.0202067	-0.281322	0.0156001	0.0108033	-0.177392	-0.0798296	0.0364932	-0.14802	-0.0931473	-0.0496059	0.0153557	0.0551053	-0.0362563	-0.104192	-0.043755	0.350334	-0.0487243	-0.181571	0.138957	0.0839445	0.163554	0.0258904	-0.0187724	0.0928554	-0.145325	0.274697	0.0905227	-0.134231	-0.0615926	-0.0917374	0.0453759
PA0143	0.192873	0.0642254	0.00974872	-0.0534345	-0.0553086	0.167188	0.254118	0.00101154	0.216504	0.028742	-0.0617155	-0.140978	0.0710499	0.115187	0.0250624	-0.0154606	-0.302283	-0.0879966	0.168394	0.242857	-0.00862978	0.0883727	0.272442	-0.242054	0.0366598	0.0129719	0.10443	-0.227893	-0.0533367	0.0931034	-0.197079	-0.00177996	-0.0860139	0.0590275	0.183986	0.178076	0.364598	0.307248	0.029298	0.136899	-0.0852321	-0.0633006	0.00337191	0.0833451	-0.402366	-0.191401	0.147243	-0.0339343	0.0714256
PA0144	0.0339053	0.170138	-0.0762009	0.10566	0.175289	0.112971	0.0519779	0.18881	-0.0776706	-0.14004	0.0277853	-0.00112478	0.0888164	-0.0244631	0.153641	-0.153087	-0.102647	-0.152165	-0.105499	0.275422	0.285281	-0.0366233	0.589944	-0.24804	-0.0575762	0.164137	-0.136579	-0.330314	-0.31522	-0.347637	-0.309994	-0.201165	-0.0941066	0.155583	-0.335549	0.0399229	0.311309	0.236014	-0.0470351	0.225613	-0.0235129	-0.284294	-0.279292	0.118129	-0.0291525	0.0429591	0.0322402	-0.122544	0.0429693
PA0145	-0.126154	0.121212	0.0955963	-0.175121	-0.204089	-0.152774	-0.186487	0.398042	0.149416	-0.0837342	0.0455671	0.148137	-0.165363	-0.119437	0.0387572	-0.071527	-0.0101876	0.132474	-0.0756707	0.132738	0.0346641	-0.0431091	-0.137178	0.0851054	0.0689156	0.0687563	-0.0743528	0.433866	0.165577	-0.142241	-0.277524	0.0893881	0.0292761	0.0441315	-0.1075	-0.00281688	-0.0736952	-0.0560768	0.109659	-0.152102	-0.172198	-0.00388355	-0.0894271	0.378247	0.103849	-0.0914582	0.0758844	0.189271	-0.0683046
PA0146	-0.170932	0.11271	-0.157945	-0.015805	0.157581	-0.0697222	-0.268407	-0.114322	0.29324	-0.0638023	-0.0363021	0.0408937	-0.130314	-0.135577	0.0100899	0.0460534	-0.0458428	0.0998319	0.09106	-0.124201	-0.137023	-0.0656087	-0.0504617	-0.00410376	-0.0582192	0.14767	-0.0271717	-0.0668007	-0.0367518	0.0291874	-0.103248	-0.162735	0.0374489	0.124332	-0.329249	0.187004	0.0108933	0.20459	-0.0251433	0.129817	-0.231457	-0.269336	0.0291733	0.17869	-0.0266595	0.0246661	-0.152831	0.0482056	-0.0535318
PA0147	-0.0978614	0.139472	-0.180806	-0.00190854	-0.00578547	-0.0430316	-0.0376294	-0.0966321	0.223368	-0.0535485	-0.0786259	-0.180922	0.233702	-0.161475	0.17977	-0.276662	-0.101772	0.110653	0.026311	-0.144123	0.0408918	-0.0776989	0.0889434	0.217916	-0.163199	-0.145738	-0.112919	-0.164586	0.188934	0.128747	-0.355487	0.0499149	-0.00498905	0.0372395	-0.117507	0.120122	-0.0449679	0.170509	0.0294542	0.0292428	0.144615	-0.0405615	-0.0196319	0.214737	-0.255647	0.1699	-0.196994	-0.139266	-0.0513537
PA0148	0.148958	0.342938	0.0790168	0.125596	0.141309	-0.0226534	0.0462557	-0.289892	-0.0323637	-0.138569	-0.104604	0.195769	-0.0724492	0.220051	0.177459	-0.134868	-0.0798373	0.151168	-0.117295	0.0579026	0.235092	-0.0663806	0.0643229	0.133456	0.116977	-0.176542	-0.000708	0.120735	0.00567553	0.0401789	-0.230075	0.0278902	-0.135916	0.256554	-0.00445233	0.19557	-0.125022	0.21361	0.282327	0.100554	-0.0538833	-0.0730258	-0.119646	0.112665	-0.126283	-0.0197222	0.0299148	-0.0591041	0.10788
PA0149	0.0698971	-0.113559	0.235878	0.107528	-0.164145	-0.140874	0.124636	0.232742	-0.0695328	-0.0832611	-0.0118588	0.105363	0.0897687	0.139458	-0.173313	-0.125441	-0.119482	-0.108791	-0.140972	-0.24384	-0.168681	0.0358233	-0.0841163	-0.0165579	-0.047728	0.0546319	-0.0726541	-0.320058	-0.0959967	0.177804	0.119915	-0.0845266	0.0824835	0.130475	-0.344538	-0.0377531	-0.118468	0.14811	-0.001997	-0.0138158	0.0549883	-0.107147	-0.137546	-0.00014499	-0.0528478	0.142358	-0.172589	-0.0437055	-0.00645279
PA0150	-0.0587318	-0.0562322	0.231366	0.120603	0.0195637	-0.174155	-0.0325604	0.0921778	0.0327524	-0.00029776	0.144553	-0.026067	-0.0378934	0.115792	-0.185948	-0.0984476	-0.236334	-0.169479	-0.231545	-0.131295	-0.212962	-0.0532525	-0.131648	0.0453511	-0.104005	-0.00536591	0.270495	-0.0435356	0.104107	0.33136	-0.126746	-0.143072	0.0978268	0.283242	-0.431946	-0.193631	-0.066979	0.0921275	-0.214846	0.00058189	-0.193882	-0.154432	-0.216454	0.318613	0.0232552	0.243474	0.0326066	0.0364903	-0.0660161
PA0151	0.0404604	0.0925444	0.23586	0.00344801	-0.178824	-0.099926	-0.00492385	-0.00759993	-0.196997	-0.128272	0.0577611	0.0458094	-0.071343	-0.0589177	-0.129527	-0.0338958	-0.276271	0.0247884	-0.158836	-0.572352	-0.216874	0.0178913	-0.149233	0.124888	-0.0666291	-0.164193	0.131712	-0.300796	-0.0789392	0.305479	-0.107521	-0.286408	0.0649386	0.428909	-0.501408	-0.0664799	-0.233142	0.236948	-0.182285	0.287159	-0.186479	-0.231819	-0.153739	0.193103	-0.0569623	0.320275	-0.225775	-0.059306	-0.0490113
PA0152	-0.0873124	-0.0838908	-0.111958	0.166295	0.170278	-0.0817771	0.0829648	-0.10588	0.0853123	-0.117545	0.0803413	0.150521	-0.0669869	0.0112969	-0.122049	-0.00385523	-0.214892	-0.107602	-0.0749514	-0.271823	-0.0359598	0.032905	0.106473	-0.0759082	0.0643723	-0.2223	0.0460695	0.00576814	0.0889839	0.0132868	-0.066492	-0.219671	-0.0493275	0.193741	-0.496207	0.0450768	0.0195565	0.176591	0.127221	0.166106	-0.296308	0.0282425	-0.157139	0.168718	-0.0625339	0.311363	-0.18514	-0.289963	-0.115565
PA0153	-0.203848	-0.0436546	-0.283452	0.0761075	-0.113799	0.28921	0.123235	-0.350968	-0.0209558	0.0641658	-0.0995975	-0.160546	-0.00136096	0.10695	-0.0307131	0.0972123	0.197968	0.146035	0.0538196	-0.198996	-0.147749	-0.175216	0.161868	-0.221473	-0.220325	-0.173417	0.00333735	-0.44675	0.110167	0.120684	-0.231943	-0.0214733	0.138156	0.172082	-0.0635606	-0.0424534	-0.117419	0.00128159	0.0529151	-0.231876	0.0560418	0.0693644	-0.0474231	0.133242	-0.0750044	-0.0559499	-0.300631	-0.117792	-0.00595486
PA0154	-0.176697	-0.0968992	-0.143961	-0.0329703	0.00123064	0.0491563	0.0810221	-0.132863	-0.00062517	0.184441	-0.0908782	-0.0579985	-0.146917	-0.128359	-0.0779374	-0.0402265	0.0689785	0.14014	0.0754756	-0.141894	-0.0342548	-0.140582	0.0827311	-0.16859	0.0835579	-0.446341	-0.0778192	-0.31024	0.0202089	0.164584	-0.0519272	-0.00267881	0.185031	0.0110084	0.00160047	-0.0587955	-0.0439152	0.0255356	0.0799224	-0.127147	0.0726727	0.107921	0.0134494	0.157368	-0.0889685	-0.0187424	-0.229114	-0.0174165	0.0921218
PA0155	-0.171295	0.0611286	-0.400251	-0.0988723	0.0404151	0.18814	0.240893	-0.396952	0.123809	-0.0410255	-0.119875	0.117733	-0.180555	0.271769	-0.00425207	-0.237299	-0.080522	0.0345516	-0.0488816	0.166322	-0.0324128	0.056002	-0.0877551	0.0449347	0.0426965	-0.227006	-0.0464327	-0.147982	0.02325	-0.214018	-0.145121	0.468719	0.222259	0.103735	-0.0784008	0.123198	0.0379673	0.0599542	0.0251077	0.210938	-0.0981752	0.11776	-0.0106679	-0.0838729	-0.0889122	0.25299	-0.199681	-0.078186	0.10683
PA0156	-0.209108	-0.0996008	0.0364296	-0.0760948	-0.0558594	0.067702	0.146935	-0.029369	-0.0474498	0.07572	-0.0934311	0.0630781	0.00492226	0.0888162	0.235672	-0.0266475	-0.281195	0.0678872	0.0550288	0.182917	-0.0130986	-0.0178469	0.202672	-0.113412	0.10501	0.0854861	0.0885134	0.030888	-0.0147469	-0.231619	0.133703	-0.166156	0.197583	0.0193951	0.170362	0.0814929	0.34612	0.233618	0.00609145	-0.00365838	0.0934057	-0.267365	-0.0775512	0.115966	-0.14383	0.0135979	0.210434	-0.15715	-0.149252
PA0157	-0.0718971	-0.00071157	-0.133531	-0.143824	0.162608	0.0319134	0.0983692	0.044252	-0.190417	0.220201	-0.216635	0.0260553	0.068278	0.0626235	0.24144	-0.00667895	-0.186427	0.0706075	0.0267072	0.248705	-0.0261988	0.104377	0.225669	-0.10265	0.0985809	-0.00349528	-0.125715	-0.863687	0.00704733	-0.319442	-0.192637	-0.111033	0.106936	0.0385195	0.204329	0.0721819	0.230625	0.389655	-0.133002	0.0817565	0.102812	-0.109731	-0.0728666	-0.0774509	-0.0508849	-0.117719	-0.0263949	-0.102372	-0.182888
PA0158	-0.131141	0.0915038	0.045708	0.00289793	-0.272205	-0.093568	0.093832	0.0311226	-0.185746	-0.107784	-0.0413328	0.0266117	0.142519	-0.215913	0.0803204	0.114827	-0.106662	0.169739	-0.145993	0.26818	0.267998	0.123122	0.210145	-0.129186	-0.0692012	0.242054	0.0333521	0.450694	0.0441854	-0.0178272	-0.349439	0.0738324	-0.0303651	0.0778305	0.213909	0.14362	0.235892	0.265989	-0.0954046	0.179734	-0.0469635	-0.273795	-0.0884222	0.0737139	0.146303	-0.0141952	0.138819	-0.147259	0.0798272
PA0159	-0.0300188	-0.00502047	0.0612973	-0.00115064	0.323805	0.0799589	0.0221409	-0.0293809	0.162799	0.0975954	-0.0830097	-0.106647	0.130208	-0.13128	0.19689	0.00492974	-0.114926	-0.0281793	0.132459	0.153685	-0.0376536	0.212457	0.183601	-0.144732	0.225963	-0.202242	0.0182641	-0.05523	-0.109618	-0.0216197	-0.348424	0.0997855	0.161211	0.200106	-0.0136607	0.0192535	0.130656	0.0392884	-0.191345	0.146758	-0.133772	0.171375	0.0811863	0.0645139	-0.0901003	0.102042	0.178803	-0.128846	0.00224112
PA0160	0.0713153	0.0164375	0.11621	-0.0327086	-0.0600356	-0.0670875	0.0730995	-0.192633	0.14597	0.050303	0.166009	0.137487	0.0465373	0.0248914	0.0241894	0.00241965	-0.155983	0.450042	0.0465674	-0.198035	0.321155	-0.0153001	0.107121	-0.177689	0.0372283	-0.116678	0.0175618	-0.491532	-0.0764387	0.135259	-0.0499157	-0.0791026	0.0156923	0.0354955	-0.0298056	0.101133	-0.0911972	-0.165272	-0.012219	0.204104	-0.0923609	0.0507137	0.0635479	-0.0637526	-0.102065	0.202098	0.00423617	-0.23275	-0.189332
PA0161	-0.109572	0.00337625	0.0829323	-0.0800803	0.269139	-0.0885868	-0.16938	0.226196	-0.19805	-0.151856	0.238561	0.0110156	-0.298593	0.0372759	-0.19777	0.0169183	-0.116762	0.287533	0.160588	0.114531	0.229872	0.182018	-0.0591151	-0.150234	-0.241065	0.00347795	-0.0231894	-0.408981	-0.0485037	-0.0510824	-0.414683	0.0223961	-0.146143	0.041646	-0.0837649	0.228958	-0.237271	-0.064147	0.249422	0.406166	-0.206897	-0.1247	-0.133633	-0.0692079	-0.0928963	-0.0496676	-0.0374778	-0.238702	0.084681
PA0162	-0.163223	0.127108	0.0326475	-0.138319	-0.123597	-0.0274079	-0.103491	-0.0794925	-0.2527	-0.0530115	0.0233532	0.0934128	-0.178172	0.0144505	0.0910729	0.168792	-0.0171122	0.278943	0.199283	0.270241	-0.104505	0.193305	-0.00713613	-0.087866	-0.165006	-0.131772	0.0465143	-0.297087	-0.133287	0.083352	-0.116815	0.081994	-0.102944	0.448478	-0.260753	0.320622	0.0427935	0.0464268	-0.0553128	0.414276	0.0497066	-0.0663436	-0.287966	-0.0284577	-0.172645	-0.201063	-0.18031	-0.119639	-0.094725
PA0163	-0.068413	0.14212	0.0611288	0.0886824	0.237227	-0.0529038	0.0473319	-0.199929	-0.0165484	-0.018275	-0.0743733	-0.0929423	0.00212728	0.245507	0.0847705	-0.0883454	-0.0880433	0.0628577	0.174436	-0.101085	-0.0044515	-0.148487	-0.0577865	0.133378	0.00674221	0.0546421	-0.0341596	-0.0969146	0.00088847	-0.10858	-0.773242	0.00620959	0.0856026	0.169389	0.0020705	0.0195444	0.150468	0.0757367	0.0817775	0.18657	-0.285913	-0.0643949	-0.195727	0.0961887	-0.0601709	0.236152	0.00856403	-0.163491	0.0889687
PA0164	0.0746098	0.0577312	0.296139	-0.0772461	0.110784	-0.103289	-0.205484	-0.0635215	-0.112286	-0.0554773	0.138079	0.181727	-0.027494	-0.0399957	0.226353	0.0403724	-0.259732	0.213585	0.153724	-0.10412	0.127334	-0.208155	-0.14283	0.126583	-0.0478716	-0.0252481	-0.0967384	-0.134494	-0.205398	0.0486192	-0.367916	-0.217146	-0.0249816	0.248799	-0.103099	0.177494	0.0905617	0.0233713	0.0797345	0.178058	-0.36223	-0.150214	-0.324027	0.0764513	-0.0580095	0.0636349	-0.198933	-0.137935	-0.0637857
PA0165	-0.113376	0.128263	-0.0354911	0.160671	-0.315267	-0.140488	-0.00605247	-0.306815	-0.0122465	-0.119514	0.129686	0.162947	-0.17582	-0.127282	-0.0735638	0.191602	-0.0608018	0.332215	-0.0749777	0.429049	0.028951	0.0227595	-0.114109	0.0227591	0.0796221	-0.351417	0.094636	-0.202882	0.0366474	0.114983	-0.103124	-0.014183	0.167694	0.479094	-0.320465	0.223735	-0.0473109	-0.0710349	-0.0162636	0.19403	0.051386	-0.139431	0.162459	0.130356	-0.235951	-0.149268	0.0706144	-0.0935005	-0.0194787
PA0166	-0.0226125	-0.101715	-0.172595	-0.248919	0.0917146	-0.0189517	-0.282885	0.147259	0.186973	0.0711756	-0.0284357	-0.00097362	-0.100876	-0.00489808	-0.0125728	-0.205787	-0.0755757	-0.0792602	0.0990203	-0.0757148	-0.180573	0.0080692	-0.159783	-0.0753012	-0.0456385	0.0180953	-0.0488051	-0.0670874	0.00449093	-0.0256438	0.0395738	-0.104723	0.0567597	0.257458	-0.325814	-0.095853	0.150376	-0.0613558	-0.0573359	-0.173331	0.0319493	-0.0741557	0.145401	0.221602	-0.0815346	-0.0271079	0.0799142	-0.0562735	-0.0935233
PA0167	-0.0482531	0.0587536	0.0773619	-0.0743376	0.00835517	-0.134388	0.229649	-0.0900979	0.110553	0.0701077	-0.0800973	0.17725	0.303868	-0.190298	0.19448	-0.0306692	-0.0854711	0.00584544	-0.224326	0.00083497	0.185476	0.0113419	-0.0769779	0.398255	0.399606	-0.288514	-0.131618	-0.128471	0.11432	-0.18196	-0.102158	0.212856	-0.0927271	-0.0269898	-0.0303941	0.193348	-0.125723	-0.0149542	0.0450229	0.149263	0.245913	-0.243516	0.0103086	0.0665812	-0.221186	0.337782	-0.133801	-0.148799	0.254036
PA0168	-0.0699868	-0.100179	0.0915428	-0.0467848	-0.125426	-0.269188	-0.0993124	-0.0891815	-1.984e-05	-0.0805642	0.0693208	-0.085665	0.147977	-0.193528	0.0471938	0.0414695	-0.169021	-0.0982566	-0.0640605	-0.168252	0.00653024	-0.0727728	0.171663	0.253886	0.264849	0.0117174	-0.20502	0.660241	0.248978	-0.104622	0.0255521	-0.0464856	0.0853146	0.0007927	0.22121	0.089006	0.0668394	-0.104879	-0.0874413	0.364463	-0.0753473	-0.200891	-0.260173	0.460676	0.0487211	0.26678	-0.088988	-0.327744	0.0688708
PA0169	0.171071	0.0450256	-0.375721	-0.181221	0.0890299	-0.0440616	-0.0853318	0.23176	-0.125004	0.130155	0.0002323	-0.292318	0.185733	0.016463	-0.495264	0.0278524	-0.215875	0.0243577	-0.150036	0.505872	-0.0611529	0.155808	-0.0625142	-0.191549	0.0813901	-0.299296	-0.38764	-0.432008	0.157151	0.134866	0.189957	0.251423	0.0278945	0.369927	0.0770424	0.0844865	-0.224815	-0.107305	-0.00467854	0.112564	0.301433	0.248635	-0.0478473	0.184338	0.200177	-0.0884874	-0.357459	-0.12082	-0.207514
PA0170	0.0996065	0.0985819	-0.321566	-0.115037	-0.0200951	0.0364628	0.0106106	0.0814792	-0.143941	-0.0499291	0.0853141	-0.189711	0.156891	0.0748635	-0.471782	0.0675109	-0.228386	0.0982128	-0.178145	0.58975	0.113217	0.131375	-0.125817	-0.106823	0.13375	-0.116723	-0.0867292	-0.307316	0.290272	-0.0177454	0.0231962	0.376419	0.118262	0.215126	0.0882404	0.054633	-0.140952	-0.0535016	-0.095158	0.0481949	0.0251761	-0.0509678	-0.153228	0.229389	0.230945	-0.00289656	-0.324606	-0.146461	-0.0255168
PA0171	0.12272	0.106766	-0.199891	-0.0615758	-0.129023	0.0253685	-0.0038603	0.0404228	-0.10892	-0.0702632	-0.0459577	-0.117869	0.134307	0.0925724	-0.337073	-0.00132557	-0.0660044	0.0509467	-0.1271	0.430131	0.088951	0.136489	-0.112647	-0.0211882	-0.00616391	-0.133522	-0.295274	-0.6649	0.193985	-0.0665286	0.122193	0.156068	0.101917	0.304623	0.0485558	0.102084	-0.0698953	0.0641278	0.0039877	0.0936268	0.0877468	-0.0127204	-0.0621722	-0.0216729	0.118149	-0.039326	-0.335913	-0.085487	-0.00605137
PA0172	0.117272	0.00735973	-0.131132	-0.0584076	0.427195	0.0619032	-0.0371204	0.125384	-0.23177	0.0773758	0.0655251	-0.192385	0.0554034	0.151109	-0.453483	-0.154319	-0.316215	0.0195122	-0.167113	0.552058	0.0476863	-0.00298254	-0.138517	-0.0248774	0.242012	-0.250479	-0.191519	-0.124239	0.0727409	-0.158095	-0.033222	0.0947833	0.0651965	0.4012	-0.066919	0.0603309	-0.0174192	0.0169992	-0.0194656	0.0273793	0.00221692	-0.0177878	-0.0953467	0.243216	0.201972	-0.0129124	-0.244919	-0.0759625	-0.155145
PA0173	-0.0627356	0.0686374	-0.169248	-0.118218	-0.0487799	0.305681	-0.0899001	0.0880712	0.0332661	0.191476	-0.240543	0.0655011	-0.0296719	-0.0406447	-0.0403128	-0.0780758	0.00788951	-0.0118531	0.00660334	-0.232814	0.105628	-0.229128	0.389918	-0.0524382	-0.0239423	0.0145679	0.137736	-0.131667	0.0284238	-0.0261274	0.12127	-0.0937596	0.0538289	0.0734631	0.131108	-0.00277845	-0.119465	0.141425	-0.221206	-0.163815	0.101457	-0.048191	-0.0123204	0.198023	-0.178471	0.0577526	0.0068562	0.0457594	-0.0346338
PA0174	0.00937073	0.203158	-0.0385208	-0.0251712	0.0620004	0.293042	-0.0279236	-0.147519	0.0811083	0.0914137	-0.127549	-0.294962	-0.0826284	-0.100163	0.0797558	-0.07581	0.136271	-0.0328099	0.0506046	-0.418083	0.347326	-0.217533	0.451369	0.0343663	-0.200128	0.165078	0.188122	-0.0510488	0.0836657	-0.175029	-0.113246	-0.146478	-0.0470263	0.148713	0.166665	-0.00584736	-0.10873	0.177897	-0.367673	-0.164969	-0.137958	-0.23917	0.00528683	0.0847806	0.00685062	0.404233	-0.00665849	-0.0491787	0.00336682
PA0175	0.0673467	0.0749838	-0.0349213	-0.0166195	-0.0443574	0.655335	-0.062562	-0.0858663	0.191935	0.0913665	-0.297663	-0.157538	-0.136893	-0.0908901	0.027546	-0.0650993	0.124532	-0.138522	0.0633659	-0.307503	0.223451	-0.110596	0.391533	-0.117027	-0.097062	0.160405	0.212113	-0.0767835	0.167572	-0.00507668	0.00588945	-0.096357	0.132653	0.0394293	0.248779	-0.0263817	-0.159015	0.0781	-0.282845	-0.315622	-0.148068	-0.0824622	0.0441677	0.0189118	-0.162904	0.30329	0.11355	0.111338	-0.0297677
PA0176	0.0158241	0.153419	-0.0828992	0.115946	0.0552188	0.614121	-0.102424	-0.145557	-0.0852044	0.166587	-0.350312	0.0600753	0.0117501	-0.190648	0.0490188	-0.0372439	0.147392	-0.0585792	0.123496	-0.24749	0.0582218	-0.0660201	0.450993	-0.228501	-0.0440177	-0.082677	0.197897	-0.695475	0.0551835	0.0219242	0.27367	-0.217194	0.143354	-0.0431409	0.273976	0.0334762	-0.109984	0.0915232	-0.204439	-0.0306341	0.0221753	0.079672	-0.0572711	-0.102045	-0.191946	0.150693	-0.00404647	0.194523	-0.033549
PA0177	-0.00780949	0.127533	0.0826893	-0.0387447	0.228002	0.469759	0.075342	0.117457	0.0427218	0.198009	-0.246207	-0.216755	-0.0112563	-0.306136	0.0923267	-0.12863	0.123452	-0.100024	0.0854495	-0.304489	0.10698	-0.150302	0.320946	-0.0675415	-0.0407219	0.098198	0.245265	-0.359593	0.0388343	-0.035826	0.0126281	-0.252683	0.117564	-0.169435	0.26011	0.0480111	-0.210224	-0.0585273	-0.240498	-0.291859	-0.0775486	-0.0356461	-0.0281093	-0.0539198	-0.0694284	0.110951	0.055055	0.0996404	-0.176784
PA0178	0.108505	0.0473333	0.126239	-0.0255584	0.23303	0.41786	-0.0661085	0.0984879	-0.0719999	0.234162	-0.306496	-0.172472	-0.0511727	-0.178623	0.132403	-0.15564	0.0991983	-0.0454466	0.12182	-0.24963	0.0169466	-0.046626	0.293662	-0.146231	-0.02947	-0.109342	0.146473	-0.23851	-0.0022509	-0.0230199	0.102971	-0.281181	0.108858	-0.0742778	0.300946	0.111786	-0.101208	0.0584704	-0.166096	-0.221813	0.0876155	0.00033933	-0.0654911	-0.0299329	-0.0712619	0.175786	0.0539281	0.129252	-0.15909
PA0179	0.176277	0.131888	0.00367795	-0.0380526	0.607229	0.583955	-0.0826029	-0.0605654	-0.021037	0.162983	-0.191812	-0.123475	0.078974	-0.294302	0.249182	-0.254818	0.0517916	0.102678	0.0267428	-0.0843674	-0.014766	0.0586011	0.335409	-0.33007	-0.067556	0.14486	0.0835478	-0.0353015	-0.0468299	0.168598	0.397215	-0.292879	0.134943	-0.209815	0.086405	0.151559	-0.160627	-0.215673	-0.213061	-0.253798	-0.0294282	0.0476159	-0.00564738	-0.0791524	-0.115885	0.258396	0.0865541	0.12665	-0.260617
PA0180	0.173805	0.0615559	-0.212043	0.0940349	0.0179717	0.499602	-0.0727294	0.0222763	-0.135177	0.166312	-0.151345	-0.0879591	0.0595136	-0.131912	0.137566	-0.396207	-0.162334	-0.118477	-0.026307	0.107534	0.0794342	0.0370045	0.407088	0.0176893	0.0827501	-0.0213182	0.0290945	-0.133024	-0.026988	0.0536189	0.192555	-0.160026	0.028089	0.0251835	-0.00463398	0.110822	-0.109134	0.128942	-0.0694954	-0.120476	0.223106	-0.14409	-0.121502	-0.0683311	-0.124482	0.356599	-0.0429879	0.0917233	-0.121729
PA0181	0.0277324	0.0757075	-0.106694	0.045613	0.0943464	0.0254496	-0.106943	0.0807851	-0.0308997	0.0584892	-0.00869459	-0.065505	0.0965744	0.107183	0.0770525	-0.0694151	-0.0246932	0.0614323	-0.00225503	0.0851003	-0.213694	-0.00523544	0.234355	-0.118844	0.109654	-0.261007	-0.292665	0.187592	0.210167	-0.0843727	-0.257467	-0.127399	0.0809311	-0.050775	-0.108278	0.22414	-0.0743815	0.139986	0.0572137	0.276134	-0.0266997	0.228111	-0.0209077	0.0263826	-0.104156	0.0922193	-0.211956	-0.0319914	-0.245776
PA0182	-0.0371495	-0.0381627	0.0646975	-0.14369	0.00044367	0.123011	-0.0109559	-0.118233	-0.0920836	-0.0952466	-0.0416704	0.127339	-0.177841	0.129054	-0.0568501	-0.153056	0.157968	0.0878161	0.109025	-0.0362614	-0.169616	0.00910852	-0.222206	-0.0378738	0.0468084	-0.230681	-0.164761	-0.137738	-0.0969051	-0.3504	0.00862628	-0.0462289	-0.0146064	-0.0407083	-0.15282	0.0297502	0.0502267	-0.0399279	0.0907504	-0.00969214	-0.18014	-0.0176971	-0.0253294	-0.111121	-0.1636	-0.100531	-0.275685	0.0420752	-0.0413759
PA0183	-0.225508	0.0439153	-0.152284	-0.185161	0.241902	-0.213569	-0.178928	0.129013	-0.397193	0.118125	-0.0468073	-0.0533569	-0.359335	0.0728161	-0.20328	-0.225886	0.250999	0.100774	0.0619878	-0.0344077	-0.176225	0.173851	-0.132472	-0.436624	0.179327	-0.242388	-0.0895433	-0.221313	0.067342	-0.18057	-0.0365296	0.174507	-0.303579	0.0178805	-0.177094	0.0249243	-0.167324	0.0618307	0.0806114	-0.0541141	0.0196666	-0.104768	-0.177336	-0.0148618	-0.238057	0.0736386	-0.0979013	-0.191614	-0.0492769
PA0184	-0.15675	0.107707	-0.150278	-0.175722	0.135241	-0.222258	-0.301087	0.135639	-0.22874	0.124756	-0.0371736	-0.0521056	-0.277547	0.157353	-0.262454	-0.227583	0.227404	0.116794	0.0934521	-0.0710214	-0.265031	0.204299	-0.139359	-0.396047	0.0863161	-0.126889	-0.114247	-0.0520956	0.180798	0.0240326	0.0553929	0.127312	-0.454133	3.611e-05	-0.157604	-0.0164569	-0.03917	0.115852	0.12635	-0.130283	-0.0672671	-0.124438	-0.0583098	-0.0652187	-0.320269	0.16177	-0.00303235	-0.181974	-0.176064
PA0185	-0.154791	0.0666306	-0.201754	-0.147504	0.284544	-0.147632	-0.263224	0.146007	-0.164018	0.0936279	-0.085056	-0.135302	-0.283999	0.212094	-0.127271	-0.146813	0.134832	0.0899554	0.0755836	-0.14137	-0.216929	0.0562304	-0.0268884	-0.248022	-0.0453228	-6.162e-05	0.0296227	0.0523629	0.0843459	-0.0948258	-0.0397389	0.110276	-0.120169	0.001797	-0.168403	0.00886749	-0.0259903	-0.0256081	0.0355117	-0.069623	-0.183452	-0.0159435	-0.054041	-0.00608669	-0.1684	0.0594762	0.01712	-0.115673	-0.105304
PA0186	-0.172571	0.0748239	-0.00016822	-0.138219	0.113795	-0.156426	-0.29742	0.138014	-0.0647577	0.0824085	0.00639713	-0.146402	-0.283414	0.101212	-0.265588	-0.135253	0.179122	0.0389463	0.121908	-0.189705	-0.246999	0.147135	-0.0117307	-0.422266	0.107404	-0.0948682	-0.0913803	-0.0516034	0.104185	-0.0412801	0.0826447	0.0283351	-0.436405	-0.0248369	-0.195492	-0.0420138	0.0151182	-0.116046	0.0557556	-0.080661	-0.0892695	-0.0782267	-0.126927	-0.0917446	-0.0303612	0.0398538	0.00758325	-0.257889	-0.116243
PA0187	-0.123016	0.321114	0.14531	-0.248735	0.037802	-0.0766255	-0.144531	0.068754	-0.213138	0.142998	-0.07731	-0.0182616	-0.506492	-0.025029	-0.0871457	-0.18631	0.0418331	-0.0425	0.0179215	-0.105702	-0.0560472	-0.00544079	-0.172697	-0.365026	-0.016493	-0.0236187	-0.201749	0.0322446	-0.0522028	0.0977845	-0.177876	0.140948	0.021411	0.167473	-0.0516651	-0.137311	-0.0564378	-0.11276	0.200593	0.342356	0.143738	-0.182721	-0.0186844	0.106699	-0.117815	-0.0541606	-0.0285922	0.185813	0.0774984
PA0188	-0.0676299	0.208994	0.0613557	-0.340024	0.119051	-0.163274	-0.124881	0.0582906	-0.155719	0.0283365	-0.134631	-0.120081	-0.438142	-0.0188547	-0.069565	-0.111196	-0.150966	0.0285937	0.0822166	-0.221802	-0.052702	-0.00939177	-0.194078	-0.182367	-0.0429296	-4.119e-05	-0.0781484	0.579916	0.154059	0.0095521	-0.165007	0.0640375	0.164316	0.15981	-0.145709	-0.216085	-0.0372502	-0.079855	0.0453308	0.16896	-0.0614968	-0.0556735	0.187584	0.427127	-0.0404324	0.020373	0.0431145	0.131829	0.0841909
PA0189	-0.0783211	0.0817051	-0.179309	0.0583243	0.122329	-0.0826635	-0.267177	-0.127055	0.055253	-0.098892	-0.159006	0.0531678	-0.164753	0.0607996	0.0625386	-0.050673	0.0373754	-0.0713601	0.146936	-0.333586	-0.203867	0.0469327	0.00054676	-0.0270836	-0.143132	-0.00720093	-0.0931603	-0.227179	-0.0899829	-0.060917	-0.234817	-0.120467	0.142254	0.2359	-0.182763	-0.0817363	0.0445342	0.0247412	0.08146	0.16966	-0.0713463	0.0481981	-0.0512705	-0.0323411	-0.0918952	0.048871	-0.183579	-0.0930671	0.00337665
PA0190	-0.0974909	0.0219063	-0.0421643	-0.157379	-0.148811	-0.0269038	-0.19954	-0.0157323	0.194838	-0.0785416	-0.0378568	-0.0109335	-0.0559656	-0.0978749	-0.0288872	0.0308978	0.0520164	0.0250178	0.115385	-0.247506	-0.0388826	0.0264261	-0.0546912	0.0759282	-0.0330892	0.0166633	-0.108175	-0.0111422	-0.0323827	-0.158488	-0.200366	-0.0185307	0.0386698	0.33333	-0.11905	-0.0822203	-0.0329598	-0.00661116	0.0967978	0.0526943	-0.156799	-0.0186382	-0.0040882	0.0656151	0.00342262	0.0441523	-0.280112	-0.0632042	-0.0558387
PA0191	-0.198835	0.0905915	-0.26229	0.024382	-0.127859	-0.256913	0.040527	-0.0442304	-0.207474	-0.0669966	0.201235	-0.371302	-0.140451	-0.114474	0.059019	-0.143829	0.206566	0.10453	-0.154716	0.185562	-0.254712	0.0959257	-0.0108138	-0.450927	-0.00429047	-0.404033	-0.168797	0.00745986	0.00866477	-0.24582	0.0940638	0.0388415	-0.12836	0.137291	-0.00838735	0.0150184	0.0144394	-0.101181	-0.00743483	0.244317	-0.0163541	-0.0361192	-0.0510769	0.0354081	0.0621015	0.498271	-0.104246	-0.0744912	-0.0925818
PA0192	-0.136419	0.124638	-0.0537674	-0.224711	0.0378916	-0.170691	-0.175244	0.0554522	-0.230217	0.0654865	-0.0769038	-0.0731519	-0.294698	0.166671	-0.26842	-0.195808	0.129117	0.174446	0.124047	-0.187729	-0.151556	0.225985	-0.0831691	-0.301116	-0.0245838	-0.114839	-0.19548	-0.211888	0.248846	-0.0979962	-0.0983314	0.00623471	-0.271659	-0.00632191	-0.182468	0.026262	-0.100497	0.0059566	0.116357	0.00118776	-0.00917003	-0.0832501	-0.0876616	-0.00650871	-0.211223	0.0893065	-0.0106823	-0.252075	-0.113484
PA0193	-0.120194	0.0894603	-0.321275	-0.183787	0.332059	-0.224953	-0.222522	0.118874	-0.195378	0.119176	-0.0981818	-0.199419	-0.387315	0.223098	-0.238197	-0.24854	0.183693	0.156758	-0.0821041	-0.100973	-0.0939978	0.197528	0.0308881	-0.405088	0.0869402	-0.33032	-0.0602585	0.157109	0.21225	0.0151141	-0.178626	0.202836	-0.378295	-0.0812285	-0.144225	-0.0639005	-0.0651833	-0.0394911	-0.0640325	-0.140551	-0.104281	-0.117302	-0.0504164	0.0188655	-0.281874	0.111831	0.0789067	-0.224673	-0.0343476
PA0194	-0.0729665	0.133356	-0.247673	-0.173678	0.249637	-0.143104	-0.302647	0.17192	-0.173447	0.0580626	-0.101806	-0.0362174	-0.26009	0.113927	-0.212653	-0.176583	0.214158	0.0911184	0.0691328	-0.0602979	-0.218462	0.172457	-0.0853594	-0.218216	-0.0306746	-0.0169311	-0.111533	-0.0500406	0.152915	-0.129558	-0.0450772	0.0387417	-0.169225	-0.115957	-0.0303846	0.0694623	-0.0777632	-0.0237734	0.0605403	0.0434374	0.0422606	0.00755287	-0.071698	0.0404588	-0.16894	-0.126145	0.00530151	0.00653543	-0.0351509
PA0195	0.0669233	0.141677	-0.0400141	0.182486	-0.0594021	-0.0518161	-0.26543	-0.279557	0.153962	0.123579	-0.00655957	-0.317599	0.310468	0.00802686	0.052924	0.129563	0.131489	0.0592803	-0.0933521	0.333821	0.123404	-0.123896	-0.105123	-0.249099	0.0748213	-0.126202	-0.0231124	-0.457393	0.199977	-0.225406	-0.134738	0.190142	0.397352	-0.238408	0.31375	-0.239405	-0.153344	0.0870484	0.0117948	-0.107345	-0.0799871	-0.00391074	-0.074526	-0.124236	-0.0321763	0.241609	0.0627868	0.0664333	0.0270266
PA0196	0.101503	0.0289508	-0.168967	-0.0191245	-0.198491	-0.127932	-0.380231	-0.0232152	0.151167	-0.0732748	-0.0247625	-0.53445	0.391395	-0.133473	0.0566175	0.170634	0.152504	0.0135161	-0.0840261	0.235665	-0.159109	-0.217743	-0.117734	-0.128478	0.149934	-0.00257678	-0.124749	0.318168	0.0497723	-0.305532	0.0770488	0.110029	0.318772	-0.0136547	0.417895	-0.222059	-0.085721	-0.145581	-0.107769	-0.0553388	0.046855	-0.0135485	0.0334954	-0.0744967	0.0592035	0.00816297	0.15965	0.0571579	-0.0487123
PA0197	-0.193129	0.145217	-0.307623	-0.0921586	-0.10028	-0.244687	-0.163939	0.0178118	-0.248439	0.121766	-0.0468416	-0.241741	-0.30591	0.172701	-0.240345	-0.148202	0.301835	0.018939	0.107335	-0.120013	-0.350231	0.148547	-0.0857973	-0.44109	0.137548	0.0237905	-0.147871	0.130923	0.157049	0.0411546	0.197641	0.181808	-0.391963	-0.0492055	-0.231236	-0.01739	-0.0123602	-0.0215483	0.113434	-0.156987	0.0233218	-0.170335	-0.0193169	-0.0785804	-0.0873909	0.167821	-0.0226784	-0.0453954	-0.156653
PA0198	-0.156199	0.12927	-0.551926	-0.0332276	-0.148067	-0.204548	-0.206164	0.172397	-0.301625	0.0343614	-0.0588126	-0.394922	-0.399468	0.134053	-0.255945	-0.144584	0.446125	-0.0119894	0.212638	-0.20228	-0.549983	0.158768	0.108209	-0.575098	0.129456	-0.00980787	-0.108038	0.247231	0.0601975	-0.0416446	-0.0589906	0.326801	-0.412687	-0.0954391	-0.13791	-0.116905	-0.0985475	-0.0756716	0.10023	-0.0203959	0.0341429	-0.0872061	-0.0361704	-0.190175	-0.167563	0.262024	0.0184662	0.00656434	-0.176637
PA0199	-0.108599	0.144018	-0.227307	-0.0743209	0.0447359	-0.154044	-0.134517	0.0631285	-0.247963	0.041537	-0.0548678	-0.0772409	-0.236954	0.141499	-0.21025	-0.0794993	0.279091	0.153901	0.0970101	-0.0668416	-0.40545	0.0672934	-0.0394918	-0.408244	0.101234	0.0843577	-0.124564	-0.229778	0.0342375	0.0710927	0.0453035	0.0957136	-0.221357	-0.123656	-0.194199	-0.00254864	-0.109695	0.0645185	0.168264	0.0635052	-0.00803619	-0.0439809	-0.0822139	-0.201639	-0.179674	0.0615015	-0.0535065	0.00939548	-0.097926
PA0200	0.00989435	-0.295867	-0.156237	-0.0988515	0.394805	0.0823345	-0.0611007	0.129201	-0.285851	-0.350853	0.0338984	-0.258376	-0.0325828	-0.301006	0.346997	0.386445	0.0825601	0.234218	0.323716	0.0269933	0.371603	-0.131413	0.133983	-0.176355	-0.194153	0.367127	-0.235007	0.193194	-0.235389	0.38391	0.151617	-0.187216	-0.0162507	-0.0782339	-0.126546	-0.239677	-0.14064	-0.274379	0.0398774	0.337301	-0.302557	0.24133	-0.445902	0.130584	-0.0288234	-0.208457	-0.400898	-0.0797577	-0.0542166
PA0201	-0.195618	0.00970723	-0.194586	0.138664	-0.125285	-0.322469	-0.0553951	0.327868	-0.511236	-0.19986	0.271649	-0.35212	-0.187107	-0.100481	0.0516333	-0.0215216	0.401751	0.0803134	-0.0567624	0.234595	-0.17661	0.0483838	0.0232017	-0.543776	0.166026	-0.227329	0.0226196	0.489512	-0.114497	0.0159411	0.0702657	0.203677	-0.447467	0.0215806	0.0228611	-0.0189188	0.109124	-0.171218	0.131004	0.282252	0.00462492	0.214429	-0.295629	-0.172684	0.0394348	0.0578591	-0.159347	-0.00816233	-0.170967
PA0202	-0.138821	-0.170129	-0.151169	-0.0374841	0.170802	0.0784068	-0.214786	0.214746	0.0914857	0.0389114	-0.127524	0.0754615	0.0424852	0.324314	-0.0331067	-0.106902	0.184078	-0.13939	0.326805	-0.132631	-0.0512837	0.0862962	-0.0330301	-0.230936	-0.358773	-0.156283	-0.0766253	-0.264437	0.0326419	0.239977	0.103836	0.0362164	0.193135	0.176079	-0.10962	-0.0734176	0.280894	0.0195167	-0.0811325	-0.0474584	0.156036	-0.0446549	0.182708	-0.116301	-0.220365	-0.00741346	0.159039	-0.143092	-0.187012
PA0203	-0.208924	-0.0149864	-0.187016	0.110291	0.213296	0.0873219	-0.273999	0.0825389	-0.0464171	-0.152177	-0.113681	0.157547	-0.0771734	0.27164	0.0438693	-0.0961103	0.255739	-0.127574	0.201855	-0.250599	0.0302488	0.0223452	0.00163801	-0.165174	-0.4383	-0.20082	-0.261248	-0.0807213	-0.00721198	0.336656	-0.0374469	0.0090203	0.318678	0.0858236	0.00112054	-0.0314821	0.28452	0.0917366	-0.0992948	0.0177632	0.00293374	-0.119983	0.132515	-0.0380294	-0.188958	0.0126949	0.0499423	-0.219457	-0.0401807
PA0204	-0.155591	-0.118554	0.042893	-0.039127	-0.129202	0.0573805	-0.169487	0.172641	-0.0572155	-0.00401541	0.0316348	0.171058	-0.146259	0.282057	0.0377367	-0.149637	0.0824373	-0.0282066	0.0881334	-0.218535	0.119481	0.0064995	-0.0741385	-0.247395	-0.437792	-0.118498	-0.106232	0.49547	0.172376	0.299048	-0.00705592	0.0551944	0.309795	0.0524485	-0.219436	-0.108614	0.301428	-0.00906903	-0.127083	-0.0716936	0.0451224	-0.128129	0.190921	0.076289	-0.207858	0.118635	0.17942	-0.213224	-0.0197487
PA0205	-0.101613	0.00556346	-0.0320131	0.0601238	0.0941297	0.00554039	-0.164968	-0.0331104	-0.241937	-0.0988091	-0.0557633	0.0956644	-0.129786	0.310983	-0.0183031	-0.0779709	0.1432	0.0132146	0.102317	-0.196974	0.0849489	-0.03284	8.192e-05	-0.190065	-0.448856	0.0226771	-0.296039	-0.0346628	0.193003	0.216887	-0.244357	0.00636267	0.377792	0.0715371	-0.14934	-0.0475854	0.205316	0.0127054	-0.0209391	-0.0900043	0.0601577	-0.163351	0.132097	0.0254389	-0.108618	0.16457	-0.00457265	-0.196154	-0.00111942
PA0206	-0.146613	-0.0608596	-0.0335652	0.136241	0.0332957	-0.0167161	-0.142582	0.0383921	-0.273534	-0.0305608	0.0596914	0.314743	-0.0934121	0.231019	0.036424	-0.0909215	0.141268	-0.0365975	0.0808523	-0.277881	0.144685	-0.0529539	0.055528	-0.180661	-0.594913	-0.217084	-0.306855	0.0051453	-0.00244541	0.295055	-0.0808219	0.00013734	0.314047	0.119183	-0.1329	-0.085288	0.281553	0.0717988	-0.104658	-0.0488445	0.0019881	-0.0831722	0.0863765	-0.00398764	-0.100549	0.123541	-0.0261068	-0.293209	-0.0178187
PA0207	-0.238843	0.0081373	0.150816	0.0450618	0.179734	-0.0226316	0.00605951	0.177745	-0.0403093	-0.108126	-0.0323918	0.146398	-0.0171255	0.322787	0.148505	-0.0463393	0.274387	-0.123294	0.344131	-0.202605	0.0113122	0.0531093	-0.0270097	-0.128035	-0.616453	0.0257025	-0.23622	0.150961	0.06201	0.352147	-0.024633	-0.0588366	0.385335	0.0832957	0.187343	-0.0550863	0.214251	-0.111819	-0.0570534	-0.0162143	0.081463	-0.113529	-0.00960288	0.155273	-0.172194	-0.00646733	0.0514542	-0.17313	-0.141364
PA0208	0.0136764	-0.284793	0.0744155	-0.212047	0.315685	0.328363	0.110832	-0.281274	-0.125052	0.0711637	-0.129608	-0.246865	-0.384298	0.378379	0.0643971	-0.099254	0.0661703	0.224774	0.118689	-0.149356	0.0473252	0.088987	-0.0735008	-0.287354	0.013616	-0.076884	0.296882	-0.0489473	-0.441145	0.0242052	-0.391052	0.179498	-0.0885944	0.089084	0.101809	-0.282856	-0.183537	-0.049592	0.0402864	0.302912	-0.154944	0.27328	-0.101731	-0.0223124	-0.055581	-0.0263314	0.0255419	0.0325152	0.0892599
PA0209	-0.128004	-0.239091	0.140199	-0.0629579	0.320807	0.126825	0.221713	-0.318275	-0.263463	-0.00797306	-0.0631653	-0.273938	-0.383605	0.23276	-0.06504	-0.0543343	0.0474388	0.277008	0.0169954	-0.434726	0.325914	-0.0229378	-0.0834968	-0.225867	0.172103	-0.0235577	0.276221	0.144437	-0.241341	0.0257934	-0.469306	0.143641	-0.190432	0.105399	0.129029	-0.313957	-0.110796	0.124055	0.104023	0.232408	-0.236396	0.0233272	-0.338722	0.189361	0.0488886	0.052331	-0.169589	-0.20288	0.0345634
PA0210	-0.0166991	-0.334129	0.164265	-0.0692319	0.281756	0.0931355	0.230202	-0.32135	-0.283895	-0.0217339	-0.0718754	-0.246893	-0.331736	0.237312	-0.107997	-0.0914766	0.0669967	0.196566	-0.0422248	-0.322612	0.386557	0.0579825	-0.0319357	-0.250708	0.0267216	-0.0176803	0.108518	0.444969	-0.322384	0.0752902	-0.415715	0.125796	-0.203047	0.101057	0.0395778	-0.373907	-0.116596	0.0849643	0.120068	0.141469	-0.0760622	0.188233	-0.377913	0.146531	-0.00289892	0.0184187	-0.200112	-0.155741	0.132549
PA0211	-0.0456331	-0.2117	0.156397	-0.140374	0.249624	0.158149	0.097526	-0.277583	-0.0508383	0.152099	-0.178497	-0.226931	-0.304195	0.375981	0.0434725	-0.00078674	0.100619	0.0723719	0.112871	-0.246027	0.102303	-0.0674138	-0.0869295	-0.26726	0.0800216	-0.105635	0.25846	-0.450375	-0.271556	0.0994955	-0.289676	0.0849886	-0.0985729	0.175176	0.0717346	-0.327809	-0.0841978	0.139499	0.0681468	0.18327	-0.134163	0.0421684	-0.279514	0.0237652	-0.130422	-0.108471	-0.117112	-0.0630512	-0.019671
PA0212	-0.0102251	-0.224755	-0.0360328	-0.109261	0.206881	0.117679	-0.0509673	-0.0921507	-0.111556	0.0512293	-0.182138	-0.245059	-0.211751	0.322342	-0.0849423	0.00378599	0.127004	0.0743458	0.00111746	-0.299972	0.149702	-0.0814049	-0.063127	-0.143906	-0.101714	0.104069	0.141981	0.507554	-0.0954167	-0.019264	-0.407806	0.0991617	0.066314	0.130184	0.107607	-0.257158	0.058971	-0.0970008	0.167825	0.0367478	-0.0363623	0.17968	-0.239686	0.143118	-0.0260379	-0.32663	-0.0863826	-0.0225079	0.00599354
PA0213	-0.0751947	-0.175733	-0.00851129	-0.137117	0.255013	0.0438926	0.120732	-0.0839871	-0.0795934	0.152346	-0.130696	-0.160812	-0.257277	0.290335	0.00369048	0.0570438	0.108178	0.049178	-0.0140793	-0.293211	0.18699	-0.067777	-0.07598	-0.140275	-0.0558811	0.0771899	0.106256	0.125164	-0.163179	0.118911	-0.431427	0.0626566	0.00270635	0.135558	0.105981	-0.323716	-0.0616588	-0.0167854	0.0644594	0.01053	-0.00259041	0.107845	-0.252891	0.197932	-0.028214	-0.11211	0.0005875	-0.117671	-0.028559
PA0214	0.0462627	-0.207828	0.105013	-0.265199	0.047702	0.0865172	0.0392002	-0.0678764	-0.0784826	0.282758	-0.175824	-0.0672447	-0.294069	0.366781	0.00141862	-0.105361	0.100529	0.0211916	0.0253033	-0.138029	0.0941666	-0.106731	-0.00190052	-0.240395	0.00993641	-0.128778	0.225999	0.0724539	-0.272599	0.064937	-0.144554	0.00857913	-0.047664	0.0851889	0.103978	-0.328949	-0.13654	0.0177436	0.0595764	-0.00018974	0.00988195	0.21659	-0.156312	0.102049	-0.0541906	-0.0715543	-0.00046185	-0.0478275	-0.0313158
PA0215	-0.18409	-0.311327	0.304569	-0.0962597	0.466768	-0.026352	0.0624439	-0.18051	0.00432052	0.194728	-0.10747	-0.163106	-0.351454	0.125271	0.192023	-0.108532	0.022676	0.226616	-0.145209	-0.194707	0.364667	-0.179037	0.0814511	-0.178532	0.195509	-0.290369	0.21437	0.559177	-0.0455583	0.0152564	-0.465002	0.0937319	0.00321077	0.0166047	0.0540511	-0.286328	-0.161035	-0.232594	0.109275	0.0416765	-0.140981	-0.00490639	-0.0200192	0.332076	0.0748234	0.231632	0.086858	-0.12026	-0.0418781
PA0216	-0.239802	-0.137333	-0.00020627	0.0220985	0.118531	0.0170959	-0.0538778	-0.134587	0.0945191	-0.149226	-0.0611153	-0.154558	-0.189247	0.288728	0.163256	-0.0969855	0.114549	0.14536	-0.0945123	-0.394281	0.13357	-0.0971065	-0.079819	-0.0942472	-0.0771251	0.0642406	-0.164128	0.281358	0.199273	0.00099311	-0.282994	-0.0236544	0.170017	0.0654089	-0.00635733	-0.162004	0.209005	-0.0568275	0.22882	0.0632043	-0.222246	-0.033289	-0.12814	0.205223	0.193463	-0.100327	-0.0969467	-0.225095	0.0088509
PA0217	-0.0022889	-0.00483965	-0.0357691	-0.0392604	-0.0463144	0.041144	-0.137008	-0.0768602	0.251557	-0.0799601	-0.018865	-0.0805264	0.0462913	-0.109247	0.0816729	-0.109653	-0.060591	-0.0744028	0.0408859	0.0754008	-0.157838	0.0947	-0.127859	0.0241035	0.3055	-0.163893	-0.231484	0.353629	-0.0275737	-0.0385669	-0.33394	-0.0481958	-0.130306	0.232742	-0.261078	0.0545597	0.096934	-0.0952231	0.0700336	0.182797	-0.0202963	-0.03577	0.127207	0.277534	-0.160369	0.193436	0.0839148	-0.0761746	-0.0694278
PA0218	-0.227408	-0.0777412	0.119606	-0.120455	0.011074	-0.0264014	-0.101862	-0.134397	-0.0267313	-0.0175363	-0.0150151	0.125542	0.048314	-0.120513	0.0280524	-0.234156	0.0562068	-0.0148152	0.0068858	-0.117903	0.00688339	-0.0352317	0.0423689	0.0391527	-0.146014	-0.444996	0.0636034	-0.252948	-0.0955653	-0.0040663	-0.145857	0.292022	-0.0173586	0.142092	-0.159393	-0.0891529	0.0858976	0.114598	-0.137065	0.0697631	-0.0362198	0.136138	0.0122591	-0.068965	-0.0657167	0.23818	-0.0557662	-0.135662	-0.193331
PA0219	-0.0801536	0.0391038	-0.127644	-0.0948524	0.130013	0.0898047	-0.0962147	0.0109976	0.167336	0.02319	-0.0102556	-0.0616888	-0.0473183	0.133518	0.0952463	-0.10329	-0.101714	-0.0150356	0.204985	-0.226015	-0.236656	-0.0538309	-0.181032	-0.0676119	-0.109571	-0.0900804	0.0421198	-0.1577	0.0156334	-0.28565	0.0450003	-0.233782	0.167544	0.331375	-0.0690871	-0.157473	0.119895	0.00355341	-0.111157	-0.184571	-0.0686694	-0.224529	-0.018246	0.219625	-0.227985	0.131826	0.0483643	-0.152887	-0.130872
PA0220	-0.0744614	-0.00659008	-0.136737	-0.225346	-0.022799	0.0248315	-0.350171	-0.0489358	0.223201	0.0423545	-0.0508784	-0.289893	-0.0240832	0.0498194	0.0112068	-0.0146816	-0.085685	0.0587133	0.00972314	-0.157535	-0.169149	-0.100035	-0.110771	-0.189448	0.0690808	-0.0904591	0.0368524	0.0897687	-0.0273907	0.00198483	-0.252471	-0.0809374	0.200808	0.355934	-0.328873	0.0407903	0.014726	-0.0801425	0.0199693	0.00210344	-0.108087	-0.0545529	0.227288	0.348194	-0.0925477	0.143658	0.086368	-0.116451	-0.12219
PA0221	-0.0130186	-0.024341	-0.15756	-0.140644	0.0675364	-0.0679607	0.00049044	-0.202067	-0.13542	-0.0333017	-0.152758	0.0800628	-0.0341868	0.130225	0.0976793	-0.0507479	0.0234792	0.211489	0.0626689	-0.219917	-0.0638141	-0.172524	-0.0332389	-0.0834243	-0.168098	-0.191455	-0.202765	-0.2824	-0.0816803	-0.288762	0.21071	0.0487778	0.18958	0.249207	-0.0753543	0.076258	-0.00811011	0.272645	-0.146494	0.121155	-0.0996961	-0.0592865	-0.10723	0.0471996	-0.106176	0.194152	-0.246702	-0.1428	0.0275973
PA0222	0.101082	-0.0535457	0.0471268	-0.140448	-0.156222	-0.045206	-0.328158	0.0433065	0.129915	-0.148754	-0.170361	-0.111057	-0.115018	-0.0306729	-0.0578837	-0.0217089	-0.0187288	0.0518594	0.104626	-0.236035	-0.0281621	-0.0765913	-0.0778256	0.0565954	0.0572804	0.068791	-0.211337	-0.221974	-0.00430264	-0.154606	0.165116	-0.173572	0.111328	0.461821	-0.254097	-0.0274279	-0.117815	0.0723001	0.00192853	0.0947333	0.0396191	-0.0425433	0.152553	0.085836	-0.122028	-0.0398745	-0.312065	-0.105127	-0.214748
PA0223	-0.0715068	0.0685571	-0.107501	0.0050859	-0.0364643	0.00580481	-0.319411	-0.116866	0.0588716	-0.139793	-0.0976365	0.21559	-0.201714	-0.080343	-0.109091	0.122246	-0.0118767	0.0273944	0.0778523	-0.141745	-0.132772	-0.0878175	-0.174501	-0.0490286	-0.00197636	0.0790014	-0.0422532	0.0185621	0.0387034	-0.0435159	-0.153497	0.0435345	0.183834	0.26621	-0.248605	0.105354	0.0245156	0.0726997	0.0964027	0.100983	-0.125523	-0.19898	-0.0262061	-0.00050469	-0.204098	-0.0022099	-0.115037	-0.0458212	-0.157306
PA0224	-0.023594	0.0829575	-0.286389	0.106596	-0.229562	-0.0092881	-0.197997	-0.192241	0.0855718	-0.0958542	0.0181307	0.189249	-0.00081838	-0.142049	-0.154142	-0.0004836	0.0175325	-0.110961	0.0503321	-0.174511	0.0440524	-0.12894	0.191615	-0.0401292	0.0604984	-0.0774663	-0.0223519	-0.387397	-0.234197	0.0545192	0.0385576	0.102208	0.0756739	0.269253	-0.366934	0.0314979	-0.158379	0.220982	-0.0432041	0.112569	-0.160038	-0.00202765	0.0197237	-0.0306566	-0.202258	-0.049603	-0.0854861	-0.172636	-0.0617104
PA0225	0.0200119	0.0134592	-0.0915413	-0.145806	-0.0009809	-0.0398056	0.0310732	0.0711798	0.0706629	-0.179403	-0.0550861	0.178968	0.0233833	-0.172204	-0.00122973	0.0228889	0.0209239	0.0976156	0.0067749	-0.0101853	-0.0566424	0.00294064	-0.0655657	0.154276	0.0284349	-0.0888204	-0.0927926	-0.618112	-0.151308	-0.132155	0.0552224	0.0251903	-0.03228	0.218047	-0.0204923	0.0767724	-0.0410071	-0.0205704	0.012057	0.163017	-0.258828	0.016234	0.0955781	-0.157295	-0.142633	0.336492	-0.145627	-0.147153	-0.0400315
PA0226	-0.171587	-0.123912	-0.0247706	-0.311422	-0.0279103	0.349376	0.354442	-0.374047	-0.254073	-0.142172	0.226222	0.00756458	-0.155949	0.00179021	-0.278359	-0.0450245	0.124891	0.12263	-0.0697771	-0.0686861	-0.0913035	-0.303272	0.11785	-0.220663	0.0672236	-0.242258	-0.0495397	-0.0663757	-0.0456689	-0.0633277	-0.136728	0.155874	0.250941	0.0302456	-0.0293152	-0.0764346	0.107244	0.044901	0.144089	0.304684	0.00215637	-0.0495699	-0.202976	0.0290097	-0.0341218	-0.0160299	-0.393946	-0.0910903	0.0909979
PA0227	-0.181765	-0.264874	-0.25796	-0.470413	-0.0872064	0.508867	0.469766	-0.283785	-0.128038	-0.181093	0.289956	-0.00094448	-0.173127	-0.0343606	-0.213365	-0.00187452	0.193462	0.0630155	-0.120132	-0.142398	-0.0601078	-0.455857	0.405029	-0.30798	-0.0691824	-0.38755	-0.0660611	-0.308253	-0.0848281	0.0818282	-0.149646	0.243913	0.277203	0.224401	-0.101148	-0.231197	0.171456	-0.0115175	0.16152	0.338193	0.0759515	0.006042	-0.275685	0.0385037	-0.0440609	-0.0712505	-0.40468	-0.239581	0.119056
PA0228	-0.240121	-0.363482	-0.158772	-0.448184	-0.105512	0.526617	0.604025	-0.274584	-0.171333	-0.116745	0.286252	0.0784156	-0.143542	-0.0747896	-0.254037	-0.0444606	0.252522	0.0545629	-0.0778361	-0.183261	-0.0829967	-0.482326	0.278494	-0.417226	0.0124317	-0.396613	-0.101805	-0.214859	0.0521451	-0.0934541	0.0082908	0.250074	0.233236	0.174161	0.00593745	-0.202889	0.211461	-0.0272133	0.192838	0.20523	0.167314	-0.0789548	-0.367203	-0.0849545	-0.0247534	-0.0851371	-0.406594	-0.353076	0.0447371
PA0229	-0.023189	-0.100451	0.0105667	-0.389793	-0.163342	0.408887	0.163861	-0.305024	-0.00874054	-0.260283	0.230459	-0.0352329	-0.182796	-0.197021	-0.0615335	-0.0132929	0.0200931	-0.026118	-0.180568	-0.441242	-0.22782	-0.278872	0.358702	-0.149788	0.0657551	-0.142458	-0.367994	0.0863461	0.0747438	-0.132649	-0.149213	0.134725	0.168591	0.174187	-0.11104	-0.136451	0.288163	-0.0518782	0.140112	0.0341313	0.187422	-0.0771345	0.0257287	0.0135575	0.077433	-0.0686175	-0.185824	-0.14239	-0.020941
PA0230	-0.178338	-0.131754	0.201777	-0.300409	0.258413	0.0932169	0.321268	-0.0220945	-0.111421	-0.123989	0.228001	0.214526	0.0140603	-0.126125	0.0396034	-0.112073	0.0555659	-0.0789566	-0.131393	-0.175273	-0.162661	-0.250414	0.259936	-0.242586	-0.0141707	-0.386175	0.162824	0.234247	0.129314	-0.293538	-0.312832	0.164427	0.115333	-0.0751571	0.0681048	-0.0436144	0.216994	0.218584	-0.0454656	-0.0578969	0.0188086	-0.0258922	-0.204551	0.103795	-0.0153733	0.0589568	-0.0929937	-0.198487	0.00762744
PA0231	-0.104905	-0.0399693	0.0349399	-0.287734	-0.0129711	0.190476	0.185385	-0.13475	-0.090239	-0.11539	-0.0323252	0.0766861	0.0174824	0.0353053	-0.00946279	-0.0200054	0.108801	-0.016152	-0.0668647	-0.0742987	-0.151857	-0.0982281	0.284532	-0.232202	0.00322577	-0.370697	-0.172622	-0.364153	0.0128494	-0.124992	0.1702	0.215571	0.112546	0.0293534	0.0994078	-0.14853	0.104443	0.104773	-0.0589124	0.14662	0.0959371	0.0637855	-0.118507	-0.207275	-0.0976491	0.0768011	-0.286262	-0.122897	0.0818316
PA0232	-0.144505	-0.0490564	0.0613431	-0.158958	-0.173855	0.160586	0.259674	-0.243061	-0.116454	-0.172391	0.0670264	0.266415	0.0188796	-0.243081	-0.0120602	0.0744174	0.108604	0.214639	-0.27411	-0.119693	0.0679266	-0.0258049	0.318464	-0.114919	0.108474	-0.345882	-0.201754	-0.196873	0.134678	-0.0104004	-0.0579553	0.167883	-0.0213061	-0.182455	0.122618	-0.11871	0.0428636	0.0904128	0.0393708	0.308812	0.140685	-0.0079833	-0.087248	0.0201301	-0.0682225	0.210768	-0.275811	-0.0607365	0.213759
PA0233	0.0188868	-0.155014	-0.0866768	-0.214139	0.229569	0.0386818	-0.0778793	0.00158526	0.164844	0.00049262	0.00523528	-0.137929	-0.0262665	-0.017228	0.0809516	-0.00869002	-0.178531	0.0122191	-0.0155976	-0.054697	-0.259122	-0.0227341	0.0839787	-0.187016	0.0281452	-0.287418	0.0246347	-0.0541442	-0.0311299	0.0342974	-0.237406	0.0142752	0.0502381	0.0807064	-0.0510286	-0.103261	0.0589289	-0.160098	-0.0005746	0.124999	0.00560846	0.121579	0.0191452	0.0984135	-0.0438168	0.123369	-0.0103231	-0.0696725	-0.11524
PA0234	-0.176964	0.0323437	0.0135359	-0.0634477	-0.27862	-0.0570896	-0.179752	-0.0704216	0.219707	0.0152571	0.00226957	-0.214019	-0.0664856	-0.131986	-0.03155	-0.124679	-0.30293	0.142303	0.0711754	-0.326441	0.0555026	-0.135885	-0.169836	-0.168916	0.0627036	-0.439378	-0.15941	-0.329297	-0.0691595	0.417719	0.098457	0.0372478	0.126229	0.342596	-0.212262	-0.0946278	-0.0455228	0.0615564	0.0404495	0.121027	0.0506991	-0.176899	0.0966363	0.194268	-0.143006	0.189208	0.147259	-0.150107	-0.0109273
PA0235	-0.116288	-0.0690476	-0.106455	-0.201098	-0.0362736	0.19487	-0.0803275	-0.174406	0.0364532	-0.30968	0.0992002	-0.0658098	-0.189676	0.0343352	-0.100124	0.0148166	0.064056	0.054228	-0.019508	-0.165619	-0.0571411	-0.245602	-0.0239764	-0.100628	0.123972	0.0618106	-0.0348146	0.153712	-0.0224383	-0.154565	-0.367915	-0.0152213	0.175755	0.346705	-0.0239913	-0.0765207	0.208721	-0.00948183	0.0232512	0.241547	-0.30478	-0.143486	-0.0320155	0.223301	-0.0244905	0.164272	-0.193799	-0.159436	0.0462771
PA0236	-0.00255754	-0.149241	-0.282014	-0.0430655	-0.0162934	0.0138256	0.37613	-0.339169	-0.129488	0.259108	0.0296466	0.0758177	-0.0374034	-0.0801802	-0.00970699	-0.265679	-0.185735	0.00510565	-0.0668718	0.159626	-0.0835051	-0.0332194	0.140811	0.177008	0.0811438	-0.106497	-0.251732	0.194833	0.152415	-0.322695	0.0277097	-0.120703	0.0902852	0.0244878	-0.243288	0.102393	0.181661	0.101237	0.101459	0.282708	0.124093	-0.157369	-0.140362	-0.0283162	-0.0255388	0.301208	-0.14865	-0.0863178	0.0769347
PA0237	-0.00334141	-0.0681449	-0.062591	-0.137114	0.1495	-0.0559544	-0.0800208	-0.198912	-0.19515	-0.128284	0.0664268	0.0288809	-0.172518	-0.0197559	-0.0712263	-0.173875	-0.0900873	0.0024803	-0.0476179	-0.23554	-0.114097	-0.0936409	-0.0710011	-0.00703523	0.0142791	-0.0848206	-0.0783261	0.135801	0.00152529	-0.343245	0.0129206	-0.0335029	0.158939	0.317501	-0.209054	0.0157799	0.0538493	0.0373685	0.0156907	0.114895	-0.0726145	0.00561433	-0.0260643	0.263324	-0.0821128	0.185701	-0.114102	-0.105233	-0.0123539
PA0238	-0.0832957	-0.0827899	-0.056774	-0.0303741	0.240839	-0.0312362	-0.140824	-0.0995062	-0.162007	-0.0672527	0.072603	-0.116535	-0.228259	-0.143309	-0.0435209	-0.146571	-0.0237043	0.0366703	-0.0447732	-0.222921	-0.0627722	-0.164589	-0.07221	-0.0258841	-0.0806656	-0.146178	0.0374677	-0.00820149	0.180351	-0.117012	-0.267564	-0.0784036	0.18316	0.185152	-0.294084	0.0197965	-0.0520447	0.110498	0.146344	0.240558	-0.18623	-0.21248	-0.202512	0.310995	-0.004323	0.0675917	-0.21819	-0.064351	-0.0329956
PA0239	-0.0401383	0.0380783	-0.0498374	-0.101517	0.0141034	-0.116024	-0.26424	-0.0589867	0.042653	-0.073818	0.105077	-0.160614	-0.0738248	0.0166925	0.0335555	-0.0372767	-0.0405646	0.0452644	0.0451068	-0.098408	0.0691811	-0.0893315	0.0311195	-0.124222	-0.120041	-0.0877652	0.0934989	-0.250568	0.0046345	0.129194	-0.117733	-0.0167155	0.0545523	0.332451	-0.263948	-0.0795657	0.0118107	0.0655428	-0.109698	0.0767403	-0.351765	-0.0313075	-0.108046	0.154875	0.0841056	0.362007	-0.0563199	-0.187817	-0.0324494
PA0240	-0.034252	-0.0905062	-0.0911598	-0.145896	-0.330897	0.116249	-0.180516	0.0410841	0.0746439	0.0397108	0.0371183	-0.0689607	-0.170541	-0.204088	-0.184594	-0.290672	0.00917607	-0.0245013	0.0303608	-0.217701	-0.149249	-0.0942257	-0.01281	-0.0958026	-0.049659	-0.409139	-0.0723338	-0.251219	0.113971	0.0735036	-0.18969	-0.0418919	-0.0017465	0.120046	-0.359698	-0.0360325	0.0833351	0.0848643	0.0710279	0.191683	0.0713761	-0.0791662	0.135348	0.235849	-0.0504106	0.00161705	-0.0723774	-0.0694058	-0.10008
PA0241	0.0325691	-0.0301582	-0.362238	-0.129281	0.00096978	0.155948	0.0118638	-0.14702	-0.101591	-0.186744	0.161786	-0.050636	-0.213576	0.0437836	-0.154078	-0.13691	0.0996966	-0.00864719	-0.0567705	-0.24584	-0.17824	-0.300193	0.0974537	-0.158195	-0.0253936	-0.193136	-0.107191	0.047796	0.124083	-0.0304474	-0.13806	-0.0173119	0.209729	0.235889	-0.198709	-0.159015	0.20531	0.0209899	0.0477621	0.158871	-0.194376	-0.143937	-0.0129601	0.243696	-0.0331775	0.223767	-0.341065	-0.171969	-0.0264135
PA0242	0.0263434	-0.0242587	-0.236583	-0.175578	-0.0141416	0.258649	0.0667219	-0.191216	0.129272	-0.0359865	0.116581	-0.050772	-0.187586	0.00985322	-0.148989	-0.161085	0.148314	-0.0731867	0.0180762	-0.110596	-0.382907	-0.338353	0.176109	-0.160683	-0.0690208	-0.213008	0.0312671	-0.313258	-0.0496247	-0.216654	0.0730989	0.0697977	0.19259	0.0807603	-0.230617	0.0405291	0.123802	-0.0012334	-0.0147156	0.131116	-0.0625627	-0.0167176	0.0098601	0.104788	-0.104819	-0.0447795	-0.351519	0.0166667	0.0889045
PA0243	0.163025	-0.113466	0.0460153	-0.023975	-0.278471	0.100049	0.166381	-0.025157	0.0123415	0.00451819	-0.0281682	0.044544	-0.0540567	-0.256891	-0.0487081	-0.135882	-0.177838	-0.0821623	-0.0201999	0.117162	-0.148177	-0.00091812	0.18865	0.0093779	0.591457	-0.10754	-0.296744	-0.449573	-0.109226	-0.187165	0.26324	-0.231722	0.115575	0.0929817	-0.0971944	0.0870375	-0.21253	0.00166208	0.0381431	0.270255	0.140956	-0.0231872	0.299549	0.0327612	0.0544315	0.345753	-0.188522	0.0310991	-0.0291483
PA0244	-0.0872366	0.0509142	-0.208913	-0.100289	-0.0386865	0.20067	0.0254378	-0.119456	0.263783	-0.0478531	0.199386	-0.225527	-0.141391	0.167798	-0.182192	-0.221525	-0.0522651	-0.124431	0.092851	-0.189768	-0.295722	-0.280398	0.106827	-0.229524	-0.152524	-0.266527	0.293854	0.348118	0.105626	-0.00232419	-0.2641	0.0823789	0.075762	0.0996754	-0.111524	-0.0941414	0.256275	-0.0158735	-0.119677	0.132644	-0.0595582	-0.149145	-0.0134739	0.297167	-0.0760136	0.0659928	-0.0976074	-0.112253	-0.0453205
PA0245	-0.0371911	-0.0308295	-0.0895583	-0.294552	-0.0576389	0.12972	0.142499	-0.159401	-0.0862663	-0.0125108	0.172269	0.103934	-0.191569	-0.109993	-0.261313	-0.0545069	0.147124	0.0719504	0.0164674	-0.161882	-0.104405	-0.179008	0.153124	-0.140314	0.281828	-0.35908	-0.105128	-0.191554	-0.0521799	-0.17284	-0.00986314	0.0121539	0.16381	0.112546	-0.0807958	0.0852899	0.0620904	-0.122939	-0.0205321	0.149003	0.0443569	-0.0874376	-0.0026202	0.0576425	-0.166074	0.0642331	-0.169358	-0.00572631	-0.139017
PA0246	-0.0472606	0.0111703	0.203473	-0.113613	-0.00037567	0.0435134	-0.215632	-0.0493079	0.204406	-0.227627	0.115552	0.0230854	-0.0527925	-0.0105666	-0.163361	-0.0281918	-0.159407	-0.0536899	0.190211	-0.133519	-0.12056	0.110349	-0.0723155	-0.0613139	0.11043	-0.0494299	-0.0742574	0.516103	0.054204	-0.171765	-0.436397	0.0393096	0.0338753	0.274897	-0.222995	-0.0118493	0.257978	-0.112165	-0.0477412	-0.00792691	-0.288426	0.0442355	0.0841071	0.102338	0.207218	0.218217	0.0691703	-0.215474	-0.151774
PA0247	-0.191207	-0.0943347	-0.166158	-0.228999	-0.0336889	0.16389	-0.0454536	0.0799988	-0.0193108	-0.00468492	0.0194313	-0.152655	-0.198078	-0.0548476	0.0323328	-0.117042	-0.18613	0.167027	-0.0888445	-0.161992	-0.0779524	-0.0914968	-0.0144324	-0.0914389	-0.0262858	-0.113862	-0.332684	0.130283	-0.0449386	-0.0356712	-0.119328	0.041096	0.0622642	0.303463	-0.126957	-0.0333081	0.0870426	-0.00505054	0.00441624	0.0199324	-0.0428478	-0.0309681	-0.0197871	0.0583926	0.0337765	0.0234804	-0.229604	-0.119237	-0.00379821
PA0248	-0.154432	-0.0835514	0.0689669	0.00172487	-0.094362	-0.309485	-0.0176785	0.0513723	0.156778	-0.00397209	0.067767	-0.109575	0.139391	-0.288651	0.136836	-0.124618	-0.155712	-0.0349839	-0.0327924	-0.0414303	0.182551	-0.0786762	0.278957	0.229448	-0.136821	-0.254523	-0.0184536	-0.278634	-0.00073813	0.0243118	-0.190949	0.0081086	-0.113161	0.15758	-0.00105116	0.242791	0.171711	0.0622417	-0.131732	0.0968212	-0.0068485	-0.0783337	-0.0826802	0.246086	0.0191609	0.245967	-0.0905214	-0.214082	-0.215269
PA0249	-0.130631	-0.0708655	-0.0357347	-0.0333808	0.182664	0.0671206	-0.00277658	0.0652005	0.0781904	0.0594066	-0.262185	0.0514647	-0.0302143	0.0187982	0.124134	-0.178076	0.0733917	0.207395	0.0315619	-0.230963	-0.0831437	0.0123693	0.241249	0.178074	-0.132692	-0.229332	-0.111989	-0.0565259	-0.039836	-0.186126	-0.186152	-0.0683391	0.265823	0.0883211	0.128072	0.17841	0.0157135	-0.094972	0.0209008	0.0631305	-0.237986	0.0487994	-0.128853	-0.206082	-0.148022	0.117741	-0.0240703	0.056777	-0.0302459
PA0250	-0.0566418	-0.0271864	0.026157	0.0418879	0.249113	0.141018	0.0323788	0.0469985	-0.0257881	-0.0941485	-0.200971	-0.106196	0.0967299	-0.150491	0.0635893	-0.162936	0.138813	0.0751022	0.00019223	-0.1324	-0.0638267	-0.0610384	0.29321	0.0632791	-0.00510153	-0.064831	-0.0617863	-0.273794	0.053795	0.015759	-0.0877654	-0.0410331	0.0548117	-0.191324	0.158398	0.11027	-0.133762	-0.0539711	0.205343	0.03814	-0.0294652	-0.0265596	-0.0333618	-0.0643062	-0.0613184	0.0470068	-0.0579446	0.0663356	0.0623066
PA0251	-0.0968547	0.181895	0.119461	-0.0705834	-0.00809822	-0.0377731	-0.260467	0.0280504	-0.0379213	0.0602026	-0.0338236	0.00453651	-0.161724	0.00237287	-0.0572626	-0.0401941	-0.175152	-0.0563975	0.0385867	-0.239879	0.199915	-0.114618	-0.0449735	0.0269415	-0.459927	-0.0961177	-0.0567681	0.356442	0.158879	0.213304	-0.454618	0.0193816	0.0973251	0.194058	-0.309763	-0.313512	0.0447043	-0.016124	-0.00544166	0.05854	-0.0271357	-0.13751	0.157864	0.228662	0.0342113	0.112905	-0.066582	-0.17812	0.170591
PA0252	0.134169	-0.177191	0.404481	-0.0129868	-0.330886	0.0211165	0.015836	0.23504	-0.0345006	-0.103936	-0.0166662	0.0263094	-0.264703	-0.0278479	-0.207294	-0.0423505	-0.12953	-0.0779901	-0.106138	0.00843909	0.115279	0.0305397	-0.199027	0.210479	-0.0212787	-0.22475	-0.0689053	0.00136636	-0.113604	0.145882	0.095067	-0.108216	0.0502259	0.204904	-0.243615	-0.290803	-0.164539	-0.016866	-0.318258	0.060406	-0.0306792	0.032472	0.135579	-0.0216238	0.0161592	0.138645	-0.113044	0.0981864	0.0477115
PA0253	-0.256017	0.00218182	-0.141531	0.0831991	0.163681	-0.0382406	0.0316279	-0.078328	0.185491	0.0237473	0.137729	0.0508347	-0.057612	0.0778618	-0.0513281	-0.173667	-0.221537	0.0122283	-0.0649948	-0.0967964	-0.0328554	-0.096064	0.0170842	0.100169	-0.101425	-0.0458761	-0.111217	-0.371217	0.106338	-0.0885868	-0.144724	-0.283465	0.235517	0.0352254	-0.206787	0.084778	-0.0698544	0.0342682	0.0366154	0.20823	-0.327925	0.0610375	-0.0746523	0.0833774	-0.0190715	0.0749201	-0.0117514	-0.182771	-0.0582733
PA0254	-0.167028	-0.0807105	-0.280386	0.00185237	0.128728	-0.0989075	0.0827122	-0.18249	-0.00872248	-0.149622	0.0410257	0.257824	-0.125481	-0.0800524	0.0754103	-0.248963	-0.0412901	0.0455604	-0.122423	-0.284954	-0.0859378	0.0453233	-0.085933	0.0767486	-0.0680788	-0.0108156	-0.403426	-0.140664	0.118163	-0.50058	0.110813	0.0359838	0.122414	-0.0430178	-0.28909	0.196779	0.130566	0.088284	0.0167791	0.182228	0.0341535	0.082739	-0.135725	-0.0825464	-0.0895624	0.191746	-0.152351	-0.148953	-0.0573136
PA0255	-0.120677	-0.24475	-0.0353764	-0.0651806	-0.220202	-0.146627	0.0006478	0.0365506	0.0545076	0.0635182	0.0881169	-0.109714	-0.00149819	0.0775071	0.056281	-0.263371	-0.116279	0.0696977	0.0920725	-0.0963571	-0.0441664	0.00589508	0.223724	0.0764186	-0.154029	-0.105174	0.00531829	0.0104617	-0.0241846	-0.236142	-0.0404139	-0.0811321	0.0593513	-0.0999753	-0.037887	-0.00615648	0.185709	-0.166164	-0.0247414	0.171256	-0.28525	0.037416	-0.172512	-0.140282	0.00955292	0.249655	-0.00566619	0.0775245	0.0942094
PA0256	0.00490748	-0.0258481	0.0317098	0.00312872	0.261041	0.150211	-0.0857033	-0.0601906	0.180176	-0.111368	-0.113138	-0.141137	-0.0473406	-0.120053	0.157378	-0.19376	-0.0282259	0.256975	-0.0117952	-0.422969	0.0791345	0.0183311	0.21347	-0.0656531	0.0780598	0.192596	-0.172508	0.0776109	-0.212536	-0.185684	-0.0830381	-0.147075	0.0422267	0.169452	0.0378844	0.0283207	-0.121416	-0.155107	-0.0387408	0.101263	-0.175862	-0.192778	-0.00193543	-0.144018	-0.117281	0.159399	0.0441591	0.0842049	-0.180229
PA0257	-0.159135	0.24885	0.0973224	-0.0217813	-0.344622	-0.185054	-0.134066	0.0819783	-0.176215	-0.203955	0.0341672	-0.233388	-0.261539	-0.277659	-0.0804221	0.218754	-0.175992	0.0893923	0.00713139	0.0228573	0.158029	0.0863817	-0.0518014	-0.19928	-0.164568	-0.0558899	-0.301882	-0.392433	-0.153675	0.0367923	-0.592062	0.0888732	0.468008	0.155856	-0.00484757	0.0554941	-0.350476	0.0347291	0.317622	0.145461	0.0138439	0.0348423	0.238944	-0.103231	0.0889374	0.0698774	0.0130345	-0.0240172	0.176205
PA0258	-0.24158	0.37579	0.17125	-0.103499	-0.487521	-0.255609	0.0381963	0.289233	-0.193838	-0.162346	0.0692187	-0.232974	-0.336559	-0.217762	-0.0632161	0.259341	-0.270669	0.0524537	-0.0777165	0.149516	0.292996	-0.00253607	-0.144139	-0.250179	-0.0588963	0.0430966	-0.279653	-0.553184	-0.101792	0.0671522	-0.456684	0.288123	0.42556	0.0351456	0.347472	-0.0771109	-0.528279	-0.0761269	0.325011	0.0620245	0.0351481	-0.00363151	0.20344	-0.130456	0.27009	0.137598	0.089128	-0.00901481	0.0408703
PA0259	-0.0919847	0.0948203	0.0685743	-0.072646	0.32519	-0.133338	-0.075468	0.127523	-0.0817172	-0.111935	0.00111914	-0.207885	0.0389318	-0.169527	0.133805	-0.0332713	-0.0499931	0.0838776	0.110597	0.135745	0.076555	0.131334	-0.0974525	-0.114482	0.0269144	0.0797967	-0.145353	0.0931705	0.0570743	-0.058469	-0.178956	0.127155	0.243434	0.0350915	0.257333	-0.024274	0.105233	-0.106669	0.00891076	-0.0411565	-0.027174	-0.199846	0.0153209	0.0588262	-0.043673	0.0590926	0.0256376	0.113603	-0.0481825
PA0260	-0.0314378	0.3667	-0.138144	-0.0148182	-0.103722	-0.246557	-0.0515875	0.0393828	-0.242948	0.0738187	0.00568376	-0.191019	-0.00570334	-0.0913768	-0.163948	-0.0294849	-0.232245	0.117762	-0.0856415	0.100834	0.258416	0.162521	-0.154957	-0.0335575	0.0441645	-0.145066	-0.439151	-0.00325384	-0.0214291	0.0219234	-0.095529	0.0843628	0.152403	0.045375	0.106695	-0.110576	0.0419552	0.162018	-0.0633184	0.099126	0.0147033	-0.0648785	-0.1706	-0.107071	-0.050773	0.077893	-0.0640882	0.10207	-0.0358585
PA0261	-0.00923746	0.305013	-0.133699	-0.0522591	0.12213	-0.126795	-0.130974	0.144773	-0.0188448	-0.0262604	-0.00014671	-0.37023	0.0483698	-0.0719577	-0.190133	-0.0129993	-0.335305	0.0595257	-0.137501	0.0754014	0.210942	0.0495391	-0.186038	-0.0834908	0.0408884	0.071812	-0.197772	-0.199559	-0.0214238	-0.0580015	0.0367447	-0.0416076	0.111491	0.154113	-0.0504404	-0.0578049	0.0636085	-0.00375903	-0.193344	-0.0937752	-0.158267	-0.156269	-0.0693274	-0.0804046	-0.0457794	0.146057	0.0561558	-0.0868254	-0.123813
PA0262	-0.0956931	0.261497	-0.106328	-0.108753	0.0153606	-0.207127	-0.153734	0.119131	0.0642765	-0.0912288	-0.0580188	-0.305804	0.0506065	-0.188486	-0.138205	0.0823167	-0.203684	0.0146813	-0.138925	0.104404	0.324166	0.15368	-0.0593895	0.0298717	0.0598993	0.174908	-0.317082	-0.249795	-0.190336	-0.194394	-0.0739135	-0.0592187	0.0716226	0.259085	-0.10571	0.043743	-0.14416	-0.0539209	-0.136188	-0.123496	-0.15238	-0.256507	-0.0554456	-0.129102	-0.0683843	0.136432	-0.0731846	-0.00683318	-0.081308
PA0263	0.108164	0.247694	-0.371877	0.0632018	0.267533	-0.0871459	-0.258118	-0.19949	0.156378	-0.152172	0.138004	-0.0591926	0.0204799	-0.233568	-0.465764	-0.012642	-0.387678	-0.0109539	-0.0458999	-0.224798	0.405622	0.443726	0.156139	-0.196102	0.287201	-0.0653967	-0.344226	-0.0974532	-0.209895	0.393737	-0.173848	-0.164726	-0.249374	0.142557	0.20394	-0.142863	0.0264679	0.0273494	-0.113864	0.0176633	-0.0800823	0.00843296	0.111496	0.0878608	-0.287313	0.0935133	0.1605	-0.0722066	-0.0429014
PA0264	-0.168526	-0.1882	-0.0740101	-0.0317296	0.0348791	0.13587	0.121245	-0.0108795	0.262437	-0.0930191	-0.103989	0.0364227	0.137756	0.0462991	-0.175408	0.2273	-0.15408	0.0554816	0.311135	-0.246065	-0.0665882	-0.0655355	0.282199	0.0708663	-0.511927	0.37394	-0.0513861	-0.282746	-0.0446875	0.420005	-0.0584905	0.0356906	-0.254052	0.191794	-0.417262	-0.0743408	-0.116417	-0.0861484	0.0818228	-0.063451	-0.321091	0.216338	0.0985602	-0.0971185	-0.380129	0.174053	0.0941934	-0.401889	-0.225555
PA0265	-0.189859	0.0142375	0.118457	-0.105748	0.147724	-0.00403308	0.104689	-0.152292	-0.0759008	-0.128821	-0.0145651	-0.0593815	0.0909395	0.292273	0.175677	-0.0751701	-0.130048	0.0408725	-0.00658771	-0.0430247	0.0233769	0.0376141	-0.133942	0.132226	-0.0519295	-0.0311489	0.185399	-0.17752	-0.121081	0.136665	0.218082	0.0818625	-0.054934	0.0538628	-0.132878	-0.0586721	0.0825576	0.180432	0.0646149	-0.0379583	0.0180538	-0.209465	-0.271878	-0.0652793	-0.134868	0.0284584	0.0992327	0.218499	0.254783
PA0266	-0.410139	-0.0255708	0.0253494	-0.166187	0.311091	0.049593	0.113816	-0.122062	-0.137158	-0.0647937	0.0920558	0.104939	0.0811277	0.0737356	0.221481	-0.0363936	-0.155809	0.0455058	-0.17548	0.0443801	0.0696179	0.175676	-0.210387	0.196373	0.0729822	-0.0620896	0.130647	0.26222	-0.0820533	0.239653	0.236374	0.0461458	-0.181336	0.00756677	-0.20173	-0.137804	0.0181515	0.132398	0.0640118	-0.0074825	0.0467405	-0.249771	-0.295112	-0.151511	-0.11139	-0.0204234	0.0643419	0.367458	0.39925
PA0267	0.0369557	-0.214167	0.280699	-0.159816	-0.253857	-0.187624	0.00021833	0.199239	0.182758	0.00246958	0.0639651	-0.221224	-0.188878	0.0890705	-0.0496273	-0.108062	-0.174008	-0.120023	0.0905053	0.00890121	-0.0587553	0.119721	0.0499152	-0.0672912	0.20714	-0.0842213	0.149406	-0.0536129	-0.178641	-0.112466	0.120061	-0.0418641	0.00037151	0.172537	-0.127761	-0.0463474	0.375984	0.0296864	-0.204269	0.0885707	-0.204549	-0.122767	-0.142146	0.276184	-0.0749233	0.155931	0.16711	-0.106671	0.00179163
PA0268	-0.0554475	0.0136561	-0.242691	0.127559	-0.0560572	0.0585925	-0.101692	-0.0124885	0.117684	0.00059631	-0.216643	0.0365579	0.0740455	-0.112997	-0.0388584	-0.0880268	0.106847	-0.107844	0.174734	-0.00514051	-0.123309	0.0634439	0.0241968	-0.010557	-0.184397	-0.198533	0.0411355	-0.580951	0.0200533	-0.0975958	-0.219595	0.0986212	-0.00847874	0.0602927	-0.143397	-0.0122293	0.0610842	0.176152	0.0708136	0.125308	0.0979723	0.0460782	-0.0888329	-0.153854	-0.0938197	-0.00598437	-0.0860103	0.00872831	-0.118884
PA0269	0.120991	0.0574357	-0.0670915	-0.067847	-0.059671	0.291827	0.0288224	-0.132404	0.0290391	-0.042605	-0.191437	-0.152286	-0.0453969	-0.060355	0.0139463	-0.0676526	-0.187213	0.00990689	-0.0925962	0.112876	-0.147717	0.0177423	0.0871412	0.151893	-0.0467179	0.21591	-0.129761	0.138227	0.132573	0.0878907	0.0601324	-0.00570638	-0.0864542	-0.290913	-0.0740316	-0.0409746	0.115129	-0.0455661	0.00972962	0.159687	0.0282163	0.0658124	-0.179966	0.0985029	-0.201263	0.111561	-0.0655255	0.312097	0.208886
PA0270	0.0310581	-0.0778196	-0.111166	-0.135936	-0.0619793	0.191856	-0.0530967	-0.110831	-0.0937039	-0.0306993	-0.186939	-0.11209	-0.0938032	-0.0581141	-0.00994653	0.0157981	-0.0620163	0.041004	0.0266434	-0.165919	-0.205819	-0.0243269	0.229401	0.185226	0.0825748	0.28413	-0.179458	0.143202	0.13004	0.034392	-0.0487663	-0.0952704	-0.0637253	-0.164288	-0.140887	-0.0852508	0.171954	-0.153354	-0.0706597	0.0986325	-0.0197897	-0.00243352	-0.121346	0.0930305	-0.148763	0.116626	-0.0704663	0.426649	0.121904
PA0271	-0.0427162	-0.0595472	-0.0547487	-0.0192105	-0.0755946	0.181913	0.0959734	-0.111604	-0.0869127	0.0503461	-0.204636	-0.0628962	-0.120194	-0.0753478	-0.0806969	0.0383986	-0.14017	0.0112816	0.0707862	0.0573451	-0.0857982	0.00914788	0.269668	0.110464	0.039298	0.255407	-0.173422	0.0246445	0.173996	0.205937	0.0241241	0.0299899	-0.0768208	-0.30226	-0.10149	-0.165454	0.0799922	-0.0125878	0.0742154	0.0663951	0.0290467	0.0219706	-0.213834	0.161932	0.0517395	0.229677	-0.140832	0.342465	0.220849
PA0272	0.0703196	0.0314805	-0.0434637	-0.082426	-0.332415	-0.00370114	0.0233601	-0.0826424	0.081969	0.0475235	-0.158615	0.0259663	0.0408811	0.109739	-0.0344483	-0.00648588	-0.00251322	-0.213492	0.183629	-0.0246872	-0.057021	-0.0419137	-0.169531	-0.0851443	-0.0977787	-0.158098	-0.196069	-0.382551	0.0166345	0.150755	0.0659197	0.0822474	-0.0181497	0.0627045	-0.214035	-0.0853184	0.0356661	0.0397561	-0.0269557	-0.0977235	0.0732023	0.0331376	0.0482279	-0.052578	-0.0496106	0.153285	-0.0140918	-0.138896	-0.0227883
PA0273	-0.0286212	-0.0400101	-0.197222	-0.0799266	-0.0965199	0.0527994	-0.303257	0.0852791	0.216446	-0.126709	-0.00652926	-0.149923	-0.164955	0.156649	-0.0230342	-0.0320537	-0.0466371	-0.108975	0.133906	-0.0804693	-0.165919	-0.087741	-0.0482019	-0.0139855	-0.158018	0.223305	-0.0244473	0.405073	0.147095	-0.0896708	-0.240519	-0.0165071	0.129657	0.0965856	-0.234433	-0.127285	0.228274	-0.105034	0.0216577	-0.167211	-0.170615	-0.0796935	0.0626818	0.211955	-0.011031	-0.0750244	-0.0778075	-0.0450147	-0.134896
PA0274	-0.00710586	0.191495	-0.0637747	0.0963575	0.329664	0.0590628	-0.158361	-0.0403281	-0.214592	-0.0742588	-0.0852462	-0.143878	-0.0669069	0.195016	-0.115498	-0.25778	0.0973764	0.126796	-0.159906	-0.189772	0.105244	-0.259046	-0.0493519	-0.0019765	-0.31782	-0.21141	-0.436017	-0.0240021	-0.013733	-0.0095155	-0.432731	0.146204	0.175296	0.133442	0.060072	-0.0463608	-0.0731746	0.123692	-0.0033405	0.155761	0.100903	-0.132154	-0.0727412	0.179064	-0.0909034	-0.0227364	-0.0864572	-0.0459644	0.201006
PA0275	-0.103278	0.0338672	0.167189	0.0694262	0.0186406	0.0348212	0.0855156	0.01347	0.125334	0.0710975	-0.0718586	0.117654	0.318406	-0.176201	0.261498	-0.17059	0.165793	-0.00136177	0.0635218	-0.123831	-0.0658912	-0.11053	0.153496	0.160956	0.081833	-0.278524	0.0790564	0.0862543	-0.0754106	-0.287481	-0.109226	0.00773149	0.136987	-0.0555438	-0.107445	-0.0153227	-0.0247949	0.119237	0.00535458	0.0165723	-0.0801293	-0.212393	-0.252496	0.101595	-0.155366	0.258734	-0.11061	-0.0658378	-0.0975271
PA0276	-0.231083	-0.138534	0.0416278	0.12575	-0.25005	0.00806828	-0.306952	-0.0547142	-0.107491	-0.0436426	0.105317	-0.27983	0.34531	0.115667	-0.375804	-0.188176	0.080364	0.233959	0.291002	-0.397618	0.174316	-0.199154	0.239369	0.0180107	-0.174941	0.25563	0.141913	0.0860641	-0.348158	-0.265701	-0.00046407	0.0763165	0.0864797	0.0233425	-0.119095	0.0244555	-0.0044693	-0.256789	-0.0166904	-0.376809	-0.0273303	0.0505957	-0.115679	0.026642	-0.232182	0.0983673	0.20426	0.0920065	0.160917
PA0277	-0.45358	0.230616	-0.0889988	0.00817195	-0.297982	-0.0658798	0.0424926	-0.202744	-0.0245035	0.12216	0.197874	0.0469196	0.200311	0.0140762	-0.231727	0.153819	-0.131673	-0.0966684	0.10509	0.441503	0.112931	0.273839	-0.0304652	-0.0349422	-0.0671966	-0.341511	0.123002	0.117476	-0.161067	0.246831	-0.235418	0.148529	0.200437	0.330652	-0.263702	0.216779	0.0780421	-0.356757	0.0768637	0.0179504	0.167285	-0.0789333	-0.035525	-0.0062052	-0.323182	-0.13269	-0.0840121	-0.1664	-0.0996322
PA0278	-0.0620839	0.0763059	0.175811	-0.113444	0.239578	-0.169955	-0.347527	0.0971808	0.0947976	-0.0529213	0.0899973	-0.132865	-0.0685643	-0.102759	-0.0845743	-0.190934	0.0366638	-0.0314192	-0.0487871	-0.223531	-0.0430305	0.170418	-6.438e-05	0.1127	-0.235251	-0.401091	0.015789	0.125343	0.030004	0.373832	-0.604414	-0.15803	-0.108637	0.136304	-0.260124	-0.00303929	0.0909239	-0.0570173	0.0151471	-0.0728102	-0.069801	-0.0841578	-0.040731	0.31458	0.00654531	0.342184	0.148773	0.0605912	-0.121781
PA0279	-0.277441	0.0766433	0.11653	0.227143	0.142268	-0.245013	-0.120455	-0.187743	-0.0548671	0.033997	-0.0547371	-0.148098	-0.0342535	-0.0992731	0.0585376	-0.0409569	0.15831	-0.109824	0.0725659	-0.0761545	0.0834673	-0.0604136	0.122821	0.0463578	0.0124695	-0.121076	0.17153	-0.327979	0.0155223	-0.216838	-0.378199	-0.10251	0.044854	-0.0824367	0.0907394	-0.0676302	0.0532215	0.0920555	0.122963	0.285836	-0.21085	-0.141337	-0.40998	0.21043	0.247823	0.153563	-0.258877	0.0374199	0.192324
PA0280	-0.0732567	0.0892542	-0.129999	0.244569	-0.178016	-0.39408	-0.0276773	0.0535287	-0.275723	-0.0731401	0.272184	-0.32344	-0.0224768	-0.0921293	-0.0317331	0.0221099	0.515239	-0.0227758	-0.122435	0.167907	-0.283933	0.147816	0.108261	-0.571108	0.100724	-0.297282	-0.214782	0.243588	0.243932	-0.178159	0.0115303	0.276015	-0.177337	-0.118824	-0.0390169	-0.0308937	-0.0602711	-0.213169	-0.0900107	0.00390493	0.0410067	-0.00238276	-0.0238619	-0.127623	0.063439	-0.0125529	-0.0295464	0.161609	0.00195493
PA0281	-0.0514647	0.153849	-0.179462	0.262478	-0.0383604	-0.453549	-0.034232	-0.046123	-0.197015	-0.11155	0.278728	-0.445943	0.0271731	-0.0907157	-0.0701117	-0.0975778	0.573808	0.0501634	-0.185107	0.108703	-0.177377	0.151346	0.00485574	-0.654133	0.111861	-0.398756	-0.176558	0.0550842	0.251524	-0.00424577	0.0876169	0.481931	-0.330133	0.0633109	-0.131252	-0.144106	-0.050606	-0.294807	-0.332366	-0.0538319	-0.0849135	-0.0512273	0.0563228	-0.192102	0.159755	0.208112	0.0026278	0.0812155	0.050175
PA0282	-0.0615659	0.0506164	-0.268393	0.0948821	0.00822078	-0.172435	-0.110233	0.105341	-0.13346	-0.0310383	0.289113	-0.259676	-0.0965913	0.0149185	0.0199005	-0.0659746	0.466723	0.0347244	-0.150147	0.17903	-0.205494	0.108583	-0.00801885	-0.51181	0.00953771	-0.30955	-0.15401	0.266327	0.0863913	-0.149641	-0.0546497	0.36309	-0.222154	-0.0472278	-0.235729	-0.123883	0.091645	-0.264236	-0.209632	0.0298087	0.0281593	0.00463633	0.116526	-0.0960215	0.106156	0.11237	0.0583063	0.16676	0.0372454
PA0283	-0.0874043	0.0813182	-0.320564	0.26694	-0.0279904	-0.336683	0.0381733	-0.146774	-0.263813	-0.0532732	0.162431	-0.367323	-0.0209461	0.00435157	-0.126885	-0.140476	0.62132	0.0181226	-0.112667	0.140382	-0.35719	0.181763	0.00237979	-0.595657	0.181903	-0.380086	-0.139571	0.190421	0.120512	-0.0111655	0.417022	0.326633	-0.409253	-0.00280581	-0.0213549	-0.19017	-0.0281039	-0.271679	-0.140135	-0.053196	-0.0586313	-0.0304017	0.0815978	-0.293903	0.00426951	0.213328	-0.0729952	0.0936021	0.0195946
PA0284	-0.0413293	0.0886696	-0.388888	0.266513	-0.0254403	-0.456186	-0.0461986	-0.0869673	-0.0433126	-0.14188	0.227208	-0.394389	0.0521031	-0.1246	-0.200943	-0.201093	0.523218	0.108319	-0.269195	0.102998	-0.345812	0.213011	0.0274984	-0.574136	0.0921017	-0.268132	0.152291	0.163056	0.269098	0.170628	0.580782	0.206395	-0.497435	0.0125487	-0.011416	-0.110407	-0.12269	-0.34453	0.0719663	0.034151	0.0395279	-0.00074973	0.093997	-0.253532	-0.097842	0.168525	-0.0524087	0.0553717	-0.223747
PA0285	-0.0378551	-0.127184	0.147483	0.205906	0.264936	0.0418994	0.0314325	-0.00055256	-0.166143	0.0580094	0.123863	0.133753	0.0606831	0.279887	0.0377789	-0.137067	0.00954073	0.00148598	0.0454261	0.110316	-0.0630606	0.0342703	0.0606152	-0.134813	-0.128726	-0.387113	-0.132782	0.0808488	0.0609502	0.452272	0.027459	-0.0251681	-0.30366	0.299856	-0.312331	0.269053	0.247169	0.0102696	-0.173712	-0.0708219	-0.240899	-0.228144	-0.205079	-0.104867	0.0652192	0.0838138	-0.126899	-0.253879	-0.153677
PA0286	0.163604	-1.986e-05	-0.00961635	-0.081159	0.338479	0.0515902	-0.0243012	0.0647493	-0.176913	0.00992955	0.120821	0.00457362	0.0317207	0.141489	0.0248575	0.0794282	0.0138137	-0.0594673	-0.113749	-0.0785091	0.0203652	-0.107535	-0.207399	-0.0680666	0.138343	0.0333017	0.191025	0.442342	-0.397438	-0.0196412	-0.0782623	0.00219524	-0.0651567	-0.0394021	0.0311344	-0.0953302	-0.0264482	-0.212467	0.00173149	0.0109033	0.0463858	0.0543742	0.0323524	-0.134144	0.014549	0.0972836	0.19887	0.0127909	0.233132
PA0287	-0.0336844	-0.109447	-0.0835398	-0.102957	-0.0681488	-0.139485	-0.15927	0.171811	0.0676732	0.110236	-0.0703671	0.0468457	-0.153854	0.174599	0.0127908	0.0501916	0.0318618	0.108081	0.0236061	-0.169113	0.0351855	-0.139516	0.0168643	-0.118559	-0.053	-0.114876	0.126958	0.21925	0.0795299	0.0435943	-0.113342	-0.122278	0.0556744	0.12911	-0.165659	-0.13032	0.267451	0.0450331	-0.0676411	-0.147195	-0.218148	-0.277705	0.00678592	0.232868	-0.274393	0.150784	0.0959032	-0.0660018	-0.128278
PA0288	-0.15566	-0.0962815	-0.00425586	-0.183612	0.0126849	0.0573396	-0.0872683	0.157594	0.0480188	0.0299668	-0.128672	0.15391	-0.082903	0.0401361	0.0297275	0.164956	0.210612	0.088783	0.124055	-0.0556857	0.0213663	-0.173858	-0.0657589	-0.110596	-0.179385	0.0431135	-0.0637884	-0.329669	-0.320213	0.260491	0.035204	-0.161928	0.198668	0.203412	-0.135271	-0.130889	0.127065	0.027969	-0.0982159	0.0741824	-0.112277	-0.1694	0.0948055	0.0873234	-0.252726	0.00839923	-0.0126085	-0.0518159	0.00846745
PA0289	-0.131136	0.113355	0.138972	0.0502428	0.0499735	-0.0131812	-0.0211946	0.0050311	0.0426376	-0.0775904	-0.0769751	0.0351045	0.135455	-0.0977252	0.0884048	-0.186363	0.151095	0.127358	0.231945	-0.132687	0.0294305	-0.0225209	0.0168871	0.0652174	0.0476534	-0.0331121	-0.158812	-0.313861	0.123375	0.0239633	-0.327932	0.109612	0.168737	0.0182937	0.0259785	0.0774378	-0.119035	0.164709	0.200438	0.187532	-0.089536	-0.146096	-0.116492	0.190456	-0.184528	0.271617	-0.113957	-0.0335763	-0.0488978
PA0290	0.0391991	0.0434213	0.256806	0.176842	-0.189806	-0.109106	0.0859606	-0.122006	-0.0769493	0.135437	-0.131926	-0.0181401	-0.0359589	0.0420257	0.0801963	-0.095924	0.0208213	0.0628114	-0.0938146	-0.270657	0.152511	-0.252844	-0.00064022	0.00415382	0.138136	0.0628209	-0.114049	-0.207451	-0.128402	-0.0142682	-0.0387807	-0.150067	0.00190656	-0.221213	0.0463345	-0.20661	-0.196993	0.192543	0.333216	-0.0361359	-0.14206	-0.160332	0.0245923	0.101863	0.0013087	0.241545	0.0175157	0.0696939	0.248567
PA0291	0.0187287	0.0947564	-0.342624	0.222914	-0.268567	-0.249907	-0.0484333	0.161827	-0.151874	-0.388008	0.198477	0.197049	0.0533216	-0.0818144	-0.0404859	0.242705	0.139448	-0.112119	0.010119	0.220845	-0.220831	0.0241117	0.0494968	-0.543473	0.275927	-0.149758	0.140548	-0.321713	0.0141808	0.240457	-0.113012	0.151114	0.0844067	0.178554	0.0705164	0.355818	0.132584	-0.0718218	0.0748074	0.178509	0.186609	0.0977407	0.0112841	-0.688748	-0.343507	0.0681324	0.102711	0.155889	-0.185527
PA0292	-0.0322017	0.0411888	-0.0480609	-0.0977046	-0.128558	0.0567881	-0.00779532	-0.027982	-0.143936	-0.0464389	-0.072085	0.0889844	-0.0473536	0.00973488	0.0627386	-0.0503695	-0.0183257	-0.0103251	0.0683409	-0.00862304	-0.0801953	0.0373931	-0.158861	0.0613863	0.0743234	-0.0849842	-0.134339	-0.342468	-0.0725077	-0.144826	0.0369997	0.244456	0.188167	0.075001	0.0230661	0.064066	-0.083741	-0.056331	0.0398278	0.00656779	0.189809	-0.00839458	-0.00717974	-0.125546	-0.0525186	-0.057649	-0.0314977	0.124105	-0.00392847
PA0293	0.0138634	0.0105473	-0.217479	-0.0284132	-0.0978182	-0.0213365	-0.0969937	-0.135206	0.138538	-0.168409	0.117299	0.306016	-0.0768924	-0.112232	0.149997	0.0567806	-0.22471	0.0284267	-0.0550275	0.00712666	0.0288933	0.087266	-0.169753	0.0807271	0.0114178	-0.241558	-0.0799467	0.12408	-0.0913889	-0.0681807	-0.184433	0.249084	0.105556	0.292952	-0.306775	0.0684093	0.00198915	-0.157455	0.121262	-0.13383	0.029776	-0.188139	-0.116886	-0.0811324	0.0108276	-0.13225	-0.109241	-0.316703	-0.274944
PA0294	0.202847	0.0615862	-0.155843	-0.114303	0.106405	-0.0615603	-0.116607	0.165933	0.246903	0.0351865	0.102133	-0.151644	0.0970156	-0.0402638	0.113358	-0.18649	-0.147859	0.134699	0.0647991	0.0239973	-0.00112028	-0.061054	-0.112001	-0.0689224	0.080744	-0.121427	-0.0691534	-0.299919	-0.0491826	0.303834	0.0924327	-0.0816306	-0.00775259	0.129993	-0.225974	-0.0516593	-0.172274	-0.0622777	-0.206031	0.0625316	-0.485061	0.0116627	-0.00065174	-0.0398053	-0.114152	0.245279	0.0911649	-0.120118	-0.0947622
PA0295	0.195121	-0.0131673	0.0259195	0.00614502	-0.304265	-0.217542	-0.00722179	0.204445	-0.0370481	-0.0679564	0.047978	-0.333827	0.0648044	0.152522	0.347974	-0.168901	-0.114021	0.257336	0.251059	0.17854	0.228206	-0.0426632	-0.203944	-0.0245475	0.102592	-0.0883848	-0.115514	-0.32958	0.13801	0.278354	-0.0950157	0.121157	-0.168977	-0.118168	-0.26686	0.0866471	-0.148237	0.191302	-0.47043	-0.152673	0.042686	0.24114	0.0110072	-0.0787629	-0.342076	0.0449793	0.0798795	-0.0674398	-0.144836
PA0296	-0.228739	-0.0017372	-0.080372	-0.115293	0.300746	0.128149	0.104929	0.123989	-0.0234632	-0.100974	-0.0676644	-0.0500531	0.103168	0.0380012	0.15866	-0.0102594	0.0117829	0.0385237	-0.161009	0.105875	-0.0827683	0.149264	-0.00043629	0.0316043	0.0690862	0.11642	0.16742	-0.162234	0.0354059	0.193625	0.268481	0.0579944	-0.262259	0.111881	-0.168578	0.0378043	-0.182423	0.0863946	0.0175266	0.0444731	-0.114567	-0.0309091	0.099467	-0.18861	-0.0159803	0.0451034	0.0561732	0.0486814	0.0805436
PA0297	-0.194715	-0.255945	-0.0801913	-0.0633187	0.152839	0.0698798	-0.0553151	0.362382	-0.193231	-0.0557764	0.0378414	-0.469664	0.19773	0.334939	0.11387	0.0663537	0.187615	-0.0692885	-0.101913	-0.12473	0.176126	0.084469	-0.0539135	-0.156854	-0.267212	-0.0200169	-0.0490825	-0.285861	-0.138077	0.172566	-0.0418989	-0.205632	-0.0374633	0.340598	-0.166277	0.00920237	-0.238967	0.13652	0.15758	-0.0838264	0.059593	-0.211486	-0.0194142	-0.00696599	0.0959887	-0.125811	0.378158	-0.00912611	0.217133
PA0298	-0.224051	-0.143158	-0.0435445	-0.229954	0.0781923	0.208643	0.0201285	0.0777767	0.0507248	-0.220707	0.0444359	-0.181254	0.130447	0.177872	0.119749	0.124755	-0.0573939	0.131234	-0.151836	-0.0796484	-0.00446948	0.204667	-0.0818204	-0.184523	0.134664	-0.0356362	0.204106	0.140964	-0.0213504	0.202899	0.207565	0.0175269	-0.11506	0.203851	-0.11455	0.0326098	-0.238095	-0.00030892	-0.0660742	-0.0588939	-0.0733682	-0.00679215	0.0934183	-0.0820818	-0.0802552	0.0483112	0.274035	0.0685845	0.107755
PA0299	-0.370814	-0.0878104	0.056358	-0.0394637	0.2542	0.0356951	0.0872428	-0.20935	-0.179657	-0.159413	0.0637465	-0.0703178	0.0977102	0.150662	0.0880994	0.0185666	0.0394288	0.121056	-0.137416	0.010153	0.0464307	0.0839437	-0.221032	-0.0475018	0.126394	0.0640866	-0.0599511	-0.347413	0.225439	-0.0179923	0.199371	0.119801	-0.087612	-0.0311759	-0.0921997	0.0729984	-0.0522179	0.164632	0.0528783	-0.0318336	-0.0182722	-0.122104	-0.243199	-0.116228	0.0344339	0.0296753	-0.0187255	0.229778	0.287938
PA0300	-0.0467236	-0.0358006	-0.150347	-0.165858	0.26508	0.231916	-0.0473999	-0.239135	0.0239843	-0.378896	-0.159987	-0.0211601	0.160321	-0.115648	0.114874	0.056773	0.183475	0.022649	-0.217982	0.0513449	-0.145653	0.0100003	-0.0585627	0.0434981	-0.0717521	0.264056	0.129951	0.13202	0.399353	0.172325	0.356265	0.163843	-0.0410315	0.0397027	0.0467862	0.0884624	-0.160428	-0.0506439	0.0147043	-0.0253952	-0.0971424	-0.134278	0.135341	-0.134681	-0.0959829	-0.0315595	0.0143416	0.0135621	0.126811
PA0301	-0.0875264	0.056389	-0.260548	-0.0777564	0.0816621	0.21456	0.0704822	-0.0694265	0.241401	-0.204939	-0.084078	-0.0478842	0.200823	0.0341036	0.330751	0.060516	0.0903863	-0.0570221	-0.244451	0.0464575	-0.0871553	0.0372967	-0.246177	0.114023	-0.0886901	0.0866115	0.132522	-0.588141	0.41135	0.0701218	0.140039	0.230454	-0.244761	0.117803	0.0886584	-0.00193756	-0.0849973	-0.100842	-0.256626	0.0107105	-0.4166	-0.141561	0.136028	-0.330373	-0.0981288	-0.0473846	0.105594	-0.0718889	0.0776103
PA0302	-0.134839	-0.0540686	-0.186116	-0.0412525	-0.0366208	0.0935712	-0.0951526	-0.0528837	-0.109564	-0.229674	-0.04157	-0.0914178	0.130876	-0.195776	0.242514	0.0538634	0.136997	-0.117495	-0.277985	0.0858634	-0.0806729	0.233893	-0.173634	0.0606335	0.196156	-0.321815	-0.0626587	0.172355	0.167735	-0.0600339	0.0198091	0.267528	-0.146312	0.135267	0.111087	0.0806802	-0.0455914	-0.0417853	-0.168381	0.274138	0.049877	-0.0474149	0.230046	-0.22628	0.0231739	-0.0340036	0.0758757	0.155736	0.241135
PA0303	-0.0768608	-0.141753	-0.154257	-0.133091	-0.444156	0.0639876	-0.0101366	0.0301429	0.0113412	-0.192234	-0.035969	0.0784669	0.127936	-0.114248	0.146995	0.109561	0.202167	-0.0907041	-0.178212	0.0627455	-0.0236959	0.0745535	-0.0745475	0.0203546	0.167912	-0.08325	-0.0154777	-0.169222	0.203852	0.0748802	-0.0984574	0.26423	-0.179019	0.042226	0.126583	0.0590182	-0.0966926	-0.0431813	-0.180854	0.277311	-0.0346672	-0.0887562	0.191147	-0.313847	-0.0884151	0.0454912	0.077665	-0.0718706	0.105398
PA0304	-0.24305	-0.16971	-0.0340503	-0.177098	0.0533796	-0.0962292	0.0444133	0.0756871	-0.0122315	-0.208359	0.0462042	0.0531966	0.0762367	-0.184218	0.115005	0.201254	0.212725	-0.0570846	-0.132098	0.0788831	0.149099	-0.0611812	-0.083851	0.0871728	0.252136	0.143606	0.0251532	0.471541	0.115123	-0.24169	-0.0929047	0.337153	-0.0367603	-0.0147783	0.140413	0.0130997	0.0425896	-0.0690276	-0.0622384	0.121466	-0.216878	-0.106253	0.0720123	0.104068	0.0686776	-0.00872247	0.0561947	0.032006	0.0953579
PA0305	-0.0472758	0.0379882	-0.0474725	-0.0644041	-0.0394648	0.0958259	-0.107809	-0.0514742	0.0992955	0.0429812	-0.0688838	-0.122654	0.0420973	0.080817	0.129673	-0.071223	-0.023589	0.0110815	0.161631	-0.036837	0.00488361	-0.026474	-0.205364	-0.0477979	0.0674638	-0.192152	0.0393097	-0.170911	-0.0879477	-0.120307	0.149249	0.0824235	0.0877	0.0732711	0.0939336	-0.0213582	0.0339973	0.0291015	-0.126548	0.20022	-0.0717614	0.139019	0.00674854	0.0712901	-0.13635	-0.0601392	-0.0341487	-0.0432649	-0.0481887
PA0306	-0.0344534	0.0363461	0.0239098	-0.135608	0.109186	-0.0437903	-0.226279	0.0584547	0.0959298	-0.00947798	-0.0344266	-0.0059878	-0.171569	-0.244688	0.0676465	-0.0907755	-0.0229566	-0.0398408	0.0283914	-0.00867975	0.0170698	0.0274533	-0.130673	0.0835501	-0.0705454	0.0107067	-0.155285	-0.0520434	-0.0176184	-0.14896	-0.200202	0.118924	-0.00335893	0.0609065	-0.2344	-0.0743998	0.170306	-0.102237	-0.131197	0.190069	-0.123236	0.163732	0.0618564	-0.101357	0.0341704	0.263467	-0.0462707	-0.122772	-0.0978944
PA0307	0.155354	-0.216717	0.0376563	0.202404	-0.0880453	-0.231975	0.0802809	0.0438705	0.183837	0.117577	0.108194	-0.00223844	-0.0847658	-0.127471	-0.005402	-0.0134494	-0.23759	-0.286554	0.190356	-0.0969961	0.27682	-0.0069211	-0.34326	0.0438648	0.136023	0.0598917	-0.236152	0.200465	-0.04336	-0.0897218	-0.409334	-0.0654135	-0.107414	0.0688038	-0.0366477	0.102374	-0.0471338	-0.147797	0.180805	0.00671681	0.121688	0.154263	0.0740864	0.0579076	0.124509	0.26649	0.0345612	0.0581538	-0.0810003
PA0308	-0.0327045	-0.0866874	0.0565043	0.0376102	-0.115476	-0.185103	0.0608801	-0.0642656	0.25036	0.237107	-0.00995894	-0.0268622	0.0297058	-0.0527516	0.0353993	-0.0345797	-0.0141745	-0.0992371	0.0975167	-0.0723932	0.154191	0.0956004	-0.126757	0.114232	0.0626217	-0.333496	-0.112612	0.0379727	-0.00663299	0.0229458	-0.190189	-0.0147323	0.0555166	-0.0962965	0.0892225	-0.110556	0.0346166	-0.0646701	0.0295532	0.291215	0.0697072	-0.19083	-0.18698	0.166686	0.146753	0.295795	-0.0367076	-0.0575997	0.150865
PA0309	-0.145035	-0.0529747	0.0115966	0.155871	-0.238488	-0.0799669	0.159803	-0.0828878	0.203335	0.00969847	-0.0595661	0.404056	0.142827	0.0774492	0.0172236	-0.0986449	-0.0617641	0.0633841	0.013762	-0.0947236	0.121751	0.110932	0.0243737	0.00860875	0.311443	-0.292626	-0.105087	0.0547802	0.125826	-0.0970481	0.0134002	0.161346	-0.164925	-0.199253	-0.0554693	-0.126495	0.18359	0.088931	0.19744	-0.0755613	0.461744	0.02703	0.127081	-0.111807	-0.0608032	0.0163419	0.239888	-0.0461013	-0.0940531
PA0310	0.206635	-0.00032839	-0.129477	0.143358	0.390087	-0.159919	-0.0956016	0.254659	-0.184612	-0.105908	0.125622	-0.136569	-0.146528	0.157564	-0.0491539	0.0812112	0.298948	0.0506336	0.0428744	0.0277975	-0.0641062	0.0181008	0.0675123	-0.152184	0.137372	-0.0784949	-0.0289249	-0.447819	-0.457667	0.0575617	0.102783	-0.377769	0.283623	0.149135	-0.166081	0.0656557	-0.0824883	0.177332	0.0900085	0.200534	-0.234493	0.160981	-0.158358	-0.279501	0.0864367	-0.0892883	-0.0157067	-0.0648297	-0.230728
PA0311	-0.110238	0.0835125	0.0178916	0.0630868	-0.268113	0.0343274	-0.168145	-0.0226334	0.0568946	-0.00958143	-0.0717473	-0.0465471	-0.0604041	-0.0209475	-0.172796	-0.210472	-0.123436	0.177309	-0.0148156	-0.142435	-0.0497199	-0.061458	-0.125725	0.057071	0.370634	-0.337234	-0.0160283	-0.212291	0.00723593	0.0865225	0.0211239	0.0295821	-0.00737159	0.0297592	-0.0255991	-0.0253608	-0.0519632	0.199945	-0.0610037	0.0550006	-0.0168925	-0.0419082	0.0614412	0.187367	-0.149376	0.11926	0.0897497	-0.0583929	-0.0272885
PA0312	-0.151074	-0.0829371	0.135519	0.104811	0.0162256	0.0225559	0.0836722	-0.0228955	-0.0364851	0.203301	-0.043543	-0.260892	-0.0963701	0.0240057	0.248799	-0.231715	-0.0683618	-0.211661	-0.041852	-0.0154209	0.153545	-0.0237482	0.0458647	0.116907	-0.080181	-0.0351018	0.0409459	0.427216	-0.00990905	-0.0333142	-0.179285	0.111864	0.273437	-0.320337	0.237119	0.0214505	0.0357009	-0.0836005	0.243468	-0.176913	0.076784	-0.125497	-0.197809	0.07432	0.150009	0.0884586	0.0652107	0.0422198	-0.054471
PA0313	-0.0506733	0.0178705	0.045091	0.085835	0.00895745	0.0658342	0.0214071	-0.123126	0.221048	-0.0280741	-0.0784597	0.112825	0.0972662	-0.051902	0.03951	0.0517872	-0.0198934	0.00439314	0.093567	-0.0113443	0.0950433	-0.032198	0.0961526	-0.062694	-0.168572	0.0297598	0.0184401	0.145912	0.13135	0.0424825	-0.369997	0.115978	0.0106266	0.17684	-0.103945	0.0431383	-0.0001426	0.152722	-0.0292436	-0.0181412	0.0089977	-0.131981	-0.033485	0.106663	0.0492222	0.0698662	0.089111	-0.142543	0.00551182
PA0314	-0.0494338	0.225418	0.209375	0.0410407	0.0394522	0.217524	0.00034924	-0.104052	-0.119251	-0.0121978	-0.298037	0.16229	0.0855497	0.150708	0.107326	0.10321	0.117933	-0.0355792	0.116492	-0.00736597	-0.00958405	-0.152403	0.163755	-0.0181205	0.00828672	-0.0513346	-0.117453	-0.349465	-0.0922258	-0.242279	0.0961749	0.180598	0.324816	0.0720217	0.245571	-0.026094	-0.0200861	0.199987	-0.0881338	0.121329	0.0133313	0.0120389	-0.0225266	-0.186597	-0.188329	0.0305863	-0.0110268	-0.00229383	0.122096
PA0315	-0.184486	-0.0767965	0.180118	-0.301916	0.270084	0.143054	0.106302	0.0837442	0.078382	-0.124207	-0.342038	0.297274	-0.0132779	-0.184914	0.294435	-0.157471	0.127473	-0.122372	-0.072053	-0.136759	-0.196145	0.0782688	-0.0276598	-0.0997267	0.0827221	-0.00569233	-0.105761	-0.00143088	0.00358185	-0.336753	0.496377	0.474887	-0.0943319	-0.22717	0.0121992	-0.403172	-0.023809	-0.0801854	0.130167	0.400948	0.305079	-0.422146	0.0863575	-0.234573	-0.143225	-0.105236	0.258468	-0.156895	0.281146
PA0316	0.134353	0.0400394	-0.244006	0.0991363	-0.0862295	-0.149759	-0.20359	-0.159133	0.0105872	-0.0852748	0.217544	-0.0647088	0.0173592	0.115301	0.0324841	0.160326	-0.0268916	-0.0909125	-0.13571	0.219067	-0.0930376	-0.0248374	-0.0212192	-0.0121752	0.0902251	0.0148879	-0.0187108	0.0387162	-0.158572	0.0999779	-0.153675	0.243985	0.0977015	0.0622617	-0.156186	0.185045	0.191152	-0.265658	0.15086	-0.104153	0.0550313	0.137101	0.164687	-0.334897	0.0108733	-0.0569134	-0.0430706	0.111081	0.400852
PA0317	0.132525	0.0967776	0.0630828	0.062554	-0.0345317	0.0527038	0.192014	0.0352238	0.180504	-0.114474	0.177983	-0.0193176	-0.211884	0.0824543	0.0978249	0.0430266	-0.0158776	0.0768637	0.0743836	0.166701	-0.0433065	0.154728	-0.10002	0.052781	0.0539218	-0.0589949	0.164377	-0.365085	-0.123437	0.0353321	0.1318	0.146091	0.0380051	0.153151	-0.0408741	0.25256	-0.00478843	-0.0940364	0.19126	0.019869	-0.286588	-0.159824	-0.0152059	-0.192636	-0.0202084	0.056389	0.0835591	0.00931631	0.163944
PA0318	-0.0290949	0.0191032	0.128664	-0.0194169	0.0181992	-0.108933	0.0964448	0.0284449	-0.119199	-0.057748	-0.00551293	0.029314	0.0495615	-0.108823	0.113392	-0.0309923	-0.0713348	-0.00376879	0.0685257	0.0150165	-0.0196425	-0.0522575	0.121345	0.0465319	0.170905	-0.126541	0.0167058	-0.275622	0.0237933	-0.391064	0.197956	0.104403	0.0959069	-0.116337	-0.0631725	-0.0157396	-0.0392884	0.0141598	0.0359832	0.0229949	0.0836775	-0.0254891	-0.16318	0.104861	-0.0860062	-0.0273765	-0.03582	-0.02734	0.134585
PA0319	0.261956	0.061406	-0.0891815	0.117107	-0.041269	-0.108611	0.13297	-0.19639	0.0359307	-0.107225	0.0163309	-0.0981766	-0.0472094	0.138841	0.0452606	0.0249267	-0.00400103	-0.0645987	0.0711539	0.0573423	-0.0406149	-0.044486	-0.163443	0.106366	-0.0219874	-0.249941	0.172056	-0.102691	-0.146845	-0.0119832	0.0606601	0.0500507	0.108265	0.0920817	0.0529869	0.0834754	0.00153264	0.0227335	0.124479	0.158979	-0.145417	-0.043352	0.132007	-0.191229	0.0186755	0.114782	0.0659956	0.00940828	0.162863
PA0320	-0.0613642	-0.0193808	-0.205268	0.259069	-0.15558	0.134262	0.069299	-0.114068	0.177724	-0.335954	0.242535	0.119934	-0.00900129	0.0495075	-0.178046	0.148016	-0.226778	0.00685233	-0.0159304	-0.206192	0.114506	-0.0710289	-0.233553	-0.187539	-0.159731	-0.0389292	0.144625	-0.0012877	-0.392187	-0.198156	-0.00593596	-0.133767	-0.160724	0.035261	-0.0757423	0.07482	-0.106871	-0.0523842	0.108919	0.260814	0.292227	-0.0656417	-0.0193879	-0.410223	-0.136735	0.289258	0.0622981	-0.220524	-0.244465
PA0321	-0.0806952	-0.108885	-0.315274	-0.0548486	-0.237285	0.107227	-0.266836	0.0529162	0.0461498	-0.183635	-0.0979051	0.0468464	0.0213685	-0.0983068	-0.00682298	-0.0461934	0.275467	-0.131904	0.0262506	-0.284176	-0.113001	-0.171104	0.0874875	0.124758	-0.140497	-0.279126	0.0281744	-0.174503	-0.266049	0.00858441	0.00073334	0.0407423	-0.0209855	0.366263	-0.141061	0.0122373	-0.0237225	0.0806383	-0.0163033	0.0879069	-0.0533303	0.0668075	0.104429	0.191016	-0.0963198	0.0194493	-0.173675	-0.102714	0.060018
PA0322	0.00626911	-0.16686	-0.196859	0.0157054	-0.157846	0.0340997	-0.280006	0.0684149	0.177891	-0.234264	-0.0401726	-0.0931292	-0.0574631	-0.162026	-0.032204	0.00658869	0.0638723	-0.0552745	-0.00877102	-0.18804	-0.0898766	-0.0638241	0.0237683	-0.0803536	-0.193946	-0.0307146	-0.0563767	0.0769909	0.0659489	0.0203355	-0.221376	0.04366	0.062914	0.150636	-0.164063	-0.0306873	-0.0125193	-0.152347	0.0315136	0.0137369	-0.0901997	0.00724313	0.198059	0.173905	0.0803903	-0.00085702	0.0304593	-0.150235	-0.010596
PA0323	0.0246722	0.0244396	0.0261484	0.05718	-0.401704	-0.043753	-0.0999823	-0.170772	0.0211753	-0.33388	-0.0147056	-0.216087	0.0938968	-0.236556	-0.0420864	-0.199563	-0.0273591	0.191482	-0.0506564	-0.385043	0.132084	-0.0530554	0.105228	0.0412133	0.0621977	-0.510278	-0.240637	-0.278154	-0.105898	0.0863905	0.0296766	0.0355798	0.103282	0.33827	-0.0769189	0.0254784	-0.28718	0.0984899	-0.149061	-0.0380598	-0.147121	-0.181458	0.157871	0.0939296	-0.0458682	0.156071	-0.0296547	-0.334393	0.00186084
PA0324	-0.102508	-0.0166817	-0.00961407	0.0630735	-0.23542	0.140186	-0.378829	0.00882724	0.234418	-0.0631465	0.0323958	-0.235009	0.0892034	0.00422146	-0.0346574	0.00394401	0.0463819	0.00878599	0.203512	-0.227645	-0.0114705	-0.11119	0.18	-0.0669018	-0.245074	-0.131003	-0.0177989	-0.191354	0.197468	0.0750653	-0.313293	-0.0890538	0.0863885	0.304969	-0.315603	-0.109989	-0.00116499	-0.0576659	-0.0621891	0.0647256	-0.321694	-0.00065901	0.0337814	0.190736	-0.161267	0.0114864	0.0612027	-0.144579	0.0159719
PA0325	-0.126629	0.16722	-0.123929	0.168052	0.249598	0.0339114	-0.252881	-0.219601	-0.0248073	0.151547	0.053576	-0.172009	0.0488968	-0.0826858	-0.0638489	0.0468467	0.0144953	0.108671	-0.00110001	-0.302484	0.025351	-0.232996	0.0170915	-0.0476576	-0.246394	-0.0933578	-0.173064	-0.18508	-0.0716353	0.106346	-0.293342	-0.123489	0.0934468	0.305627	-0.250917	-0.076496	-0.105678	0.153286	-0.11605	0.15732	-0.251247	0.0623359	-0.123109	0.107397	0.0391467	0.198066	-0.17705	-0.352203	0.147007
PA0326	-0.0560265	0.164709	-0.135558	0.04071	0.0791736	-0.100454	-0.0311981	-0.239878	-0.177784	-0.202124	-0.114167	-0.117571	-0.0355251	-0.0322335	-0.123784	-0.248845	0.0447453	0.234578	-0.0412898	-0.335963	0.0399272	-0.115003	-0.128986	-0.00332458	0.0138169	-0.40119	-0.313163	-0.527352	-0.0567983	-0.0677284	-0.102142	-0.0549602	0.0814997	0.381117	-0.154251	-0.0732436	-0.103482	0.224345	-0.155884	0.136305	-0.101211	-0.0232009	0.0192754	-0.0124979	-0.0791328	0.256386	-0.0626813	-0.330383	0.147161
PA0327	-0.081403	-0.020337	0.13217	0.0905205	-0.218067	0.0246962	-0.101086	0.0589876	0.242711	-0.136601	0.0234566	-0.0622029	-0.00829877	-0.189433	-0.0340833	-0.134808	-0.0316313	-0.0294989	-0.0376364	-0.204288	0.0952383	-0.0784626	0.0743677	-0.079314	0.0742842	-0.0354997	-0.213924	0.0907754	-0.132849	-0.290099	0.0728183	-0.0915949	0.129054	0.0946495	0.0959776	-0.0159025	-0.118867	-0.204728	-0.0188578	-0.134017	0.219832	-0.0165657	0.0154925	-0.172466	-0.115015	0.321691	0.110893	-0.0773644	-0.0770278
PA0328	-0.192378	-0.0352106	-0.20288	0.116023	-0.0737386	-0.05406	-0.134682	-0.220614	0.0353576	0.0857559	-0.0583039	-0.32453	0.182174	0.0650538	-0.00218869	-0.195246	0.0330116	-0.0554989	0.0428972	-0.135518	-0.0337911	-0.050536	-0.0397036	-0.0492321	0.0427167	-0.140973	-0.0240561	-0.301044	0.0331493	0.0634206	-0.113662	0.017314	0.159171	0.0355033	0.0586684	0.194446	0.0272807	0.103816	-0.175545	0.119536	0.0943354	0.0162002	-0.149897	0.0507236	-0.0564396	-0.167154	-0.0443246	-0.0811581	-0.142877
PA0329	-0.0450122	0.147355	0.0489404	0.262659	0.349447	-0.0316807	-0.00353578	-0.155176	-0.153813	-0.0949919	-0.152195	0.1947	0.00183568	-0.219386	0.10464	-0.0725437	-0.0696239	-0.116332	-0.113441	-0.125301	0.132142	-0.110958	0.0558291	-0.125088	0.187805	0.0818165	0.144524	-0.276769	0.161202	0.040407	0.127978	-0.0260568	0.14278	-0.453907	0.258788	-0.186358	0.0394154	0.0921964	0.453313	0.317439	0.00612838	-0.135418	-0.0357564	0.0829702	0.118215	-0.0859346	0.111555	-0.0237024	-0.030387
PA0330	0.122272	-0.0248031	0.173948	0.120518	-0.0912443	-0.00804674	0.182331	-0.103726	0.16722	0.137255	0.220675	0.173008	-0.0183081	0.134889	-0.204509	-0.032551	-0.0797313	0.167591	0.053213	0.0899165	-0.0701694	-0.0221205	0.00616432	-0.0730663	0.25852	-0.189878	0.258979	-0.369475	0.0815212	0.161509	0.305295	-0.113883	-0.128183	0.259826	-0.077416	0.0575461	0.00187682	0.0558498	0.0621456	-0.113396	0.115004	0.0672003	-0.00547457	-0.0387946	-0.122109	-0.088608	0.120267	-0.114071	-0.0205213
PA0331	-0.0249573	-0.0685062	-0.0188768	-0.0697785	-0.130887	-0.111678	0.0654465	-0.130508	-0.0905335	0.0757317	0.0666677	0.0255745	0.00021335	0.00150376	-0.0271825	0.108218	-0.0754468	-0.0459936	0.0539536	0.0690225	-0.0144084	0.0846657	-0.100254	0.105557	0.0488337	-0.252359	0.108972	-0.247831	-0.00456856	0.0383872	-0.0469284	0.0564295	0.013308	-0.00122358	0.10421	0.118554	0.0623472	-0.00774853	0.00463173	-0.00158381	-0.177484	-0.00291596	-0.0802376	-0.123633	-0.00336037	0.0943099	0.0273723	-0.218059	0.033367
PA0332	-0.180058	-0.162293	0.214544	0.0546605	0.0911485	-0.0678947	0.110513	0.00534341	-0.0757658	-0.0348346	-0.0568837	0.311902	-0.00512319	-0.198416	0.320411	0.0675107	-0.0353442	-0.162428	-0.0503547	0.0120987	0.143661	-0.0977957	0.287666	-0.0575324	0.277776	0.00121603	0.159155	0.280801	0.0790027	-0.277557	0.0776785	-0.129557	0.129035	-0.0893947	0.138778	-0.042827	0.123539	0.0389768	0.318222	-0.133874	0.0806561	-0.204023	-0.223348	0.165731	0.142413	0.037783	0.115861	-0.101949	-0.108029
PA0333	-0.130633	0.14257	-0.14532	-0.0090583	0.20638	-0.112985	-0.0302839	0.0942042	-0.0989174	-0.147931	-0.0406267	0.0115091	0.0601112	0.0484385	0.0614976	0.154281	-0.0424523	0.00071363	-0.155692	0.00661965	0.0352544	0.11527	0.0446551	-0.0563155	-0.109176	0.125433	0.00277919	0.261467	0.212383	-0.186387	-0.213122	-0.132987	0.0967939	-0.00618844	0.0958805	-0.00069776	0.251038	-0.0714022	0.0238165	-0.105943	0.00929627	-0.151839	-0.172633	0.0878973	0.32686	0.0560197	-0.0362292	-0.133393	-0.216618
PA0334	-0.0813373	-0.0983649	0.117829	-0.0057332	0.588342	-0.102553	-0.10346	0.0118306	-0.1611	-0.149296	0.114238	0.228333	-0.0942539	0.0156752	-0.0207946	-0.0339047	0.00545289	-0.24648	0.0132806	-0.00862712	-0.0482727	0.0648019	-0.227854	0.031768	0.19467	-0.144582	-0.0848049	0.334228	0.0553328	-0.262596	-0.102039	-0.110722	-0.00197228	0.204147	-0.209515	0.0471187	0.138468	0.122785	-0.0841143	0.208745	-0.303689	0.0224826	-0.0795698	0.206925	-0.118444	0.187611	-0.0729044	-0.107879	-0.0229997
PA0335	0.0181005	0.154882	0.149853	-0.106631	0.0275599	0.065663	0.0520545	0.0959947	-0.0268347	-0.128474	0.0925525	0.0582255	0.0922873	0.0639965	0.198741	-0.046102	0.0347973	-0.25696	0.108892	-0.0298519	0.0414359	0.155313	-0.203846	0.260441	0.0963619	-0.177571	0.130326	-0.159951	-0.184206	0.0550812	-0.311219	0.365313	-0.127637	0.19659	-0.116873	0.0830725	-0.18519	0.110703	0.00590697	0.0601996	-0.0271795	0.0364793	-0.0277365	-0.0893099	-0.0953502	0.0367932	0.032892	-0.052149	0.115644
PA0336	-0.023173	-0.029791	0.131211	0.131728	0.356875	0.0777545	0.166048	-0.114201	-0.0535441	-0.25898	0.0777364	0.064529	-0.0808973	0.137807	0.165985	0.0282911	0.0304319	-0.127604	-0.0204373	0.0649034	-0.0423317	-0.0883741	0.0530763	0.274027	0.13002	0.203345	0.226274	-0.0792219	0.405391	-0.235782	0.261339	0.0369687	0.205683	-0.140944	-0.111327	0.26623	-0.157099	-0.0371458	0.365729	-0.166673	-0.125398	-0.161812	-0.179255	-0.0976401	-0.169543	0.272863	-0.040504	-0.0479051	-0.2045
PA0337	0.0894932	-0.0254444	-0.00691636	-0.0466251	0.278387	-0.0334779	-0.0753714	0.252754	0.0175315	0.0496521	0.0434602	-0.201448	0.0361668	-0.0727582	0.225294	-0.126157	0.00966766	-0.171932	-0.0436013	-0.00084852	-0.165392	0.201766	0.0812618	0.0818739	0.168267	-0.206814	0.147788	-0.172573	0.0845398	-0.0155219	-0.0373921	0.054317	0.144673	-0.117905	0.0888115	0.169493	-0.041029	0.0623478	0.0680618	-0.0486766	0.109328	0.150185	-0.102595	0.0800818	0.00701765	0.102818	0.0372601	0.00837281	-0.0606494
PA0338	0.134482	-0.203752	-0.203257	-0.129136	0.0423917	0.0559013	-0.048829	0.171077	-0.0607568	0.101504	-0.072101	0.0625078	-0.0941594	-0.117169	-0.149853	0.177398	0.145474	-0.0733164	0.116903	0.0618252	-0.191297	-0.0586212	0.18684	-0.0307834	0.0393058	0.22139	0.204604	-0.598232	-0.251266	-0.0198427	-0.165272	-0.12934	0.278916	-0.0974599	0.199111	-0.0761796	-0.156556	-0.177206	0.370127	0.0814865	-0.519789	-0.120335	0.062143	0.176456	-0.0854578	0.138126	0.151795	0.0546738	0.153128
PA0339	-0.171151	0.0442106	0.0121949	-0.036363	-0.220455	0.0165675	-0.0863968	0.0203985	0.396662	0.173348	-0.137134	-0.0687104	0.0345131	0.0490204	0.169374	-0.158117	-0.0613885	-0.209351	0.145057	-0.0381766	-0.0602306	0.0785566	-0.0899686	0.0937683	-0.0973096	-0.00332291	0.0522811	0.246395	0.0285336	0.10885	-0.527853	0.142534	-0.00240112	-0.0736688	-0.118565	-0.013263	0.0541703	-0.0192226	-0.00641702	0.150286	0.104999	0.0922343	-0.156802	0.0786099	-0.123825	0.0715686	0.136587	-0.0407893	0.00678475
PA0340	-0.00370511	-0.0275891	-0.0607707	-0.00706695	0.142829	0.0117326	0.00848749	-0.0275936	0.153771	0.00987224	0.222963	0.0753424	-0.101012	0.183992	-0.00798116	0.104315	-0.0197532	-0.125036	-0.128035	0.233845	0.15688	-0.264436	-0.210151	0.026464	-0.0611719	-0.180036	-0.0322839	0.285869	0.0775697	-0.0256592	-0.176998	0.0719009	-0.041758	0.258615	-0.456949	-0.0505433	-0.00614567	0.0493478	0.0394084	0.0773443	-0.329844	-0.252857	0.105591	0.198793	0.201234	0.106956	0.103571	0.0863987	0.0492008
PA0341	0.0977138	-0.198229	-0.102949	-0.118225	-0.0385142	-0.193562	-0.046871	-0.0579346	0.214193	-0.00437643	0.125648	0.297215	0.0522793	-0.296113	0.0966614	0.297363	-0.278977	-0.0280311	0.0172916	0.11011	0.0958467	0.0836428	0.0122964	0.107008	0.149883	-0.288638	-0.0120097	0.70228	0.0359232	-0.0154889	-0.433179	0.214326	-0.0321057	0.0241159	0.00546478	-0.0374662	0.068845	-0.247172	-0.140327	0.0147153	0.0956608	-0.0832725	0.153737	0.151168	0.177096	0.128985	0.0864436	-0.0720652	0.220693
PA0342	0.143377	0.0809297	0.195657	0.110682	-0.0486996	0.00102719	0.25137	-0.19682	0.268743	0.17199	0.212797	0.239172	0.0624169	0.220139	0.0187457	0.103778	-0.0830781	0.00993227	0.00187514	0.0759104	0.0338506	-0.0856696	-0.168703	0.0194587	0.145327	-0.188675	0.247045	-0.376071	-0.00383721	0.120975	-0.498467	0.106852	0.0514721	0.183318	-0.124592	0.0412967	-0.0405735	-0.110472	0.16307	-0.0096826	0.309896	-0.0668078	0.0101617	0.12859	-0.147621	0.124937	0.0554736	-0.120364	0.258658
PA0343	-0.0226782	0.0254026	0.182563	0.00054521	-0.319899	-0.175721	-0.165972	-0.0426156	0.0299592	0.0246763	-0.0726062	-0.0238416	0.0724304	-0.0963831	-0.00971036	-0.00353065	0.087274	-0.0217341	0.0223449	-0.12612	0.00054903	0.0635274	0.173633	-0.118458	-0.0783613	-0.164635	-0.10193	-0.263282	0.0608502	0.173521	-0.302894	-0.0455854	0.0415303	0.0497545	-0.144797	0.143419	-0.0660274	0.0999526	0.308721	0.14503	0.168825	-0.0204783	-0.193415	0.0513008	-0.00176358	-0.034358	-0.00571102	-0.0108058	-0.0153498
PA0344	-0.158754	-0.0863948	0.314996	-0.297972	-0.254038	-0.200403	0.0276033	-0.0796246	0.0613181	0.030645	-0.298801	0.110153	0.0964878	-0.199564	0.213595	-0.0166716	0.193677	-0.0352994	0.0582896	-0.19829	-0.0717088	0.267418	-0.0222481	-0.0919001	-0.0815808	0.0791941	0.00776633	0.204262	0.216896	-0.123805	0.034903	0.132424	-0.0247962	-0.0107807	0.0504908	0.0468853	0.169814	0.244458	0.053094	-0.0424201	0.171526	-0.0967713	-0.246008	0.0370677	0.0214662	0.0985328	0.122501	-0.161503	-0.0226204
PA0345	-0.0822769	-0.0652302	0.0976668	-0.111793	0.00635671	-0.229542	0.0575588	0.036333	0.0537815	-0.0502101	0.074895	0.154295	0.0427989	0.0426125	0.12016	-0.0824632	0.0238334	-0.239796	-0.0761201	-0.100178	0.0916128	-0.045999	0.0849827	0.00095417	-0.0983467	-0.0927969	0.145771	0.473828	0.197219	-0.281409	-0.133071	0.0864895	0.0426119	-0.100277	-0.0172078	-0.0944391	0.31365	0.360671	0.145619	-0.232629	-0.052749	-0.178014	-0.322553	0.0644374	0.0367107	0.0877682	0.0378094	-0.296048	-0.100759
PA0346	0.00866792	-0.12014	0.51848	0.0388017	-0.122439	-0.227886	-0.0390409	-0.0314692	-0.0183622	-0.0576464	-0.147456	-0.0304402	-0.205076	0.148119	-0.0713751	-0.0379841	-0.261421	0.0383497	-0.0706248	-0.114659	-0.102105	-0.0994836	-0.2848	0.0393324	0.0949619	0.0483105	-0.0568286	-0.161069	0.111007	-0.13274	-0.100032	-0.00789299	0.0162646	-0.0308925	-0.320381	-0.234763	-0.132943	-0.0958437	-0.0451107	0.162444	0.176677	0.0937131	0.15384	0.0360601	-0.209098	0.0249026	-0.00564467	0.0281001	-0.0297804
PA0347	0.0875821	0.388923	0.582961	0.18376	0.0842457	0.118021	-0.239266	-0.265835	-0.0817484	0.259157	-0.31968	0.047033	-0.161905	-0.0380938	0.174592	-0.22126	-0.33368	-0.310908	0.0172683	-0.200226	0.189978	-0.430407	-0.314249	0.0436406	-0.297825	-0.203244	0.0691511	-0.203871	-0.00268449	-0.0447176	-0.228277	0.374971	-0.390343	0.0180779	0.0177039	-0.155121	-0.129431	-0.242005	0.0478929	0.411969	-0.0526209	-0.0676617	0.151873	0.039841	-0.417986	-0.128176	-0.0740627	-0.261743	0.090712
PA0348	-0.154329	0.0221448	-0.00454105	-0.00135093	-0.0955847	0.121466	-0.236263	0.0205491	-0.00887557	-0.0968483	-0.07726	-0.0622351	-0.0631254	0.0499038	-0.178879	-0.126694	-0.0482049	-0.0388003	0.211643	-0.169226	-0.208389	-0.25393	-0.228754	0.0367544	0.0998457	-0.0558161	0.0956254	-0.0158093	0.144975	-0.203478	0.10261	0.0342608	0.120532	0.187025	-0.0208537	-0.0565523	0.00564712	0.0406071	0.0102715	0.075978	-0.0436905	-0.0602411	-0.0628884	0.267197	-0.111893	-0.054222	0.0841209	-0.0301538	0.0406548
PA0349	-0.0788118	0.00127331	-0.0996604	0.0276224	-0.0873011	0.0375255	-0.348917	-0.0181504	0.0769604	-0.0967268	-0.0683868	-0.269743	-0.148018	-0.0294696	-0.152348	-0.184781	-0.107931	0.00668776	-0.0747363	-0.297102	-0.00065252	-0.13496	0.0944818	0.229978	-0.1329	-0.102533	-0.216356	0.016954	0.196517	0.0413765	-0.269697	-0.127351	0.243271	0.241462	-0.113148	-0.0303637	-0.0445343	0.10719	-0.00144062	-0.109083	-0.0738488	-0.00294982	-0.027308	0.142913	0.00912457	-0.0277709	-0.148705	-0.288528	0.0568103
PA0350	-0.120229	-0.0718252	-0.14066	0.0100296	0.0567801	-0.101718	0.104078	-0.0810256	0.222766	0.131069	-0.0433895	0.21338	0.0609653	0.192415	0.0607014	0.0265174	-0.159218	-0.165604	-0.0471424	0.0684921	0.0216431	-0.0356786	-0.104248	0.0606251	0.124922	-0.297568	0.00427722	0.279505	0.25124	0.0825112	-0.174458	0.146603	0.159366	0.0556184	0.0794237	-0.0216982	-0.0469356	-0.0887283	0.119816	0.107939	0.0555535	-0.0301395	-0.109697	0.170427	-0.125676	-0.0917671	0.0626225	-0.134904	-0.0297131
PA0351	-0.142864	0.111685	0.0411474	0.0909887	-0.0212665	-0.0727798	-0.128849	-0.0377764	0.0205607	0.0232985	-0.100378	0.1007	0.136554	0.0782746	0.103827	0.0112044	0.224335	0.0444617	0.0926859	-0.0260603	-0.178786	0.07619	0.0282946	0.0834843	0.0662749	-0.0306803	0.256391	-0.0693645	-0.139171	0.0770173	-0.00320861	-0.104467	0.287008	0.306724	0.133547	0.132591	-0.147366	-0.136511	0.204096	0.212918	-0.0481977	0.253344	-0.245185	-0.0947828	-0.190569	0.174049	-0.0664636	0.0753069	-0.143645
PA0352	-0.0566776	-0.164345	-0.0155717	0.00829877	0.342292	-0.101327	0.012727	-0.104457	0.082939	0.0710773	0.110313	0.398923	-0.169897	-0.00029043	-0.112005	0.00207632	-0.111466	-0.0593929	0.02347	0.292061	0.0129935	-0.0036446	-0.194325	-0.11003	0.071932	-0.180053	0.106301	0.0537088	0.0610017	-0.121493	0.101186	0.0598111	0.185539	0.320368	-0.290017	0.0302923	0.0477837	-0.164411	-0.0791309	-0.214846	-0.116948	-0.0206361	0.181327	0.166434	0.110397	-0.0559308	0.0741114	0.097262	-0.0254721
PA0353	-0.103966	0.0177765	0.0636316	-0.013876	0.273325	0.0872277	0.0131	-0.189122	-0.0720251	-0.062924	0.178407	0.0173367	0.236282	0.0848972	0.00579348	-0.0536134	0.313224	0.0851523	-0.00382103	0.11566	-0.0796118	-0.12356	-0.0724207	0.0549137	0.191511	-0.448037	0.183484	0.125907	0.0197211	-0.20354	0.0426415	0.175505	0.0892584	0.0584292	0.0791958	0.152706	-0.0675525	-0.0657548	-0.0549282	-0.367735	0.103244	0.121567	-0.129586	0.105589	-0.221991	-0.042708	0.0143277	0.229013	0.176478
PA0354	0.0235125	0.149872	0.0896962	0.0305665	-0.0917335	-0.197659	0.129964	-0.132379	-0.110671	-0.118204	0.148402	0.199275	-0.160365	0.178125	0.0177847	0.110836	0.00135618	0.150423	-0.100775	0.15487	0.0408387	0.0329793	0.100776	-0.172644	-0.165578	-0.0454156	-0.00015092	-0.304407	-0.128763	0.066553	0.0546772	0.00964292	0.0252002	0.192477	0.0274704	0.0117722	0.0148111	0.16355	0.00478699	-0.134251	0.2314	-0.0542758	-0.10216	-0.0182725	0.133534	-0.116303	0.0441001	-0.101463	0.0656835
PA0355	-0.179624	0.0339652	0.335096	-0.17645	-0.142856	-0.243258	0.0525124	-0.208287	-0.105682	-0.328852	-0.136824	0.0525547	0.0528397	-0.179166	0.33839	0.0773833	-0.323985	-0.0189938	0.0911109	-0.0490972	-0.247632	0.114531	0.15789	-0.216931	-0.0222409	0.0784889	0.188475	-0.250018	-0.0820731	-0.249974	0.203787	-0.254453	0.180498	-0.0571857	-0.0439428	-0.126407	0.0801732	0.42775	0.328322	-0.196757	0.217404	-0.0923541	0.131082	0.0976171	-0.280937	-0.154718	0.313971	-0.0548005	-0.104114
PA0356	0.101098	0.171067	0.0703667	-0.114038	-0.0662627	0.0018079	-0.105916	-0.0392041	-0.0601975	-0.176381	0.020074	0.220211	-0.151165	0.0550877	0.0260365	0.0104844	-0.0593775	-0.085964	4.616e-05	0.216899	-0.0190314	-0.130544	-0.25583	0.0732135	0.03311	0.0144617	-0.175021	0.10942	0.0171138	-0.162187	-0.0297942	0.131083	0.191747	0.42601	-0.089121	0.137059	-0.252382	-0.19565	0.0290574	-0.0324569	-0.160121	-0.00037543	0.195093	0.0167062	0.273096	-0.132129	-0.0215818	0.0644329	0.00197708
PA0357	0.11402	-0.307109	0.09098	-0.204614	0.0668465	-0.0256824	0.00998122	0.157077	0.23082	0.0786517	0.0670499	0.0919351	0.0142475	-0.0116246	0.306665	0.0414976	-0.114934	-0.280595	-0.147449	0.174266	-0.156069	-0.0380675	-0.179702	0.0431757	0.247868	-0.221427	-0.173439	0.0591634	-0.0459342	-0.0875833	-0.0416461	-0.0662717	-0.00880083	0.185053	-0.106553	0.137387	-0.0178652	-0.11387	0.0654695	0.0663433	0.381097	-0.126676	0.12196	0.101302	0.0250366	0.0466791	0.343362	0.0563126	0.13534
PA0358	0.106804	-0.0759514	-0.00738775	0.108786	-0.00706095	-0.173019	0.0147419	-0.265259	0.192679	-0.00596151	0.0624231	0.334353	0.0223617	0.082567	-0.00649166	0.214737	0.103501	0.010411	-0.22416	-0.0765824	0.141123	0.0653419	-0.0154072	-0.0879182	0.029192	-0.413929	-0.037073	0.136448	-0.00380078	-0.00802436	-0.222851	-0.0893288	0.255257	0.116765	0.00249072	-0.0603912	-0.0606311	0.0190313	-0.00688628	0.132226	-0.0231645	0.0045271	0.119856	0.0230766	0.0681964	0.0234083	0.161268	-0.149197	0.0476741
PA0359	0.30625	-0.213527	0.332656	0.0472597	0.0475442	-0.137713	-0.114599	0.0828277	0.0195206	0.0266335	0.059053	-0.455497	0.221632	-0.00301979	0.260445	-0.19135	-0.0858578	0.199039	-0.0442345	0.0999188	0.10444	-0.282629	-0.131039	-0.0860345	0.197609	0.127641	-0.179727	0.19269	0.130886	-0.0278403	0.126084	-0.20846	0.350996	0.01894	0.0534178	0.248144	-0.362719	-0.254192	-0.251229	0.0227883	0.278196	-0.0126535	0.00215173	0.155421	-0.139489	-0.107004	0.336717	0.317154	-0.509588
PA0360	-0.193284	0.0525295	0.266072	-0.0230602	-0.202534	-0.0781679	0.00800391	-0.126796	0.00942613	-0.100866	0.128244	-0.162045	0.0886368	0.0897643	-0.103071	0.0785749	0.0552984	-0.0449162	-0.0225423	-0.021362	0.104979	0.149001	-0.112357	0.0526399	-0.103345	0.109442	-0.153482	0.101855	-0.0397825	-0.20273	0.019377	0.0395413	0.068267	-0.0416744	-0.128028	0.131022	-0.0295041	-0.198934	0.00715195	-0.0068708	-0.00175172	-0.062302	-0.231588	-0.133958	-0.14312	0.237965	0.0110702	-0.041657	-0.072069
PA0361	0.0855286	-0.158654	0.046295	0.112265	-0.00617106	0.0621599	0.0473987	0.00559706	-0.0471326	0.187357	-0.103872	0.0210261	-0.0886129	0.0605988	0.0950186	-0.283319	0.0580397	-0.136961	0.112034	0.022203	0.0274128	0.133167	-0.0672437	-0.0151894	0.11041	-0.282552	0.10572	0.0879918	-0.110773	-0.0661369	-0.0796821	0.175035	-0.190399	0.059734	0.108394	0.0354911	0.0867103	0.193103	0.0677912	0.108352	0.137387	0.0324168	-0.130546	-0.0916406	-0.0302169	0.160632	0.0695105	-0.10344	-0.0707661
PA0362	0.109246	-0.154441	0.143885	0.0245484	0.16725	0.118867	0.170249	0.149062	0.186103	0.00953496	0.29593	0.328849	0.0604155	0.0627089	-0.00188279	0.0346615	-0.00553877	0.281579	0.0229411	0.13647	0.102867	-0.0880417	-0.113113	0.114437	0.320694	0.233464	0.239921	-0.0685617	-0.0117501	0.0227921	0.289324	-0.159674	0.144601	0.151147	-0.0810169	0.164838	-0.189379	-0.270568	0.217507	-0.0816684	-0.0477317	-0.0410105	0.0921643	0.108067	-0.232951	0.0339671	0.137409	-0.0366298	-0.377284
PA0363	0.107166	-0.0261129	-0.0343823	0.0342916	0.233808	0.100876	0.266072	-0.273205	0.329182	0.0426277	0.157347	0.193375	0.0851908	0.153716	0.0182443	0.09116	-0.160838	-0.0480592	0.0365634	-0.0146136	-0.0661664	-0.225419	-0.0708169	0.271413	0.395486	0.0541879	-0.00837	-0.0724922	0.241876	-0.12603	-0.0771517	0.206624	0.0617381	0.164009	-0.0139009	0.0394542	-0.00759963	-0.247146	0.100726	-0.0844489	-0.0253151	-0.0922765	0.218543	0.0338283	-0.186891	0.0428037	0.158041	-0.170339	-0.116975
PA0364	0.0859799	0.044912	-0.0355552	-0.230396	-0.267237	0.122302	-0.126462	-0.19278	0.190724	-0.121295	-0.069615	0.0629209	0.250286	0.0409488	-0.125925	-0.216524	0.0667489	0.0580264	0.00183875	-0.179487	-0.0226462	-0.177781	0.182662	-0.0661583	-0.103039	-0.231715	-0.209953	-0.33907	0.145049	-0.0971576	0.0164499	0.045557	-0.00185665	-0.0739756	0.0827628	-0.109837	-0.167684	0.254157	0.0402046	-0.0346174	0.137933	-0.141366	-0.149993	-0.0704795	0.255618	0.16154	0.0643603	-0.131984	0.117636
PA0365	0.160888	0.024654	-0.225911	-0.296583	0.392942	0.209771	-0.180008	-0.189933	0.396861	-0.1153	-0.0492016	-0.134116	0.181408	0.0666421	0.0645007	-0.167862	0.117511	0.0754506	-0.125439	-0.187032	0.0433111	-0.127572	0.174828	0.0295264	-0.0293365	-0.0706432	-0.244023	-0.201298	0.14639	-0.0556472	0.217894	0.0557135	-0.00248835	-0.0618797	-0.088391	-0.245046	-0.19751	0.0583773	-0.0856641	-0.16304	-0.0803347	-0.219778	-0.0166517	0.0116314	0.273755	0.101565	-0.0602175	0.125958	-0.047783
PA0366	0.0511357	0.103132	-0.129061	-0.146608	0.00892797	0.180258	-0.202174	-0.228249	0.434225	-0.0779006	0.0539951	-0.0391658	0.134456	0.236151	0.117573	-0.227522	0.00507098	0.181847	0.0363906	0.00658195	-0.0334677	-0.121681	0.185112	-0.0950415	-0.0147209	-0.109994	-0.0583009	-0.171743	0.241165	0.0401166	0.076116	0.0838887	-0.10721	-0.286532	-0.101672	-0.224457	-0.0569504	0.0875175	0.0094913	-0.313511	0.0828997	-0.328431	-0.189	0.0710809	0.237839	0.204828	0.106476	0.39398	0.0899866
PA0367	0.0422349	-0.0304216	0.0329398	-0.156858	-0.0320578	0.0229938	-0.0250695	-0.0490756	0.308479	-0.0613499	0.00915127	-0.0258803	0.187349	-0.0692976	0.0898096	-0.1027	0.0802347	0.1969	-0.00303684	0.115617	0.0296416	-0.0835772	0.0307617	0.0890148	-0.0553319	-0.0362253	0.336332	-0.0939273	0.184665	-0.013172	0.124225	0.0206128	-0.0470901	0.0370036	-0.0439391	0.0142114	-0.346392	0.11453	0.161634	0.0609756	-0.117591	-0.271846	-0.178646	-0.0787576	0.0973585	0.281854	0.0310836	0.0060374	-0.140206
PA0368	-0.0337788	-0.00375298	0.128366	0.0134817	0.210921	0.0142457	-0.125192	0.254816	0.196526	0.0342972	0.051804	0.0201464	0.0781822	0.266232	0.0921733	-0.112947	-0.0060351	-0.204497	0.106221	-0.0153576	-0.184265	-0.0304059	0.105007	-0.0541988	-0.0147178	-0.23006	0.292066	0.0523793	0.0506216	-0.0624739	-0.114207	-0.0462477	0.0204903	0.0610539	-0.128192	0.0565937	0.215718	0.217848	0.0555033	0.0348871	-0.369204	0.0701799	-0.299269	0.0656715	-0.0315163	-0.130343	0.105944	-0.0734999	-0.0984375
PA0369	0.122415	-0.162493	0.105867	-0.119303	-0.0279426	-0.0825968	0.00507581	0.321645	0.0049837	-0.0715349	0.057235	0.367119	0.0647988	0.104071	0.00025024	0.231324	-0.0623557	-0.0432905	0.0646164	-0.0776961	-0.18491	0.0693497	0.158456	-0.278966	0.25201	-0.227365	-0.0930346	-0.0704888	-0.0176339	-0.215252	-0.0190697	0.0608555	-0.118812	0.135418	-0.105786	0.207533	0.124356	0.405528	0.059197	0.00943018	-0.182471	0.0889992	0.115693	-0.0399025	0.0971024	-0.0987445	-0.00668731	-0.215992	0.0407841
PA0370	0.0996931	0.0169468	0.0548194	0.114437	0.289189	-0.0698507	0.0697399	-0.0616594	-0.155618	-0.0898805	0.21251	0.316007	0.0105731	0.134054	0.10634	0.086024	-0.0867694	-0.0118891	-0.132189	-0.1018	0.122325	0.197883	-0.00177865	-0.102513	0.251016	-0.39494	-0.213807	0.0280319	0.220063	-0.0542725	-0.524347	0.244676	-0.201472	-0.131318	-0.0943807	0.00461036	0.26112	0.396922	-0.0312729	0.114486	-0.108421	-0.00355363	-0.130524	0.083971	0.0858647	-0.131944	-0.0995772	-0.14462	0.366708
PA0371	0.12939	-0.0266361	-0.0987072	-0.181976	-0.128677	-0.0247706	-0.0785288	0.0979606	-0.0169397	-0.133953	0.141954	0.334803	0.032445	0.0659432	0.155709	0.14802	-0.118407	0.0267911	-0.191911	-0.0976104	-0.140261	0.225694	0.119818	-0.215795	0.233186	-0.283932	-0.180845	-0.1681	0.0635578	0.0152141	0.17716	0.218778	-0.128953	-0.0161403	-0.018071	0.0170167	0.0837259	0.094255	-0.0452746	0.0312978	0.0504355	0.288794	0.255322	-0.058094	-0.0204182	-0.118609	0.0619603	-0.0991421	-0.0036909
PA0372	0.132606	0.0603205	0.022543	-0.0217945	-0.149366	0.0265628	-0.0410223	-0.0576996	-0.114532	-0.232175	0.121204	0.333279	0.00596678	0.192576	0.106005	0.0176638	0.030752	0.0761717	-0.0974386	0.00313274	-0.0197247	0.172455	-0.0827028	-0.0587504	0.154998	-0.16374	-0.153961	-0.479718	0.105484	0.0111516	-0.00791999	0.219404	-0.23781	0.0778664	-0.0641918	0.0163224	0.126757	0.177376	0.0767855	0.10311	0.0219078	0.169786	0.242191	-0.247758	-0.0668624	0.0297276	-0.0142185	-0.101961	0.118253
PA0373	0.0181825	-0.0522523	0.195656	0.118735	0.149486	0.0357046	0.132129	-0.00638382	-0.0272391	8.087e-05	0.190603	0.0991121	-0.254521	0.348344	0.0760402	0.0172713	0.0578309	0.0258651	-0.0396439	0.0411607	-0.14141	0.145182	-0.143625	0.00308862	0.176633	-0.142484	0.037718	-0.203632	-0.0817528	-0.207206	-0.0700229	-0.00252532	-0.0480556	0.0445098	0.018684	0.231905	-0.0657722	0.165518	0.126603	0.107754	0.135428	-0.0892182	-0.184829	-0.248223	0.150493	-0.00555189	-0.0478895	0.00086699	0.254303
PA0374	0.0530338	-0.147131	0.109376	-0.118653	0.105775	-0.139809	0.16045	0.107052	-0.316631	0.00154366	0.1089	0.0916919	-0.190967	-0.00654097	0.0942617	0.0592328	0.012253	-0.0356317	-0.0949227	-0.0454277	-0.0906723	0.144541	-0.0804383	-0.0673825	0.422267	-0.228151	0.15603	0.340594	-0.0942387	0.0271548	0.209665	0.134567	-0.0273773	0.111655	0.0628614	0.11227	-0.120502	0.0681732	0.0937893	-0.0322069	0.0916685	0.119892	0.0656064	-0.136255	0.0834405	-0.00770129	0.0458953	-0.225858	0.129017
PA0375	-0.0639535	-0.0369812	0.127497	0.0729674	0.148898	-0.133601	0.105431	0.196248	-0.301145	0.066979	0.159586	-0.0683558	-0.142823	0.12056	0.035998	0.102703	-0.0415896	-0.056146	-0.0446819	-0.051332	-0.104968	-0.0480173	0.140428	-0.178827	0.283649	-0.0573006	0.140121	-0.266408	0.00713451	-0.0532965	0.0968514	-0.00382608	0.138258	0.133554	0.0225646	0.111384	-0.183578	0.142298	0.16145	0.117499	-0.146048	0.168577	-0.124241	0.226084	0.149801	-0.00824236	0.0239672	-0.314429	0.0378124
PA0376	-0.112858	-0.0307017	0.0283883	0.00537298	0.473309	-0.168537	0.14607	-0.149551	-0.185496	-0.00643562	0.15077	-0.070281	-0.0547317	0.104754	0.030053	-0.0964807	-0.168354	-0.0676155	-0.0185937	0.00467284	-0.146854	-0.216672	0.105981	0.0298103	0.04629	0.0595307	0.236389	-0.153374	-0.110068	-0.178359	0.371061	-0.0236117	0.240472	-0.315457	0.0334643	0.10743	0.105633	0.12718	0.408054	-0.135491	0.460494	0.0871322	0.0160826	0.0733582	0.0760821	0.0454013	-0.00364717	-0.102451	-0.0723613
PA0377	0.0412179	-0.0369089	0.117994	0.279346	0.161448	-0.162605	0.0035981	-0.12863	-0.186961	-0.0949619	0.213035	-0.293744	0.0983125	-0.0231553	-0.181073	0.172931	0.0638441	0.0270643	0.0139123	-0.0516452	-0.0896693	0.0235357	0.104169	-0.134991	0.182768	-0.135759	0.0387032	-0.0371429	-0.106317	-0.05191	-0.337754	-0.257226	-0.0844423	-0.0287689	0.0218308	-0.022672	0.0864931	0.215864	0.150754	0.415181	0.0241765	0.0826148	-0.0151271	0.1065	-0.0182973	0.0958663	-0.039834	-0.235301	0.257686
PA0378	-0.0559101	-0.195364	0.0449393	0.00994265	-0.0479505	-0.0754691	0.00650876	-0.0500758	0.160303	0.143047	0.0954626	-0.0548579	-0.166002	-0.185106	-0.184162	-0.0414716	-0.0463414	-0.177661	0.155811	0.168072	-0.0562287	0.00481535	-0.128292	0.0898686	0.111842	-0.152459	-0.124292	-0.123221	-0.148879	-0.103994	0.0828886	-0.0933696	0.0426319	0.263781	-0.202518	0.228929	-0.110668	-0.144479	0.159951	0.246954	0.0457467	0.0451062	-0.142618	0.104758	0.0733765	0.0427358	0.0541351	-0.00314663	-0.162288
PA0379	-0.136714	-0.142164	0.10231	0.0107959	-0.30999	0.00431192	0.254485	-0.0954052	-0.114747	-0.0488588	0.204314	0.0590923	-0.0802841	0.0959347	0.0336264	-0.0315595	-0.00137953	-0.234357	-0.0150429	0.239204	0.103126	-0.210246	-0.0178805	0.128893	0.0543538	-0.0036899	-0.0184242	-0.44539	0.137465	-0.207481	-0.159204	0.222729	0.347095	0.105259	-0.1185	0.0959498	0.0554515	-0.0314107	0.211294	-0.165966	-0.289278	-0.0391609	-0.00203655	-0.166571	-0.0961787	0.286868	-0.183551	-0.130796	0.0223705
PA0380	0.0130561	0.0426661	-0.12281	0.266093	-0.113073	-0.0619657	0.240979	-0.358064	0.0237651	0.23865	0.240626	0.437591	-0.0796247	0.277999	-0.0762384	0.117601	0.055506	-0.113572	-0.0315564	0.0701354	0.165495	-0.141658	-0.314505	0.213793	0.227184	-0.0863542	0.236527	-0.244462	-0.110301	-0.204987	-0.0110989	0.10587	0.0905379	0.0100083	-0.00616684	0.0838271	0.136483	0.127168	0.154137	-0.0147569	-0.0998325	-0.072945	-0.0116414	-0.309625	-0.118723	0.0361203	-0.0704631	0.0235106	0.0960901
PA0381	0.0923375	-0.0594775	-0.243244	-0.00513199	0.0661414	-0.0357913	0.106755	-0.113191	-0.0308959	0.230242	0.10195	0.0103813	-0.114884	-0.0200882	0.0510597	0.0713641	-0.142694	-0.0611918	0.0530447	-0.0144347	-0.106719	-0.0188474	-0.25234	0.2044	0.318908	-0.2522	0.173055	-0.390608	-0.170712	-0.0206605	0.149402	0.0549326	0.134701	0.0793829	0.0329058	-0.0336128	0.0417978	-0.0303543	-0.0391842	0.015591	-0.0635288	0.0221163	0.131603	-0.0299345	0.0305268	-0.0353729	0.0503104	-0.0514067	0.0576896
PA0382	0.112261	-0.109911	-0.0124585	0.0988066	-0.291616	-0.0780041	0.101194	-0.0853223	-0.0624335	0.0560621	0.150834	0.209851	-0.118409	-0.0138515	-0.149103	0.352769	-0.059188	-0.112723	0.0748329	0.0915894	-0.103454	-0.204175	-0.068167	0.0134314	0.0767886	-0.0941242	0.0960638	-0.103063	0.0283684	0.0709931	0.0551927	-0.0134752	0.130981	0.155456	-0.0657802	0.0807564	-0.0334139	0.0821841	0.0934206	0.0484137	-0.00990179	0.0155109	-0.0654072	0.0808879	0.0769973	-0.206438	-0.0201197	-0.161512	0.153662
PA0383	-0.0876296	0.0276534	-0.243429	-0.00349971	0.0233526	-0.0393101	-0.259567	0.0278954	-0.0292201	0.0309033	-0.152668	-0.00040707	0.0344022	-0.193342	-0.102045	0.0206777	-0.0495173	0.0324181	0.056543	-0.012581	-0.175545	-0.131771	0.0669527	0.00998169	-0.0546215	-0.148212	0.0621362	-0.00022187	0.0421085	0.078148	-0.067403	-0.0492918	-0.0554322	0.233102	-0.223371	0.101994	-0.148622	0.158017	0.175812	0.100131	0.0641969	0.0411658	0.0428592	0.132244	-0.0842057	-0.167666	-0.065663	0.0125033	-0.153366
PA0384	0.0675612	0.19171	0.0640309	0.0134107	0.14635	0.158178	0.0896768	0.0749897	-0.168028	0.207333	-0.337756	0.0428846	-0.0239958	-0.230749	0.0145858	-0.136601	-0.202553	-0.0301435	-0.180442	-0.130483	0.15616	-0.0415656	0.0449291	-0.0769924	0.417499	-0.212385	-0.00378491	0.18106	-0.062579	0.136732	-0.191478	0.0228567	0.339634	0.178515	0.246951	-0.173899	-0.298523	-0.0692946	0.0281955	-0.174199	0.237156	-0.0591949	0.214145	0.180835	-0.0942453	0.127869	0.196857	0.0261857	0.0798604
PA0385	0.297959	-0.0469072	0.0454932	0.129595	0.105804	-0.103786	0.18555	-0.217771	0.113253	0.122344	0.14984	0.387796	0.0963824	0.147349	-0.103177	0.191984	-0.0184139	0.00295248	-0.113996	-0.166645	0.261576	-0.262618	-0.134178	0.117218	0.105877	-0.195734	0.149581	0.0232123	0.1177	-0.0196196	-0.200777	0.115068	-0.29209	0.303854	-0.254103	-0.169057	-0.149859	0.0163855	-0.0679018	-0.0341903	-0.197722	-0.0695015	0.489609	0.15687	0.0168036	0.238746	0.0475281	-0.121844	0.030837
PA0386	0.163186	0.0423681	0.0755325	0.199316	0.115295	-0.0303184	0.0413044	-0.12241	0.0217759	0.236902	0.0826372	0.466	-0.112873	0.0785933	-0.154535	0.211414	-0.106974	0.0457504	-0.0373318	0.0881562	0.186321	-0.00762506	-0.172509	0.00176481	0.164785	-0.537765	0.203035	0.0503176	0.049255	0.117325	-0.157894	-0.0780075	-0.109957	0.317765	-0.27222	-0.0281549	-0.0427315	0.150478	-0.156389	0.148314	-0.01167	-0.0250149	0.0536242	0.0941351	0.0932925	0.050645	0.0467216	0.011147	0.0377578
PA0387	-0.165182	-0.111552	-0.014682	0.0261281	0.360035	0.0109014	0.106861	0.0983724	-0.096696	0.0767763	-0.0960269	0.340664	-0.0400298	-0.206203	0.11053	0.255336	-0.0569351	0.139756	0.103153	0.113192	0.0419318	-0.0886235	0.0740069	-0.0688478	-0.0504631	-0.0428181	0.342306	-0.229776	0.172552	-0.0487581	0.158165	0.0900028	0.282279	-0.104983	-0.147959	0.0201702	-0.0192005	-0.00801945	-0.133632	-0.306006	0.282977	0.0995165	-0.213559	0.105959	0.0449568	-0.0253658	0.129433	0.249792	-0.337948
PA0388	-0.0412275	-0.0144953	-0.118369	-0.0229733	0.013696	0.00966814	0.00809902	0.0582569	-0.121758	-0.0821139	-0.204629	0.244114	0.0225581	-0.18504	0.099851	0.274445	-0.0507501	0.177187	0.160251	0.122683	-0.050611	-0.155067	0.0840341	-0.118931	0.0690802	0.123604	0.334582	-0.583544	0.118039	0.135042	0.364256	0.00251212	0.238858	0.0602066	-0.0122878	0.0719391	-0.0555329	-0.0337451	-0.0513533	-0.202244	0.182034	0.0944368	0.0774207	-0.10653	-0.113139	0.174493	0.241897	0.219467	-0.528026
PA0389	0.235678	0.00969648	-0.320017	-0.092499	-0.127028	-0.198266	0.199445	0.0546105	0.0484392	0.0483214	-0.125562	0.111634	-0.0604134	0.0034558	0.0890475	0.23834	-0.166011	-0.205844	0.12194	0.0827573	-0.0617457	0.0179475	-0.12576	0.0627385	0.0741394	-0.140429	-0.13969	-0.103843	-0.11238	-0.143167	0.209603	0.106176	0.216186	0.177859	0.0720334	0.162917	-0.170818	0.0902121	-0.0468812	0.0227714	0.0115097	-0.0360935	0.127959	-0.205956	0.102694	0.0433878	-0.0582403	-0.268953	0.076787
PA0390	0.232182	0.11041	-0.0338761	0.00204415	-0.0104432	-0.0698874	0.19509	-0.188499	-0.0162928	-0.0134277	0.0382299	0.346836	-0.127529	0.137103	-0.0264028	0.147315	-0.0666349	-0.0895286	0.0193225	0.137431	-0.0381223	0.0789222	-0.132903	0.102225	0.0514423	-0.231681	-0.113498	-0.180495	0.00476374	-0.0444786	-0.132262	0.125075	0.142694	0.238558	0.0339945	0.172271	-0.115783	0.0166651	-0.00445502	-0.00056481	-0.0526415	0.114744	0.180071	-0.207147	-0.139885	0.148295	-0.0655684	-0.0868055	0.157347
PA0391	0.141049	-0.132857	-0.114492	0.146804	-0.19289	-0.360837	0.0143435	-0.183935	0.023434	0.101598	0.0534553	-0.25814	0.153131	0.200502	0.0170826	-0.109524	-0.118629	-0.0545018	-0.0413596	0.231056	-0.0940866	-0.271981	-0.168339	-0.0526035	0.190626	0.170234	0.214854	-0.167291	0.265375	0.0967927	-0.0528308	-0.133029	0.289349	-0.133002	0.119565	0.301337	-0.0908495	0.272792	-0.227818	-0.262635	-0.0799282	-0.0270481	0.0317511	0.127224	-0.442036	-8.452e-05	0.205572	0.26819	-0.304805
PA0392	0.101397	-0.107142	-0.0503466	-0.178008	0.299751	-0.0368375	0.0626458	0.170426	-0.022406	-0.225586	0.1142	0.378763	0.0236025	-0.058666	0.123578	0.280422	0.116473	0.0495134	-0.0838558	0.0723084	0.0176045	0.155011	-0.058586	0.0412599	0.154035	-0.133514	-0.201967	0.256136	0.204346	-0.0869994	-0.184994	0.195443	0.0656841	0.046841	-0.0355409	0.105752	-0.0125671	-0.106073	0.0300124	-0.0114851	0.0401977	0.220504	0.112049	-0.18227	0.0987769	0.14032	-0.0310895	0.165069	0.163957
PA0393	0.0617513	-0.104796	0.0130371	-0.0775091	0.00969506	-0.0295358	-0.0519927	-0.0797585	-0.0461353	-0.127669	0.217424	0.0685742	0.0775386	0.17046	0.282834	0.100279	-0.0346687	-0.155623	0.0437452	0.0870522	-0.235867	-0.107247	0.0444307	-0.10165	0.230707	-0.148594	0.0233943	-0.428817	0.304403	-0.192195	0.106981	0.09375	0.0964815	0.137269	-0.0726048	0.0710144	0.033841	0.147436	0.125653	-0.13261	0.0678043	0.186556	-0.199404	-0.138267	-0.0199102	-0.0415789	-0.0294415	0.0531391	0.0945262
PA0394	0.0803835	0.0537655	-0.017882	0.11227	0.203058	0.102088	0.097055	-0.0439441	0.0612485	-0.0449551	0.135758	0.125261	0.105233	0.333111	0.162739	-0.129281	-0.187653	0.180476	-0.120811	0.0288293	0.0360001	0.0611986	-0.0176654	0.0711985	-0.00012645	-0.157137	0.0578225	0.239143	0.205231	-0.236429	0.0219788	0.0224048	0.110553	0.0984061	-0.130456	0.103387	-0.00128106	-0.106694	0.00942696	-0.0991604	0.0801417	0.0171502	-0.0218075	-0.187653	-0.193425	0.147392	0.114311	-0.0263902	-0.221829
PA0395	0.0745639	-0.0670752	0.0658758	0.122939	0.107942	-0.0353913	0.0443419	-0.035224	0.0446784	-0.0333295	-0.0803498	-0.174129	0.0945142	0.0174908	0.211588	-0.00646769	-0.0505205	-0.100819	-0.0374796	0.0888248	-0.0686375	-0.025503	0.00439524	-0.0933061	0.143014	0.0896954	-0.0392465	-0.246512	0.0683314	0.015908	-0.03797	-0.0318877	0.155026	0.0519962	0.0303545	0.00351235	-0.104043	-0.00967921	-0.0749107	-0.0920871	0.0987076	-0.0358134	0.169091	-0.203114	-0.0941535	0.151666	0.14333	-0.0387045	-0.0991805
PA0396	0.192623	-0.105041	0.200269	0.332563	-0.0942049	-0.0652353	0.00141437	-0.195193	-0.0732599	0.0372559	-0.0884607	-0.268593	0.130725	0.0366715	0.095252	-0.198704	0.029892	0.0730205	0.093264	0.116992	0.0188195	-0.144712	-0.0709336	-0.145689	-0.0305094	0.219395	-0.0593625	-0.127817	0.176349	0.0383173	-0.0926763	-0.0782002	0.235443	0.0230732	0.00955368	0.216709	-0.147523	0.210456	-0.23349	-0.174899	0.159044	0.0423564	-0.112464	-0.106487	-0.113904	0.0533774	0.163404	0.296373	-0.107103
PA0397	0.099495	0.0365535	0.209617	0.0267793	0.0726666	-0.00434866	-0.234288	0.0922575	0.162431	0.0385875	-0.211841	-0.100484	-0.0022571	-0.0760978	0.185387	-0.235641	0.0795225	-0.0403147	0.0587024	-0.0962558	-0.101102	-0.0378073	0.293923	-0.173217	-0.0346552	0.0550257	0.0763209	0.163285	0.0218011	-0.0138262	-0.00411633	-0.115031	0.0753967	0.236333	0.0431967	-0.0490676	0.0353264	-0.0631138	0.102842	0.0986376	-0.169829	0.0127251	-0.0751967	0.134193	0.0363065	0.158786	0.1758	-0.0634966	-0.0582418
PA0398	-0.0247976	0.0221289	0.348875	-0.0887301	0.493901	-0.218077	-0.086186	0.0494122	0.202515	-0.259602	-0.0588293	0.0428838	0.099819	-0.282021	0.211866	-0.0734009	-0.0916341	-0.00863259	0.0424405	-0.078702	0.145759	-0.0367183	-0.0896082	0.192659	0.24469	0.0373725	0.0475442	0.244238	0.12614	-0.244609	-0.550166	0.233399	-0.10684	0.0575548	-0.0123317	0.0726535	0.0588501	-0.355736	0.129698	0.302473	-0.296337	-0.352704	0.133088	-0.054577	0.0100549	0.313068	0.294459	0.00893017	0.0479173
PA0399	0.0155516	-0.0480497	0.0232593	-0.0523393	-0.179648	0.00639605	0.150151	0.137834	-0.0195724	-0.140652	-0.182088	-0.137158	-0.0898232	-0.0593983	0.0810098	-0.177321	-0.193608	-0.164383	-0.144739	-0.0140066	-0.0264925	0.459816	0.0710612	-0.0908363	0.323043	-0.165045	-0.196895	0.139767	0.352528	0.104872	0.0414214	0.415155	-0.32482	-0.0657035	-0.221105	-0.19606	0.0600637	0.15167	-0.155601	0.124092	0.425596	-0.0266727	-0.0445567	-0.34307	-0.23951	0.0268662	-0.152092	0.217481	0.26717
PA0400	-0.0971776	-0.0730404	0.106268	-0.0976637	-0.0758806	-0.0103163	0.180974	0.119747	-0.0589557	-0.20142	-0.164908	0.0544569	-0.166258	-0.0367254	0.0495037	-0.0484103	-0.0215852	-0.120647	-0.0304548	-0.05649	-0.0346528	0.288399	-0.0479277	-0.0304238	0.269137	0.180993	-0.0186941	0.110092	0.218864	0.051233	-0.114278	0.447819	-0.125551	-0.111141	-0.0988982	-0.11363	0.130978	0.053293	-0.222793	-0.0147879	0.061317	0.028573	0.0109469	-0.329406	-0.0922568	0.124381	-0.106884	0.0403382	0.177319
PA0401	0.191267	-0.0666687	-0.039694	0.138039	-0.247052	-0.0409536	0.0164427	0.0885666	-0.0037666	-0.133063	0.106903	0.377956	0.0345701	-0.158228	0.123897	0.147362	0.0121524	-0.00096688	0.147994	0.076539	0.0783827	0.0500854	-0.226136	0.0526927	0.469633	-0.358903	0.0685375	0.398488	0.109746	-0.00604757	-0.0733852	0.28535	-0.120651	-0.0265493	-0.124476	0.00378588	0.0361931	0.0714733	-0.163547	-0.110071	0.339337	0.270725	-0.0952489	-0.217514	-0.224679	-0.0464523	0.0768214	0.270331	0.0156705
PA0402	0.171198	0.0700354	-0.0223357	0.0966328	0.160922	0.135539	0.0343427	0.0227213	-0.120143	-0.25417	0.127157	0.175508	-0.0416941	0.00941232	0.288015	0.121701	-0.0115974	0.101126	0.21659	0.104829	-0.0359044	0.0138078	-0.194364	0.158584	0.373423	-0.0476305	0.0822615	0.202563	0.0152004	-0.0491972	-0.0565795	0.216773	-0.0833171	0.0245006	-0.133797	0.0576644	0.0395094	-0.0346057	-0.258057	-0.023728	-0.0710712	0.199406	-0.22565	-0.180247	-0.132004	-0.0327185	0.00678794	0.132559	-0.0261196
PA0403	0.211266	0.191583	-0.237335	0.00758606	0.326015	0.127742	-0.0513728	0.068214	-0.0353375	-0.376669	0.0470584	0.12454	0.0592044	0.0235451	0.389876	0.12268	0.0388501	0.21213	0.296851	0.0490947	0.110384	-0.0782507	-0.332429	0.0272926	0.0793811	0.104556	0.0694578	0.19151	0.0829038	0.0139861	-0.0938965	0.360145	-0.0943438	0.100395	-0.100488	-0.0311213	-0.04315	-0.0583487	-0.179366	0.0081468	-0.263949	0.0599991	-0.132032	-0.219042	-0.157135	-0.0686724	-0.00793294	0.110888	-0.0477865
PA0404	0.120549	0.0878954	-0.0866251	0.149892	0.370268	-0.0691101	0.0964352	-0.0391487	-0.203829	-0.0155984	0.0499791	-0.0465214	0.0339685	0.229304	-0.0612571	0.075183	0.0720675	0.158242	0.00671416	-0.00354509	0.024796	-0.0373726	0.070933	0.0439609	0.0109568	-0.00466425	0.18577	-0.697788	-0.100363	0.098473	0.100086	0.0542872	-0.0917763	0.0352739	-0.171481	0.117788	-0.0939732	0.403223	0.160674	0.134924	-0.341168	0.0772922	-0.33885	-0.228261	0.0250242	0.185345	-0.1521	-0.0968842	0.00264988
PA0405	0.0340215	0.131388	0.00074319	0.0532662	0.541398	0.052257	-0.0088767	0.12845	-0.217517	0.0446347	-0.0429468	-0.0677052	-0.097045	0.36541	-0.0113119	-0.0690741	-0.0873472	0.185383	-0.0682443	0.00373827	-0.0351565	0.122913	-0.268446	-0.0801033	0.241579	0.0595903	0.187289	0.709759	0.00050303	0.0391218	0.0273512	0.113762	-0.0217256	0.110768	-0.0454812	0.0664732	-0.0934164	-0.11795	-0.0452627	-0.0201036	0.147647	0.160389	-0.15888	-0.0426971	-0.12172	0.0588306	0.248299	0.105123	-0.0138799
PA0406	0.176268	-0.0670583	0.0101769	0.163131	-0.174167	-0.124797	0.0447859	-0.198153	-0.0857655	0.135825	0.0790724	-0.244533	-0.0430642	0.429737	0.0706671	-0.0731801	-0.0575532	0.0617155	0.0404126	0.0175006	0.0253715	-0.146048	-0.332263	-0.051699	0.200723	-0.0376688	-0.0387317	-0.178556	0.0314658	0.144599	0.147932	-0.0284679	0.0916169	0.351485	-0.176144	0.118167	-0.217202	0.223867	-0.0432731	0.222164	0.0984707	0.135495	0.25932	-0.0347556	-0.144328	0.104475	0.125257	-0.0392091	-0.128189
PA0407	-0.0348014	0.173079	-0.0469828	0.121059	0.0180383	0.104927	-0.00275648	-0.216928	-0.0100421	-0.385941	-0.00963369	0.0417237	0.145365	-0.127798	0.175562	0.00874494	0.127887	-0.118116	0.00806425	0.0461065	-0.112512	-0.036656	-0.0964935	0.0860623	0.0210713	-0.00198178	0.136352	-0.447004	0.159726	0.0614734	0.187147	0.274819	-0.252913	0.137549	-0.09704	0.037754	-0.0942192	0.119628	0.129084	0.0736958	-0.151642	-0.123031	-0.0885733	-0.0319794	-0.17966	0.13448	0.0624967	0.0803967	0.223572
PA0408	0.269794	-0.26329	-0.0737182	-0.023578	0.560956	-0.0286306	0.111233	0.0342262	0.0422639	-0.0867942	0.0361032	-0.130439	-0.0254578	-0.0722118	0.286178	0.00564932	-0.0684582	0.121027	0.126155	0.116833	0.0659452	-0.254589	-0.238654	0.0626134	0.0540079	0.185063	0.158289	-0.374258	0.111336	0.157336	0.407306	-0.0823304	0.0719352	-0.00688581	-0.199353	0.0458541	-0.237554	-0.295493	-0.120506	-0.066956	-0.0505235	-0.0177267	0.0583063	-0.271827	-0.16275	0.0443591	0.195836	0.0659821	-0.344863
PA0409	0.0945809	-0.0533673	-0.14196	0.0141458	0.36407	-0.171933	0.108544	0.0358775	0.0733388	0.0278346	0.0176934	-0.122408	0.0681024	-0.0745032	0.260429	-0.211437	-0.18007	0.193016	-0.00333559	0.0485763	0.197578	-0.253504	-0.286211	0.273144	-0.00375906	0.0514567	0.152504	-0.285033	0.2529	0.285542	0.276387	0.0651912	0.0998716	-0.0583343	-0.231598	0.127832	-0.114201	-0.0703898	-0.227068	-0.0766301	0.0622158	0.0104048	0.0466801	-0.142995	-0.237552	-0.028756	0.0657681	0.0762879	-0.314734
PA0410	0.0623621	-0.144568	0.00742059	0.0225765	-0.105956	-0.107351	0.112624	0.186057	0.0114578	0.128834	0.0440662	-0.153666	-0.0170336	-0.00034782	0.163224	-0.122025	-0.0568959	-0.114242	0.106086	0.0855974	-0.00058438	-0.157993	-0.169462	0.0266863	0.28341	-0.177284	0.243831	-0.0148294	0.00238558	-0.0147161	0.128163	-0.0211647	0.0273335	-0.072999	-0.157474	0.0347366	-0.0266745	-0.0312942	-0.299495	-0.0192293	-0.00745738	0.00023069	0.00764764	-0.175529	0.0247156	-0.041086	0.118602	0.045974	-0.2234
PA0411	0.133474	-0.15315	0.0703149	0.129049	0.0174802	-0.207022	-0.0350706	0.107257	-0.0682676	-0.095118	0.250779	-0.28563	0.00056968	-0.131371	0.249295	-0.00173018	-0.198879	0.0830451	-0.106993	0.0260503	0.0180246	-0.148513	-0.141179	-0.126698	0.554914	-0.15329	0.0583421	-0.28612	0.158114	0.263941	0.155644	0.0296722	0.203636	0.0698629	-0.108809	0.162598	-0.15853	-0.0948863	-0.440471	0.0168618	0.136416	0.109886	-0.0115181	-0.0121836	-0.148233	0.0384499	0.135765	0.140267	-0.18388
PA0412	0.0144788	-0.324448	0.078097	0.258965	-0.0991207	-0.230184	0.0654064	0.26894	-0.152998	0.115613	0.188834	-0.282912	-0.0209824	-0.126293	0.0880369	0.0269332	-0.0711639	-0.23921	-0.00251493	0.0997339	0.122082	-0.207618	-0.209612	0.0836304	0.330682	-0.171151	0.125678	-0.210621	0.141617	-0.1216	0.116915	-0.0879059	0.186982	-0.0614423	-0.0135092	0.148087	-0.130134	0.0893705	-0.440348	-0.182054	-0.139936	-0.0641282	-0.0761045	0.140902	-0.0536221	-0.147157	0.130779	0.0495676	-0.263427
PA0413	-0.0146668	-0.179129	0.198428	0.211542	0.0638442	-0.399979	-0.0479118	0.112198	-0.143031	0.104043	0.0939679	-0.22154	0.0174374	-0.175946	-0.0309675	-0.0597604	-0.150193	0.0596939	-0.00967928	0.053583	0.0359622	-0.124375	-0.213601	0.0302195	0.368819	-0.19195	0.0876778	-0.4129	0.3591	0.155684	0.103084	-0.0577441	0.128806	-0.150488	0.192478	0.194501	-0.0561361	0.228794	-0.286042	0.0622665	-0.0556185	0.0639665	-0.155948	0.0470405	-0.0726481	0.020574	0.079335	0.140713	-0.200525
PA0414	0.16445	-0.319824	0.185131	0.100405	0.0378078	-0.297085	0.00719975	0.187521	-0.00940233	-0.0372789	0.135732	-0.152818	0.0284371	-0.129339	0.0154738	-0.0772836	-0.066609	-0.121746	-0.0392664	0.125471	0.0590668	-0.0700201	-0.114435	0.0270963	0.464077	-0.168171	0.0265813	0.0315907	0.338105	0.0667723	0.285964	-0.0619451	-0.0926913	-0.103215	-0.0174104	0.313142	-0.16155	0.305958	-0.391878	-0.253881	-0.112296	0.0699305	0.00290189	0.00234194	-0.136001	-0.0232775	0.0963924	0.14822	-0.138542
PA0415	0.0819013	-0.146969	0.368143	0.223903	0.171865	-0.254502	-0.0565195	0.00192866	-0.39179	-0.123951	0.117831	-0.0853531	0.226425	-0.0330081	0.0612808	0.0328053	-0.0709444	0.013048	0.197409	0.125207	-0.0360669	0.0463487	-0.20289	-0.098436	0.245816	-0.0584216	-0.0719897	0.238893	0.162582	-0.104633	0.0447353	-0.0469142	0.21291	0.0500885	0.339429	0.203164	-0.00264633	0.139222	-0.315472	-0.143504	-0.0382284	0.0184383	0.0178222	-0.0475494	-0.166868	0.179262	0.0463896	0.0989572	-0.218663
PA0416	-0.0189479	-0.350883	0.0635705	0.127325	0.0428726	-0.441863	0.0138557	0.157705	0.0186091	-0.0895878	0.163867	0.0506329	0.217158	-0.47036	-0.103831	0.0780458	-0.10255	-0.200868	-0.0282581	0.0439659	0.0178049	-0.0676431	-0.0623643	0.204419	0.0971864	0.0206922	-0.163147	-0.021908	0.218017	-0.106879	0.111661	-0.0888372	-0.00178822	0.104297	0.0488681	0.289696	-0.118569	0.243979	-0.239022	-0.0456055	-0.0685653	0.311235	-0.116746	0.149145	-0.0368019	-0.0254598	-0.0279157	-0.149289	-0.131502
PA0417	-0.0997608	-0.130779	0.208409	-0.0854156	-0.140377	-0.179776	-0.29464	0.0176414	0.0646704	-0.0899797	0.0942737	0.0284642	-0.0848998	0.130981	0.063628	-0.0087002	0.0781203	-0.326645	0.0213426	-0.00137072	0.181973	-0.288723	-0.0930153	-0.146989	-0.0986567	0.0442999	-0.00670823	0.251102	0.00492241	0.0344476	-0.238138	-0.0731132	0.0395531	0.20891	-0.144246	-0.104216	0.063767	-0.13358	-0.0961591	-0.165427	-0.238275	-0.1049	-0.079983	0.348331	0.233985	0.163852	0.0158237	-0.105076	0.0103757
PA0418	-0.101169	0.106448	-0.0870198	-0.227331	0.18588	0.0579094	-0.148045	0.129625	0.0477599	0.093824	-0.15168	-0.0707665	0.140054	0.149055	0.0113701	-0.106324	0.0503367	-0.298306	0.0413822	0.211322	-0.181709	0.142404	-0.0928322	0.0649637	-0.0321539	-0.194878	0.12037	-0.130566	0.0855059	-0.194712	-0.427874	0.234722	-0.0794667	0.206065	-0.153257	0.0672002	0.191723	0.00906733	-0.107859	0.0571565	0.107012	0.13032	0.134423	0.0474053	-0.111348	0.0930742	-0.0944151	-0.0135019	-0.113242
PA0419	-0.00547046	-0.128711	-0.248928	0.0365274	0.322856	0.0982844	0.08441	-0.0092355	0.340193	0.0388058	0.173739	0.0907004	-0.177368	0.242332	0.0325853	0.14686	-0.188118	-0.271833	0.0511296	0.0667731	-0.0262168	-0.0221658	0.0362502	-0.0313177	-0.0280903	-0.0700895	0.0176113	0.230614	0.160315	0.0293672	-0.435317	0.0881539	0.348256	-0.0713483	-0.00100417	0.0745323	0.126468	-0.0889067	0.0689215	-0.174273	-0.270094	0.0507739	-0.0738755	0.200616	0.065151	-0.0929623	0.126147	-0.258016	-0.00227963
PA0420	0.0699345	0.0606444	-0.0983655	-0.136065	0.0636531	-0.0340757	0.058568	-0.107686	0.13389	-0.0550743	-0.0624836	0.330767	-0.0413892	0.0536725	0.0167965	0.155315	-0.00623054	0.0601533	-0.00226793	0.0550149	-0.0829601	0.050188	-0.0867609	-0.0209708	0.128595	-0.184013	-0.0512442	-0.264652	0.0864039	-0.0631131	0.101712	0.244752	-0.00935096	-0.106552	0.0251877	-0.0697412	-0.219671	0.111774	0.00453923	0.110843	0.0717438	-0.0113627	0.0731189	-0.0767759	-0.143388	0.0760629	-0.00124355	0.00637305	0.0735994
PA0421	0.0512789	0.00466986	-0.0705706	-0.0531566	-0.118204	-0.0228274	0.247078	-0.227372	0.135143	-0.0319427	-0.0744231	0.091196	0.0210526	0.0439585	0.0453038	0.0523417	-0.193735	-0.199143	0.020131	0.141422	-0.0193221	-0.264559	-0.0789142	0.168644	0.181469	-0.0694979	0.100065	-0.0544595	0.280706	-0.130454	-0.00758974	0.312399	0.15725	-0.112165	0.0911374	0.0131448	-0.038788	-0.0760873	0.0792653	0.126078	-0.0913658	-0.17899	0.142933	-0.0536413	-0.00883533	0.138283	-0.0117573	-0.0519816	0.119895
PA0422	0.132696	0.291384	0.0433304	-0.185189	-0.261528	0.0603471	-0.293096	0.0434016	0.289211	0.00725459	0.278371	-0.304514	-0.0935225	0.333362	0.0138217	0.286735	-0.247337	-0.143778	-0.0602498	0.104628	-0.0405491	-0.169158	0.16237	-0.222918	0.3185	0.017263	0.0125151	0.662294	0.0622423	0.0758541	0.118859	0.147168	-0.212528	-0.0591728	-0.0496578	-0.0575693	-0.0247411	-0.274863	0.172272	0.0573828	-0.0362196	-0.368908	0.0786864	-0.139482	0.243011	0.195031	0.33902	0.152031	-0.0506218
PA0423	0.0224997	0.0402553	0.285585	-0.157744	0.0975114	-0.0950593	-0.0742574	0.12602	0.094079	-0.346315	-0.0395899	-0.035253	0.00262415	-0.0450587	-0.0328858	0.122181	-0.425287	-0.0972939	0.0513912	0.0997313	-0.231295	-0.0410555	-0.162261	-0.0647723	0.437601	0.199315	-0.071868	-0.412885	0.0419859	-0.0428023	0.494008	0.252996	-0.111196	-0.210667	0.00992426	-0.190021	0.0634714	-0.180626	-0.0356851	0.288515	0.0799045	-0.273867	0.0248014	-0.191692	-0.0992292	0.0801903	-0.0402232	0.133152	0.263924
PA0424	0.0977508	-0.127557	-0.30196	0.00609503	0.104411	0.05287	-0.0641577	0.0539119	0.183322	0.0822826	-0.0564347	-0.0202866	0.104577	-0.113884	-0.073788	-0.204075	-0.0628421	0.172047	-0.103662	-0.021876	-0.00337848	-0.117199	0.112894	0.0602562	-0.304902	-0.131441	0.0573287	-0.406456	-0.252687	0.171736	0.186209	-0.221697	-0.0321945	0.0822897	-0.247706	0.0786549	-0.0754122	-0.148263	0.151254	0.2378	0.405638	0.188733	0.0197255	-0.413915	0.0573145	-0.143032	0.04463	0.0615355	-0.431932
PA0425	0.0961205	0.117466	0.0355557	-0.0868475	0.121998	0.0634066	-0.0648385	-0.110136	0.0574556	0.0128721	0.0698016	0.21245	-0.118876	-0.0244113	0.07879	0.140083	-0.0378491	-0.0336291	-0.105438	-0.0421861	0.0673395	-0.0752584	0.093532	0.0455997	0.161998	-0.0505746	0.058349	-0.102415	0.0546459	-0.0709346	0.0240507	0.0613841	0.0413101	-0.206359	-0.0211556	-0.0729603	0.0496274	0.00464396	0.0368974	0.0820562	0.330489	-0.0785919	-0.142494	-0.340555	0.0448646	0.0452787	-0.0603845	0.0393129	0.106038
PA0426	0.140311	-0.0688433	0.0380668	-0.0734342	0.266004	0.162459	-0.0703536	-0.0192792	-0.0952586	-0.0909776	0.103018	0.130555	-0.13	0.0286566	0.0722913	0.0313363	-0.0489845	-0.0859307	-0.0832725	0.0833893	0.00252385	-0.0623537	0.104958	-0.0739043	0.0401986	0.00474516	0.0988459	0.107688	0.12041	-0.0864451	0.0818848	0.107297	-0.0233721	-0.00101849	-0.0623983	0.0258213	0.114494	0.0375416	-0.0692198	-0.0315702	0.126819	-0.00608467	-0.104252	-0.233172	0.0373035	-0.112008	-0.0599788	0.0299375	0.186504
PA0427	0.00802761	-0.0758432	0.0745729	-0.0466071	0.0432458	0.069281	-0.148892	0.11331	-0.218181	0.0651664	-0.0248597	0.186928	-0.0538007	-0.036294	0.0418167	0.0947599	-0.0300291	-0.135564	-0.0247977	0.0724706	-0.00335223	-0.0539809	0.100407	-0.189148	0.0725787	-0.170688	-0.140153	-0.174347	0.0347348	-0.0946801	0.131438	0.133262	0.0548816	-0.0866927	-0.0358267	0.0959435	0.15436	0.104737	0.00435847	-0.0367002	0.65679	0.0730219	-0.162207	-0.120358	0.0350144	-0.185237	-0.00055606	0.207228	0.259576
PA0428	-0.0701653	0.0127868	0.205072	0.0891454	0.176035	-0.123472	0.116394	-0.0158883	-0.200368	0.170733	0.150781	0.203705	0.0110462	0.114403	0.160409	0.26735	0.0779947	0.0993481	-0.119983	-0.0147236	-0.104251	-0.0971047	0.011748	0.00157861	0.143903	-0.0634202	0.191526	-0.455638	-0.0807192	-0.0572258	0.160384	-0.0405187	0.125671	0.0769111	-0.00483804	0.0411531	0.0901192	0.144174	-0.142951	-0.0721731	0.188611	-0.0134113	-0.17691	-0.201627	0.0723151	0.0742232	-0.124158	-0.0295367	0.129959
PA0429	0.342034	-0.0186433	-0.0389562	0.0935762	0.149821	0.25808	0.0877279	0.172973	0.0251565	0.221417	-0.133352	0.0664707	-0.0378472	0.0596564	0.0287617	0.1188	0.0888256	-0.0467458	-0.0812152	0.0440726	-0.185299	-0.00652437	0.192693	-0.113475	-0.0211608	0.173924	0.310127	0.0822352	0.0686531	0.258023	0.0732489	0.149353	-0.0982535	0.297	-0.176955	0.0941543	-0.106875	-0.0446481	-0.244016	-0.312651	0.126059	0.0811755	0.27373	-0.372974	-0.0353938	0.155101	0.080014	0.03397	-0.0362759
PA0430	0.259129	-0.0764815	-0.02229	0.109961	-0.15505	0.0607403	0.0459712	0.0587429	0.0177803	0.230213	-0.0775322	-0.0262194	-0.0286877	-0.00510231	-0.0669009	0.0343476	-0.0822874	-0.176465	-0.0601016	-0.0205584	-0.151792	-0.133851	0.162984	-0.204377	0.144035	-0.037427	0.357274	-0.144206	0.169754	0.375686	0.249343	0.164282	-0.353173	0.397925	-0.177035	0.0460606	-0.0613252	-0.0234736	-0.222764	-0.0305647	-0.119469	0.0825087	0.13205	-0.223202	-3.757e-05	0.00149268	-0.0109912	0.074525	-0.0581959
PA0431	0.267943	0.0300871	-0.196209	0.0892554	0.385779	0.14877	-0.0795076	-0.0020358	-0.106642	0.178328	0.0345345	-0.128381	-0.162817	0.120536	0.0243971	-0.113053	-0.0720819	-0.168134	-0.290807	-0.042079	-0.188613	-0.0153801	0.123393	-0.110433	0.0551704	0.15986	0.403832	0.386175	0.0190279	0.44629	-0.224578	0.233821	-0.217081	0.290671	-0.319688	0.0647131	0.068062	-0.147196	-0.204953	-0.0781417	-0.190489	0.150941	0.0796086	-0.339747	0.0222887	-0.00659491	-0.0646218	0.167971	0.215096
PA0432	0.17264	0.0270831	-0.0573576	0.0389491	0.412337	0.0930535	-0.118935	-0.176539	-0.163141	0.152015	0.0646913	-0.098874	-0.169214	0.0150602	0.0217734	-0.148173	-0.11933	-0.0851317	-0.185949	0.0315089	-0.055447	-0.0767786	0.044408	0.0725735	0.126854	0.0365813	0.333775	-0.189398	0.040015	0.230001	0.20967	0.143934	-0.0485818	0.105424	-0.173576	0.0100119	0.100822	-0.190344	0.00609471	0.111006	-0.237723	0.169434	0.0389772	-0.404893	-0.0443306	0.0271119	-0.0980079	0.26556	0.18681
PA0433	-0.0374136	-0.261864	-0.0633987	0.185196	-0.104422	-0.301956	-0.0700338	0.18695	-0.04839	0.0808222	0.0117004	0.0214003	0.0631347	0.264943	-0.047983	-0.153744	-0.171955	-0.0198232	-0.319438	-0.055737	-0.175967	-0.0500971	-0.303321	-0.0754412	0.0202004	0.0902268	-0.102222	-0.0379699	0.156779	0.159029	-0.138812	0.231007	0.135802	-0.0465139	-0.281194	-0.199994	0.00070628	-0.0808537	0.0973967	-0.0603721	-0.174379	-0.0102674	0.208565	0.17453	0.00490253	0.436642	-0.0178608	0.294504	0.110113
PA0434	0.0132378	-0.0587343	-0.163954	0.0793649	-0.142035	-0.122529	-0.43895	0.158237	-0.0866651	-0.0312399	0.0133254	0.0725518	-0.0315789	0.0922336	-0.0829945	0.0649774	-0.174179	-0.0195067	0.0121811	-0.150243	-0.400325	-0.0658851	-0.193568	-0.128177	0.0438312	0.246564	-0.00983882	-0.399854	0.0544131	-0.101155	0.0434339	0.0272568	0.174903	0.0966684	0.0106212	-0.138138	0.0585607	-0.116565	-0.0103922	0.154573	-0.125513	0.137068	0.12564	0.0144798	-0.0766757	0.0951861	-0.137964	0.312178	-0.104486
PA0435	-0.0156104	-0.135455	-0.0272646	0.0206695	0.113915	-0.260431	-0.342117	-0.00165572	-0.131765	-0.0579635	0.0703565	0.0835241	-0.0796871	0.0672201	-0.0304954	-0.0110838	-0.161345	0.166587	-0.128516	-0.273735	-0.194159	-0.0242848	-0.341954	-0.0980311	-0.0337377	0.165693	-0.0463235	-0.1277	0.123194	-0.0278869	-0.15395	0.0118796	0.193728	0.0126673	-0.12695	-0.176495	0.0742089	-0.0714739	-0.0152183	0.231068	-0.291649	-0.0593258	-0.0120117	0.180445	0.0639264	0.286441	-0.182125	0.229677	-0.0163851
PA0436	0.336453	0.0658135	0.144217	0.0961254	0.0945048	0.111507	0.0664661	0.184256	-0.0787214	-0.17115	-0.0609014	0.121232	-0.0890274	-0.185155	0.0236	0.0181653	0.0139974	0.18329	0.0838355	0.00075983	0.188319	0.218827	0.0622629	0.0122274	0.071137	0.272214	-0.0164824	-0.0404651	-0.185314	-0.0472079	0.0835232	-0.16568	-0.24852	-0.0366289	-0.088657	-0.0452116	-0.11343	-0.0444534	-0.0123912	0.489483	0.151169	-0.144	-0.15384	-0.178438	-0.138258	0.167036	-0.00599731	0.0342182	0.025848
PA0437	0.0818141	0.0843302	-0.11911	0.0755804	-0.104749	0.0599896	-0.0289593	-0.13237	-0.0290632	0.0769431	-0.0675445	0.0611649	0.0687306	0.0117041	-0.0736072	0.0945406	-0.0523713	-0.0631022	0.110067	0.292134	-0.0645462	-0.0503678	-0.102227	-0.038193	-0.03858	-0.246242	-0.0213072	-0.264478	0.124269	-0.0863061	-0.0345513	0.159029	0.108322	0.0750811	-0.0188249	0.0458563	0.122411	0.111563	-0.0317072	0.156098	0.0747807	-0.0036018	-0.0210497	0.0173978	0.0260227	-0.0923471	-0.0848832	-0.0169149	0.010372
PA0438	-0.030364	-0.109265	-0.339124	0.0876696	-0.00844001	-0.0644179	0.0740438	-0.310834	0.129436	0.11419	0.067492	0.361597	-0.151088	-0.109766	-0.0962275	-0.0169981	-0.0901982	-0.192985	-0.0148455	0.32025	0.195196	-0.0909697	-0.0938892	0.0435699	0.174849	-0.284801	-0.143859	0.104363	0.0379455	-0.224539	-0.102823	0.228197	-0.0243918	0.227444	-0.137396	-0.0186805	0.143187	-0.00654623	-0.206408	-0.103649	-0.0368387	0.00203269	0.258691	0.227203	0.0929522	0.184767	0.0598785	-0.0628239	0.0785773
PA0439	-0.078615	-0.0918884	-0.103446	-0.237984	-0.0931324	0.0809066	-0.0626371	-0.0743201	-0.0773892	0.00874006	0.0921983	0.0493939	-0.234918	-0.0718861	0.0416553	0.0048904	-0.0889754	-0.00105259	-0.0390191	0.00492602	-0.0988392	-0.300178	0.198918	-0.173862	-0.106707	-0.0862741	0.0600935	0.0259413	-0.0880061	-0.0225023	-0.00295012	0.0433533	0.0897581	0.0758205	-0.613415	-0.0516111	-0.0842073	0.164931	0.214091	-0.0540511	-0.24436	-0.0139886	0.0397001	0.0697421	-0.272022	-0.0846955	0.0696493	-0.127814	0.052516
PA0440	-0.0337301	-0.0849225	-0.0914443	-0.196237	-0.0498755	0.12079	-0.144436	-0.0680547	0.0188987	0.0493852	-0.00450009	0.104588	-0.117069	-0.0597666	0.122629	-0.139214	-0.0403089	-0.0801231	-0.0200292	-0.104745	-0.0616488	-0.345338	0.0190581	-0.0630359	-0.141556	-0.182778	-0.0302507	-0.0555388	-0.13308	-0.0340491	-0.0224174	0.0361711	-0.0167659	0.189512	-0.431313	-0.06326	0.00906409	0.158286	0.0509074	-0.0177353	-0.00330355	-0.10509	-0.0166542	0.00961263	-0.23196	-0.0280741	0.105796	-0.0807714	0.00390292
PA0441	-0.114748	-0.033843	0.0707041	-0.0414214	-0.00393238	0.0236895	0.0239967	-0.219223	0.00782709	-0.0495003	-0.0783259	-0.102627	-0.0502381	0.0555833	0.0654191	0.0722151	-0.102592	0.0453262	0.116445	-0.234461	0.0736537	-0.419456	0.236843	-0.317919	-0.265311	-0.171074	0.0519853	-0.067078	-0.195161	-0.0610884	0.279295	-0.087927	0.108405	0.243021	-0.328586	-0.119922	-0.198285	0.0869921	0.184395	-0.216797	-0.10439	-0.124938	0.0224975	0.0642102	-0.292902	-0.0356096	0.148893	-0.238003	0.113266
PA0442	-0.0611508	-0.390938	0.395682	0.138373	-0.358989	-0.0666012	-0.460986	0.40548	-0.178839	-0.521667	-0.124271	0.145463	-0.0439897	-0.286624	-0.0369092	0.00572336	0.111125	-0.413515	0.148149	-0.0239423	0.0310776	0.0557692	0.0323329	-0.119856	-0.157147	0.0879123	-0.386523	-0.544997	-0.167056	-0.18088	-0.29392	0.0282019	-0.578753	0.326605	-0.587836	-0.152596	-0.211865	-0.317519	0.145186	-0.259165	0.217185	-0.151661	0.522022	-0.603013	0.156003	0.0917106	-0.822911	-0.146171	-0.0174752
PA0443	-0.0761645	0.0378654	-0.0709099	-0.131351	-0.0924308	0.0216779	-0.161926	-0.104495	0.190073	-0.0537349	0.0593892	-0.23938	-0.137961	-0.0747058	0.0118805	-0.0130985	-0.178699	0.0963535	-0.00749598	-0.302179	0.130013	-0.123787	0.144013	-0.208753	0.0434373	-0.147939	-0.0487698	0.245879	-0.140163	-0.0893963	0.127837	-0.178975	0.189619	0.29937	-0.524259	-0.125047	-0.106544	-0.0170886	0.0263346	-0.0166195	-0.276277	0.0133216	0.103776	0.203139	-0.0977816	0.128162	0.0107204	-0.181922	0.0749972
PA0444	-0.206489	-0.143417	-0.0249034	-0.119326	0.148762	0.0537424	-0.206762	-0.225904	0.05998	-0.018273	0.0968548	-0.0530179	-0.108616	-0.205639	0.0621456	0.0740582	-0.164473	0.10232	-0.0329395	-0.165456	-0.00708371	-0.291824	0.134671	-0.256932	-0.0688676	-0.18711	-0.0688144	0.203644	-0.103326	-0.263283	0.00864291	-0.0785552	0.155899	0.207247	-0.405823	-0.0338395	-0.163997	0.00155543	0.118565	-0.101381	-0.171374	0.00863837	0.0110669	0.146833	-0.115425	0.026756	-0.00127054	0.0580986	0.0540587
PA0445	-0.292696	0.0282744	0.205413	0.0274244	0.349784	0.0239794	0.0878226	0.293747	-0.982772	0.191575	-0.146075	-0.00197289	-0.21049	0.201216	0.123297	-0.10679	0.045379	-0.083197	0.115077	-0.118894	0.282585	0.095115	-0.213376	-0.115491	-0.271479	-0.273134	-0.384731	0.037341	-0.223773	0.709072	-0.0554028	0.0294799	0.396785	0.0984987	0.141377	-0.10088	0.147517	-0.2192	-0.248841	-0.0903178	-0.0309626	-0.077362	0.313124	-0.192384	0.105696	0.21939	0.0603478	-0.132361	-0.182299
PA0446	-0.25014	-0.275939	-0.151987	-0.217551	0.0178825	0.272282	0.00559165	-0.244747	-0.0106081	0.0560311	0.0195589	0.0766086	-0.0103446	0.0467824	0.06717	-0.108211	-0.0850242	-0.117697	-0.0704653	-0.218962	0.157436	0.213839	0.0243067	-0.0901201	-0.00735639	0.0178228	-0.0618194	-0.265206	0.037515	0.108712	-0.0158796	0.135565	-0.0174271	0.0213467	-0.221748	-0.112591	0.0337754	0.24724	0.035831	0.326519	0.115578	0.209897	-0.127119	-0.176942	-0.0903599	0.0510091	0.0880861	-0.0457657	0.0586333
PA0447	-0.208151	-0.262707	-0.113149	-0.216767	0.184393	0.317399	0.00068572	-0.348573	0.00073249	0.0841692	0.0392672	0.00132766	-0.0522611	0.0343388	0.242589	-0.14626	-0.221445	-0.183435	-0.105231	-0.247683	0.250275	0.32526	-0.0509654	-0.0625347	0.146615	-0.02088	-0.0288262	-0.196652	-0.0347941	0.0303281	-0.092088	0.074261	0.0116029	-0.00363317	-0.200275	-0.247752	0.0236075	0.106857	-0.0106139	0.278728	0.14708	0.204165	-0.0531543	-0.223109	-0.0424427	0.0520221	0.0867777	0.0514328	0.0204829
PA0448	-0.0957997	-0.0209839	-0.42729	-0.044424	-0.248957	-0.0906645	0.0620261	-0.0772499	0.153654	0.0360755	-0.0774999	-0.0626797	-0.132384	-0.132356	0.112893	-0.273959	-0.155951	-0.163868	0.0409992	0.146307	-0.00943406	0.131011	-0.0205285	0.21575	-0.0939277	-0.261023	-0.204681	0.104103	0.0741948	-0.347506	0.341469	0.0619872	0.00109498	0.0989105	0.159373	0.156915	0.027046	0.03075	0.0785824	-0.138754	0.198865	-0.101352	-0.198906	-0.18081	0.0495866	0.148995	-0.148052	-0.11313	0.00825075
PA0449	-0.0503663	0.00568225	0.0397678	-0.0399432	0.302568	0.166027	-0.0622017	0.0257055	0.05125	-0.271771	-0.0124023	0.0693632	0.0693918	-0.322605	0.0930896	-0.079952	-0.103679	0.0373446	0.0345698	0.058304	-0.0889889	0.165233	0.0345397	0.2405	-0.15205	-0.0212881	0.00190839	-0.152901	0.102046	-0.0311492	-0.0550452	0.0715948	0.00274228	0.0483124	0.0198339	0.246486	-0.0703723	-0.0530517	0.144295	0.033917	0.205599	0.115702	-0.111191	-0.155612	-0.0684319	0.036076	0.0154277	0.171724	0.12472
PA0450	0.0294435	0.245147	0.253653	0.0322739	0.211614	0.0307442	-0.213586	-0.133905	0.0463748	-0.00541607	-0.220789	-0.0409906	-0.141145	0.146661	0.0447602	-0.103446	-0.204732	-0.154572	0.0981566	-0.213393	0.116128	-0.366502	-0.269648	0.0245567	-0.276012	0.29302	-0.0244576	0.0834601	0.0417543	-0.342724	-0.361433	0.335902	-0.112997	0.15295	-0.13759	-0.0336558	0.13653	-0.26853	0.079349	0.0839481	-0.171109	-0.173374	0.140618	0.164369	-0.0979711	-0.0598211	-0.118598	-0.175323	0.106969
PA0451	-0.168513	-0.0888532	-0.0722582	-0.00554975	0.313888	-0.0141083	-0.0558879	0.0517309	-0.110097	-0.0212818	-0.0856702	0.248575	-0.0804251	-0.0492234	0.069204	0.0625257	0.258844	0.0885948	0.20724	-0.00952282	-0.121839	-0.103618	0.163133	-0.165229	-0.178131	0.186678	0.297547	0.321388	-0.140237	-0.0355606	-0.00048358	-0.310293	0.109783	-0.0919763	0.0274441	-0.129464	-0.0162225	-0.0163011	0.0541692	-0.191485	0.0110178	-0.106205	-0.128302	0.214974	-0.177564	0.0148479	0.11877	0.212699	0.0473921
PA0452	-0.26992	-0.0715593	0.296415	-0.0583592	0.138348	0.0603549	0.0440269	-0.115125	-0.034223	-0.0804401	-0.184374	0.0482068	-0.124487	-0.0390325	-0.00289849	0.098245	0.242738	0.460585	0.219612	-0.243067	0.158235	-0.119548	0.163141	-0.148443	-0.0479813	0.179135	0.176795	-0.109607	-0.151745	0.00712097	0.108693	-0.32177	0.0340686	0.12086	-0.381103	-0.271091	-0.200627	-0.19117	-0.0480128	-0.178422	0.0365235	-0.270508	0.0572618	-0.00201608	-0.0759897	0.257975	0.00759751	0.152332	-0.0158067
PA0453	0.00982455	-0.00521782	-0.0985377	-0.00989186	-0.141216	-0.113753	-0.227984	-0.10354	0.123949	-0.0319352	-0.0855008	-0.0465289	-0.0527418	-0.0944483	-0.0803473	0.0230696	-0.00602998	0.139416	0.108319	-0.112718	-0.241016	0.0595133	-0.0192886	-0.0513378	-0.237016	0.0641287	-0.0554944	-0.182397	0.0284328	0.129701	-0.227923	-0.287948	0.101423	0.175709	-0.125049	0.083787	-0.0720272	0.0545674	0.111669	0.201249	0.0625585	0.0518811	0.0222959	0.0166753	-0.171775	0.0558076	-0.053133	-0.0493772	-0.226096
PA0454	0.0436256	-0.0523977	0.143245	-0.0148827	0.0248008	-0.125507	-0.262833	0.170189	0.30735	0.0322442	0.0300756	0.127351	0.0496293	-0.00533266	-0.0309308	-0.232493	-0.0184242	-0.00722809	-0.0347624	-0.00175183	0.0524403	0.09502	-0.0338542	-0.0347981	-0.00207691	-0.160899	0.0190702	0.40543	0.187559	-0.0424656	-0.399464	-0.0231253	-0.0697511	0.233309	-0.200285	0.0369268	-0.0108692	0.151113	-0.0413318	-0.0721862	-0.31041	0.0783701	0.0366372	0.292224	-0.152882	0.191123	0.111539	-0.103356	-0.0743024
PA0455	-0.0483087	0.180516	0.166403	0.0365176	0.265629	0.0873976	0.0574388	0.0779895	-0.0471951	0.118169	-0.0985023	-0.028071	-0.0709022	0.146471	-0.0933029	-0.257967	0.143351	0.0661956	0.0609703	0.0665155	-0.163966	0.0803362	-0.0763062	-0.140836	-0.0533652	-0.211464	0.102014	-0.386202	0.00808736	-0.0430413	0.0355374	0.143073	-0.153692	0.0636344	-0.0371158	0.0746021	0.0738562	0.148843	0.026792	0.0589978	0.0384103	0.0503317	-0.273678	-0.0800491	-0.0133643	-0.130965	0.1494	-0.141243	0.117042
PA0456	-0.0628131	0.00069412	0.255435	-0.0833202	0.970903	-0.236872	0.233949	0.0851853	-0.0824306	-0.0647104	0.263997	0.131496	0.0835154	0.0916182	-0.191068	0.0605064	-0.0115744	0.2448	0.0896467	-0.120384	0.139287	-0.198373	-0.0757475	-0.146964	0.172309	0.426753	0.362365	0.0175937	-0.137697	0.0690907	0.362968	0.0898427	-0.113097	-0.164945	-0.0746833	-0.0462418	0.110088	-0.210107	0.0601743	-0.192195	-0.0194032	-0.163197	0.00279572	-0.0423903	-0.185612	0.0960875	0.23348	-0.298801	0.46317
PA0457	0.140183	0.022177	0.0869824	0.0291512	0.011075	0.206777	-0.116005	0.153597	0.191365	-0.105946	0.16292	-0.383145	0.329811	0.209431	0.0460912	0.0122705	0.0241757	-0.129898	-0.139374	-0.142122	-0.14686	-0.179795	-0.0310975	-0.0556949	0.0671444	0.0807232	0.0192831	0.189506	0.0546213	-0.0207239	0.196048	-0.276687	-0.265295	0.339151	-0.348248	-0.0957072	0.0467052	-0.0930678	-0.30186	0.00265696	-0.280572	-0.0400594	-0.157316	0.0107538	0.0962929	-0.172564	0.162123	-0.0764194	-0.149104
PA0458	0.187858	0.0907561	-0.329673	-0.186669	0.186548	0.00379807	-0.0566027	0.230628	0.106213	-0.0560113	-0.0731158	-0.0152125	-0.0746845	-0.17059	0.131332	-0.333576	-0.226952	-0.220528	0.0750806	-0.0998087	-0.215364	0.0252315	-0.101186	0.136103	0.0346597	-0.203112	-0.0222957	0.0938225	0.216054	0.0226115	0.18289	-0.0261011	-0.0304894	0.0690693	-0.179909	0.00738452	0.0713879	0.108415	0.0321748	0.163736	-0.342767	0.362427	-0.198464	0.122283	-0.0717725	0.225749	0.0290736	-0.18526	-0.16669
PA0459	0.185804	0.16985	-0.156117	0.155935	-0.182988	0.301483	-0.130904	-0.0931715	-0.167261	-0.0669976	-0.118377	-0.309551	-0.0909321	-0.148311	0.384754	-0.184939	-0.198059	-0.0613406	0.2065	-0.141622	0.252353	-0.16318	-0.00130906	-0.231973	0.103675	0.119922	-0.122737	-0.43593	0.279651	0.0636333	0.110151	-0.0782204	-0.121366	-0.368829	-0.0460389	-0.0397243	0.0291953	0.291104	0.0351921	0.0558624	-0.1866	0.226496	-0.251701	-0.436912	-0.0725935	0.22854	-0.0964816	0.267194	-0.0957345
PA0460	-0.105147	0.247396	0.118634	0.0865531	-0.0252993	0.0619241	-0.147095	0.0071018	-0.06516	-0.137176	-0.00073901	0.263843	0.0834867	-0.0606521	0.27136	-0.0148388	-0.261711	0.053803	0.193098	-0.351184	0.294691	0.0190828	0.0199545	-0.042003	-0.00643022	0.224964	-0.17632	0.0758163	0.254009	-0.216469	-0.120742	-0.122793	-0.162822	-0.433986	0.0063174	-0.2467	0.285396	0.110965	0.312095	0.00547969	0.194916	-0.0433267	-0.173236	-0.141114	0.205662	-0.125801	0.083594	0.0850157	-0.198091
PA0461	-0.0761944	0.0727317	-0.0477009	0.00232582	0.120432	-0.127194	0.0468479	-0.0855145	0.0494619	-0.200826	-0.0162083	-0.154258	0.00625874	-0.118312	0.0854662	-0.143766	-0.1556	-0.22356	-0.00561614	0.108414	-0.068332	0.137008	0.0485141	0.055728	0.223599	-0.087384	0.0244019	-0.162392	0.0866155	-0.00665607	-0.211387	0.185839	0.0886551	0.00777069	0.0528229	0.225085	-0.0595377	-0.0994472	0.173506	0.38853	-0.302299	0.123809	0.151087	-0.074406	-0.143346	0.229009	0.0706428	-0.218134	0.0436307
PA0462	-0.0811362	0.209621	0.107332	0.0337341	-0.00137141	-0.0232121	0.122178	0.106886	-0.0417205	-0.16695	0.0663619	0.286312	0.219813	-0.00289996	0.0984445	-0.151606	-0.167964	0.087804	-0.081979	-0.435826	0.177479	-0.0279194	0.189216	-0.0828391	0.12547	-0.113254	-0.0265641	-0.435398	-0.0158309	-0.062766	0.0818703	-0.224706	-0.0636694	-0.300069	0.125946	-0.220395	0.0837657	0.175436	0.284951	0.145326	0.00469885	-0.0477032	0.0123536	0.0075647	0.122627	-0.19135	-0.00404716	-0.32418	-0.183485
PA0463	-0.133526	0.0264002	-0.0821199	-0.11992	-0.0413564	-0.00606949	0.0730527	-0.0272036	0.164198	-0.0936456	0.00651221	0.131538	0.0651531	0.15597	0.15201	0.0115064	-0.109467	-0.162021	-0.0362138	-0.0956984	-0.0408584	0.00180532	0.0403288	0.118383	0.224789	-0.204569	-0.0761914	0.0167386	-0.0513672	-0.0742152	0.113387	-0.146494	0.111113	0.209709	0.00210697	0.0903585	-0.0498675	-0.0615383	0.184322	0.0725205	0.126977	0.058121	0.0958517	0.00531851	-0.216442	0.12122	-0.0128037	-0.214402	-0.0644466
PA0464	0.0732869	0.16338	-0.183603	0.0380912	-0.167814	-0.0672773	-0.118555	0.116248	-0.097398	-0.267046	0.0526593	-0.0346821	0.0879928	0.0792599	-0.0913356	0.0663629	0.0688236	-0.19397	-0.0151085	-0.077836	-0.0709271	0.0459068	0.00717184	0.123444	-0.181548	0.00677737	-0.131388	0.0355216	0.0992248	-0.0591755	-0.239752	-0.177938	0.288444	0.0787773	-0.107866	0.164967	-0.0921238	0.213714	0.255272	0.225131	-0.128196	0.0960418	-0.0573854	0.00923429	0.00333705	0.0149354	-0.189901	-0.33141	-0.159508
PA0465	-0.288195	-0.184551	-0.155698	-0.123616	-0.139147	0.10057	-0.0810922	0.0727018	-0.13016	-0.188766	0.132644	-0.119624	-0.239465	-0.0853543	-0.0271419	0.327048	-0.0319273	0.0976572	-0.214865	-0.350682	0.024871	-0.108585	-0.16861	0.0746898	0.0558265	-0.111861	-0.154641	-0.0671548	-0.0886337	0.030142	-0.287533	-0.147868	0.226467	0.0171216	-0.163679	-0.177101	-0.0217824	0.0357892	0.157937	0.11738	-0.0818197	0.0527268	-0.160462	-0.0295503	-0.0765064	-0.0850665	-0.121118	-0.278451	0.0550442
PA0466	-0.303246	-0.189062	-0.0566875	-0.150086	-0.144798	0.197598	-0.182622	0.0352188	-0.130243	-0.240105	0.112028	-0.109887	-0.265207	0.0142351	-0.0759422	0.23328	0.0203788	0.149594	-0.0895387	-0.224275	0.0492571	-0.113847	-0.0716101	0.0579019	0.0544475	0.0191109	-0.0740132	0.0651448	0.0705417	0.0956956	-0.228882	-0.0935591	0.273257	-0.0341406	-0.20182	-0.144344	0.0542452	-0.0647244	0.0472248	0.0973924	-0.195184	-0.0634442	0.0110965	-0.0896384	-0.0543713	0.0193834	-0.179629	-0.21178	0.0448732
PA0467	-0.0127738	0.295498	0.100257	-0.00468597	-0.0363432	0.0748329	0.154478	-0.203267	0.147484	0.022293	-0.081358	0.184583	-0.192621	-0.0214135	0.0931141	-0.234993	-0.191871	0.0973841	0.0862465	0.0776554	0.256755	0.286184	-0.0711693	-0.0430407	0.244108	-0.0830502	-0.138015	0.152726	0.166991	-0.0385759	-0.115085	0.264416	0.177138	-0.191127	0.24685	-0.149888	0.0534204	0.179705	-0.0690289	-0.175847	0.293348	-0.114598	-0.364021	0.225307	-0.254473	0.176434	-0.00968056	0.252774	0.196999
PA0468	0.148606	0.079229	0.225135	-0.0518326	0.0888964	0.0749929	0.0147426	0.0302901	-0.024239	0.203685	-0.0748163	0.0350407	-0.0668559	-0.094194	0.160653	-0.29714	-0.196185	-0.0735791	0.100587	-0.0121704	0.126307	0.0791932	0.180163	-0.0633704	0.151232	-0.00151374	-0.243621	-0.00901602	0.152617	-0.188495	-0.0173091	0.0279359	0.111755	-0.172271	0.194226	0.0028002	0.016374	0.0282826	-0.00123793	-0.0828839	0.328554	0.0162267	-0.31961	0.243142	0.0478399	0.0421596	-0.0719346	0.265437	-0.0581941
PA0469	-0.143937	0.124889	0.11706	0.0642075	0.200325	-0.0369758	-0.0813259	0.0790752	-0.00644338	0.00115006	-0.0502517	0.0964439	-0.0542523	-0.0521525	0.146111	-0.256812	-0.0840385	0.0734836	-0.0450841	-0.133842	0.0543372	0.185852	0.0162347	0.0367135	0.255942	-0.307687	0.080358	-0.332166	-0.0315891	-0.0795027	0.0163371	0.0844024	-0.203796	-0.204677	0.0575494	-0.0203468	0.0992408	0.0915749	0.274725	0.476081	-0.0234921	0.076311	-0.311617	0.144288	-0.0987617	0.065961	-0.0346052	0.17575	0.0530713
PA0470	0.162053	-0.079805	0.180651	0.228244	0.00571383	-0.024046	-0.204454	0.311333	-0.205085	0.103919	-0.284187	0.0502425	-0.0388712	0.162879	0.053311	-0.262059	-0.116604	-0.14544	-0.00903186	-0.335946	-0.377844	0.0833892	-0.176004	-0.00224265	-0.33313	-0.07166	0.0502998	-0.683777	-0.0928784	0.417216	-0.245498	0.0175154	0.193797	0.269557	-0.533497	-0.171956	0.228382	0.118089	-0.0352245	0.116942	0.0144722	-0.156769	-0.101202	-0.0513984	-0.141364	0.10786	-0.0494154	0.0936932	-0.0201467
PA0471	-0.00569633	-0.296024	0.222233	0.400661	0.0437592	-0.0837279	0.0817717	0.225083	0.0146664	0.0674817	-0.137707	-0.155844	-0.0450067	0.101968	-0.0933661	-7.672e-05	-0.252772	-0.0472795	-0.332072	-0.210867	-0.394958	0.11261	0.0739242	-0.0521568	-0.0901161	0.163652	0.210851	-0.175237	-0.334943	0.315053	-0.217285	0.0840101	0.150545	-0.0306965	-0.324678	-0.324694	-0.00044912	0.0450886	-0.0772868	0.155223	-0.15182	0.090802	-0.168175	0.113112	0.0110706	0.382773	-0.200265	0.152409	0.0971646
PA0472	-0.0297162	-0.260235	0.203966	0.365656	0.0670403	0.0982986	0.107895	0.314621	0.0311504	-0.023608	-0.119455	-0.151063	-0.0127652	0.179385	-0.0415598	-0.0124096	-0.280527	-0.0653513	-0.32069	-0.110719	-0.424484	0.156172	-0.0117913	-0.0673391	-0.0974993	0.274711	0.0894125	0.0889578	-0.273717	0.103067	-0.117074	0.212521	0.145518	-0.0390085	-0.436162	-0.295838	0.069551	-0.071904	-0.0968013	-0.00806075	-0.0872519	0.0474285	-0.0335923	0.0701295	0.0384854	0.308309	-0.176571	0.227314	0.0376083
PA0473	-0.391827	-0.143792	0.0755161	-0.250421	-0.097734	0.136633	0.294314	-0.0968991	-0.118257	0.0604975	-0.0988689	-0.169679	0.0435137	-0.185415	0.178697	-0.0372987	0.0402334	0.070365	-0.0574603	-0.0870056	-0.0707045	-0.0574109	-0.062525	-0.0408348	0.234082	-0.216748	-0.00063559	0.412531	0.00208536	-0.0227099	0.300557	0.202475	0.221573	-0.0881237	0.549781	-0.24809	-0.13641	-0.220419	0.026143	-0.126681	0.00558139	0.0299151	0.101141	0.302459	-0.0929676	-0.0242955	-0.0172112	-0.0142453	0.264954
PA0474	0.0856053	-0.0146152	-0.133208	-0.0480104	-0.0154873	-0.0409749	-0.381572	0.111663	0.315453	-0.0743464	0.0604145	-0.117938	-0.116828	-0.105246	0.0794643	-0.0692215	-0.0182404	-0.123149	0.0843787	0.0277455	-0.136493	-0.0111508	-0.0982453	0.080065	-0.0938579	-0.00850295	-0.0414148	0.242649	-0.0594269	0.0614135	-0.332192	-0.169157	-0.037249	0.142335	-0.141486	-0.103754	0.188482	-0.021681	0.0706322	-0.148964	-0.144774	0.00979444	0.00352456	0.10933	-0.13801	-0.0128903	0.0408193	-0.0784179	0.0200165
PA0475	-0.0108523	0.00396714	0.00826241	0.0728751	-0.357937	-0.027039	-0.160773	-0.0236091	0.144919	0.0557459	-0.0926107	-0.0725481	0.175809	-0.0546431	0.0208981	-0.12339	0.0773025	-0.208806	0.24648	-0.0741277	-0.142849	-0.0164707	0.00059671	0.0542471	-0.0236593	-0.146756	-0.146963	0.14926	-0.00517967	-0.0913853	0.0420286	0.039386	0.0545507	0.121172	-0.0486973	0.0116463	0.0604499	0.011481	0.0527697	0.103501	0.127396	-0.0183953	-0.148514	0.142689	-0.110579	-0.0160014	-0.132103	-0.121424	-0.03201
PA0476	-0.303367	-0.124131	-0.24934	0.120568	-0.109674	-0.0310123	-0.329876	-0.137306	-0.0886449	0.0446305	-0.0510919	-0.284992	0.10159	-0.0642309	-0.0374842	-0.200729	0.140163	0.154647	0.100162	-0.0735082	-0.0538685	-0.134862	0.0588713	0.03044	-0.0492939	-0.336224	0.0806767	-0.208022	-0.144348	0.162701	-0.365153	0.144652	0.198779	0.279715	-0.263938	-0.0364478	0.0427731	0.130538	0.121829	0.036977	-0.256511	-0.114244	0.00223939	0.177961	-0.252628	0.131267	0.028793	0.0318863	0.155666
PA0477	-0.0664193	0.150775	0.0192561	-0.00028091	-0.268471	-0.155691	-0.0629172	0.121261	0.072289	-0.110316	-0.0286753	0.00944475	0.0992983	-0.0994481	0.0682076	-0.131995	0.136592	0.00610535	-0.00775252	-0.143372	0.0898014	0.00665377	-0.0220556	-0.125832	-0.177313	-0.173666	-0.322427	-0.266478	-0.130609	0.113421	0.135483	-0.0604065	-0.0737269	0.315364	0.0362295	0.132252	0.0099592	0.135333	-0.0998412	0.318787	0.265661	-0.0651385	-0.215614	0.0399762	0.0506633	0.107862	-0.0974884	-0.0876999	-0.0998514
PA0478	-0.0626752	-0.273723	0.191255	0.0342027	0.421166	-0.253304	-0.169714	-0.0578834	0.0747064	0.0977091	0.0895316	0.301182	0.0887871	0.13343	-0.0366604	-0.199892	-0.273611	0.0727884	0.00808335	-0.390931	0.194948	-0.15125	-0.0614767	0.0274324	0.188331	-0.254911	-0.285984	-0.00503156	0.0133385	0.0554396	-0.214348	-0.0673927	-0.110384	0.0722928	-0.277432	0.217052	0.0739356	-0.114995	-0.083195	0.165948	-0.156475	0.272631	0.102709	0.0391416	-0.168136	0.24164	0.0687719	-0.208666	-0.155846
PA0479	-0.111327	-0.011881	-0.256749	-0.04076	0.280224	-0.0651701	0.0684639	0.130853	0.220024	0.020198	-0.0974177	0.0263743	0.0292913	-0.176779	0.251647	-0.285241	-0.137465	-0.0757722	-0.157848	-0.290041	0.234188	-0.00824445	0.160359	0.157987	-0.333068	-0.16522	-0.16475	-0.204919	0.178962	-0.142178	-0.213607	0.0511722	0.103418	-0.164622	0.0917327	0.250244	0.132816	0.194177	0.0182665	0.145255	-0.0264333	-0.0688138	-0.214944	0.0568749	-0.076267	0.0412881	-0.290189	-0.109122	-0.254582
PA0480	0.0886362	-0.171421	-0.40342	-0.0273819	-0.132881	0.140297	-0.243823	-0.124328	0.184616	-0.015334	0.0107531	-0.15923	0.146691	-0.159247	-0.0617801	-0.0726916	-0.0719713	-0.120539	0.289244	-0.321969	-0.1788	0.0993245	0.332304	0.209649	-0.0887225	0.185275	-0.131883	0.126671	-0.042751	-0.104361	-0.00271193	-0.287483	-0.122186	0.244785	-0.374174	-0.105786	0.221989	-0.0433711	-0.0349306	0.254126	-0.100266	0.104551	0.0528853	-0.0486337	-0.0492263	0.0993129	-0.0808654	-0.0633523	-0.0507275
PA0481	-0.062007	-0.0441247	-0.260559	0.105774	0.26649	-0.0827896	0.0748126	-0.238202	-0.111512	-0.0336429	0.0175324	0.0366348	0.0058068	-0.14535	-0.0574474	-0.0881942	0.117725	0.29282	-0.0187233	-0.0398443	0.0667929	-0.0802349	0.140382	0.277254	-0.00510181	0.341982	-0.265683	-0.0179871	-0.0125699	-0.350495	-0.0949497	-0.100158	-0.0145483	0.11842	-0.302172	0.0908012	-0.0228738	0.0717817	0.072877	0.351689	-0.196004	-0.0953776	-0.0392358	0.0356623	0.165183	0.326856	-0.278738	0.0557027	0.174607
PA0482	-0.117177	-0.0409192	-0.243575	-0.150729	0.14147	0.0517908	-0.284494	-0.465625	0.218759	-0.0239893	0.0985336	-0.00961595	0.114754	-0.12425	0.14332	-0.0376062	-0.132566	0.126744	0.126257	0.107964	-0.226976	0.0772037	0.0191293	0.0823703	0.187633	-0.077787	-0.00807475	-0.219804	-0.0168733	-0.0375296	0.411702	0.223892	-0.114629	-0.18364	0.196107	-0.192991	-0.0972254	-0.0604585	0.145385	-0.13169	0.317433	0.0883841	-0.00441488	-0.18326	0.0891865	0.26792	-0.173946	0.237997	0.317789
PA0483	-0.0665003	-0.027009	0.0916394	0.0664037	-0.308396	0.045227	0.0137062	-0.0374214	0.252691	0.115651	-0.136831	-0.0171228	0.0835176	0.026503	0.077933	-0.17809	0.140666	-0.103664	0.218131	-0.37182	-0.0133091	-0.126942	0.277715	-0.16144	0.126088	0.143766	-0.0627063	0.270402	-0.0771	0.0952642	-0.0373684	-0.0844067	-0.0761649	0.0377024	0.321376	-0.137159	-0.00808751	-0.0114287	-0.0903332	-0.277718	0.297533	0.00645388	0.0580677	-0.0869456	-0.0732942	-0.00865467	0.1795	0.0943387	-0.0593853
PA0484	-0.0748779	0.0990705	0.11533	0.111376	0.332528	0.251378	-0.0845051	-0.0962	-0.0208623	0.153324	-0.256386	-0.154586	0.0714151	-0.222783	0.133936	-0.36279	0.0847831	0.243681	0.0115089	-0.304366	-0.042813	-0.0380437	0.1765	-0.0982118	0.090944	0.13226	-0.146524	0.349924	-0.122783	-0.0538132	-0.147527	-0.124929	0.121102	-0.263144	0.27737	-0.125545	0.0340641	-0.0584075	-0.136941	-0.101217	0.0641515	-0.140671	-0.0771138	-0.117712	-0.00946703	0.0896271	0.0617492	0.254165	-0.0843372
PA0485	-0.0131635	-0.132103	-0.0180539	0.317637	0.0925816	0.0401782	-0.0631906	-0.0175392	0.426895	-0.109732	0.208273	0.0176192	0.26738	0.186191	0.100324	-0.0862507	0.230617	-0.0445621	0.0180782	0.00824935	0.0579707	-0.201339	0.00092991	-0.0707237	-0.115158	-0.267952	-0.0552482	0.26636	0.00720719	0.103739	-0.262547	0.17437	0.0161431	0.219302	-0.242147	-0.0170169	-0.179015	-0.0137617	-0.261851	-0.295301	-0.112009	0.0163499	-0.0483017	-0.0342913	0.170041	0.0121061	0.278003	-0.187531	-0.0221627
PA0486	-0.0454109	0.133931	0.0643325	0.0373267	0.265559	-0.0613037	-0.127956	-0.00909646	-0.063785	-0.115727	-0.0200674	0.00598282	0.0573282	0.00102359	0.144231	-0.0561655	0.286576	-0.00870426	0.118245	0.170756	0.0464014	0.0623819	0.00856915	0.0945883	-0.168377	-0.0139298	0.0943457	-0.231497	-0.158486	-0.0996598	-0.289933	0.243871	-0.35637	0.233906	-0.03898	0.0273965	0.0277885	0.171403	0.0319319	0.0601419	-0.339203	-0.0895078	-0.263519	-0.0693669	0.0729179	0.208059	0.00647391	-0.0431463	0.170727
PA0487	-0.0922447	0.0705452	0.097449	0.0909554	-0.228236	-0.0418769	-0.0121656	0.0744057	0.0211036	0.0296682	-0.00280783	-0.010958	0.154815	0.0557029	0.00652483	-0.0988224	0.079338	0.0777235	0.102133	0.0145574	-0.0197069	-0.0765426	-0.012942	-0.035535	0.152885	-0.279566	-0.0930434	-0.319574	-0.0661838	0.0236141	0.0612751	0.142817	-0.17504	0.05075	-0.0842821	0.0954242	-0.0788705	0.207638	0.0840811	0.244261	0.324125	-0.0221345	-0.184153	0.113121	-0.150305	0.133895	-0.0479424	0.0679848	-0.0299742
PA0488	-0.208138	0.133383	-0.0755536	-0.0517979	-0.154097	-0.0541862	0.0239914	0.172955	0.0382433	0.112604	-0.0555882	0.0966978	-0.151869	0.127454	-0.145338	-0.227749	-0.156861	-0.0335918	0.0745086	-0.0895141	0.0360441	-0.134263	-0.0260587	-0.0256665	-0.225738	-0.142929	0.0760421	-0.25854	0.207935	0.2849	-0.088165	-0.0595236	0.249494	-0.0722627	0.0160874	0.00615894	-0.00469789	0.140203	0.300955	0.0288325	0.0328408	-0.135591	-0.00863067	0.244362	-0.0788042	-0.107403	0.149981	0.0340553	-0.0924262
PA0489	-0.144587	-0.0362523	-0.129739	0.0418953	-0.0729802	0.034994	-0.129265	0.0845974	0.172336	0.0968122	0.0760038	0.0397492	0.0240435	0.0809633	0.00975349	-0.124019	-0.029239	-0.0687198	0.092797	-0.292454	-0.0547404	0.00109938	-0.0652857	-0.0368004	-0.166677	-0.245139	-0.0986782	-0.243914	-0.0324468	0.132737	-0.0531439	-0.238504	0.018118	0.157848	-0.0927108	-0.155856	0.169376	0.0919604	0.0699074	-0.013439	0.191503	-0.0575953	-0.0620448	0.0372144	-0.119793	-0.0705174	0.0308896	-0.121522	-0.110249
PA0490	-0.138327	-0.054364	0.121074	-0.0784578	0.059999	0.0457347	0.0780827	0.159279	0.0854748	-0.211418	-0.0507354	0.329859	0.107458	-0.00223277	0.294095	-0.0991912	-0.177507	0.0619751	-0.0810136	-0.29515	0.151039	-0.0279399	0.0632396	0.0201936	0.119833	0.0421635	-0.162325	0.531106	-0.2358	-0.199668	-0.258873	-0.227779	0.0694831	-0.165189	-0.0482373	-0.217202	0.167808	-0.00057032	0.0932896	-0.138053	0.151867	-0.0264435	0.346876	-0.0674222	0.187461	0.0290676	0.0995169	-0.127385	-0.187646
PA0491	0.00564377	0.190788	-0.00433507	0.0591257	0.107652	-0.111757	-0.235994	0.057477	0.00311069	-0.087058	0.0447294	-0.0497864	-0.0643686	-0.0981952	-0.0155576	-0.121444	-0.165433	0.251672	0.00870819	-0.0106094	0.0449461	0.0874192	-0.1564	0.116694	-0.0601196	-0.382563	-0.153557	-0.174507	0.0265406	-0.148406	-0.261526	-0.0737517	0.040693	0.189983	-0.22049	0.113436	0.0101583	0.0894305	-0.0613379	0.334583	-0.127545	0.0102662	-0.028646	0.185081	-0.0713914	0.131643	-0.106597	-0.00268776	-0.13971
PA0492	-0.11104	0.195707	0.575103	-0.324919	0.0892766	-0.180764	-0.0653176	-0.0354797	-0.0134459	0.123355	-0.0210596	0.188952	-0.30621	-0.195255	0.258164	0.318948	-0.032871	0.0578019	0.259618	0.00016661	0.256524	-0.352592	-0.416845	-0.106078	0.222367	-0.266705	0.00014838	-0.0384464	-0.39364	0.0241442	-0.193021	-0.293928	-0.309618	0.228915	-0.467457	-0.170275	0.043188	0.0242751	-0.0782703	-0.0908615	0.0905257	-0.236463	-0.17048	-0.113029	-0.102653	-0.0975923	0.0985704	-0.0529487	0.15738
PA0493	-0.109155	0.0556896	0.604635	-0.34488	-0.102113	-0.0941944	0.0663409	-0.238334	0.167945	-0.0565581	-0.0419115	0.262247	-0.277517	-0.218213	0.242746	0.253015	-0.0586587	0.0781083	0.109959	-0.0296459	0.232116	-0.197046	-0.31342	-0.0604338	0.177596	-0.127333	-0.214312	-0.0952565	-0.245859	0.0469945	-0.0643995	-0.248822	-0.295702	0.193626	-0.452528	0.0786926	-0.0269965	0.0279009	-0.111164	-0.0732016	0.263864	-0.205733	-0.147055	-0.114926	-0.0103145	0.0764327	-0.108115	-0.064884	0.183463
PA0494	-0.118724	0.13913	0.370894	-0.293609	0.0622754	-0.11995	-0.119685	-0.293735	0.183223	-0.104627	-0.0471535	0.130629	-0.244506	-0.110042	0.269366	0.302194	-0.0463991	-0.106406	0.137423	-0.0219763	0.162733	-0.157612	-0.269567	0.0194666	0.038426	-0.215161	-0.0616153	-0.0416287	-0.247159	-0.105518	-0.266988	-0.222232	-0.161066	0.187513	-0.300378	0.116914	0.105186	0.106247	-0.13409	-0.181813	0.108242	-0.167144	-0.146875	-0.0826785	-0.0422044	-0.0521306	-0.121948	0.0622801	0.137044
PA0495	-0.132547	0.117334	0.260363	-0.172288	-0.127846	-0.106709	-0.0924579	-0.25959	0.142366	0.00340578	0.0331114	0.0187609	-0.0693461	-0.0869412	0.255361	0.193706	-0.0624858	-0.0923903	0.179478	-0.0996935	0.108832	-0.148451	-0.170174	-0.0698948	-0.044039	-0.278663	-0.0549375	-0.109244	-0.172225	0.127861	-0.17306	-0.00316083	-0.144228	0.181971	-0.237563	-0.0550574	0.233408	0.0910134	-0.195312	-0.148673	0.201186	-0.118372	-0.233564	-0.0830628	0.0302557	0.156319	0.051284	-0.0190371	0.0526246
PA0496	-0.165482	0.0698562	0.0579248	-0.185259	-0.037483	-0.0194831	-0.122718	0.00407575	0.101138	-0.0617745	-0.0300898	0.00050596	-0.118511	-0.00062291	0.175901	0.266472	-0.0494564	-0.136832	0.109527	-0.121113	-0.0198561	-0.205725	-0.0737793	-0.062893	-0.217865	-0.0236893	-0.0308429	0.0688296	-0.130469	0.0158708	-0.279126	-0.074885	0.071744	0.277121	-0.120494	-0.0939477	0.175205	0.0470573	-0.079833	-0.125735	-0.0774878	-0.0893756	-0.116409	-0.084292	0.118508	-0.034753	-0.134429	-0.0533899	0.0175391
PA0497	-0.0501363	0.0716891	-0.0656231	-0.108034	-0.161483	-0.00772122	-0.141045	0.140723	0.128512	-0.194039	-0.0022999	-0.0336521	-0.00664975	-0.132788	-0.0168948	0.1922	0.00103097	0.0154943	0.165422	-0.142293	0.063801	0.0297336	0.158166	-0.026502	-0.252338	0.162085	-0.426261	0.257367	-0.216893	-0.123314	-0.0935167	-0.0607323	0.247904	0.141737	0.0130134	-0.0389622	-0.128474	-0.169095	-0.0415633	-0.0908387	-0.122662	0.04975	0.154607	-0.325158	0.174166	-0.0972066	-0.264929	-0.0214073	-0.0155757
PA0498	-0.143509	0.126358	0.128998	-0.191785	-0.60667	-0.116799	-0.229395	0.248955	-0.0940349	-0.202488	0.00910623	-0.120309	-0.181084	-0.337859	-0.181764	0.139059	-0.277603	0.0190923	0.0621524	-0.124278	0.303953	-0.0700178	0.160171	-0.149345	-0.230364	-0.0949333	-0.441104	-0.0758147	-0.166872	-0.0642241	0.011968	0.0169604	0.26002	0.150786	0.00084063	-0.146838	-0.395807	-0.177739	0.193745	-0.130557	-0.0565607	0.00487658	0.292264	-0.35051	0.119621	0.258348	-0.288657	-0.135558	0.166866
PA0499	-0.10179	0.086135	-0.0376497	-0.127704	-0.0964149	-0.0647506	-0.168183	0.121278	-0.0416452	-0.060157	-0.0659354	0.0395549	-0.0719341	-0.172572	-0.107624	0.0419183	-0.0324815	0.0739452	0.133298	-0.286075	0.23309	0.0488024	-0.0289702	-0.0432107	-0.265558	-0.0843897	-0.387507	-0.349523	-0.0802849	-0.0121003	0.00636294	-0.062288	0.279179	0.235635	-0.117845	-0.107628	-0.160877	-0.0741584	0.0469215	0.0562996	-0.108349	0.0257939	0.246679	-0.108738	-0.00798698	0.104062	-0.169421	-0.0507848	0.217561
PA0500	0.0446054	-0.0441557	0.15466	-0.20783	0.25371	-0.0039147	-0.0929405	-0.0864681	0.32651	-0.150858	-0.0928307	0.0564502	-0.0233057	0.00591589	0.0652531	-0.0251651	0.137213	0.0668896	-0.0583018	0.102116	-0.188104	0.125001	0.0612128	-0.0164728	-0.0782548	-0.0634412	0.0961407	0.37155	0.0924477	0.0642738	0.195331	0.253502	0.0183884	0.15209	-0.232649	-0.112344	-0.135078	-0.322747	-0.0853035	-0.126505	0.310474	0.0700868	0.161866	-0.150957	-0.165086	-0.0158264	0.0725551	0.00595713	0.0158612
PA0501	-0.104357	0.0423723	0.245676	-0.062139	0.316846	-0.118862	0.0379401	-0.00489679	0.0547059	0.0347144	-0.105681	0.232519	-0.00147422	0.101232	0.0548113	0.0879897	0.244499	0.0497856	0.0119387	0.134971	-0.0292212	0.133081	-0.0231182	-0.0125709	0.0316632	-0.321912	-0.0428001	0.27962	0.0944093	-0.325406	0.0671873	0.138561	0.135472	-0.0446921	-0.0755399	-0.0344708	-0.105716	0.0989586	-0.128633	-0.0965253	0.338748	0.00686728	-0.176981	-0.106945	0.0083622	-0.0894632	-0.020356	0.0126266	0.0596361
PA0502	-0.149248	0.117586	0.232846	0.0239216	0.227286	-0.125903	-0.0113455	-0.0469963	0.201118	0.0532208	-0.186935	0.229576	-0.145001	0.0508793	0.0628238	0.0936676	0.189704	-0.0381717	0.0693687	0.125573	0.071842	0.177917	0.101726	-0.0921838	-0.156399	-0.207015	0.163196	-0.182184	0.274272	-0.127481	-0.0932793	0.285018	0.136366	-0.10255	0.184537	-0.160756	-0.116301	0.0880048	-0.040662	-0.160296	0.207859	-0.0239467	-0.211361	-0.0633243	0.00682062	-0.0352906	0.0806454	-0.0452226	0.184553
PA0503	-0.0555092	0.0130722	0.172908	-0.0887522	0.479574	-0.107367	0.0132405	0.0327207	0.208893	0.0435659	-0.213608	0.0777337	-0.0987214	0.0779521	-0.00489812	0.0373418	0.241418	-0.0127566	0.00405293	-0.014526	0.00486352	0.146658	0.149842	-0.108757	-0.0143262	-0.22809	-0.045912	0.224475	0.158432	-0.165875	-0.00366564	0.185688	0.0556735	0.0391558	-0.00377066	-0.0739291	-0.092653	0.107173	-0.223376	-0.167106	0.14821	0.0894305	-0.183116	-0.0680893	0.0674921	-0.0837351	0.0514322	-0.0790952	0.0237536
PA0504	0.0217972	0.018765	0.263182	-0.304919	-0.00786975	-0.116105	-0.109839	0.23515	0.0527414	0.0428107	-0.286424	0.031464	-0.0763682	0.208566	-0.0230645	0.11452	0.274168	-0.0162027	0.142142	0.0445221	-0.286936	0.019341	0.0603376	-0.318408	-0.0981867	-0.0202996	-0.0196816	0.0342823	0.193798	-0.170238	0.1915	0.106348	0.236573	0.0491694	-0.00304324	-0.0421499	-0.356047	0.0765861	-0.146191	-0.11181	0.147473	0.156745	-0.184529	0.0410066	0.0478659	-0.247143	0.118276	-0.106764	-0.00742981
PA0505	-0.0358824	0.0360579	0.151062	0.0946222	0.832295	0.329341	0.0540452	0.12946	-0.255181	0.117848	0.0267728	-0.186238	-0.0653106	0.0555196	0.0576912	-0.146517	-0.0461197	0.0265537	-0.0952637	0.115068	-0.038364	-0.00713803	-0.232962	-0.0736077	-0.11415	0.182435	0.0608	0.173299	-0.564725	0.30871	0.129692	-0.0928322	0.362703	-0.190964	0.166282	0.0590401	-0.497558	-0.14123	0.125966	-0.389879	-0.191598	0.0866588	-0.158844	0.371888	-0.289671	0.00428584	0.088596	0.218816	0.0546461
PA0506	0.0739423	-0.0340684	0.230673	0.0261123	0.131529	0.226513	-0.082852	-0.106335	-0.0659285	-0.131537	0.118141	0.140656	0.049241	-0.0369189	0.112067	0.00235988	0.0445917	0.0143003	-0.00196677	-0.0274968	0.201061	-0.0813498	-0.138677	-0.0003237	-0.0186635	-0.102837	0.194025	-0.16962	-0.140803	-0.0297948	-0.0810568	-0.0190805	0.0555218	-0.0288845	0.116924	-0.112484	0.134258	-0.078198	-0.140799	-0.0263558	0.0342764	0.104074	-0.103581	-0.123351	0.013659	-0.0575056	0.116145	0.211765	-0.0433755
PA0507	-0.0653165	-0.00289309	-0.17762	-0.132024	0.133184	0.175984	-0.1057	-0.0393617	0.084989	-0.14197	0.115431	-0.213133	0.0908348	0.0951828	-0.0766841	-0.0764897	0.0410268	0.0681725	-0.00100216	-0.0672725	-0.060768	-0.0579137	-0.0659984	-0.0246312	0.00666632	-0.15479	-0.232347	0.214841	-0.0103395	0.115381	-0.141936	0.0251342	0.137118	0.00830394	0.0854419	-0.0596375	0.0129956	0.0346026	-0.0695506	-0.128036	-0.0376696	0.13469	-0.0144696	0.0311637	-0.0219897	-0.0938688	-0.00584686	-0.0471057	0.0241447
PA0508	0.0620983	-0.199081	0.112987	0.0172123	-0.223474	0.042923	-0.0969098	-0.241619	-0.0953579	-0.160073	0.127807	-0.20897	0.139408	0.0764324	0.129985	-0.078848	-0.158955	0.00207735	-0.0366652	-0.00707846	0.132491	-0.220873	-0.130992	0.12025	0.139882	-0.202369	-0.147164	0.0532694	-0.191499	-0.122293	-0.0905896	0.094121	-0.0143077	0.00759567	0.159543	-0.0541938	0.0900148	-0.173876	-0.0728938	0.0709157	0.0260814	-0.00625223	-0.0687321	-0.0476024	-0.0341302	-0.075296	-0.0217445	-0.0523759	0.00500709
PA0509	-0.0323069	0.082249	-0.37086	0.16963	-0.150816	-0.0283274	-0.185966	0.261499	0.239286	-0.38839	0.176499	0.0250498	0.0412096	0.122173	-0.255715	0.536542	-0.445041	-0.363621	0.242298	-0.0748266	0.214785	-0.211799	-0.0972047	-0.235245	0.16143	-0.129947	0.132368	-0.34678	-0.188769	0.332874	0.00679403	-0.718485	-0.0991776	-0.117404	-0.191255	0.392932	0.0609551	0.392615	-0.0300099	-0.378786	-0.279234	0.249565	-0.0659739	-0.263324	-0.240573	0.371823	0.146299	0.42628	-0.256969
PA0510	-0.0787675	0.163235	-0.496657	0.229612	-0.175085	-0.175297	-0.178841	0.300739	-0.084128	-0.367366	0.0820463	0.107932	0.0198677	0.0875913	-0.146734	0.500091	-0.31459	-0.368975	0.140057	-0.0989632	0.302167	-0.308281	-0.180954	-0.151078	0.0510748	-0.216011	-0.0670883	0.0365555	-0.15117	0.312604	-0.365559	-0.61932	-0.161712	-0.1728	-0.25229	0.38501	0.133421	0.465149	-0.0416537	-0.487803	-0.0515435	0.252839	-0.130125	-0.328045	-0.0521	0.346435	0.0776166	0.675535	-0.11912
PA0511	0.0146379	0.12512	-0.471341	0.153527	-0.335571	-0.0461655	-0.234135	0.280331	0.035809	-0.380721	0.0209654	0.0513436	0.0173594	0.0763135	-0.125967	0.438459	-0.37328	-0.330647	0.181752	-0.0908846	0.213262	-0.149576	-0.187229	-0.19978	0.175105	-0.161742	0.152822	-0.306268	-0.204838	0.320833	-0.129223	-0.583285	-0.135102	-0.0925132	-0.197075	0.289349	0.0969261	0.238073	-0.100278	-0.342973	-0.155608	0.302018	0.0207018	-0.294328	-0.173459	0.314245	0.126621	0.552095	-0.308733
PA0512	0.0270084	0.104947	-0.588365	0.165767	-0.271693	0.0557647	-0.180506	0.431178	0.0997076	-0.359665	0.189973	0.0302126	-0.0562056	0.115071	-0.0478815	0.491242	-0.444561	-0.476116	0.0306615	-0.0047035	0.294961	-0.26911	-0.243932	-0.141837	0.164378	-0.12409	-0.0531089	-0.114809	-0.24018	0.323178	-0.133351	-0.672989	-0.141276	-0.173493	-0.361652	0.351292	0.0963552	0.308335	-0.0570942	-0.488301	-0.148064	0.275139	-0.113478	-0.44003	-0.0540138	0.325406	0.181706	0.57688	-0.37726
PA0513	0.104547	0.112107	-0.610006	0.141327	-0.265138	0.0707102	-0.169489	0.449673	0.0649362	-0.394128	0.156871	-0.0250458	0.0374132	0.257677	-0.116059	0.414793	-0.395353	-0.377407	0.149093	-0.0302028	0.247324	-0.26771	-0.183874	-0.178348	0.00746291	-0.156524	0.124259	-0.0903598	-0.0865099	0.285376	-0.146505	-0.597927	-0.222348	-0.119655	-0.385034	0.28252	0.106821	0.295079	-0.0630639	-0.513232	-0.15569	0.246612	-0.0307813	-0.308312	-0.195888	0.297776	0.140932	0.566872	-0.25664
PA0514	-0.00920607	0.161776	-0.481528	0.102368	-0.242469	0.0541352	-0.18922	0.382263	-0.0388489	-0.344027	0.0729157	0.0826249	-0.0488981	0.165908	-0.0862323	0.392533	-0.288564	-0.300322	0.140522	-0.10017	0.26862	-0.122063	-0.266002	-0.109436	0.11253	-0.225893	0.0941744	-0.0195064	-0.0967654	0.296846	-0.19281	-0.543209	-0.144127	-0.191481	-0.303794	0.233498	0.0904415	0.213666	-0.158704	-0.383374	-0.0754627	0.343858	0.033674	-0.247203	-0.242596	0.25921	0.0192656	0.587494	-0.211835
PA0515	0.0870011	0.204879	-0.514802	0.19958	-0.28654	-0.0403241	-0.180903	0.284366	0.0163629	-0.413866	0.186731	0.0209611	-0.0813074	0.0709392	-0.0577485	0.556984	-0.388465	-0.196318	0.155975	-0.149892	0.400206	-0.0997684	-0.135215	-0.215897	0.278312	-0.148507	0.124574	-0.296323	-0.273015	0.449094	-0.353739	-0.637165	-0.151215	-0.205685	-0.350753	0.307503	0.0460728	0.292823	-0.106411	-0.270677	-0.290983	0.503226	0.0281751	-0.256446	-0.194196	0.410709	0.0193757	0.437789	-0.30516
PA0516	0.0572829	0.099645	-0.464517	0.140124	-0.359411	0.00546453	-0.203414	0.315494	-0.0154578	-0.341605	0.0213546	0.044158	0.0787977	0.214572	-0.0401714	0.441288	-0.287316	-0.259544	0.261572	-0.0937928	0.260617	-0.14221	-0.208644	-0.200182	0.128309	-0.221938	0.184317	-0.289266	-0.105496	0.292996	-0.180572	-0.522866	-0.158068	-0.144333	-0.294244	0.322124	0.15248	0.279968	-0.110757	-0.346531	-0.252245	0.383666	-0.0407571	-0.315373	-0.29118	0.279668	0.161675	0.502308	-0.310417
PA0517	0.0152087	0.0716126	-0.506848	0.1013	-0.139784	0.0520958	-0.13306	0.375381	-0.104598	-0.43413	0.0673402	-0.0270656	-0.0259572	0.132516	-0.014886	0.305955	-0.388892	-0.13455	0.157058	-0.0488446	0.462145	-0.0913833	-0.418294	-0.203995	0.176421	-0.236309	0.194045	0.0877617	-0.13635	0.364562	-0.412394	-0.427903	-0.245378	-0.171946	-0.403633	0.345245	0.138127	0.194422	-0.143397	-0.403067	-0.0304836	0.374227	-0.0449515	-0.238321	-0.225442	0.327108	0.104815	0.48434	-0.270549
PA0518	-0.0244905	0.117426	-0.511408	0.0855064	-0.252075	-0.118396	-0.0798152	0.236335	-0.189995	-0.524104	0.0133125	0.0842238	-0.0537539	0.206365	-0.0255447	0.403716	-0.338626	-0.150762	0.193587	-0.0979909	0.393138	-0.137711	-0.286941	-0.139533	0.240797	-0.119285	0.12093	0.208969	-0.241119	0.431207	-0.213302	-0.610363	-0.22235	-0.172538	-0.328268	0.414803	0.147104	0.196466	-0.0750111	-0.325612	-0.0603913	0.413992	-0.0387486	-0.316058	-0.249769	0.278295	0.0665477	0.499141	-0.30017
PA0519	-0.0456101	0.132058	-0.671496	0.0899248	-0.120912	-0.118795	-0.0278039	0.436083	-0.144728	-0.564464	-0.041425	-0.148404	-0.0653648	0.28863	0.0864548	0.33649	-0.460513	-0.104459	0.118561	-0.193239	0.463158	-0.169186	-0.275679	-0.120444	0.106483	-0.119409	0.247098	-0.0939289	-0.265614	0.690848	-0.217988	-0.589701	-0.171514	-0.118194	-0.369431	0.433519	0.13028	0.119783	-0.0914797	-0.320519	-0.145148	0.524487	-0.0611167	-0.296461	-0.33322	0.227575	0.20167	0.38204	-0.420035
PA0520	-0.239951	0.00616112	-0.266864	0.136076	-0.157525	0.0260092	-0.0384277	0.254881	-0.0418102	-0.281687	-0.101723	0.0899098	0.0493257	0.101874	-0.148714	0.511622	-0.144829	-0.209866	0.00615639	-0.0171913	0.126985	-0.318267	0.12926	-0.124068	0.101197	0.109702	0.0904706	-0.186451	-0.175711	0.114584	0.00340678	-0.291292	-0.0324421	-0.197116	-0.213523	0.0531294	0.0103243	0.0700926	0.0532898	-0.222919	-0.127135	0.149397	-0.0539019	-0.165432	-0.0419899	0.367884	0.0640784	0.500389	-0.177244
PA0521	-0.20494	0.0622026	-0.348049	0.0323697	-0.375445	0.195523	-0.238715	0.393027	0.131356	-0.463966	0.10152	0.127224	-0.049589	0.0284762	-0.258506	0.67479	-0.230472	-0.494051	0.0275138	0.00589639	0.225611	-0.287662	0.17359	-0.0804792	0.214784	0.0725715	0.118978	0.0409562	-0.316343	0.149381	0.0454736	-0.414831	-0.231401	0.00331795	-0.454432	0.0668671	0.0436366	0.0527902	-0.117971	-0.223915	-0.37053	0.186328	0.0565614	-0.198549	-0.0131624	0.546102	0.109504	0.498548	-0.157935
PA0522	-0.0851229	0.0634131	-0.336075	-0.116796	-0.0972998	0.0154831	-0.18819	0.239851	0.00859302	-0.33602	0.0152818	0.155611	-0.177589	0.176104	-0.164001	0.323074	-0.0973104	-0.193813	0.100146	-0.12654	6.745e-05	-0.223305	0.121596	-0.141021	-0.0668781	0.140485	0.0117019	0.296533	-0.165514	0.00137922	0.18576	-0.175331	0.0350826	0.047022	-0.240562	0.0139502	0.110684	0.0607548	-0.0376394	-0.0830172	-0.33607	0.0387669	0.0976763	-0.032301	0.0420347	0.267976	-0.00356723	0.199319	-0.0683471
PA0523	-0.181185	0.207375	-0.484074	0.21029	-0.371151	0.0111454	-0.100792	0.400482	-0.124976	-0.553527	-0.177636	0.187621	-0.0277686	0.205819	-0.272011	0.692809	-0.426784	-0.591942	-0.167187	-0.317151	0.337821	-0.181202	0.0118741	-0.0471273	0.199451	-0.0922118	0.372252	-0.280955	-0.639115	0.531387	0.0130643	-0.795896	-0.106535	0.0805823	-0.604811	0.192744	0.125474	0.0273848	-0.0308829	-0.361401	-0.168043	0.462138	0.0521481	-0.214757	-0.217077	0.341116	0.210929	0.723244	-0.334702
PA0524	-0.30261	0.152297	-0.490553	0.241633	-0.448443	-0.00798672	-0.168072	0.470152	0.0308305	-0.726089	-0.00338938	0.180134	-0.0730054	0.125704	-0.409455	0.896963	-0.468899	-0.651459	-0.286183	-0.353706	0.47517	-0.153563	0.0106716	-0.146972	0.209664	-0.0284717	0.268243	-0.0403851	-0.593605	0.759243	-0.186815	-0.785532	-0.257491	0.0622579	-0.850858	0.232198	0.249703	0.0171506	-0.0226702	-0.610733	-0.186248	0.376475	-0.0533	-0.199718	-0.123678	0.625288	0.408144	0.888571	-0.309452
PA0525	-0.313126	0.144043	-0.227731	0.249269	-0.283664	-0.0461941	-0.141573	0.351291	-0.139239	-0.395593	-0.00470132	0.243516	-0.0612123	0.185257	-0.281867	0.626585	-0.227074	-0.542933	-0.0589908	-0.227804	0.153017	-0.278923	-0.0554368	-0.0857819	0.130509	-0.06535	0.0902027	-0.192964	-0.270669	0.31872	0.0339663	-0.627101	-0.340384	0.0329917	-0.369993	0.107252	0.197216	0.0759821	-0.0502866	-0.338538	-0.0716061	0.103792	-0.162952	-0.142925	-0.0443605	0.335113	0.134412	0.633065	-0.241848
PA0526	-0.121584	0.164857	-0.417566	0.0428615	-0.12774	0.028938	-0.141801	0.487707	0.00088542	-0.543461	0.100205	0.0338318	-0.1862	0.0560802	-0.0976186	0.491581	-0.220206	-0.170349	0.152107	0.0904461	0.263009	-0.189521	-0.0100261	-0.212912	0.177103	0.0737267	-0.0388604	0.466714	-0.361293	0.702152	-0.409076	-0.454222	0.00102692	-0.284545	-0.382144	0.241202	0.135866	-0.0583859	0.175528	-0.0765197	-0.120834	0.430212	-0.273055	-0.123095	0.0266006	0.0312274	0.155893	0.377805	-0.131439
PA0527	0.323711	0.0980178	-0.385058	0.0733086	0.012453	0.130301	0.0563658	0.232265	-0.0640047	-0.261206	0.0604216	-0.312345	-0.0810338	0.0274615	0.38439	0.1217	-0.01676	0.381863	0.594058	0.201581	0.339635	-0.151173	-0.0727691	-0.192413	0.0942421	-0.0940231	0.153729	0.0460533	0.0288044	0.430621	-0.56369	0.155134	-0.506428	-0.0820591	-0.221723	-0.0858554	-0.0141958	-0.165355	-0.00705429	0.309054	-0.239097	0.435066	-0.0891974	-0.162191	-0.201234	-0.167968	-0.10407	-0.26601	0.0764004
PA0528	-0.0347758	0.0778714	0.0318171	-0.181402	0.257183	-0.132769	-0.195892	0.0889262	-0.09524	-0.0794874	-0.106983	0.119457	-0.137304	-0.0193793	0.00127121	-0.196537	-0.0279517	0.0933606	0.195044	-0.0139229	-0.151691	0.00173447	-0.217971	0.101374	0.0121668	-0.282267	-0.346189	0.0742166	-0.221303	-0.371681	0.138638	-0.101796	0.0955649	0.0949211	-0.0684406	0.0349449	0.0149239	-0.0541529	-0.0909391	0.200492	0.0402367	0.125657	0.0817606	-0.0903401	-0.0884791	-0.146017	-0.151968	0.331553	0.104172
PA0529	-0.183963	0.0102117	0.237265	0.0587032	0.219388	0.0135443	0.0601518	0.125671	-0.0097717	-0.202969	0.357577	-0.217425	0.00385294	0.0555229	0.0035953	-0.0151659	-0.193556	0.144026	0.144533	-0.241519	0.184075	0.0155294	-0.0528646	-0.00943963	0.196526	-0.0214323	0.00485275	0.0722531	-0.396361	-0.0600275	0.133186	-0.00594844	0.00707816	-0.0350459	-0.224174	-0.0652063	-0.294503	-0.0764134	-0.11205	-0.0975295	-0.385104	-0.0877269	-0.191734	0.179315	-0.0946954	-0.0426281	-0.0956701	0.0718723	-0.142844
PA0530	-0.133376	-0.0556499	0.21603	0.0843475	-0.16576	-0.149364	-0.216063	0.0853201	0.0940361	-0.135127	0.119504	0.0442591	0.115799	0.286653	-0.0299076	-0.0802584	-0.0412238	-0.0898051	0.355484	-0.393658	-0.0216739	-0.04712	-0.180997	-0.219467	0.00429383	0.0781297	-0.0899227	0.43613	-0.0777715	0.0130922	0.0338993	-0.058845	0.0697651	0.109061	-0.189297	-0.167887	-0.0412456	-0.151791	-0.117779	-0.256652	-0.0727622	-0.0368597	-0.153754	0.0201383	-0.0440298	-0.0220571	0.0833679	0.178577	-0.155972
PA0531	-0.13111	0.0460825	0.206204	-0.0491196	0.180327	-0.133397	-0.104824	0.141675	0.13499	-0.0804553	0.203213	-0.0340015	-0.00447705	0.116477	0.0952365	-0.0496841	-0.0742207	-0.0349627	0.0975395	-0.267967	0.0401261	-0.216236	-0.0536624	-0.0756422	0.133078	0.088745	-0.0590837	-0.369114	-0.228251	-0.0661439	0.0741993	-0.136604	0.0965692	0.0312679	-0.329039	-0.152804	-0.147783	-0.0468677	-0.125534	-0.0990471	-0.426167	-0.0191328	-0.00203653	0.145538	-0.00939991	0.0969301	-0.0549263	0.101872	-0.273326
PA0532	0.146825	0.149254	-0.153928	0.106601	0.0596679	-0.0209862	-0.0180811	-0.244374	-0.0362548	-0.311289	0.0894228	-0.331093	-0.0527992	0.0591286	-0.00769828	-0.336642	-0.215657	0.219312	-0.23857	-0.453926	0.209953	0.0971563	-0.273691	-0.11037	-0.14816	-0.165918	-0.344766	-0.465619	-0.396087	0.0373715	-0.309623	-0.0948654	0.00651054	0.176215	-0.506758	-0.0804815	-0.272853	0.0369675	-0.125729	-0.0210869	0.252367	-0.228571	-0.00674726	0.206866	0.0766739	-0.0565989	-0.00804156	0.0527053	0.0566178
PA0533	0.0372761	-0.113491	0.149791	-0.0900223	-0.229896	-0.231671	-0.17303	-0.0285031	0.114285	-0.00560207	-0.146878	0.10734	-0.0319829	-0.360642	0.0999039	-0.0221535	0.124806	-0.0636616	0.148846	-0.00875912	-0.25786	0.0040605	0.014284	0.0870547	0.143596	-0.24004	0.115029	-0.00680935	-0.0231695	-0.126561	-0.199054	-0.0599826	-0.0486636	0.106315	-0.00619498	0.0738596	-0.0426235	0.0826003	0.0855122	0.331778	-0.20607	-0.040783	0.133314	0.301368	-0.073187	0.282653	0.0343603	0.0854653	-0.0952511
PA0534	-0.515053	-0.338163	-0.53119	-0.113995	0.203769	0.210203	0.162694	-0.119374	-0.302048	0.0560892	0.0659365	0.0400183	-0.275417	0.316314	-0.071286	-0.148337	-0.230443	-0.0823769	0.0817879	-0.177208	0.336002	0.276223	0.0787363	-0.0539302	0.0332509	0.237626	0.111698	-0.0254181	-0.0936966	0.113022	-0.252615	0.0754218	0.0415029	0.0279359	-0.139774	-0.366769	0.0565584	0.0361067	0.106752	0.245461	-0.0643971	0.279987	-0.278612	0.062721	-0.0657785	-0.220169	0.0530262	-0.0207924	-0.267107
PA0535	-0.423327	-0.512024	-0.244948	-0.206413	0.127648	0.0344995	0.0763931	0.00353221	-0.0949458	0.00796013	-0.0543559	0.0926396	-0.290729	0.0439568	0.0202887	-0.29843	-0.268194	-0.194903	0.138709	-0.146763	0.314247	0.189642	0.0292469	0.0485812	0.167644	-0.120393	0.0217746	-0.436669	-0.194895	-0.0943967	-0.247301	0.208312	0.102176	-0.00315904	0.123437	-0.229471	0.159226	-0.0477177	0.154929	0.256649	-0.053052	0.0537225	-0.239161	0.149393	0.0298292	-0.0130391	0.121287	-0.1748	-0.0802705
PA0536	-0.212432	0.0543861	-0.036162	-0.157379	0.327663	-0.0850087	0.00415829	0.0678827	0.0621356	-0.062768	0.0915684	0.00736076	0.145989	0.107435	-0.0166775	0.0382593	-0.0790554	-0.13288	0.120692	0.0805612	-0.0333124	0.108436	0.133452	-0.0177188	0.331805	-0.0495409	-0.0256608	-0.102088	-0.0179817	-0.110182	0.101808	0.0318373	0.0820677	-0.193379	0.126857	-0.0137661	0.3586	0.031202	0.0600287	-0.0106427	0.0669537	0.07977	-0.10148	-0.070308	-0.0502259	0.0232276	0.0606027	-0.0483936	0.0451397
PA0537	-0.165034	0.244968	-0.0479174	-0.103796	0.403513	-0.0243859	0.230732	-0.0151145	-0.0779048	-0.0758963	0.0384384	0.0069079	0.147161	0.211186	0.0680287	-0.088345	-0.162802	0.065946	-0.0933948	0.0284211	0.135531	0.127295	-0.00027335	0.0251744	0.281842	-0.128388	-0.0170119	-0.0471158	0.00778437	-0.271548	0.136024	0.0603216	0.014435	-0.231347	0.109348	-0.0594498	0.0677695	0.00585668	0.0636267	-0.103652	0.238574	-0.109365	0.00134655	-0.205001	-0.0869103	0.0344227	-0.0383589	-0.0589647	-0.112748
PA0538	-0.017597	0.0860194	0.162129	0.0502529	-0.0572054	-0.236255	0.192796	-0.0254297	-0.00770118	-0.0726069	0.0607719	0.0669384	0.0447135	0.229769	0.0546939	-0.00648119	0.0133507	-0.0718301	-0.120099	-0.0676613	0.184185	-0.245175	-0.0602647	0.146618	0.0437809	0.154207	-0.0872409	0.634808	0.198101	-0.135591	-0.215785	0.100655	-0.00473267	-0.0628832	-0.0152207	-0.0429908	0.0546295	-0.11861	-0.0634523	-0.188369	-0.171327	-0.0507167	0.0134249	0.00091554	0.0298312	0.177746	0.0159878	0.0026727	0.0686136
PA0539	-0.0242299	0.0642667	-0.00075667	-0.097361	-0.0515845	0.060557	-0.077516	0.162201	0.176188	-0.119702	-0.00831361	-0.0125154	-0.273448	0.124278	0.0277083	-0.0466595	-0.00621145	0.0918272	0.0805412	-0.356727	0.0539395	-0.0837427	-0.134106	-0.165604	-0.0786965	0.0700414	-0.179051	0.580846	-0.097461	-0.0784429	-0.0274251	-0.0380971	0.0504106	0.0939865	-0.13768	-0.0986659	0.109843	-0.109279	-0.18914	0.039608	-0.219385	-0.0842185	-0.148866	-0.00108151	0.187913	0.153	0.0231928	-0.0765594	-0.0610457
PA0540	-0.0470438	-0.230788	0.0884267	-0.131756	-0.131284	-0.0365533	-0.0327284	0.0461415	0.102948	0.0295696	-0.0908051	-0.189299	-0.0233474	-0.23951	0.0955064	-0.225664	-0.229586	-0.13562	-0.0349873	-0.293719	0.200102	-0.160702	0.186702	-0.107832	0.0827029	-0.0752024	-0.263917	0.220533	0.0393771	-0.00624409	-0.130805	0.0441913	-0.0732027	0.0896467	0.171628	-0.148962	0.12946	-0.0969628	0.00191271	0.141795	-0.00119935	-0.110601	0.0633505	0.0562717	0.344436	0.1306	0.163672	-0.351425	0.014593
PA0541	0.161509	-0.309449	-0.529221	0.10612	-0.337067	0.0456463	0.0121956	-0.240108	-0.0266883	0.324822	0.0752867	0.0252497	-0.0498278	-0.0680638	0.0896735	0.0971686	-0.415837	-0.157637	0.123048	0.0494423	0.304564	0.0970489	-0.142527	0.192173	0.407818	0.0577045	-0.173835	-0.303506	-0.0944824	0.0461986	-0.202838	-0.186367	0.265967	0.0222231	0.0894748	0.0635588	0.0306872	-0.135972	0.263278	0.120758	0.0742261	0.209748	0.0953796	0.00402771	0.0359188	0.233976	-0.0106694	-0.0034265	0.12993
PA0542	0.0520969	0.0715577	-0.054252	0.0813585	-0.0856883	-0.0363428	0.123904	-0.229075	-0.0300702	-0.101486	0.0134196	0.114844	-0.0729417	0.138136	0.216933	0.17067	0.0354048	0.232432	0.223341	0.149737	0.08771	-0.0741165	-0.26013	-0.0292521	0.349803	-0.00761576	-0.158554	-0.385886	0.0558447	0.0566132	-0.153987	0.0729943	-0.231396	-0.001758	0.0094993	-0.0527927	-0.0346293	-0.0790936	0.120373	0.42977	0.179426	0.0217119	-0.250296	-0.289045	-0.163715	0.126889	-0.138842	0.0291235	0.0486474
PA0543	-0.231884	0.0201591	0.075117	0.0669936	0.0305185	-0.0867355	-0.0251119	0.140619	0.0600796	-0.0297277	-0.0490345	0.244743	-0.0216472	0.0155851	0.143617	-0.0764082	0.045066	0.158156	-0.0102415	-0.197645	0.0497835	-0.127005	0.161271	-0.102863	-0.0836324	0.160294	0.102438	0.0431413	0.0230307	-0.263257	0.0227775	-0.232599	0.18832	-0.0711044	0.112827	-0.164993	0.140428	0.090231	0.107654	-0.215562	0.129553	-0.238464	-0.191658	0.24604	0.0099154	-0.0730931	0.00338908	0.104328	-0.12564
PA0544	0.0320956	0.00785183	0.0027982	0.0793227	-0.397708	-0.111155	-0.0630759	-0.114726	0.0708275	0.0138071	-0.0336685	-0.0443263	0.071138	0.0501508	-0.0289788	-0.0855945	0.00324187	0.00073019	0.168308	-0.0767836	-0.105204	-0.00261844	-0.0262432	0.038256	-0.191415	-0.11385	-0.131878	-0.241357	-0.0682511	0.15504	-0.1132	0.0125753	0.0238806	0.00042031	0.0141542	0.105221	-0.021484	0.0720954	0.244463	0.14778	0.15529	0.0923785	-0.0358613	-0.00023521	-0.120183	0.0582335	0.031616	-0.0878725	-0.0455364
PA0545	0.00771641	-0.0699119	-0.1767	-0.144112	0.137961	-0.156543	-0.24733	0.148819	-0.178927	-0.165578	0.202695	-0.0742134	-0.141642	-0.12761	0.2461	-0.156459	-0.0301267	0.114264	0.247293	0.074466	0.0374935	-0.232142	-0.311912	-0.0302198	-0.0979098	0.170176	-0.124339	0.279945	0.0880159	-0.141041	-0.199957	-0.0639822	-0.0558425	-0.138421	-0.0917076	-0.00028135	0.0822216	-0.196851	0.0228894	0.0835069	-0.12028	0.137091	-0.173632	0.134122	0.165739	-0.0896754	-0.0645657	0.119261	-0.159273
PA0546	0.0914478	0.0631351	-0.167014	-0.0767372	-0.0573877	-0.132817	0.0201542	0.110347	-0.0541695	0.0373448	-0.0174484	0.164094	0.092428	-0.0627366	-0.0478894	0.0255943	0.0304437	-0.0701534	-0.192222	0.0520968	-0.0556372	-0.140447	0.0565126	-0.169945	0.34122	-0.0234876	0.368578	-0.256313	0.0404139	0.158902	0.153128	0.124568	-0.00758487	0.0844204	0.0406366	-0.107475	0.11553	-0.162206	-0.0429007	-0.0795095	0.13186	-0.0106806	0.071781	-0.312354	-0.127549	0.085497	-0.0260077	0.14248	0.14425
PA0547	0.15755	0.0250323	0.127347	0.144748	-0.368399	-0.176888	0.122325	0.137746	-0.0209918	0.195545	0.0956689	0.165623	-0.0514261	0.0619627	-0.0802613	-0.0440941	0.178281	-0.299515	-0.117128	0.0182131	-0.1463	-0.211624	0.0634167	-0.127951	0.298141	0.00729127	0.212535	0.0611762	-0.144682	-0.0230524	0.163768	-0.0767165	-0.0628764	-0.0891379	-0.0781805	0.0256188	0.07169	-0.0161491	-0.0225168	-0.196006	0.0221142	-0.1941	-0.0397736	-0.359938	0.173855	0.0830174	-0.00409843	0.169778	0.117666
PA0548	0.11078	0.00062009	-0.0766614	0.0387331	0.0878012	0.0458282	0.00316104	-0.15423	0.0528741	0.17263	0.0114286	0.247876	-0.0212535	0.0270702	0.114373	0.113078	-0.168129	-0.139697	-0.0877252	0.148652	-0.0441758	-0.12423	-0.00186158	0.0638277	0.245028	-0.210457	0.0394247	0.0675243	0.0666895	0.104016	-0.0008102	0.2404	-0.0451084	0.0611459	0.0501354	0.0131389	0.219025	-0.298689	-0.118501	-0.0563083	0.313762	-0.0701884	0.0243669	-0.211271	-0.16465	-0.131067	0.0712815	0.104528	0.328491
PA0549	0.026379	-0.0005835	0.189823	0.0280944	0.078007	-0.197416	0.0351912	-0.0859943	-0.146193	0.106172	0.140923	0.0610426	-0.205455	-0.00893437	-0.0828523	0.239898	-0.00255519	-0.0463748	0.0286954	0.119912	0.0720626	-0.1419	0.0197138	-0.0387942	0.109162	-0.0500341	0.154386	-0.279159	0.0242671	0.0164535	-0.0645111	0.0936117	0.0289876	0.115842	-0.0273605	0.0293888	0.0126553	0.167246	-0.0523777	0.111465	-0.30578	-0.0948632	-0.34171	0.168797	0.11138	0.0131931	-0.0971909	-0.0894455	0.226331
PA0550	-0.0931199	-0.0269756	-0.298648	0.122879	-0.293187	0.0282057	-0.123642	-0.181108	0.133225	-0.0180775	-0.116179	-0.256732	0.146243	0.0255118	-0.118302	-0.114904	-0.0643363	-0.118549	-0.0223593	-0.0337294	-0.171557	0.105895	0.0851496	0.0441324	0.0448078	-0.178626	-0.175555	-0.225792	0.0975306	0.112805	0.0421416	0.101288	0.0784033	0.0283871	0.0743619	-0.0293631	-0.0127059	0.0276893	-0.0147457	0.266781	-0.0659505	0.20838	0.112686	0.109413	-0.186153	0.176562	0.0439148	-0.126562	0.12525
PA0551	0.0515972	0.078601	-0.00971381	0.0749503	-0.0650341	0.00478968	0.158923	-0.0843781	0.138834	0.0464439	0.114695	0.0787685	0.0928808	0.21068	0.007448	-0.0277234	-0.0386058	-0.0983219	-0.156329	0.0355148	-0.0999757	0.0583674	-0.107793	0.158895	0.239754	-0.223844	0.0959172	0.0291023	0.0259495	-0.0178846	0.223653	0.0335232	0.149771	0.173807	-0.0405075	0.0458556	-0.0418898	0.145418	0.0153858	-0.111255	-0.0956752	0.0370849	0.0368896	-0.034905	-0.0904678	-0.0569132	0.00695255	-0.118423	0.0832827
PA0552	-0.0999526	-0.179361	-0.034865	-0.0553436	-0.0718414	-0.0917667	0.0421949	0.00031903	-0.0685559	-0.0487637	0.176992	0.341786	0.0186494	0.0251432	0.242313	0.247538	-0.113292	-0.0424627	-0.0361394	0.160704	-0.11059	0.10406	-0.113126	-0.00831997	0.374051	-0.218694	0.144338	0.0203407	0.0951437	-0.122783	-0.0169241	0.122459	0.260918	-0.00667588	0.20022	-0.0292411	0.273657	0.00692824	0.0593729	-0.0143965	0.0334149	0.0936587	-0.0323263	0.115488	0.0816858	-0.112119	0.0459659	-0.0932317	0.29988
PA0553	-0.139828	0.0140209	0.203507	0.0808646	-0.0537895	-0.0906259	0.00979421	-0.036483	-0.157564	-0.00920478	-0.107838	0.246451	0.0855179	0.10182	0.141676	0.188009	-0.0322594	0.139094	0.00099042	0.222062	-0.17416	0.0103936	0.205777	-0.220358	-0.0251983	0.00641359	-0.0126328	-0.586985	-0.00803413	-0.252358	0.192942	-0.129207	0.296066	-0.0798509	0.042571	0.138228	0.144722	0.212942	0.173031	-0.034318	0.3451	-0.137481	-0.00143276	0.110653	-0.0697053	-0.118463	0.0129499	0.00122781	-0.186325
PA0554	-0.142889	0.0824429	0.0937432	0.0804638	0.277497	-0.0591328	0.225152	-0.315786	0.0124616	-0.11444	-0.0845733	0.324737	-0.0303	0.201224	0.239276	0.225403	0.0191157	0.104444	-0.0242423	0.154566	-0.116795	0.109593	0.0383044	-0.0713388	-0.119528	0.0147674	0.159693	-0.131707	-0.0378478	-0.294405	0.0872897	0.00783283	0.0925672	0.0374571	-0.0596645	0.12343	0.11114	0.186391	0.0855677	-0.271085	0.32349	-0.309291	0.0795775	-0.195175	-0.0284919	0.0400344	0.0597153	-0.0451325	-0.107833
PA0555	-0.0129564	0.134162	0.0376493	-0.0375316	0.457272	0.031006	0.111548	-0.253297	-0.00565758	-0.107097	-0.0775311	0.252405	0.123667	0.100862	0.289737	0.248638	-0.135148	0.145643	-0.0631347	0.0586171	-0.096566	0.0932339	0.0381216	0.0643987	0.122214	0.0108624	-0.0957007	0.0190358	0.0716683	-0.0876765	0.257	0.0892547	0.0463451	0.0495162	0.00477845	0.0325523	0.164837	-0.099589	0.101471	-0.159837	0.377894	-0.149431	0.250197	-0.205972	-0.125766	-0.0448785	-0.0134216	-0.00322979	0.10016
PA0556	-0.105179	-0.0908466	-0.133405	0.0278223	0.0269799	0.0337472	-0.00782546	0.0248541	0.181248	0.154604	-0.0377492	0.389154	0.0538361	-0.0399518	0.0632847	0.255105	-0.0190035	-0.0863616	0.0804872	0.260754	-0.0377513	0.0388918	0.0473331	-0.0057785	-0.0289016	0.0278088	-0.291999	-0.286696	-0.0480567	-0.117453	-0.346452	0.0855885	0.197087	-0.0036942	-0.072285	-0.0144388	0.2061	0.163941	-0.0561049	0.244709	0.33883	0.020511	0.0300298	-0.122428	0.242878	-0.148213	-0.0665573	-0.106025	-0.0231682
PA0557	-0.133212	0.090398	-0.0853611	0.0657586	-0.24408	0.075295	0.165551	-0.0539992	0.157134	0.0658254	-0.280664	0.00457514	0.0656901	-0.136878	-0.115758	-0.11394	0.0508468	0.156297	0.0668006	-0.270239	0.0969577	-0.206337	0.239977	0.131086	-0.176829	-0.0396517	-0.103525	-0.518686	-0.226247	-0.0848967	0.0474121	-0.0211984	-0.0507157	0.0291428	0.0114091	-0.193361	-0.152691	0.179572	0.186221	-0.22316	-0.078984	0.0637818	0.115642	0.108743	-0.266826	0.0257392	0.0291065	-0.106701	0.347148
PA0558	-0.0741166	0.0694058	0.213768	-0.0447316	-0.179197	0.107128	-0.0721556	-0.11456	0.0835383	0.0977767	-0.0330051	-0.0451895	-0.118473	0.203251	0.124523	-0.291137	-0.0884516	-0.0442518	0.134413	-0.1431	0.00884375	0.0272282	0.0272816	-0.0544243	-0.0623971	0.181732	-0.222193	0.697813	-0.155854	0.224787	0.0562895	0.232364	-0.20134	-0.279353	0.411263	-0.367287	0.038042	-0.0722959	0.0434067	-0.0705039	-0.027669	0.16676	-0.107201	-0.0727278	-0.135975	0.0959969	-0.0841532	0.0861373	0.336453
PA0559	-0.0772916	0.0356272	-0.0180805	0.316172	0.0919903	-0.108048	0.0312889	-0.344781	0.202235	0.199337	0.0217904	0.522639	-0.154878	-0.0984287	-0.131958	-0.0336575	0.0179541	0.016136	0.0564633	0.117668	0.181436	0.0665951	-0.177418	0.0108153	-0.0252492	-0.297725	-0.0877589	-0.125301	-0.0307162	0.0648676	-0.241254	-0.0243927	0.0197849	0.0456693	-0.189145	0.0428497	0.0854226	0.055676	0.0375753	0.331866	-0.123408	0.0206746	0.164756	-0.00629204	-0.0148767	0.169483	0.0681234	-0.0544409	0.0896682
PA0560	0.110987	0.0220509	0.112121	-0.125884	0.383376	-0.086761	-0.0555576	0.218259	0.282134	0.154077	0.141344	0.0100264	-0.0212546	0.0670339	0.0156699	-0.025102	0.0327081	0.220389	0.139126	-0.0916774	-0.20119	0.0118306	-0.129826	-0.0505535	0.0138643	0.117341	-0.285471	-0.113779	-0.0581141	0.103268	0.0875361	-0.350709	-0.155819	0.104254	-0.204165	0.156406	-0.26368	-0.158867	0.0924263	0.114365	-0.223289	-0.00717254	0.0587524	-0.204077	0.0328692	-0.146461	0.174033	-0.0119292	0.0169224
PA0561	0.0115607	-0.182228	0.192462	0.0184255	-0.0435477	-0.0839031	-0.0956854	0.0782078	-0.278087	-0.173249	-0.0199945	-0.176536	0.112648	-0.0101001	-0.0372711	0.0570849	0.172226	0.00602186	0.204156	-0.0418752	0.0248806	0.02232	-0.113806	0.0243694	-0.166416	0.184406	-0.169018	0.221864	-0.0007232	0.147906	-0.0259417	-0.168316	-0.31201	0.462031	-0.102794	0.0847388	0.121482	-0.109914	-0.0495629	0.189152	-0.248653	-0.0380167	0.0934164	-0.142852	0.00507162	0.0036548	-0.0587616	-0.171217	-0.121831
PA0562	-0.0260892	0.0530164	-0.138042	-0.0373991	0.143517	0.0700457	-0.0587337	0.0877029	0.196071	0.143893	-0.092778	-0.158685	0.0222934	0.269642	-0.0037111	-0.157494	0.00159786	0.00946206	0.0308379	-0.00827949	-0.0950214	-0.0196455	-0.19953	0.111608	-0.117703	-0.2275	-0.130412	-0.280375	-0.0823041	0.0471423	0.311938	0.118636	-0.0376327	0.160995	-0.157405	-0.0402934	0.106047	0.0140838	0.00027629	0.105986	0.225316	0.0294215	0.0427775	-0.0988551	-0.161218	-0.113423	0.0732457	0.0544962	0.0252416
PA0563	-0.314048	0.176134	0.401159	-0.0649318	0.651476	-0.195961	0.213826	0.135226	-0.147158	0.102757	0.24688	-0.122113	0.1176	0.20277	-0.340722	-0.0341644	0.0554914	-0.077806	-0.117652	0.227608	0.125846	0.0587097	0.0393636	-0.00642803	0.289258	0.162533	0.27661	0.0715124	-0.0639364	0.200471	-0.115787	0.347389	0.0418775	-0.0740833	-0.0342983	0.080535	-0.0854354	-0.406724	-0.0295354	-0.365752	-0.287121	-0.179943	0.00607555	-0.00980607	-0.250605	0.153379	0.123353	-0.225455	0.0240317
PA0564	-0.0963616	0.125003	0.0850158	-0.0290963	0.0531035	-0.17101	-0.0764676	-0.0724296	0.217254	0.254202	-0.103089	0.0603313	-0.00298363	0.0231919	-0.0429147	-0.305598	-0.137836	0.139919	-0.00109132	-0.0639971	0.0241886	-0.0211336	-0.290793	0.0138427	-0.0526436	-0.423678	-0.0755879	-0.245609	0.111404	0.185612	-0.695034	0.125802	0.0966918	-0.00822199	-0.137578	-0.0621342	0.182099	0.0428268	-0.0840417	0.0251431	0.0105764	-0.164566	0.0486914	0.205851	-0.114312	0.251702	0.00136065	-0.066711	0.0528234
PA0565	0.0524548	0.029234	-0.0609689	0.159979	-0.152591	0.0820771	-0.153737	-0.253204	-0.061393	-0.0536581	-0.133753	-0.34208	0.1597	-0.0326118	-0.0460568	-0.165407	0.157139	0.0393886	-0.22882	-0.150398	0.00516729	0.0204906	0.0479847	-0.10052	-0.0111231	0.0875697	0.00898518	0.300616	-0.00904335	0.0666732	-0.205537	-0.13131	-0.0369573	-0.162562	0.2477	-0.156528	-0.15973	0.0403686	0.125337	-0.199827	0.207207	0.104184	0.0613128	-0.0686231	-0.0541549	-0.126297	0.0220511	-0.00095148	-0.00355255
PA0566	-0.18413	-0.118329	0.254932	0.0522955	-0.0868635	-0.113546	0.0810234	-0.0315941	0.137099	0.183215	0.0597343	-0.0481273	0.234858	-0.0771741	0.0422199	-0.248038	0.0229126	0.0884947	0.00908274	-0.123456	0.152545	0.00387374	0.0422092	0.0636105	-0.0601248	-0.0862182	-0.119241	0.180784	0.11479	-0.0409002	-0.184678	0.0724004	-0.112356	-0.120376	-0.125233	0.0425461	-0.0671474	-0.0266472	0.0531088	-0.300873	0.307641	0.00782906	-0.0870032	0.0578153	0.00587106	0.0148033	0.0770463	-0.0586321	0.0635307
PA0567	-0.197876	0.033493	0.146605	-0.237015	-0.078658	-0.13981	0.0941911	0.122003	0.308482	-0.321158	-0.121691	-0.0822843	0.126039	-0.171561	0.359905	0.134074	-0.246421	0.0422505	-0.0675797	-0.221826	0.131591	0.294886	0.220273	-0.236167	-0.130354	0.317801	-0.229991	0.384153	-0.270483	0.0833857	-0.0603017	-0.113684	-0.038417	-0.305401	-0.00418582	-0.299978	0.210801	0.213518	0.255507	-0.273036	0.503585	-0.119333	0.389978	-0.0252308	-0.0316269	-0.0165749	0.510187	-0.312235	-0.0634574
PA0568	0.0109341	0.161769	0.0728465	0.0951293	-0.282578	-0.089414	0.0641701	-0.0296126	-0.0162896	0.0098944	0.0206961	0.00795114	0.111818	0.0215741	-0.0996416	-0.0754725	-0.00031055	0.00819251	0.184565	0.0269065	-0.038691	0.025184	-0.0144685	0.0582596	-0.144672	-0.0164991	-0.145991	-0.4226	0.0429906	-0.110661	-0.211894	-0.0219687	-0.0923949	0.0318872	0.0814841	0.0546846	-0.00224389	0.246289	0.0599378	0.221453	0.151184	-0.0948693	-0.0655667	-0.0790057	-0.0750126	0.0266565	-0.180829	0.0711005	-0.00750138
PA0569	0.120687	0.143997	0.105727	-0.0067352	0.107536	-0.183848	0.0959795	-0.129758	-0.153109	-0.0278595	-0.020445	-0.0115934	0.0141552	-0.0813288	-0.0530222	-0.0952001	-0.0469506	0.0270069	0.00089962	0.0423336	0.104777	0.180893	-0.0787733	0.112046	-0.0109685	-0.0429332	-0.0911868	-0.491966	-0.0731267	-0.171379	-0.106353	0.0518215	-0.0446566	0.0410185	0.0996768	0.121458	-0.0340097	0.153334	-0.143051	0.20834	-0.297284	-0.202698	-0.0342638	-0.0425668	-0.15667	0.258283	-0.143261	-0.0871788	0.0958716
PA0570	0.107419	0.305169	0.0519289	-0.116559	0.25868	-0.108522	0.169467	0.0439274	-0.0585694	0.117535	0.0329986	0.0197987	0.0615342	0.179733	-0.0146452	-0.243422	0.0385139	-0.0564026	-0.0607816	0.111276	0.0448642	0.151131	-0.200419	0.283677	-0.243633	-0.0287848	-0.172723	-0.17725	-0.0461996	-0.161244	0.172803	0.116568	-0.0252268	0.0974696	-0.184755	0.101116	0.0451758	0.324854	-0.204458	-0.111456	-0.150746	-0.158354	-0.17202	-0.0482675	-0.288746	0.0102566	-0.0554071	0.0346642	-0.0782262
PA0571	-0.0753936	0.387962	0.166255	0.0864613	0.0376493	-0.0900553	0.189155	0.0300862	-0.0574215	0.0416846	-0.0208952	0.0625375	-0.044007	0.0911902	0.130503	-0.198397	-0.0644045	-0.158174	0.052484	0.073095	0.00381686	0.0702314	-0.157296	-0.0197465	-0.0553425	-0.0109556	-0.155204	0.170741	-0.133975	-0.165182	0.0222266	0.154293	0.0676485	0.166364	0.0141267	0.148907	-0.155638	0.218312	-0.142216	0.017079	-0.163835	-0.06236	0.0175779	-0.196228	-0.0786779	0.250209	-0.0749385	-0.0016718	-0.0213904
PA0572	0.295309	0.0903364	0.282928	0.0314248	-0.036423	-0.235422	0.129136	-0.102703	0.316952	-0.111185	-0.0186951	-0.23556	-0.122773	-0.278919	-0.0169519	-0.420737	-0.487331	-0.268908	0.0664639	0.116365	0.175518	0.297453	0.103916	-0.0997672	0.134857	0.197145	-0.232946	-0.125104	0.167084	0.10192	-0.341729	0.0369922	-0.378549	-0.340981	-0.035688	0.170744	0.258562	0.364333	-0.517021	0.051928	0.0244929	-0.286123	-0.0760461	-0.0467049	-0.367375	-0.0460728	0.0329884	0.322324	-0.0872707
PA0573	-0.00287251	0.128538	-0.048983	0.161737	-0.189615	0.0400693	-0.153636	0.188899	0.215161	0.0686193	-0.0807009	-0.0732301	0.0499804	0.0176251	-0.0406731	-0.033097	-0.15043	-0.115777	0.057114	-0.140754	0.0336971	-0.158126	-0.00990034	-0.01461	-0.302215	0.0490928	-0.160819	0.147707	-0.0584397	0.0717325	-0.0970913	-0.180924	-0.0998399	0.0906852	-0.194479	-0.00781142	0.0765776	-0.122646	-0.0354761	0.0646012	0.0240316	-0.0181235	0.0771633	0.0319335	-0.0643466	-0.0980378	0.154106	-0.162302	-0.155903
PA0574	-0.00641194	0.253263	0.0359091	0.0170355	-0.180986	0.0800125	-0.171242	0.0591404	0.202125	0.0315646	-0.0182763	-0.0401274	0.264655	0.0098705	-0.0248431	-0.13444	-0.175595	0.270356	0.168895	-0.0542786	0.0208596	0.19319	-0.103953	0.0230415	-0.244207	-0.184333	-0.43011	0.143315	0.0192909	0.280742	0.0485481	-0.109652	-0.0227412	0.139414	-0.0132371	0.0611765	0.0544866	-0.188609	-0.0921329	0.307249	0.160583	-0.179778	-0.0532566	-0.13477	0.131261	0.346751	-0.0380631	-0.115129	0.0233611
PA0575	0.137902	0.15155	0.0177963	0.0271509	-0.0997038	0.111233	-0.0283914	0.255386	0.0695645	0.00608495	-0.151281	0.0325498	0.141692	0.0107893	-0.026808	-0.0845595	0.283151	-0.0336538	0.211274	-0.085773	-0.0277136	-0.109129	0.213409	0.00718397	-0.24298	0.243914	-0.268927	-0.470332	-0.0556219	-0.266291	0.1265	-0.11735	-0.00269372	0.214011	0.0259801	-0.0917677	-0.0694474	0.242085	-0.0554354	-0.0376198	0.0804648	-0.0755953	-0.0746248	-0.157242	-0.189873	-0.0793605	-0.0638971	-0.0330694	-0.123057
PA0576	0.230559	0.0267013	-0.150637	-0.121163	0.549812	0.0261435	0.0660944	0.0437468	-0.0745737	0.0937349	0.279579	-0.0669745	-0.0412624	-0.0279234	0.080676	0.0366864	-0.04482	0.287435	-0.0951573	-0.0326507	0.122886	-0.0461484	-0.0066466	0.185412	-0.129951	0.0551458	0.189658	-0.596718	-0.216031	0.125768	0.239682	-0.0918238	0.151364	0.116904	-0.0514034	-0.0405295	-0.0318733	-0.251176	-0.0973855	0.0525254	0.374436	0.123562	-0.0553774	-0.213661	0.0700727	-0.0750356	0.0499164	0.0176459	0.156374
PA0577	0.0935029	-0.0541615	-0.133445	0.194842	-0.241756	0.0686317	0.100887	-0.114623	-0.0995991	0.046764	0.0298846	0.0751519	0.0290047	0.0943256	-0.142115	0.00998208	0.0656906	0.0575683	0.108727	0.0467457	-0.0759169	0.270287	-0.0808308	0.146311	0.0472738	-0.114062	0.159321	-0.11819	-0.126431	0.0849808	0.0998712	-0.0310745	-0.0758485	0.211381	0.0202596	0.15618	0.0859557	-0.00162492	0.0816429	0.145455	0.0267759	0.0213026	-0.0971525	-0.118271	-0.141244	0.078587	-0.00325035	-0.222351	0.0894053
PA0578	0.0662763	-0.16605	-0.454333	0.0490774	-0.0751417	-0.036105	0.11568	-0.0600509	0.190253	0.245077	0.338217	-0.0229442	-0.00669734	0.188567	-0.242197	0.101635	-0.0780326	-0.013794	-0.0203861	-0.0542032	-0.069855	0.0563086	-0.0839722	0.0501113	0.110523	-0.0578421	0.141978	-0.33573	-0.21116	0.182619	0.144707	-0.244717	0.0631529	0.187079	-0.164476	-0.0151612	0.114785	-0.229802	-0.138698	-0.117137	0.243473	0.109207	0.0795495	-0.235192	0.00619931	-0.21563	0.177775	-0.198954	-0.0253601
PA0579	0.130491	-0.102947	-0.196166	0.137628	0.510146	-0.228691	0.269776	-0.279346	0.0872665	0.279909	0.342488	0.101819	0.0576931	0.311657	-0.138293	0.111135	0.067193	0.169879	0.0340341	-0.0677305	0.136867	-0.166537	-0.209086	0.14375	-0.00159289	0.319858	0.286255	-0.241421	-0.178043	0.029576	0.036649	-0.222423	0.0177058	-0.0156066	-0.0555116	0.0890397	0.149952	-0.281159	0.059324	-0.0631986	0.415579	-0.169309	0.210139	-0.531496	-0.0332791	-0.0706217	0.197683	-0.316758	0.115609
PA0580	-0.0941557	-0.123883	-0.0737389	0.294048	-0.218067	-0.00786152	-0.00665405	-0.129013	0.0643024	0.346587	0.410071	0.247745	-0.0864196	0.105844	-0.178299	0.278491	-0.00225642	0.0147545	0.160804	0.23411	-0.124765	-0.14915	0.0177544	0.0385614	0.03232	-0.168062	-0.262549	-0.170241	-0.209767	-0.0175	-0.137889	-0.335219	0.05849	0.101427	-0.109212	0.0144819	0.0756211	-0.0810799	0.184773	0.0714666	0.367813	-0.0818677	-0.150511	-0.0344318	0.226874	-0.365381	0.0156803	0.143008	0.255295
PA0581	-0.0395319	-0.0328015	0.144146	0.221125	0.0500626	-0.0942	-0.00435717	0.255695	0.0692098	0.137591	0.108489	-0.0248604	0.23831	-0.0603746	-0.0349161	-0.108984	0.153554	-0.0420082	0.0333524	-0.045171	0.204187	-0.0699907	-0.0601922	-0.1189	-0.0822287	-0.197967	-0.0917585	-0.272328	-0.0153956	-0.00039995	-0.340972	0.0532058	-0.184643	-0.0318025	-0.0766802	0.012606	-0.0769137	0.0431038	0.0874638	-0.0777297	0.151443	0.018592	-0.102979	-0.0865759	-0.00862925	0.0106857	0.169493	-0.0447375	0.0253033
PA0582	-0.0805082	-0.207802	-0.0573474	0.256596	-0.187407	-0.00880622	0.121769	-0.242035	-0.0219257	-0.061189	0.071987	0.289787	0.0940729	-0.109242	-0.246055	0.3159	0.0822568	0.208918	0.0439311	-0.00772269	-0.00131226	-0.0650739	0.020972	0.13235	0.17763	0.206678	-0.184327	-0.112703	-0.0210647	-0.0552153	-0.0766186	-0.0392687	-0.158908	0.143366	0.0722054	-0.00363509	0.0176232	-0.136943	-0.0754879	0.0526929	-0.111812	-0.04002	0.0320399	-0.105845	0.170537	0.0786523	0.0635725	-0.115577	0.0308378
PA0583	-0.245082	-0.163677	-0.0458059	0.192998	0.0792756	-0.00516122	0.046317	-0.126416	0.142295	0.0224059	0.0938155	0.10999	0.0225456	-0.0496307	-0.185941	0.0994988	0.109001	0.0620306	0.0116648	0.0377215	0.00409104	-0.087138	-0.107946	-0.00137084	0.0582059	-0.117284	0.202604	0.0459482	0.0074691	0.103697	-0.158812	-0.0864679	-0.186368	0.118112	-0.0752345	-0.0487009	0.117193	-0.164902	-0.181675	0.0798774	-0.162785	-0.132711	-0.035143	0.0547796	0.149831	0.0123341	0.0761882	-0.107951	-0.0689239
PA0584	-0.0651574	-0.166489	0.166882	-0.0110451	-0.0043387	0.0254662	-0.141263	0.117853	0.205777	0.237876	-0.131219	-0.0707654	0.0952821	0.213023	0.212034	-0.135307	0.187552	0.0638467	0.0908807	-0.0592085	-0.00976168	0.0690854	0.100958	-0.086354	-0.152878	-0.146388	-0.217965	-0.00103229	-0.268092	-0.0794646	-0.140939	0.0331754	-0.0281578	0.0896796	0.0390316	-0.0340491	0.0338329	-0.0675452	-0.0330125	-0.123494	0.161072	0.0811217	-0.265529	0.0833921	0.0604781	0.013219	0.151548	-0.00767161	-0.11636
PA0585	-0.0819785	0.168281	-0.0802742	0.386264	-0.298198	0.157551	-0.126268	-0.100115	0.0409028	-0.0973164	-0.118926	-0.0135964	0.0942467	0.0889972	0.0236812	0.0198204	0.0505708	0.19246	0.0460958	-0.51007	0.276819	-0.098792	0.154407	-0.0453658	-0.124557	0.318951	-0.140652	0.017891	-0.0356581	-0.144695	-0.251016	-0.0424411	0.214837	0.0116673	0.219077	-0.0703102	-0.0108825	0.0615179	-0.104468	-0.0842958	-0.136183	-0.124825	-0.0722265	-0.180718	-0.114008	0.08591	-0.0741856	0.00897871	-0.0743815
PA0586	0.205406	0.150306	-0.140454	0.162948	0.192735	0.370066	-0.107384	0.0353639	0.154846	-0.117355	-0.180926	-0.240116	0.0482221	-0.324579	0.108203	-0.2409	0.0260635	-0.0464939	-0.169615	-0.353163	0.0241018	0.102744	0.0733319	-0.308081	-0.0489838	0.142525	0.00181021	-0.22902	0.154251	0.100425	0.464451	-0.135073	0.105168	-0.51188	0.0447319	-0.203056	-0.180206	0.194674	-0.00805293	-0.237861	-0.0061601	0.0733794	0.228934	-0.246817	-0.0780513	0.138607	0.160632	0.31629	-0.0614233
PA0587	0.0930521	0.268708	-0.027987	0.280349	0.0765669	0.373483	-0.172028	-0.137017	0.0252568	-0.179145	-0.136653	-0.101593	0.105471	-0.423056	0.0785727	-0.266052	0.0775931	-0.0688673	-0.029668	-0.369878	-0.0166652	0.0685877	-0.0212391	-0.236495	-0.135219	0.235935	0.12955	-0.0483558	0.381439	0.0845748	0.254531	0.123367	-0.0068187	-0.510238	0.00801461	-0.233167	-0.017444	0.153013	-0.101441	-0.450352	0.00241367	-0.15015	-0.0130312	-0.190309	0.0184533	0.017581	0.282643	0.428676	-0.163317
PA0588	0.251335	0.17072	-0.00046667	0.121108	0.384387	0.26151	-0.188107	-0.324086	-0.234042	-0.35308	-0.324712	-0.120297	0.151654	-0.339864	0.09556	-0.351833	0.182117	-0.0223002	-0.197628	-0.349524	0.010491	0.117528	-0.124047	-0.242595	-0.207202	0.250485	-0.0653368	0.271483	0.29684	0.230338	0.49591	-0.0279229	0.157891	-0.481613	-0.018927	-0.146236	0.00749791	0.150282	0.0233443	-0.351397	0.0930132	-0.0180362	0.115903	-0.0549134	-0.0376035	0.128891	0.282069	0.378625	-0.165628
PA0589	0.105592	0.0110936	-0.0617991	-0.0697484	0.0854785	0.194682	-0.00486204	0.381583	0.22592	0.0801561	-0.0168882	0.121414	0.236496	-0.0152595	0.0489995	0.00983315	-0.0296831	0.0535378	-0.0115294	-0.119691	-0.0647144	0.0395725	0.143563	-0.231431	0.0423941	-0.137367	0.0584995	-0.392148	-0.0088305	0.309134	0.234385	-0.0302331	-0.219305	0.215892	-0.0823226	-0.0126622	-0.130933	-0.127472	-0.26891	-0.00536532	-0.0585003	0.110057	0.0603497	-0.13805	-0.235158	-0.10558	0.249989	-0.0977107	-0.192582
PA0590	0.0453472	0.118084	0.00734074	-0.0767202	0.517026	0.306959	-0.0396218	0.296306	0.116047	0.0306343	0.0146745	0.108642	0.0558461	0.131178	0.0846035	-0.0704899	0.0268996	0.103218	-0.0981639	-0.0259981	0.120128	0.0929624	-0.00034657	0.0533673	-0.031591	-0.0142112	0.084804	0.399346	0.0647104	0.0457465	-0.0796412	0.258924	-0.193178	-0.00825612	-0.229248	-0.0538118	0.0809427	-0.041459	-0.412325	-0.116613	-0.0343714	0.031431	-0.03339	-0.129787	0.185156	-0.0550895	0.0677998	0.0985214	0.0394748
PA0591	0.0128894	0.0916319	0.200368	0.071155	0.0955271	0.18057	-0.0364479	0.148895	-0.11449	0.150516	-0.0487678	0.0946455	0.144689	0.108843	-0.0437939	0.00966568	0.00470043	0.25261	-0.0370119	-0.0325403	0.158721	0.0469918	-0.00115029	0.00226872	0.209567	-0.189548	0.115122	0.00849717	0.0503599	0.0127865	0.0898206	0.133955	-0.212084	0.023922	-0.106181	-0.0603097	0.0380441	0.00601978	-0.197079	0.135449	0.240294	0.0870314	-0.145722	0.0433443	-0.00321886	-0.0131026	0.0430051	0.257268	-0.0640756
PA0592	0.227506	0.0858411	-0.0932419	0.0944056	0.101509	0.0987882	0.190704	-0.0571336	0.021632	0.128868	0.15854	0.110685	0.00807029	0.270666	-0.130846	-0.0246254	0.107189	-0.00186606	-0.0350787	0.0491652	0.0181289	0.0782756	-0.215097	0.0785965	0.117938	-0.145998	-0.049063	-0.127927	-0.220848	0.00846772	0.0581755	-0.0561026	-0.177763	0.286398	-0.192603	0.0191236	0.00092314	-0.0105591	-0.203291	-0.0762646	0.122074	0.10152	0.10802	-0.217613	-0.00595289	-0.0541881	0.0332302	-0.0354654	0.0726365
PA0593	0.176186	-0.101077	-0.238039	-0.0631509	0.153035	-0.083025	0.135227	0.294546	0.0874345	0.0988161	0.152178	0.0575149	0.0405136	0.0742531	-0.0215991	0.26901	-0.0570836	-0.169281	0.0119309	-0.0454809	-0.0573278	0.0758284	0.229626	-0.0749794	0.00572054	-0.0160825	-0.0863429	0.086207	-0.0102939	0.0413027	-0.0407834	0.0675142	-0.0485309	0.0109829	-0.169407	0.184748	-0.122887	0.311602	-0.116447	0.116961	-0.229275	0.0841999	-0.0266534	-0.121034	-0.0263851	-0.0734451	0.0353674	-0.27869	0.202521
PA0594	0.0860367	0.0237501	-0.0330907	0.00357925	0.112714	-0.132966	0.128269	0.230931	-0.195206	0.159349	0.176209	-0.111965	-0.0175955	-0.088747	0.0641355	0.33809	-0.027021	-0.0928763	0.0111171	0.100686	0.060621	0.205271	0.0339872	-0.0879245	0.202812	-0.0918324	0.301063	0.181778	0.0765817	0.191285	-0.0704681	0.173585	0.0209034	-0.109683	-0.0394646	0.0470494	-0.046893	0.153111	-0.13247	-0.00244752	0.0542087	-0.111725	0.0275136	-0.151737	0.00292658	-0.0477357	0.143643	-0.207491	0.185502
PA0595	0.216577	0.157844	-0.0850889	0.150702	-0.128363	-0.0809391	0.156669	-0.189375	0.0461382	0.183384	0.247268	0.0247911	0.0404021	0.177921	-0.0143629	0.247066	0.016332	0.0832735	-0.0381112	-0.0151071	0.0857086	0.0472633	0.0161029	0.0856311	0.193	0.051435	0.103962	-0.161879	0.0539218	0.138734	0.193293	0.131196	-0.129121	0.100122	-0.00864429	0.0423167	-0.0961151	0.0609235	-0.0331081	-0.0538858	0.326033	-0.230871	0.125435	-0.390327	-0.026389	0.13378	-0.172481	-0.125062	0.199052
PA0596	-0.108538	-0.101709	0.107726	-0.0026745	-0.0455341	0.0500802	0.0566015	0.0773753	0.0807922	-0.0663937	0.206342	0.346843	-0.118023	-0.208474	0.0562274	0.0648318	0.0142043	0.288222	-0.00871027	0.0753836	0.332349	0.0948047	-0.0336076	0.04255	0.148522	-0.042182	-0.0501946	0.206578	0.0648541	-0.0933362	0.14963	0.325298	0.125552	-0.105722	-0.141888	-0.0815814	0.0380819	-0.192703	-0.128992	-0.202004	0.300823	0.154305	-0.18044	0.107233	0.0259821	-0.0608517	0.0570285	0.15058	-0.336922
PA0597	-0.0997514	0.00487784	0.361445	0.187032	0.245849	0.0329547	0.0513116	0.146893	-0.154005	0.099631	0.104422	0.142076	-0.0326757	-0.0979879	0.119629	0.0979472	0.115543	0.0339	0.12274	0.15482	0.135214	-0.0059168	0.126072	0.134739	-0.148448	-0.184407	-0.0719382	-0.182307	-0.0728027	-0.267706	-0.340347	-0.0208257	0.152242	-0.0556694	0.0788005	-0.117834	0.0692429	-0.0421147	-0.0692026	0.0421182	0.117815	0.245914	-0.476112	-0.035053	0.4625	-0.124428	-0.0307309	0.254163	-0.105795
PA0598	0.0301591	-0.0566629	0.248802	0.169457	-0.259904	0.0329203	-0.191551	0.137947	-0.0869268	0.0418423	-0.0135149	-0.154816	-0.145144	-0.0934545	0.10674	-0.00731124	0.215815	0.091927	-0.0377934	0.160384	0.161713	0.127269	0.311885	0.0865419	-0.178136	0.0121732	-0.136338	0.2825	-0.122307	0.0141938	0.142435	-0.229745	0.159755	-0.0763496	-0.0382371	-0.0261622	0.0266455	-0.175594	0.00221251	0.116085	0.136454	0.0292868	-0.331403	-0.0955982	0.351049	-0.0969475	0.0609533	0.244247	-0.0655174
PA0599	-0.0896675	0.0174469	0.0342644	0.0517894	-0.231121	-0.00867472	-0.0385079	0.0382478	0.0320684	0.0115814	-0.0450302	-0.0958676	0.156206	0.066425	-0.0243237	-0.0390713	-0.0322554	0.097497	0.11349	-0.0907738	-0.10984	0.0476259	0.0420585	0.0371625	0.0737409	-0.0365553	-0.229173	-0.60927	-0.153964	0.0696268	-0.0732182	0.0701813	-0.0262473	0.00547944	0.108844	0.116823	-0.0297527	0.221283	0.0850008	0.209231	0.122104	0.22994	0.144366	-0.118834	-0.159255	0.189593	0.055763	-0.0344969	-0.0670953
PA0600	0.018179	-0.215227	-0.142268	0.0984689	-0.155918	-0.123283	-0.011267	0.01515	0.187579	0.0359376	0.164753	-0.282586	-0.0350937	-0.080086	0.0592704	-0.0753833	-0.116277	-0.172633	-0.0195274	-0.104254	0.0835406	0.0642767	-0.0743895	0.0529066	0.0589201	-0.0164784	-0.207266	0.636829	0.0268928	-0.174611	-0.0349229	-0.0880251	0.0427518	0.00781717	-0.0333575	0.0350952	0.11546	-0.229906	-0.0265086	0.0314644	-0.306198	0.00038693	-0.044515	0.0647561	0.0876267	0.221175	0.122461	-0.200197	-0.193944
PA0601	-0.232045	-0.126809	0.129224	-0.0328911	0.0958954	0.258949	0.0603879	0.124567	0.112357	-0.132996	0.203634	-0.25551	-0.0794346	-0.34097	0.263175	0.0388671	0.226154	-0.0110033	0.222251	0.106475	-0.264669	0.0374541	0.0189856	-0.0679703	0.0927302	-0.156572	-0.0165117	-0.0954794	-0.280392	-0.224014	0.362762	-0.172303	0.0940851	0.00240057	0.0274707	-0.0474761	-0.295532	-0.267058	-0.1469	0.123929	-0.195412	0.26637	0.0996488	-0.069377	0.0723596	0.0504648	0.164011	0.236057	-0.189709
PA0602	-0.27607	-0.246755	0.0530701	0.188439	-0.334729	-0.192133	-0.102945	-0.187445	0.0550078	-0.208163	-0.0381029	-0.429593	0.205678	0.00627844	-0.080955	0.0761718	0.0984871	-0.00691854	-0.00436606	-0.0216487	0.0160566	-0.113248	-0.0676387	0.063556	0.0213621	-0.0561528	-0.0810962	0.0578906	0.112475	-0.15075	-0.056568	-0.0492494	0.222573	-0.0571985	0.075755	0.252136	0.0486024	0.153918	-0.176169	0.0777961	-0.120983	-0.0985697	0.100346	-0.0635893	-0.0435403	0.00807494	0.0658664	0.0862861	-0.158057
PA0603	-0.300421	0.0500789	-0.113559	0.128722	-0.0229772	-0.0761598	0.237124	-0.2344	-0.261236	-0.231063	0.0131306	-0.0803444	-0.0428114	0.250772	0.0291799	-0.0443984	0.12266	0.0517639	-0.155162	-0.0892359	-0.150897	0.151012	0.0501286	0.0142085	-0.0608026	-0.123673	0.0586669	-0.0134438	-0.167063	0.105319	-0.0170838	0.07692	-0.15512	-0.0392149	0.103179	0.121389	0.0543153	0.0736335	0.0823564	0.314476	-0.341265	-0.0777801	-0.182664	-0.259084	-0.117924	0.0047974	0.0610746	0.0378193	-0.0385994
PA0604	-0.303525	-0.2517	-0.380412	-0.019858	-0.157444	0.138585	0.168968	-0.19564	-0.237751	-0.323621	-0.103584	0.0141872	-0.00439587	0.148365	0.0829358	0.0300485	0.224028	-0.0492694	-0.160108	-0.0233297	-0.192767	0.0443761	0.101572	0.00656085	-0.0639872	0.103204	-0.0627135	-0.0328467	-0.143991	0.00391794	-0.0772282	0.167969	-0.113805	0.0203087	0.178313	0.110556	0.110343	-0.0566576	0.0567555	0.349568	-0.174708	-0.0732225	-0.00563897	-0.223393	-0.0152322	-0.155438	0.0474898	0.0298699	-0.0314128
PA0605	-0.298341	-0.137503	-0.404042	0.00015374	-0.0364368	0.0261289	0.216424	-0.0795914	-0.10538	-0.196068	0.0269591	0.0517524	0.0350751	0.0221238	0.00914431	-0.05479	0.173501	-0.0398674	-0.146553	-0.0562707	-0.0320962	0.106685	0.00474868	-0.0735615	-0.0817821	-0.175608	0.0184248	0.105815	-0.291962	0.135425	-0.184292	0.233627	-0.171531	-0.00719353	-0.0391873	0.0223576	0.0277131	0.114961	-0.0902368	0.224771	-0.0281522	-0.0122362	-0.0165397	-0.215639	0.0612239	-0.0303318	0.0365039	0.00502459	0.0459393
PA0606	-0.345901	-0.112619	-0.333606	-0.0683788	-0.01572	-0.00327677	0.249855	0.0285199	-0.0206999	-0.154415	-0.00705094	0.0893723	-0.0563961	0.028431	-0.0105485	-0.112195	0.0246921	0.0384564	-0.105162	-0.119749	0.0504781	0.0539913	-0.0395556	-0.129693	-0.0415947	-0.149225	-0.0824559	0.205671	-0.130244	0.0301064	-0.1972	0.162263	-0.0893248	-0.0467931	0.131809	-0.0913762	0.0102365	-0.0905149	-0.112942	0.247956	-0.075223	0.0128016	0.0302902	-0.105478	-0.0143955	-0.0419723	0.0532607	-0.10227	0.0821399
PA0607	0.250882	-0.056699	-0.204608	0.0875382	-0.131942	0.155818	-0.0121024	-0.0749757	-0.0524522	0.222861	0.0933682	0.0430611	0.0671505	0.305861	-0.00304039	0.187368	-0.0649984	-0.0778093	0.144808	0.0940943	-0.0157269	-0.0330966	-0.120235	0.129955	-0.106795	-0.103921	-0.0411809	0.0835306	-0.223945	-0.0795025	-0.136849	0.0212278	-0.0711711	0.235505	0.0137135	0.0200605	0.258216	-0.186969	-0.194833	-0.172635	0.0211212	0.211304	0.140132	-0.331615	0.0634796	-0.0581984	0.068484	0.0969745	0.0364221
PA0608	0.225591	0.160734	-0.403972	0.110937	0.099196	0.0330782	0.0316739	-0.122044	-0.12912	-0.00783902	0.21211	0.0362872	-0.211916	0.31896	-0.157158	0.124427	-0.222231	0.0861482	0.0225683	0.111039	0.117019	-0.00643429	-0.133426	0.0317485	-0.0374924	-0.00164758	0.242507	-0.1031	-0.0677938	0.188762	-0.226129	0.0295905	-0.00330435	0.193718	-0.0346359	0.0684103	0.0552424	0.0366608	-0.070314	-0.107435	-0.349937	0.0756867	-0.00714506	-0.0196212	0.0972753	0.125924	-0.0891486	0.0669238	0.215184
PA0609	0.21447	0.0113723	0.0923149	-0.0915806	0.19451	-0.201643	-0.0583979	-0.0803114	0.130591	-0.151239	0.147214	-0.00114566	0.120402	-0.016058	-0.0753101	0.0800768	-0.0240338	-0.200535	-0.137701	-0.17885	-0.00307198	0.242996	0.0211204	0.196989	0.0255492	0.0138354	-0.132615	0.364107	-0.101368	-0.0577713	-0.233055	0.0894369	0.0499084	0.174984	0.0611507	-0.0265829	-0.0987777	-0.354878	0.00962256	-0.122538	-0.0645204	0.110261	0.135904	-0.242339	0.0753259	0.209143	0.12259	0.00911399	0.163906
PA0610	-0.35363	-0.111155	-0.135974	0.213906	-0.0268968	0.0860327	-0.102228	-0.13641	-0.166186	-0.00232603	0.362768	-0.0108626	0.0317413	0.224554	-0.0885966	-0.0677441	-0.251274	0.0185077	-0.0698947	0.206585	0.18907	0.337997	0.189161	0.130616	0.123591	0.113346	0.0876193	-0.0927968	0.04708	-0.285222	0.311986	0.0376833	0.26992	-0.309709	0.0990464	0.249964	-0.0856816	-0.113677	0.553308	-0.115784	-0.341388	-0.0664645	-0.212594	0.051404	-0.0594566	-0.088967	-0.163849	-0.0144961	-0.462339
PA0611	-0.0791905	-0.0138081	-0.0660226	0.0430976	0.0565275	-0.0565852	0.0533117	-0.00551147	0.102118	-0.0683474	0.19278	0.00945693	0.0339245	0.126176	0.185752	-0.13688	0.0198608	0.0295837	-0.151473	-0.0334376	-0.0177062	0.108593	-0.0130719	0.0935648	-0.0766971	0.0515071	-0.136876	-0.379868	0.0351632	-0.145542	0.486613	-0.083527	0.0291884	-0.0360814	-0.124484	0.236922	-0.157713	-0.12085	0.204271	0.132408	-0.150464	-0.16787	-0.160559	-0.131016	0.00687414	-0.063731	-0.144759	-0.0488715	-0.183011
PA0612	-0.471866	-0.0801282	-0.103873	0.112862	0.0785459	0.087268	-0.165237	-0.244713	0.0940611	0.198956	0.300875	-0.0858501	0.174128	0.474979	-0.137093	-0.0492405	-0.308507	0.131912	0.112203	0.0642353	0.0448623	0.496226	0.126104	0.0236479	0.130765	0.0248548	-0.0449729	-0.111867	0.0554321	0.0233368	0.220357	0.0846198	-0.0754207	-0.334904	0.19747	0.0903755	-0.173844	-0.0679185	0.275101	-0.15267	-0.232176	-0.199328	-0.0943939	0.0848835	-0.0468094	-0.0838016	-0.0896815	-0.0284057	-0.179527
PA0613	-0.565101	-0.0549979	-0.0523624	0.452988	-0.0047948	-0.0685852	-0.164602	-0.4391	-0.046552	-0.00616184	0.369539	0.10979	0.0641841	0.371045	-0.119914	0.0115971	-0.189125	0.0779804	-0.0545927	0.0468867	0.20343	0.574191	0.0574993	0.25482	0.0963049	0.261964	-0.150512	-0.0719679	-0.0269942	-0.0433701	0.107943	0.0229482	-0.209906	-0.314083	0.236859	0.264179	-0.073548	-0.044465	0.347025	-0.071243	-0.400763	-0.0404888	-0.0196981	0.0641471	-0.0216391	-0.10541	-0.257911	-0.0562132	-0.111118
PA0614	-0.413117	0.0181541	0.065497	0.403534	0.259862	-0.151467	-0.422708	-0.424764	-0.0584456	0.207587	0.330978	-0.0153747	0.0869662	0.610046	-0.123211	0.0403626	-0.251781	0.0430784	0.126429	0.0810393	0.24251	0.566149	0.20158	0.0769869	0.0963385	0.307766	-0.463722	-0.0884232	0.145957	0.114839	0.154373	0.0369008	-0.408581	-0.479407	0.385802	0.134381	-0.225653	0.0703382	0.16322	-0.148531	-0.704731	-0.275123	-0.164711	-0.0414387	0.213	-0.0568198	-0.340823	0.0241976	-0.115633
PA0615	-0.355477	-0.403151	0.0579743	0.407657	0.165205	0.0499259	-0.223166	-0.114809	-0.406973	0.14273	0.386723	0.0875409	0.111971	0.336136	0.201395	-0.217102	-0.110243	-0.209557	0.0581237	0.0365203	0.120735	0.396839	-0.0228323	0.145872	-0.171077	0.0904424	-0.169485	0.041329	-0.0531049	0.216825	0.444786	-0.0942733	-0.323998	-0.0433772	0.209764	0.222584	0.0311576	-0.0307583	-0.00927111	-0.0572973	-0.391239	-0.11864	0.0117839	-0.0210499	-0.0736862	-0.131254	-0.132369	0.0867578	-0.296407
PA0616	-0.391501	-0.374201	0.0340056	0.493488	0.253651	0.0770993	-0.238744	-0.253361	-0.351977	0.0809609	0.333048	0.119228	0.153686	0.430037	0.18418	-0.23103	-0.070057	-0.2187	0.0709253	0.0322397	0.159017	0.451482	-0.0558212	0.17842	-0.335451	0.144049	-0.154179	0.0502452	0.137824	0.344449	0.351698	-0.0439884	-0.377688	-0.00358573	0.139914	0.266418	0.0386125	0.0376556	-0.0471746	-0.0518832	-0.46824	-0.109094	0.0316668	-0.0681597	-0.180173	-0.218554	-0.187548	0.0214017	-0.290276
PA0617	-0.423689	-0.385269	0.0246082	0.420867	0.243177	0.0993244	-0.295515	-0.212921	-0.341068	0.0974276	0.270351	0.0889354	0.109436	0.391242	0.0819932	-0.192325	-0.113516	-0.162863	0.169665	-0.0105008	0.11322	0.480992	-0.0603924	0.131322	-0.303788	0.166503	-0.178881	0.0528187	0.225966	0.285683	0.336611	-0.00301325	-0.396929	-0.050173	0.200615	0.21723	0.0307284	-0.101449	-0.047139	0.0272329	-0.515934	-0.119243	0.0900121	-0.112587	-0.0433452	-0.23453	-0.160767	0.0597809	-0.398138
PA0618	-0.400176	-0.359364	0.0200418	0.408915	0.315991	0.0208137	-0.236914	-0.207353	-0.327453	0.129195	0.317671	0.12626	0.0216233	0.313625	0.095173	-0.165806	-0.141244	-0.238872	0.133931	0.0270271	0.117913	0.478092	-0.0315842	0.145267	-0.24527	0.103058	-0.196724	-0.0163267	0.0436124	0.306085	0.224527	0.0476238	-0.291514	-0.138443	0.208978	0.242653	0.0669985	0.0308502	-0.0235718	-0.003768	-0.47762	-0.00850863	0.0542461	-0.103116	-0.00203531	-0.147676	-0.180621	0.100143	-0.222727
PA0619	-0.414221	-0.346822	-0.00404427	0.372162	0.259194	-0.00289777	-0.217231	-0.197512	-0.357927	0.121523	0.245809	0.0706061	0.0877488	0.335666	0.120889	-0.212549	-0.106163	-0.230253	0.157935	0.0117124	0.105492	0.457999	-0.0875334	0.164116	-0.283608	0.0980967	-0.295446	-0.0212022	0.178215	0.242009	0.438855	0.0611949	-0.253981	-0.0706106	0.189783	0.227613	0.0751681	0.0308537	-0.0308867	-0.0498988	-0.225505	-0.0777661	0.0469	-0.128573	-0.0784931	-0.199941	-0.195472	0.0804619	-0.21017
PA0620	-0.438309	-0.417952	0.0234321	0.476031	0.230598	0.0953868	-0.209769	-0.264421	-0.435978	0.033936	0.297848	0.157419	0.122162	0.301224	0.175177	-0.199706	-0.0652251	-0.221008	0.164227	-0.0515469	0.116351	0.459532	-0.0632538	0.17746	-0.263876	0.201883	-0.228069	0.100034	0.180591	0.290386	0.332926	-0.015075	-0.401791	0.0113532	0.190241	0.304317	0.0740341	-0.0474062	-0.121236	0.0399867	-0.398245	-0.156786	0.0588642	-0.0785148	-0.0521003	-0.166131	-0.235294	0.0626898	-0.278041
PA0621	-0.476958	-0.402751	0.21753	0.504332	0.391156	0.144552	-0.253169	-0.209289	-0.520885	0.135309	0.316167	0.0592454	0.357559	0.364501	0.149131	-0.388049	-0.0786345	-0.0241274	0.323006	0.0970844	0.104891	0.506529	0.0479951	0.271243	-0.381261	0.226477	-0.289009	-0.234571	0.22473	0.774748	0.376908	-0.0132226	-0.753363	-0.0102409	0.360509	0.450975	0.22968	-0.131155	-0.344224	0.0663129	-0.448765	-0.377162	0.203894	-0.115309	0.0250735	-0.132959	-0.4441	0.0772255	-0.429961
PA0622	-0.57508	-0.444072	0.0160707	0.475088	0.344226	0.00204526	-0.27118	-0.263675	-0.406865	0.0774635	0.296878	0.14916	0.134491	0.325068	0.148924	-0.232031	-0.225579	-0.211962	0.243883	0.0273829	0.133099	0.502427	0.019015	0.223007	-0.241278	0.113794	-0.254128	-0.0788469	0.315719	0.399343	0.341733	0.083733	-0.479642	-0.0499496	0.267004	0.332618	0.0696797	0.0260599	-0.0476427	0.0295693	-0.355333	-0.154716	0.0474883	-0.169914	-0.187002	-0.128218	-0.168711	0.0519736	-0.212422
PA0623	-0.481767	-0.349972	0.0129248	0.431982	0.369189	0.0070533	-0.309021	-0.230539	-0.38633	0.128864	0.271345	0.151123	0.071896	0.247548	0.230148	-0.168692	-0.165651	-0.217705	0.1898	0.0319336	0.0976479	0.45001	-0.0185585	0.164247	-0.197963	0.137332	-0.241754	0.0273353	0.25917	0.263901	0.371023	0.03899	-0.252103	-0.11512	0.29087	0.254262	0.135613	-0.0682498	-0.0598086	0.0840367	-0.424959	-0.0742763	0.0613283	-0.0793884	-0.0717207	-0.110979	-0.176367	0.0835276	-0.206035
PA0624	-0.438486	-0.406176	-0.173769	0.418295	0.318025	0.0461326	-0.253527	-0.0793891	-0.337839	0.146094	0.254834	0.0432913	0.101915	0.326636	0.15846	-0.158517	-0.173198	-0.220635	0.160558	0.0491658	0.024209	0.404594	0.0861807	0.144551	-0.23354	0.0992148	-0.24523	-0.0212153	0.152244	0.223642	0.277703	0.0122475	-0.275981	-0.129809	0.215402	0.218435	0.13423	-0.00497409	-0.00967403	0.0322671	-0.330876	0.00416925	0.0837801	-0.115924	-0.0274048	-0.236039	-0.14965	0.10129	-0.264627
PA0625	-0.401413	-0.362066	-0.128626	0.401036	0.0650991	-0.00629883	-0.214271	-0.14108	-0.355823	0.0931506	0.294604	0.140199	0.0822542	0.456712	0.0743791	-0.18545	-0.114037	-0.143252	0.133885	0.0186739	0.0886472	0.356132	0.0332507	0.130442	-0.363036	0.272103	-0.207921	0.0248249	0.234207	0.188641	0.313747	0.025121	-0.363352	-0.104271	0.210985	0.232704	0.118611	0.0704995	-0.00353968	-0.0526036	-0.355256	-0.0783737	0.0108333	-0.152681	0.00013045	-0.218328	-0.208616	0.0662516	-0.175157
PA0626	-0.451702	-0.467615	-0.139212	0.410417	0.169035	-0.0764652	-0.188869	-0.132392	-0.368808	0.185503	0.364986	0.19516	0.0877231	0.312215	0.123926	-0.19229	-0.191598	-0.176261	0.12437	0.0392486	0.101001	0.39111	0.0416759	0.11711	-0.144771	0.00048007	-0.293191	-0.198393	0.151282	0.248282	0.486004	0.00950045	-0.403603	-0.103501	0.333097	0.193231	0.0351983	0.0790644	-0.0380318	-0.134956	-0.25421	-0.0826394	0.0942792	-0.172138	-0.058382	-0.184625	-0.253491	0.112822	-0.280349
PA0627	-0.500308	-0.487063	-0.165911	0.493017	0.28065	-0.108267	-0.175743	-0.203045	-0.374653	0.0540929	0.310459	0.206372	0.0380126	0.246653	0.0791313	-0.156255	-0.0496982	-0.189113	0.128097	0.0515715	0.209964	0.518121	0.0492669	0.189908	-0.159484	0.215823	-0.266607	0.0829928	0.10308	0.268548	0.291862	0.124058	-0.463405	-0.09966	0.276891	0.284878	0.11992	0.0642559	0.0112904	-0.115069	-0.349741	-0.0490125	0.1209	-0.126664	0.017913	-0.0762769	-0.291779	0.0464311	-0.168908
PA0628	-0.408013	-0.360852	-0.139367	0.368026	0.201165	-0.0420855	-0.20342	-0.141452	-0.258909	0.0630676	0.336617	0.0408204	0.0155288	0.330797	0.100559	-0.165405	-0.144171	-0.148323	0.081538	0.0101207	0.114291	0.377948	-0.0508613	0.106908	-0.303334	0.209365	-0.22685	0.0463299	0.219804	0.359237	0.377841	0.0405456	-0.329628	-0.0380994	0.215515	0.190522	0.0913707	-0.0361708	0.00389654	-0.118082	-0.337891	-0.0591955	0.134158	-0.0543029	0.0194083	-0.174969	-0.185079	0.076579	-0.207885
PA0629	-0.412365	-0.249599	-0.171934	0.266242	0.0981876	-0.199849	-0.584489	-0.229584	0.115137	0.326384	0.339975	0.132732	0.167454	0.48813	-0.108568	-0.0223104	-0.203883	-0.0860046	0.27598	0.0856299	0.177077	0.525788	0.126362	0.0211125	-0.0731243	0.159296	-0.381392	-0.465945	0.124853	0.212739	0.211619	0.140943	-0.327033	-0.335346	0.479381	0.00731243	-0.0691485	0.146223	0.105702	-0.0839307	-0.349894	-0.259261	-0.123599	-0.210577	0.226784	-0.114633	-0.409111	0.185038	-0.297699
PA0630	-0.501286	-0.193783	-0.0283477	0.204331	0.10097	-0.109153	-0.452868	-0.136924	-0.30278	0.233093	0.382752	0.123092	0.00043164	0.477967	0.0168178	-0.0310929	-0.255013	-0.162349	0.200052	0.125985	0.148593	0.460027	0.0236843	-0.0249028	-0.163538	0.25539	-0.357783	-0.325913	0.147416	0.457565	0.0490448	0.274113	-0.0781784	-0.243165	0.433742	0.0565217	-0.043072	0.049302	0.150906	-0.193859	-0.440305	-0.293238	-0.00428491	-0.207091	0.164239	-0.116044	-0.334283	0.0655034	-0.286197
PA0631	-0.439521	-0.191431	-0.223719	0.325805	0.0108111	-0.169787	-0.534961	-0.193032	0.22007	0.232085	0.351821	-0.0222439	0.136493	0.512485	-0.130552	0.0865122	-0.280598	-0.056839	0.26786	0.112591	0.207778	0.599338	0.287423	0.00622302	-0.203502	0.349748	-0.421998	-0.020272	0.164605	0.260383	0.189491	0.366763	-0.431668	-0.389443	0.420807	0.0525624	-0.00129799	0.0988732	0.155918	-0.19601	-0.370884	-0.247346	-0.0746051	-0.10657	0.369298	-0.182382	-0.430316	0.025677	-0.265064
PA0632	-0.262142	-0.129531	-0.11868	0.182241	0.0180544	-0.242539	-0.575623	-0.162548	0.131769	0.136075	0.296596	0.0724585	0.110929	0.593811	-0.204655	0.0832779	-0.120903	-0.0195334	0.32076	0.0230775	0.226103	0.54724	0.294522	-0.0202032	0.14974	0.34903	-0.36598	-0.427605	0.0815797	0.219499	0.243114	0.257442	-0.354607	-0.407571	0.442827	0.0745993	0.0722293	0.0829745	0.131035	-0.162226	-0.494331	-0.306434	0.117036	-0.313853	0.290964	0.096283	-0.290001	0.029355	-0.295408
PA0633	-0.385046	0.00239015	0.154128	0.142824	0.333585	-0.144223	-0.624904	-0.199109	0.325225	0.292644	0.228034	-0.0382569	0.196372	0.561977	-0.0780238	0.0296424	-0.245233	0.0933379	0.379654	-0.0308051	0.138306	0.66841	0.251633	0.0765572	0.0750314	0.280586	-0.399975	0.0412182	0.222352	0.334858	0.246984	0.250864	-0.259794	-0.504104	0.41395	0.135459	0.0298757	-0.0203092	0.0755905	-0.102903	-0.407435	-0.345653	-0.0372954	-0.361873	0.172365	-0.0553167	-0.220368	0.00688409	-0.364383
PA0634	-0.389103	-0.103367	0.00342132	0.175139	0.215069	-0.0973937	-0.436786	-0.163841	0.11263	0.28952	0.278358	0.109402	0.104368	0.480216	-0.115195	0.0375371	-0.235966	0.0368988	0.265966	-0.0072157	0.142858	0.608301	0.208385	0.145137	0.146258	0.19897	-0.43024	-0.133174	0.198554	0.183188	0.125939	0.122869	-0.378122	-0.502991	0.404531	0.0701723	0.00213315	0.00984574	0.0865753	-0.122477	-0.218601	-0.33357	-0.0343461	-0.309976	0.207585	-0.082608	-0.217761	0.143023	-0.299859
PA0635	-0.374548	-0.0416744	0.0594932	0.175483	0.270089	-0.0893909	-0.583189	-0.158345	0.222238	0.329587	0.247171	-0.0926813	0.147716	0.591676	-0.113965	-0.0160613	-0.186425	-0.0367151	0.355969	-0.050749	0.0554528	0.657828	0.260743	0.117687	0.0470687	0.177401	-0.399741	0.0599985	0.234222	0.298965	0.103285	0.169677	-0.258692	-0.448521	0.392856	0.0679548	-0.0194387	0.00139394	0.0808788	-0.135395	-0.412341	-0.280535	-0.0641461	-0.314157	0.258417	-0.179526	-0.242077	0.128613	-0.30918
PA0636	-0.31545	-0.0037609	0.149439	0.224289	0.163683	-0.152713	-0.500969	-0.317306	0.0165872	0.202151	0.28722	0.0432857	0.0870655	0.465565	-0.188047	0.0579529	-0.11851	0.103912	0.297745	-0.0370469	0.189756	0.639028	0.235405	0.1509	0.110344	0.210161	-0.435887	-0.212415	0.139843	0.249016	0.131415	0.180466	-0.279434	-0.514502	0.362253	0.1615	0.0727552	0.0956243	0.162986	0.040922	-0.474176	-0.320108	-0.154579	-0.325328	0.299613	0.0431784	-0.376653	0.109335	-0.283364
PA0637	-0.345977	-0.142557	0.0171112	0.183548	0.227681	-0.0830542	-0.552872	-0.277331	0.287276	0.300374	0.334973	0.0405111	0.140575	0.539748	-0.161959	0.054971	-0.268688	0.0266546	0.371625	-0.0243567	0.128681	0.648481	0.21328	0.0386442	0.17063	0.172599	-0.381645	-0.295404	0.126748	0.339737	0.185439	0.199607	-0.373861	-0.459648	0.448848	0.115767	-0.0395619	0.0408987	0.103979	-0.162279	-0.421054	-0.297425	-0.0445594	-0.38217	0.263405	0.0102984	-0.293142	0.145513	-0.372128
PA0638	-0.333012	-0.0941697	0.00899285	0.160035	0.285295	-0.104637	-0.490059	-0.217261	0.133057	0.296218	0.268218	0.0667535	0.127744	0.467058	-0.111547	0.0005483	-0.179055	0.0138222	0.248058	-0.016385	0.126194	0.577733	0.0987323	0.0671457	0.0473917	0.164302	-0.322015	-0.213154	0.163382	0.329257	0.0391547	0.187386	-0.312809	-0.437488	0.379329	0.11836	0.0590528	0.0519993	0.0845897	-0.0846204	-0.406935	-0.287557	-0.0933036	-0.309957	0.273452	-0.0125278	-0.302364	0.158325	-0.316365
PA0639	-0.266126	-0.0786771	-0.0157503	0.13571	0.280703	-0.0829193	-0.542142	-0.181319	0.223952	0.328268	0.238434	-0.0168406	0.18561	0.486826	-0.109013	0.0412022	-0.20065	0.0067304	0.283707	-0.0327599	0.0672643	0.608952	0.18298	0.00281121	0.0393374	0.135167	-0.372272	-0.141974	0.112623	0.343383	0.133121	0.17637	-0.233286	-0.405548	0.375369	0.0700148	0.00508444	0.0317237	0.0667536	-0.0943904	-0.325744	-0.218316	-0.0517959	-0.316528	0.306666	-0.060035	-0.272455	0.141517	-0.375465
PA0640	-0.311536	-0.128856	-0.1277	0.113753	0.119819	-0.0559099	-0.455977	-0.184795	0.167697	0.0968491	0.235345	0.041668	0.0957323	0.397424	-0.0548404	0.157583	-0.05372	-0.155919	0.231314	-0.00170691	0.06107	0.454628	0.147354	0.125905	-0.125486	0.459171	-0.476174	-0.165747	0.113104	0.171704	0.248485	0.160836	-0.15983	-0.31081	0.294367	0.0661306	-0.098676	-0.100148	0.159165	-0.115276	-0.476568	-0.0939274	0.0685476	-0.389864	0.303684	-0.0949531	-0.354764	0.147346	-0.321466
PA0641	-0.218636	-0.0400422	-0.10288	0.0809185	0.134456	-0.0282644	-0.419074	-0.0881885	0.0841799	0.226462	0.134522	0.162087	0.106505	0.400605	-0.113991	0.0579031	-0.087519	0.00633943	0.25852	-0.0420778	0.0219491	0.401171	0.111472	0.0185959	0.0796797	0.0879724	-0.421391	-0.409787	0.0483383	0.225922	0.110273	0.0960865	-0.200285	-0.32567	0.305565	0.0273447	-0.0448305	0.0529377	0.0800092	-0.0424427	-0.122797	-0.159871	-0.0524015	-0.318716	0.169448	-0.0661649	-0.229597	0.159418	-0.28749
PA0642	-0.410183	-0.148066	-0.00838676	0.226642	-0.243644	0.0262796	-0.16548	-0.100434	-0.498437	-0.186702	0.315076	0.0332339	-0.139678	0.336309	0.0848028	0.0350982	0.0465425	-0.277684	0.0903739	0.120249	0.311142	0.391977	-0.0133244	0.245715	-0.409434	0.554683	-0.39053	-0.164675	0.0462996	-0.0169359	0.0746858	0.107173	-0.134948	0.060593	0.151059	0.174898	-0.185111	-0.201557	0.065443	-0.1202	-0.359196	-0.151754	0.361011	-0.369202	0.141042	-0.119956	-0.495902	0.107098	-0.250134
PA0643	-0.477915	0.0967825	-0.0174621	0.218097	0.0168906	-0.0797079	-0.220358	-0.0592461	-0.388782	0.0391271	0.156959	-0.135264	-0.167514	0.324613	-0.00641617	0.0212496	-0.0267872	-0.142997	0.172395	0.0967435	0.221312	0.457149	-0.100827	0.00940364	-0.172832	0.315707	-0.295325	0.0645434	0.145912	0.203516	0.00555996	0.158769	-0.127856	-0.00573219	0.418354	0.185353	-0.121764	-0.135237	0.0126039	-0.0146084	-0.297759	-0.137216	0.170151	-0.332024	0.11427	-0.211557	-0.250391	0.117482	-0.353655
PA0644	-0.661632	0.134629	0.178752	0.0792208	-0.0648568	-0.192985	-0.206463	0.0354038	-0.795514	0.160613	0.146696	-0.198363	-0.268645	0.368454	-0.108322	-0.0955661	-0.188338	0.0892783	0.127583	0.185589	0.395388	0.54265	-0.234923	-0.0255385	-0.103174	0.291262	-0.318025	-0.18645	0.122269	0.446607	-0.322151	0.309666	-0.151655	0.037392	0.683402	0.303376	-0.25453	-0.229161	-0.10349	-0.0811954	-0.22755	-0.134913	0.296393	-0.189871	0.294266	-0.144298	-0.249508	0.245138	-0.238465
PA0645	-0.497274	0.018234	-0.00511068	0.151285	-0.0317669	-0.0329231	-0.295091	0.0532004	-0.466208	0.180151	0.216258	-0.0227507	-0.0393217	0.345326	0.00612391	-0.0270774	-0.155188	-0.0862447	0.138346	0.155524	0.125456	0.336891	-0.00053635	-0.00839987	-0.230189	0.155701	-0.220599	-0.18764	0.161694	0.306575	0.0509413	0.0690501	-0.027264	-0.061395	0.434163	0.135271	-0.181325	-0.0955705	-0.0596883	0.0105894	-0.295889	-0.121193	0.169606	-0.334872	0.0944173	-0.174989	-0.201372	0.14856	-0.326401
PA0646	-0.417442	-0.170149	-0.0628545	0.31069	0.0747409	0.0105307	-0.213666	-0.0760415	-0.308381	0.108313	0.228717	0.022611	0.130486	0.412232	0.152084	-0.0650419	-0.0290532	-0.151166	0.204805	0.0220312	0.0963478	0.32076	0.0495515	0.156538	-0.462086	0.360771	-0.315747	-0.0336318	0.245284	0.341377	0.0797081	0.0367094	-0.294842	0.00170699	0.245067	0.140743	-0.0261114	-0.0856638	-0.0444786	-0.0453986	-0.346846	-0.182269	0.146548	-0.363749	0.0172244	-0.328453	-0.305759	0.0801701	-0.381178
PA0647	-0.271163	-0.391964	-0.087241	0.406055	0.22246	0.195361	-0.138471	-0.190518	-0.249656	0.0174786	0.19933	0.0795995	0.390002	0.124245	0.166453	-0.146485	0.106255	-0.0800173	0.201751	-0.0307896	0.0839144	0.3624	0.0618343	0.383218	-0.500216	0.498797	-0.108149	0.136815	0.389577	0.302341	0.101283	-0.0549575	-0.910625	-0.0311085	0.263403	0.143554	0.17847	-0.327216	-0.221311	-0.0521993	-0.645348	-0.38985	0.297217	-0.290369	0.0626409	-0.203082	-0.247741	0.0425875	-0.543363
PA0648	-0.255524	-0.350388	0.138145	0.218981	0.0632327	0.0446025	-0.0841861	-0.0459852	-0.421479	0.139989	0.0743651	0.114536	0.349486	0.0880392	0.190952	-0.246495	0.0413709	0.129916	0.246288	-0.161514	0.0861243	0.30226	0.00874834	0.155607	-0.205733	0.244542	-0.132881	0.0857346	0.211147	0.404089	0.409151	-0.0484992	-0.536638	0.104812	0.285743	0.241379	0.208112	-0.246123	-0.215106	0.142836	-0.275271	-0.348481	0.381331	-0.228784	0.0160853	-0.00831384	-0.17633	-0.00707197	-0.576185
PA0649	-0.0817674	0.103538	0.101395	0.0559566	0.300668	0.0486812	0.0637366	-0.11022	-0.0743871	-0.0669403	0.14103	0.0710903	0.0164782	0.220513	0.0820742	0.040524	0.0483465	-0.0844849	-0.0264917	-0.126732	-0.0256874	0.119271	-0.172999	0.0541403	-0.171074	0.0440941	-0.0339474	-0.0884978	-0.00775113	-0.0604713	0.277803	0.148941	0.0686105	0.0364013	-0.00641006	-0.0232433	-0.0935489	-0.181352	-0.0683418	-0.0530218	-0.0661681	-0.0596411	-0.0777607	-0.17311	0.033487	0.110916	-0.0461319	-0.055385	-0.0360746
PA0650	-0.138508	0.0485055	0.296428	0.0443156	0.274996	-0.0307965	0.0811871	-0.0231917	-0.0421646	-0.00276951	-0.0126831	0.0740621	-0.0282029	0.056343	0.109842	0.221975	0.0283251	0.0363258	-0.0630156	-0.0772702	0.0531757	0.177876	0.0260226	-0.0865377	0.254014	-0.132237	0.253001	0.114308	0.065018	0.0385174	0.502762	-0.022912	0.0145661	-0.0475697	0.282975	-0.171588	-0.207083	-0.213237	-0.0615756	-0.00128739	0.105587	-0.167766	-0.0935726	0.00524285	0.00904981	0.170387	0.0920682	-0.016805	-0.0447297
PA0651	-0.0891044	0.185864	0.157522	-0.0154496	0.0793332	-0.110857	0.0432847	0.0637114	-0.003761	0.00122952	0.0930849	-0.032327	0.123495	0.130966	0.128487	0.136587	0.0848639	-0.179203	-0.139706	-0.0630396	0.028579	0.0444517	0.15791	0.0155067	0.0919437	-0.0544346	0.0801019	-0.0507827	-0.0350394	-0.101712	0.445398	0.170281	-0.00019824	-0.0495991	0.176683	-0.136521	-0.180271	-0.179459	-0.166803	-0.0183613	0.0572859	-0.105697	-0.150525	-0.0866453	0.126819	0.00397673	-0.0368549	-0.0303339	0.1126
PA0652	0.303757	-0.0152317	0.172065	0.153304	0.26471	-0.168345	0.113816	0.209349	-0.103961	-0.144433	0.137892	-0.141667	0.0396754	-0.0875971	-0.00065579	-0.0865428	-0.274586	0.109537	0.0651449	-0.00552164	0.156757	0.0422159	-0.291941	0.136224	0.220616	0.119301	0.0880047	0.110228	-0.0924984	-0.0169531	0.0607664	0.0225102	-0.116684	-0.00558262	0.0705486	0.193132	0.0759029	-0.0609713	-0.162644	0.0231588	-0.0334907	-0.0282993	0.168292	-0.414674	-0.246236	0.213814	0.0355076	0.0767882	0.104139
PA0653	0.0809297	0.0114927	-0.103832	-0.0931743	-0.0340304	-0.0810283	0.0272595	0.166748	0.166319	-0.00387227	0.137216	-0.0423853	-0.0264183	0.0171119	0.0917801	-0.00961064	-0.190235	0.00846857	-0.0829922	0.0698132	-0.014511	-0.0996823	-0.0787015	-0.0650963	0.0675186	0.131255	-0.095751	0.0360627	-0.132463	0.141872	0.00434541	0.00754392	-0.0674784	-0.0265034	0.156985	-0.062227	-0.133182	-0.268255	-0.0311114	0.0839261	-0.129736	-0.16454	0.0670274	-0.130105	0.0199382	-0.123321	0.251409	-0.108476	-0.0346154
PA0654	0.073494	0.186	0.0611915	0.108636	-0.136771	-0.0481601	0.0823834	-0.202726	0.151209	0.183132	0.0987501	0.350534	0.0202494	-0.0236313	0.0317591	0.231455	-0.247003	0.164323	0.0840999	0.251003	0.0718923	-0.169061	-0.0152431	0.123837	-0.0736432	-0.0564854	-0.155225	-0.434808	-0.0925689	0.159775	0.27861	0.14615	0.0122055	0.327164	-0.0662042	0.0563184	-0.134205	-0.275896	-0.00050185	-0.00072949	0.159685	-0.129188	0.129661	-0.0119205	-0.0533071	-0.201903	-0.0104685	-0.212541	0.0720228
PA0655	0.0430212	-0.111845	-8.113e-05	-0.00929362	0.271631	0.0280459	-0.0257445	0.111663	0.0424246	0.240352	0.183452	-0.164399	-0.00438627	0.0272467	0.0668561	-0.0636128	-0.15065	0.165987	0.18479	0.0725463	0.0498358	0.00572944	-0.132855	0.00891605	0.245029	0.0136798	-0.172279	-0.106467	-0.209579	0.0614449	0.084537	-0.0675963	-0.0173213	-0.0985385	0.0882498	-0.0361309	-0.122826	-0.195014	0.0837386	-0.10319	0.315654	0.228063	-0.0423392	-0.0448735	-0.116128	0.00997844	0.07252	0.47267	0.069417
PA0656	-0.0429682	0.00154089	0.0561302	0.0367846	0.216071	0.112225	0.0042484	-0.0878667	0.155372	-0.152602	-0.132216	-0.0387312	0.117121	-0.424808	0.141472	-0.243105	0.116588	0.20241	-0.0334758	-0.147181	0.203617	-0.0985898	0.24178	0.0492934	-0.0698106	0.294428	-0.0536458	-0.176207	0.22372	0.199337	0.0532587	0.0599232	-0.093221	-0.332948	0.136149	0.06946	-0.204176	-0.0653801	0.125814	0.320279	-0.377258	-0.233435	-0.115202	0.11834	-0.0733764	0.195998	-0.0713968	0.166617	-0.133046
PA0657	-0.0305751	-0.0330796	0.0821725	0.134636	0.164787	-0.191577	-0.0952915	0.259709	-0.0275905	0.0654368	-0.127087	-0.21063	0.0109863	0.00984351	0.126899	-0.230455	0.200498	0.0174918	-0.0736266	0.0327652	-0.00806665	0.0524074	-0.113445	0.123751	0.0851381	0.150946	-0.203548	-0.298877	0.013676	-0.229866	0.237249	0.00022283	0.170412	-0.17549	0.180759	0.106698	0.0244788	0.0755033	-0.18267	-0.034268	-0.0445426	-0.0446705	-0.0872092	-0.0771508	0.117276	0.231775	-0.0285875	0.376101	-0.112233
PA0658	-0.0385534	0.12897	-0.0490025	0.112656	0.0984338	-0.168618	0.175479	0.0970979	0.0502199	-0.0084677	0.0659082	-0.0469349	0.0517317	0.0538641	-0.0832374	0.0621017	0.0196603	-0.130396	-0.0977864	0.0642481	0.0772576	0.150861	-0.0817736	-0.00552453	0.0199273	-0.023498	-0.153471	-0.165478	-0.0128186	-0.141655	-0.00411985	0.089746	0.10626	-0.334979	0.124863	-0.056575	0.067101	0.182806	-0.0903146	0.0374082	0.0355409	-0.0366419	-0.00170227	-0.268641	0.180289	0.00982536	-0.165321	-0.112341	-0.0249208
PA0659	-0.0682332	0.236478	-0.0478521	-0.0780063	-0.00220605	-0.258717	0.0218232	-0.0315887	0.0371253	-0.118685	-0.0432918	-0.191447	0.0694904	0.242723	-0.0452106	0.0813086	-0.0165332	-0.237288	0.0135493	0.119008	0.100713	0.13847	-0.0956117	0.104462	0.0764586	-0.0223916	0.0909503	-0.5056	0.071756	-0.0286046	-0.126768	0.393821	0.140596	-0.140025	0.0810953	0.0399936	-0.0285595	0.102026	-0.103198	0.106918	0.0232398	-0.142885	0.152486	-0.215519	-0.164543	0.117741	-0.166149	0.0711952	0.140142
PA0660	0.156398	-0.0699736	0.135649	0.0306081	-0.128992	0.0274492	-0.0246221	0.12377	0.104184	-0.259902	-0.143944	-0.107942	0.0413224	0.0790364	0.185388	-0.148567	-0.150692	-0.2279	-0.0466401	-0.095067	-0.00884867	0.129573	-0.182161	0.200807	0.229341	-0.111223	-0.128715	-0.0392369	0.0785062	-0.112012	-0.156927	0.360399	-0.0825989	-0.221449	0.160915	-0.25588	0.107872	-0.0071054	-0.244043	0.0353856	-0.170871	-0.123308	-0.0621759	-0.249193	-0.0664552	0.185597	-0.0670286	0.138249	0.189611
PA0661	0.033417	0.143518	-0.122016	-0.0351511	0.26686	0.0134341	0.132246	0.0362039	0.301724	-0.193412	-0.0511815	0.0428327	0.15602	0.127308	0.0817932	0.1131	-0.0352086	0.0520584	0.0366735	-0.100042	0.18171	0.0108906	-0.0872068	0.0805069	0.0195591	0.260627	-0.0412762	0.563802	0.14919	-0.00615547	0.217066	0.214741	-0.251467	-0.134543	-0.0737087	-0.00946767	-0.0614329	-0.142961	-0.0774532	-0.107217	-0.317781	-0.067013	0.110839	-0.162452	-0.0169951	0.20866	0.0672524	-0.0971649	-0.0166183
PA0662	0.16938	-0.0867669	-0.162098	0.0338571	-0.219389	0.0310226	0.0703254	-0.0248177	0.190573	-0.0538345	0.101584	-0.0455788	-0.161322	0.117497	-0.0758625	0.145859	-0.0243644	-0.238256	-0.0320655	0.275234	-0.138551	-0.042331	0.052229	0.112049	0.0214757	0.167204	0.109638	0.494426	0.18313	0.0501612	0.130628	0.186684	0.267638	-0.116786	0.17338	-0.0689982	-0.00453695	-0.0665	0.124733	-0.0849988	-0.127721	-0.107383	-0.190775	-0.143925	0.230499	-0.0853519	0.235039	0.0087469	0.125416
PA0663	0.0911686	-0.114363	0.0665406	0.117008	0.0268409	-0.119489	0.0488946	0.00490368	0.266508	0.0591373	0.161635	-0.125854	-0.0754021	0.0338913	-0.0725191	0.238643	0.0420128	-0.0833288	-0.0200982	0.0409394	-0.0804323	0.0939175	0.0663124	0.173497	0.173051	0.0880797	0.0646176	0.586338	-0.105704	-0.0913994	-0.0109061	-0.0199465	0.0737854	-0.0872866	-0.12807	0.146281	-0.294422	0.0988668	-0.134736	0.205126	-0.271099	-0.0710247	0.0124068	-0.242097	0.252167	-0.293484	-0.0180073	0.0801705	-0.00638852
PA0664	0.101153	-0.138935	0.11993	0.196193	-0.00836994	-0.117949	0.0379329	-0.014682	0.207302	0.00902355	0.0501623	0.0873873	0.0985095	0.0207223	-0.034432	0.193233	0.0481168	-0.0203014	0.164241	-0.037463	-0.0232043	0.0195635	0.059368	-0.0256319	0.0944449	0.0393271	-0.0408325	-0.0383086	-0.0212249	0.0214789	0.0888696	-0.0987816	0.00543112	0.0361561	-0.0935005	0.161972	-0.234974	0.0267104	0.036335	0.234958	0.0327849	-0.0324942	0.0957438	-0.181789	-0.106555	-0.113161	0.09106	-0.00391909	-0.0162391
PA0665	-0.086331	-0.0665192	0.0789299	0.258298	0.268284	0.0530363	0.0864914	0.220212	0.193023	-0.22277	0.242984	0.205072	0.0978907	0.0503152	-0.317599	0.239616	0.0881637	-0.0331411	-0.21667	0.0454472	0.0551401	-0.189155	0.261294	0.0980149	-0.313668	0.30882	0.112633	-0.41084	-0.327133	-0.167176	0.145151	-0.0737893	0.188942	-0.209259	-0.0521779	-0.0595361	-0.0528713	-0.115658	0.159758	-0.010966	0.198677	-0.123658	-0.179844	0.0925654	0.134529	-0.128875	-0.0140636	0.282506	0.0316532
PA0666	0.181058	-0.301474	-0.266177	0.1237	-0.40656	0.00070447	0.0596905	0.43676	-0.193967	0.344443	0.149037	-0.113939	0.115282	0.00752842	0.0333368	0.050411	0.151999	-0.076691	0.0619536	-0.0427422	0.0373842	0.0355484	0.209667	-0.00045431	0.163688	-0.0230751	-0.208759	-0.211624	0.00282502	0.026482	0.069369	-0.111838	-0.15925	-0.00506943	-0.109467	-0.0103741	0.0442179	0.178719	-0.0167974	-0.0658972	0.430387	0.0476932	0.140907	-0.245382	0.176384	-0.183405	0.0155921	-0.11416	0.0960265
PA0667	0.161233	-0.284908	-0.42548	0.0745176	0.106666	0.138896	0.150695	0.230479	-0.0891372	0.277034	0.0163944	0.0159468	0.0365039	-0.0640798	0.236184	-0.114074	-0.115002	0.0737479	0.150011	-0.0690163	-0.0383568	0.0435848	0.0503063	0.2849	0.0883961	0.0867975	0.142354	-0.0732542	-0.0427222	0.0934782	0.26413	-0.128374	-0.170412	0.00179244	-0.0491678	0.0627386	0.0656312	0.0161325	0.0758268	-0.0664156	0.204377	0.0643896	0.441387	-0.314734	0.0268319	0.120481	0.0540137	-0.124656	0.0870172
PA0668	0.306338	0.158453	-0.131898	0.0516278	0.120317	0.0395835	0.16618	0.0386239	0.0108804	-0.0607321	0.0726972	-0.0169204	-0.0423337	0.111394	0.0727733	0.527289	0.0790008	0.0810081	0.108946	0.0399701	-0.0531113	-0.0646899	0.177295	0.047158	-0.196348	0.305077	0.0774505	0.0180055	0.0349441	-0.0661531	-0.0876781	0.0117116	0.159136	-0.0317371	-0.00217632	-0.0628445	-0.172457	-0.212357	0.118272	0.121888	-0.189342	-0.109062	0.0839801	-0.311812	0.289332	-0.0272898	0.0386286	-0.0938459	0.0948803
PA0669	-0.0967632	0.102819	-0.0987133	0.0485003	-0.00230519	-0.0491476	-0.28556	0.119436	0.184207	0.0601972	-0.0380251	0.0987504	-0.043465	0.159952	-0.100512	-0.155396	-0.0363301	0.122852	0.169591	-0.00665589	-0.251923	0.120416	-0.0475987	-0.126469	-0.19324	-0.103393	-0.132947	-0.202854	-0.13022	0.00554485	-0.0536102	-0.126426	0.0890993	0.0423902	-0.156155	0.0922348	0.167277	0.134533	0.0421465	0.00325605	-0.161674	-0.0492192	0.0632999	-0.222469	-0.240152	-0.0433953	-0.0229218	0.0935975	-0.0973291
PA0670	-0.107622	0.0619131	-0.0914859	0.144942	0.212036	-0.0280425	-0.224325	0.0271399	0.134097	0.103023	0.0433096	0.151196	-0.0244604	0.120478	-0.1394	-0.177115	0.00816575	-0.039265	0.0311562	-0.254453	-0.152575	0.20729	0.113244	0.102631	-0.26464	-0.0917636	-0.246073	-0.0912971	-0.223758	-0.0227901	0.198608	-0.0816461	-0.058187	0.0658087	-0.0248026	0.105866	0.124666	0.0480761	0.0467159	-0.0384245	-0.329846	0.17106	-0.163033	-0.0724792	-0.00612145	0.00822727	-0.106816	-0.0029425	-0.201806
PA0671	-0.165158	0.0358158	0.0209773	0.187146	-0.010763	-0.00065784	-0.255601	0.0514001	0.134964	0.00895587	0.0736076	0.181081	-0.0813446	0.0889253	-0.0359571	-0.184417	-0.0635825	-0.0121624	-0.127949	-0.195471	0.0478108	0.335752	0.0409474	0.0901229	-0.18308	-0.175355	-0.193331	0.242484	-0.194045	-0.0361653	0.153235	-0.0986992	0.0507584	0.0409729	-0.0217884	-0.0110994	-0.00016476	-0.0708795	0.166733	-0.0903792	-0.148724	0.132287	-0.0801454	-0.171329	0.0238036	-0.0486499	-0.00893393	-0.0485747	-0.221457
PA0672	-0.0805826	-0.233876	0.238843	0.496699	0.185231	-0.0228165	0.179568	0.496127	0.181101	-0.143455	-0.163049	-0.0681577	0.109539	0.0406612	-0.160468	0.0506025	-0.462722	0.0385271	-0.316768	-0.314453	-0.537566	0.269897	-0.103301	-0.113923	0.00971732	0.281439	-0.0322406	-0.157846	-0.404275	0.491749	-0.376604	0.247882	0.112759	0.0251049	-0.324528	-0.468491	0.121009	-0.171856	-0.273358	-0.12086	0.17278	0.0515818	-0.144148	0.0241672	-0.0816464	0.155278	-0.211474	0.252222	0.16431
PA0673	-0.128367	0.344722	0.347616	0.032184	0.232849	0.133565	-0.124777	-0.0212981	-0.0146319	0.09358	-0.255854	-0.0651846	-0.00456466	-0.0659738	0.133061	-0.172703	-0.0237425	0.0200024	-0.118066	-0.185704	0.273305	-0.324942	-0.255895	0.174736	-0.067452	0.111547	-0.237909	-0.235564	-0.12689	-0.102454	-0.199423	0.205423	-0.196793	-0.0731441	-0.0375084	-0.100328	0.0458527	-0.358685	0.0769814	0.235255	-0.052041	-0.103564	-0.109513	0.244386	-0.201937	-0.0397657	-0.0296515	0.120047	0.340527
PA0674	-0.0072835	0.414585	0.531108	0.153355	0.142379	0.136842	-0.13039	0.0288171	0.0664271	0.200081	-0.239857	-0.154119	-0.120152	0.129902	0.0482173	-0.0918366	-0.317861	-0.285823	-0.164713	-0.216447	0.188656	-0.403194	-0.356083	0.0794863	-0.201361	0.182505	0.0717157	0.247039	-0.0628659	-0.203607	-0.126614	0.116028	-0.264169	0.0336206	-0.23031	-0.205589	0.0951693	-0.480873	-0.0198464	0.20977	-0.0771536	-0.174708	-0.0322053	-0.0482514	-0.24843	-0.131166	-0.147879	-0.146817	0.0777626
PA0675	0.101412	0.304007	0.250162	-0.0360795	-0.114339	0.0981994	-0.0150289	0.0199573	-0.0389876	0.103598	-0.155153	0.0923362	-0.133296	0.0797868	-0.134324	-0.149813	-0.372198	-0.135165	-0.032297	-0.26935	0.189136	-0.294778	-0.389975	0.137964	-0.0460205	0.125432	-0.068173	0.244665	0.0194442	-0.192714	0.00958044	0.0251394	-0.137323	0.0126143	-0.164823	-0.155047	-0.0215703	-0.280187	0.0174026	0.0897593	-0.0429899	-0.169838	0.0934693	-0.0253225	-0.319909	-0.180025	-0.158436	-0.148146	-0.00942667
PA0676	0.050496	0.24773	0.367315	0.0337348	-0.0469623	-0.046014	0.0777356	0.0628466	-0.0996086	0.220994	-0.136981	-0.00990316	-0.014186	0.0702379	0.00550142	-0.270597	-0.174339	-0.112707	-0.148673	-0.269458	0.220517	-0.378033	-0.457577	0.115893	-0.0356942	0.219183	-0.0192315	0.0684193	-0.0940154	0.0326524	-0.0573046	-0.122668	-0.156483	0.00599515	-0.154355	-0.202023	-0.0997451	-0.246788	-0.0155769	0.127433	-0.0761555	-0.266077	-0.0859849	0.176751	-0.216329	-0.074469	-0.125049	-0.140005	0.139309
PA0677	0.101263	0.359246	0.543111	0.0580955	-0.0164746	-0.0214618	-0.139616	-0.208011	-0.070612	0.190223	-0.318522	-0.0302502	-0.332843	0.0527077	0.114604	-0.242031	-0.243367	-0.141636	0.0359355	-0.259769	0.235998	-0.41034	-0.26636	0.0243973	-0.160191	0.0246544	-0.019819	0.159827	0.0140547	-0.0550375	0.0392268	0.124049	-0.346228	0.0022072	-0.31389	-0.196586	-0.0933521	-0.285283	0.0648413	0.334156	-0.0390166	-0.195004	-0.0088758	0.0902169	-0.13802	-0.157239	-0.134808	-0.216316	-0.0913153
PA0678	0.219555	0.414079	0.438008	0.0288853	0.025264	0.00143891	-0.182074	0.0203362	0.0492878	0.187734	-0.377199	0.0187343	-0.338935	0.0996283	0.222872	-0.285425	-0.225706	-0.268925	0.0639969	-0.132341	0.1086	-0.370416	-0.451594	0.0939441	-0.159183	0.0398792	0.155542	0.309363	-0.0340826	-0.285209	-0.0351206	0.15422	-0.376507	-0.0189901	0.00218271	-0.198534	0.0304999	-0.303876	-0.0118921	0.377888	-0.15712	-0.21562	-0.0232487	0.0682318	-0.274542	-0.332421	-0.10197	-0.0377277	-0.0329272
PA0679	0.0454295	0.267154	0.570094	0.19121	0.00474639	0.0156165	-0.194486	-0.141897	-0.062539	0.0303411	-0.358131	0.115387	-0.17967	0.211986	-0.0198977	-0.154569	-0.103791	-0.320517	0.194479	-0.182767	0.217166	-0.472876	-0.20109	0.0849677	-0.242576	0.445565	-0.136984	0.255713	0.0336488	-0.396582	-0.0760114	0.223179	-0.219918	-0.0463894	0.140456	-0.103753	0.0638375	-0.338692	0.13674	0.199759	-0.193495	-0.20602	0.0489359	-0.00142813	-0.126165	-0.258229	-0.041307	-0.0878941	0.0385484
PA0680	0.0725385	0.296419	0.358431	0.0685102	-0.0181988	-0.0212041	-0.152096	-0.194608	0.0219818	0.0765351	-0.268972	0.0333568	-0.330399	-0.053426	0.0324647	-0.199488	-0.221011	-0.186237	0.00469272	-0.27577	0.363484	-0.333161	-0.176176	0.073583	0.0264605	0.0036572	-0.0934374	-0.0563291	-0.101655	-0.100838	0.0736472	0.0715742	-0.405161	0.0677239	-0.143753	-0.259607	-0.0884486	-0.129445	0.0125714	0.279612	0.017897	-0.178139	0.0656803	-0.183794	-0.0979216	0.00506385	-0.151093	-0.154414	0.0189625
PA0681	0.137126	0.320472	0.414221	0.0677438	0.146422	0.0342812	-0.20969	-0.0770117	-0.0580798	0.16933	-0.291468	-0.163465	-0.205459	0.0611842	0.145084	-0.317593	-0.364655	-0.145119	-0.081529	-0.13042	0.223892	-0.326523	-0.330895	0.0992781	-0.0602325	0.0346391	-0.0342836	0.272601	-0.0880859	-0.263055	-0.0343362	0.0713399	-0.297902	-0.0344497	-0.0725232	-0.238773	-0.116933	-0.356706	0.0967472	0.156742	-0.184479	-0.0135231	0.113891	0.015017	-0.124829	-0.264756	-0.0967434	-0.146521	-0.0581693
PA0682	0.174585	0.277014	0.0963081	-0.135794	0.104693	0.0496142	-0.202942	0.0307007	0.0278145	0.0711986	-0.242781	-0.0914976	-0.163642	0.0840556	0.0541002	-0.198327	-0.14105	-0.164497	0.100676	-0.0270655	-0.00574922	-0.235463	-0.397163	0.10737	-0.175915	0.144106	-0.14748	0.0992658	-0.071134	-0.224882	0.0685915	0.029062	-0.14876	0.0452905	-0.0731173	-0.086932	-0.0139628	-0.102112	0.118657	0.16052	0.0631413	-0.119666	0.104912	-0.0593713	-0.219065	-0.297647	-0.109796	0.0170933	-0.00063154
PA0683	0.0516271	0.240597	0.349735	-0.0508555	-0.0904352	0.0183588	-0.132231	-0.0603599	0.00416381	0.173902	-0.251696	-0.025503	-0.387118	0.0989234	0.127125	-0.272577	-0.228747	-0.115189	0.0462763	-0.206443	0.171456	-0.274615	-0.435382	0.0778062	0.186973	0.0571732	-0.0862055	0.101885	-0.147962	-0.168974	0.057017	-0.0775615	-0.226742	0.0675951	-0.160897	-0.256467	-0.0306554	-0.286461	-0.059755	0.248358	-0.023323	-0.131125	0.110706	0.0489316	-0.223517	-0.124191	-0.113189	-0.0918262	-0.00734261
PA0684	0.124162	0.234567	0.164923	-0.0451476	-0.0571943	0.0773207	-0.0982561	-0.00670622	0.00551714	0.266006	-0.29127	-0.12345	-0.0961631	0.212878	0.0381489	-0.236934	-0.103025	-0.212193	0.143295	-0.137576	0.0694071	-0.398477	-0.248359	0.0876043	-0.17693	0.0153	0.17347	0.055288	-0.0956079	-0.176339	0.085169	0.111699	-0.204425	0.155274	-0.239539	-0.22605	0.0907399	-0.0559148	0.0336432	0.109017	-0.156392	0.00592943	-0.0185429	0.0796643	-0.138222	-0.275845	-0.130703	-0.331502	-0.0966767
PA0685	0.103569	0.325546	0.519326	-0.018749	0.0037423	0.0134192	-0.182262	-0.24962	0.0807677	0.266231	-0.235645	-0.205903	-0.393527	-0.00031508	0.0958392	-0.323962	-0.303169	-0.182902	-0.084937	-0.272995	0.250721	-0.284739	-0.388204	0.0487414	0.174755	-0.209383	0.0966894	0.0765498	-0.220166	-0.0110337	-0.0662069	-0.0295018	-0.320022	0.0434297	-0.353819	-0.275681	-0.107047	-0.233378	-0.0764175	0.358471	-0.116507	-0.0413105	0.209444	0.147228	-0.140358	0.0216809	-0.0495977	-0.262298	-0.0498575
PA0686	0.130542	0.239821	0.324433	-0.0167276	-0.0470189	0.0362359	-0.2413	-0.09047	0.0599316	0.145681	-0.272491	-0.101048	-0.186206	0.0181314	0.0417327	-0.327062	-0.0671852	-0.138444	0.0326806	-0.0886965	0.0477471	-0.277363	-0.38588	0.0991703	0.108017	0.101934	0.0510137	-0.314152	-0.0103185	-0.0684715	0.0338892	-0.0343392	-0.321031	0.0752432	-0.348006	-0.119241	0.0309006	-0.19269	0.0261973	0.235428	-0.101234	-0.00193395	0.103031	0.0570582	-0.131897	-0.151115	-0.215119	-0.0866038	-0.119334
PA0687	-0.0144037	0.259501	0.0318466	-0.0513456	0.103467	0.035592	-0.157875	0.0474663	0.0952919	0.130822	-0.264291	-0.0612834	-0.14793	0.074217	-0.054961	-0.247165	-0.0533828	-0.0810443	0.18711	-0.102275	0.00909992	-0.211612	-0.36019	0.104773	0.00319132	-0.0206393	0.0217118	-0.0861504	-0.191741	-0.279911	-0.165122	0.0988637	-0.141349	0.137368	-0.148239	-0.143885	0.0923258	-0.0265275	-0.00576928	0.240668	-0.0178161	0.0495067	0.0632783	-0.00058085	-0.205186	-0.141128	-0.100841	0.00076461	0.00849294
PA0688	-0.0140208	0.457707	0.612433	0.0784168	-0.202755	0.0737188	-0.122783	-0.15491	0.00822809	0.247587	-0.220436	0.0983968	-0.215055	-0.0859613	0.0506042	-0.192722	-0.210026	-0.321021	0.0790302	-0.194097	0.263972	-0.359993	-0.432074	0.0374654	-0.231551	-0.0373303	-0.101566	-0.132691	-0.0622514	0.0272982	-0.278026	0.15254	-0.200016	-0.0832538	-0.10978	-0.274058	-0.245153	-0.333088	0.0709502	0.321844	0.00436528	-0.0217774	0.226959	-0.0806913	-0.158481	-0.355822	-0.0812406	-0.145676	0.139184
PA0689	-0.0703767	0.258455	0.301455	0.0199316	-0.0779954	-0.0373593	-0.13219	-0.0241296	0.286337	0.0856189	-0.202912	-0.147135	-0.110494	-0.158003	-0.00689683	0.127727	0.0281321	-0.177628	0.194845	-0.0925387	0.2067	-0.0297484	-0.0880555	0.0317708	-0.346076	0.0225768	-0.243149	-0.0210072	-0.139726	0.182597	-0.364035	0.080609	0.129618	-0.0227275	-0.0126485	-0.115684	-0.300083	-0.133618	0.15566	0.192042	0.0551309	-0.00996878	0.136103	-0.0565661	0.0554644	-0.220734	-0.0618716	0.00319853	0.174916
PA0690	-0.0480045	0.267499	0.327119	-0.0449906	-0.052889	0.0142533	0.0301203	-0.0106653	0.0133892	0.150629	-0.218958	0.0272127	-0.244366	0.0440285	0.0892991	-0.120407	0.0147193	-0.176791	0.125156	-0.116664	0.0768542	-0.191136	-0.359038	0.193922	-0.0917585	0.0870928	0.0338716	0.0539494	-0.132814	-0.0861831	-0.193129	-0.0903052	-0.16047	0.020129	-0.0870681	-0.223003	-0.0954264	-0.303039	-0.00448739	0.0284683	-0.12132	-0.0260982	0.0237358	-0.0855425	-0.0930635	-0.319938	-0.0483355	0.00849757	0.0577913
PA0691	0.0145661	0.418756	0.587078	0.155626	-0.00029666	0.136188	-0.21801	-0.187584	0.0697914	0.11419	-0.252758	-0.157064	-0.253039	0.0234681	0.133563	-0.0159371	-0.360296	-0.290479	-0.00682828	-0.181039	0.356477	-0.340311	-0.458036	0.0223147	-0.216216	0.0979887	-0.247502	0.166737	-0.0340288	-0.131302	-0.145926	0.067772	-0.225036	0.0749711	-0.136182	-0.320152	-0.10913	-0.442609	0.0179322	0.185947	-0.158265	-0.276539	0.158403	-0.265696	-0.17047	-0.0522809	-0.0598781	-0.306398	0.0446549
PA0692	0.0084631	0.369552	0.336057	0.172405	-0.197609	-0.0503159	-0.117262	-0.243276	0.153567	0.163037	-0.184257	-0.0944616	-0.105164	-0.0559515	0.006796	-0.145481	-0.184179	-0.168417	0.0359283	-0.128275	0.177103	-0.203433	-0.232985	0.0965988	-0.271333	-0.0358921	-0.0408237	0.0102157	0.0992457	0.0579835	-0.457698	-0.0070101	-0.322431	-0.0174877	-0.269157	-0.105009	-0.109433	-0.11117	0.203219	0.249162	0.00423873	-0.104747	0.120156	0.041081	-0.113043	-0.121366	-0.141462	-0.155198	0.0292189
PA0693	0.0937247	0.260751	0.37532	0.0141639	0.0264413	0.068117	-0.191713	-0.106394	0.0383384	0.200959	-0.184504	-0.142145	-0.280585	0.0734166	0.0593476	-0.259803	-0.268138	-0.233624	0.0339516	-0.175849	0.185965	-0.376497	-0.324036	0.079765	0.00540664	0.0498789	0.0443701	0.236037	-0.0253868	-0.149853	-0.105028	-0.0172978	-0.297206	0.00358429	-0.254628	-0.169248	-0.0539768	-0.287959	-0.0235208	0.327795	-0.176671	-0.0893802	0.166269	-0.00137614	-0.12279	-0.109362	-0.00388801	-0.127452	-0.0452023
PA0694	-0.00019869	0.295918	0.183273	-0.109636	0.105119	0.00826066	-0.0975045	-0.0663404	-0.0780961	0.0572155	-0.224042	0.101664	-0.271557	-0.0392327	0.0390144	-0.227523	-0.166082	0.0849387	-0.043758	-0.083472	-0.0291397	-0.227982	-0.51362	0.130195	0.0888085	0.151201	-0.113508	-0.059821	-0.0405812	-0.209926	0.124544	0.012444	-0.164692	-0.0225735	-0.153379	0.00530027	-0.110027	-0.160066	0.0447995	0.170872	-0.00380783	-0.11946	0.101074	0.0480525	-0.203523	-0.203252	-0.168223	0.0660908	0.0556318
PA0695	0.0626565	0.168944	0.151583	0.0127272	-0.0941956	0.118181	-0.152642	-0.00205997	0.223491	0.122233	-0.296251	-0.0430107	-0.0957978	-0.00934201	0.108114	-0.140588	-0.0533585	-0.209719	0.194407	-0.124647	0.0708905	-0.235697	-0.298357	0.143469	-0.183823	0.200339	-0.104787	0.328472	0.00829686	-0.219574	0.121673	0.0637711	-0.207244	0.0226998	-0.143168	-0.195217	0.043729	-0.333273	0.120027	0.174348	-0.0567658	0.0429017	0.0215508	-0.116027	-0.191047	-0.442855	-0.175184	-0.167397	0.0373412
PA0696	0.0595727	0.366386	0.504163	-0.00726291	0.140043	0.129162	-0.225924	-0.257291	0.0731556	0.209517	-0.31472	0.0928983	-0.268706	-0.0518878	0.157519	-0.0264732	-0.244403	-0.200732	0.101338	-0.24942	0.171167	-0.353736	-0.396588	0.109042	-0.00597504	0.0482095	0.0132783	0.215421	-0.155063	-0.118052	-0.181494	-0.0107193	-0.29309	0.0287361	-0.263923	-0.24294	-0.0658695	-0.291617	-0.0469402	0.306153	-0.250589	-0.0959303	0.185958	-0.0678271	-0.185708	-0.14406	-0.129846	-0.164189	-0.0371185
PA0697	0.0487091	0.321813	0.429243	-0.0271729	-0.0484658	0.0596182	0.0252186	-0.204716	-0.00047396	0.172394	-0.221342	0.0148692	-0.192961	-0.0179903	0.122129	-0.236769	-0.157129	-0.0549318	-0.0196721	-0.110141	0.172601	-0.351445	-0.484088	0.0491659	-0.0122795	0.0206715	-0.0877895	-0.107155	-0.010054	-0.157469	0.0716192	0.0296742	-0.299047	-0.101541	-0.163705	-0.134609	-0.0367093	-0.168115	-0.0380851	0.256494	-0.131752	-0.199114	-0.0360469	-0.0684185	-0.159052	-0.153204	-0.130258	-0.149064	0.0398413
PA0698	0.112763	0.432903	0.618378	0.013621	0.022806	0.0185324	-0.0599906	-0.334787	-0.107839	0.226011	-0.258026	-0.0193004	-0.257023	-0.0953401	0.155276	-0.222069	-0.200908	-0.114766	-0.0756467	-0.186334	0.33833	-0.430083	-0.505019	0.12235	-0.0143923	-0.00322288	-0.163961	-0.144012	-0.0315703	-0.348637	-0.00518955	0.060851	-0.347098	-0.0986231	-0.277929	-0.208741	-0.0872544	-0.182973	-0.0634828	0.435589	-0.205676	-0.13321	-0.00053744	0.00093925	-0.0199377	-0.0187946	-0.276497	-0.241862	0.0854629
PA0699	0.0362936	0.223445	0.409897	0.0347	-0.113943	0.0358473	-0.0310758	-0.177978	-0.0144816	0.196826	-0.160899	-0.0121167	-0.123705	-0.0230011	0.115971	-0.165205	-0.100629	-0.101775	0.083901	-0.193085	0.130834	-0.294443	-0.373396	0.0501738	-0.0303566	0.0576247	-0.193041	-0.252213	0.00218111	-0.154868	0.0754215	0.0595411	-0.240681	0.00121673	-0.181951	-0.0859584	-0.0214698	-0.119268	0.0342865	0.302513	-0.0402126	-0.124785	-0.0719092	-0.100234	-0.106226	-0.118552	-0.172187	-0.170698	-0.0385075
PA0700	0.0506396	0.149649	0.15018	-0.0489609	0.0933579	0.0503381	-0.182448	-0.00229223	0.069386	0.250963	-0.212296	-0.0935103	-0.208453	0.0449584	0.0698005	-0.244549	-0.0667404	-0.124539	0.0687843	-0.130511	0.0322955	-0.211693	-0.279727	0.0851096	-0.105607	0.051454	-0.0574209	-0.149726	0.00907343	-0.0857682	0.0754026	-0.00276801	-0.0864134	0.00433421	-0.18416	-0.181687	-0.0178299	-0.186208	0.0742641	0.203908	-0.00577265	-0.008146	0.0792681	0.00574422	-0.0965516	-0.219994	-0.0158154	-0.0224821	-0.0350272
PA0701	0.00711427	0.183032	0.250412	0.0434574	0.0461116	0.102966	-0.109963	-0.00430777	0.067073	0.274162	-0.152801	-0.0765459	-0.138445	-0.00063112	0.0554606	-0.189381	-0.0556547	-0.116536	0.0491038	-0.0955225	0.0568071	-0.228477	-0.236159	0.159043	-0.156566	0.0384122	-0.0397739	-0.0780666	-0.0564675	-0.0597314	-0.0376195	-0.0579932	-0.214234	-0.0478116	-0.156746	-0.160477	0.0138672	-0.123311	-0.0209609	0.195078	-0.158448	0.0707952	-0.0552826	-0.0517963	-0.0512728	-0.164415	-0.161716	-0.142292	0.0208564
PA0702	0.0369399	0.0378338	-0.0484852	-0.119745	-0.0333462	0.0229155	-0.212361	0.164469	0.174853	0.0264243	0.0337796	-0.0457201	-0.139735	-0.0505575	-0.0852292	-0.109474	0.0203637	0.0174616	-0.0141283	-0.136415	0.0102369	-0.0553548	-0.103962	-0.0451635	-0.135401	-0.0605762	-0.0637563	0.414688	-0.0766633	-0.0302155	-0.0654509	-0.168721	-0.104994	0.161721	-0.274626	-0.114169	-0.0423907	0.0332672	-0.199048	0.108085	-0.19631	0.0310295	0.239046	0.161419	0.10788	0.141483	0.0187069	-0.0759259	0.0347311
PA0703	0.19506	0.0423873	0.112135	-0.0409994	-0.0697817	0.00334332	-0.0670725	0.102466	0.184459	0.0380714	-0.0287216	-0.0515953	0.00595867	0.306069	0.0530273	-0.21508	0.0243033	-0.0988292	-0.132496	-0.0906258	0.0874245	-0.201229	-0.118513	-0.17714	-0.30769	-0.0811894	0.100746	0.333362	0.123771	0.0140105	-0.0105472	-0.0175434	0.00579081	0.143655	-0.282727	-0.0922946	0.159563	0.0802195	-0.254385	-0.0852702	-0.304516	-0.0294999	-0.083924	0.200812	0.0684916	0.0458222	0.0853812	-0.242774	-0.174066
PA0704	0.0657601	-0.00020509	-0.0607338	0.187647	-0.202845	0.329307	0.0893662	-0.0419823	0.138377	0.31258	-0.264363	0.0702902	0.15893	-0.0476172	0.0582824	-0.402033	0.0196093	-0.0868761	0.111071	-0.212034	0.157691	-0.00588576	0.313174	-0.182155	0.178141	-0.0969105	-0.168206	0.172935	-0.102974	-0.010632	0.153106	-0.105221	0.189737	0.0804844	0.372765	-0.203478	-0.00969638	0.0865011	-0.247078	-0.212032	0.130609	0.0104591	0.0839712	-0.216725	8.564e-05	0.227019	-0.0403687	0.133214	0.243232
PA0705	0.231895	0.174608	-0.00360036	-0.21915	0.544174	0.0525326	0.0362627	0.112153	0.125198	0.260591	0.0418463	-0.0795552	-0.0830711	0.117259	0.10003	-0.14137	-0.0472423	0.0903498	0.0437846	0.138741	-0.00395077	0.178743	-0.0550201	0.134085	0.00414864	0.0165906	-0.0343652	-0.0702575	-0.120453	0.166894	-0.115336	0.271555	-0.0737526	0.00573935	-0.104235	0.120984	-0.150871	-0.0976954	-0.15089	0.0672693	0.0990306	0.049213	0.243248	-0.427967	0.128041	0.0875856	-0.0497765	-0.0451081	0.00758444
PA0706	0.0994785	0.00612203	0.0989417	0.00148252	0.0463675	0.0273153	0.228658	0.0555449	0.205157	0.253004	-0.0509871	-0.0979078	-0.0531628	0.236422	-0.0620751	-0.0846767	-0.236277	-0.01691	-0.102921	0.0974284	0.128543	0.165873	-0.025408	0.0564319	0.135698	-0.0263039	-0.169279	0.0860301	-0.450718	0.0769576	-0.0858728	-0.00443507	0.0458513	-0.0195521	0.0282992	-0.0470139	-0.134772	-0.158653	-0.0258237	0.15912	-0.0717421	-0.05029	0.201535	-0.206434	0.00850397	0.205695	-0.00851667	-0.109052	0.150517
PA0707	0.136061	-0.100266	0.347714	0.185103	-0.115309	-0.231382	0.0409986	0.145948	0.279827	-0.0795775	-0.294524	-0.145699	-0.150428	0.233146	-0.0931976	-0.304623	-0.358954	0.0430326	-0.178865	-0.146515	-0.241673	-0.134194	-0.33696	0.100021	0.0340317	0.0571081	0.0559956	-0.129564	-0.0403457	0.233897	-0.152604	0.164431	-0.0688377	-0.0839624	-0.184486	-0.437993	0.034362	0.104156	-0.22391	-0.0425992	0.0523138	-0.141554	0.175763	0.143546	-0.145472	0.0185105	-0.0774929	0.0929524	0.0990421
PA0708	0.102268	0.127884	0.122041	-0.0182503	-0.13509	-0.165421	0.174248	-0.0170594	0.103443	0.21853	0.037411	-0.0318297	0.0295376	0.099079	0.133696	-0.271632	0.154317	0.14031	-0.00640389	0.0366583	0.151476	0.0154816	-0.0824585	0.152187	-0.246115	-0.0193332	-0.0706202	0.0388229	0.0107499	-0.0647794	0.292557	-0.0332556	0.109124	-0.0404035	0.114363	0.0788911	-0.0799754	0.105658	-0.245004	0.0745681	-0.208513	-0.128883	0.036039	-0.0179136	-0.0487826	0.160718	-0.165866	-0.0972087	0.0991895
PA0709	0.127617	0.118457	0.0429818	0.0961885	-0.398747	-0.0857523	-0.112011	-0.0870449	0.173281	0.131312	-0.0936702	0.0798438	0.0514748	-0.223863	-0.0996994	-0.238441	0.121474	0.227804	0.0463359	-0.235919	0.14365	-0.201515	-0.0577094	0.0471235	-0.149548	-0.00506808	-0.275827	-0.252155	0.158085	-0.176964	0.168066	-0.18016	0.180675	-0.0191766	0.248822	0.071871	-0.21488	-0.0321001	-0.0555444	0.118592	0.0503531	-0.010027	-0.0109053	-0.0539536	-0.0956171	0.15603	-0.0664144	0.0514233	-0.0641657
PA0710	-0.00507906	0.108714	-0.0962713	0.00919882	0.023319	-0.117427	-0.210015	-0.00101471	0.294419	0.23345	-0.0104774	0.0379753	-0.0799312	-0.17998	0.0204543	-0.1764	-0.0440683	0.163029	0.0248928	-0.180474	0.0318586	-0.107124	-0.0150528	0.15026	-0.0892432	-0.0865778	-0.359268	-0.493918	-0.0630409	-0.0834838	-0.26387	-0.0976594	0.16656	-0.0134085	-0.0510194	-0.0194028	-0.00807141	0.0307089	-0.0343482	0.0698213	-0.0142005	0.0483513	-0.0179065	0.0312819	0.0291465	0.004198	-0.137268	0.135527	0.0485601
PA0711	-0.0463231	0.0419139	-0.282786	-0.0720642	-0.236582	-0.0785546	-0.0551287	0.0666943	0.127074	-0.0492361	-0.0776942	-0.0473119	-0.1088	0.111865	-0.18947	-0.215548	-0.0167161	0.205797	0.0837299	-0.377042	0.0787254	0.0714957	-0.235754	0.147356	-0.267896	-0.0221386	-0.272295	-0.331054	-0.172173	-0.160787	0.076382	-0.111696	0.0890968	0.127586	-0.0831005	0.00375215	0.137903	-0.0356137	-0.0974315	0.0187236	-0.0376353	0.0260752	-0.0222058	0.200502	0.00113941	-0.0451643	-0.177246	0.0223535	0.0295049
PA0712	-0.0629574	-0.13068	-0.209926	0.0206086	0.141276	0.161393	0.10893	-0.0152117	0.205169	-0.0235495	0.0869404	-0.136746	0.0115106	0.112852	-0.0544312	-0.0530028	0.0167517	0.0118673	0.142806	-0.233757	-0.0383563	0.0344793	-0.308498	-0.00047	-0.0811529	0.234264	-0.317133	0.297063	-0.00209562	-0.355693	-0.0580288	-0.119442	0.0244577	0.106122	-0.0416121	0.105307	-0.00766874	-0.171835	-0.0526488	-0.0189027	-0.0171923	0.0122226	-0.0787791	-0.270161	-0.0429355	-0.0312686	0.0493071	-0.0172837	-0.210052
PA0713	0.160737	-0.211081	0.063894	0.342056	-0.0473426	-0.570438	-0.108325	0.152994	-0.280269	0.20897	-0.0812171	-0.57233	-0.070334	-0.191411	0.186743	-0.183844	-0.510696	0.171489	0.13881	-0.0261756	0.425155	-0.0793833	-0.311604	0.0274775	0.0793306	0.50513	-0.18915	0.127894	0.195359	0.126183	-0.0881104	-0.368845	0.419991	-0.570718	0.138275	0.200424	-0.325835	0.0972796	-0.268551	-0.143424	-0.103482	0.296671	0.0468008	0.234303	-0.275199	0.106196	0.133257	0.45327	-0.456714
PA0714	0.13022	-0.261415	0.173766	0.201135	-0.128006	-0.272188	-0.245246	-0.0379619	0.172507	0.162136	0.0144914	-0.173019	0.0494164	-0.135271	-0.117998	0.0593135	-0.266658	0.0103164	0.240772	-0.366857	0.354922	-0.18181	-0.157154	-0.0552339	-0.0862407	0.318258	-0.434094	-0.283455	-0.0705221	0.010716	-0.0330218	-0.226729	0.0796892	-0.0813364	-0.273409	0.097718	-0.0353798	-0.110864	-0.109157	0.0437927	-0.167001	0.263889	0.269903	-0.2191	0.0181011	0.220217	-0.029109	0.0845125	-0.100092
PA0715	-0.172442	-0.34154	0.621173	0.0240382	-0.331862	-0.10483	-0.117275	0.182356	-0.769869	-0.412366	-0.123702	0.0767979	0.111644	0.0330216	-0.0142341	0.00095211	0.42845	-0.294788	0.357525	0.270163	0.267738	-0.246241	0.074853	0.231127	-0.349286	0.263674	-0.422326	-0.345479	-0.108679	0.16383	-0.427741	0.166226	0.0208103	0.125101	-0.0314669	0.356861	-0.0138687	-0.201712	0.137526	-0.0714832	-0.0836972	-0.389696	0.207679	-0.398517	0.246741	-0.116974	-0.532288	0.0428601	0.306262
PA0716	0.0596078	-0.548364	0.28753	0.0335439	-0.384822	-0.0688848	-0.140564	0.576936	-0.64339	-0.586653	-0.166827	-0.115593	-0.069687	-0.124919	0.0167428	0.0948421	0.389768	-0.444144	0.261829	0.052749	0.167739	-0.0464037	0.0704381	0.365576	-0.070038	0.164241	-0.447142	-0.338342	-0.218833	-0.259286	-0.468042	0.00963837	-0.524427	0.389618	-0.00763363	0.195267	-0.139775	-0.254022	0.00534353	-0.19277	0.164171	-0.437947	0.692073	-0.469887	0.393469	-0.0884884	-0.851558	-0.0332103	0.205313
PA0717	-0.044716	-0.253432	-0.0765276	0.220718	-0.198236	0.0689808	-0.246192	0.105301	-0.270087	-0.130483	-0.0661032	-0.0748923	0.0261046	0.11534	-0.227625	-0.258186	-0.0334546	0.0161211	0.191083	-0.159664	0.150352	0.458567	-0.138509	-0.0941117	-0.229798	-0.153928	-0.175562	-0.0028416	-0.0783897	0.510198	0.0211462	-0.0503972	0.0982483	0.130645	-0.129408	0.0576749	0.278997	-0.156162	0.0437966	-0.363382	-0.151948	-0.143766	0.155547	0.078032	-0.163058	-0.0706661	-0.0514379	-0.154902	0.00812517
PA0718	-0.0585064	-0.00736498	-0.0876614	0.297569	-0.398102	0.103567	-0.175857	0.0181069	-0.36754	-0.194184	-0.00165661	-0.0354668	-0.119029	0.177392	-0.272142	-0.288431	-0.103964	0.0511881	0.0827226	-0.129352	0.173456	0.454584	-0.235941	-0.0832745	-0.0950432	-0.0956559	-0.0420996	-0.0221928	-0.0637551	0.552936	-0.405449	-0.0116885	0.18407	0.00949184	-0.185916	0.0588974	0.293698	-0.0358585	0.0817485	-0.380736	-0.420297	-0.118618	-0.0106635	0.162555	-0.113322	-0.0719168	-0.200526	-0.182929	0.0373238
PA0719	0.0122186	-0.154715	-0.123774	0.166807	-0.148344	0.0349415	-0.152984	0.0625525	-0.13223	-0.182382	-0.0738408	-0.0460299	-0.0637628	0.122521	-0.14986	-0.175406	0.0146165	0.0307757	0.085847	-0.115818	0.172313	0.349449	-0.144986	0.00024228	-0.0821505	-0.0209533	-0.0789124	-0.0704015	-0.124647	0.253171	-0.49185	-0.00615216	0.14897	0.0239092	-0.223139	0.111995	0.214413	-0.0658832	0.137389	-0.218719	-0.296417	-0.185667	0.042506	0.0567877	-0.109846	-0.110114	-0.150542	0.005258	0.0818385
PA0720	-0.0921887	-0.0710947	-0.183829	0.111864	-0.452137	0.0693328	-0.218771	0.0672395	-0.240532	-0.175543	-0.0726561	-0.0622219	-0.0965562	0.0528258	-0.211373	-0.201133	-0.221176	0.106827	0.094573	0.0621971	0.0480201	0.331009	-0.147222	-0.0451378	0.0578186	-0.0470339	0.0754793	-0.254046	-0.125148	0.51516	-0.226082	0.00959783	0.0758667	0.140156	-0.191129	0.106723	0.176987	-0.0332102	0.0963026	-0.234406	-0.272694	-0.099742	0.0102846	0.189765	-0.292908	-0.103066	-0.066719	-0.141725	0.00796708
PA0721	0.0627184	-0.18236	-0.319046	0.0688532	-0.254556	0.18953	-0.286169	0.204188	-0.0419516	-0.237864	-0.147428	-0.0640804	-0.0275203	0.178014	-0.217832	-0.195601	0.0439329	0.00313159	0.192091	-0.0373738	-0.00078565	0.213374	-0.135616	-0.00375215	-0.0545197	0.0754771	-0.0317303	-0.141524	-0.0767643	0.184912	-0.405614	-0.147098	-0.0151226	0.125612	-0.184845	0.0886501	0.267749	-0.142926	0.0683332	-0.235474	-0.194525	-0.308707	0.0291973	0.159628	-0.239641	-0.239296	-0.0366688	0.0410896	0.0666922
PA0722	-0.00278913	-0.212818	0.0821434	0.0355534	-0.135585	0.116723	-0.130435	0.0539152	-0.335014	-0.163109	-0.16976	-0.0224448	0.0218029	0.0691881	-0.0249487	-0.20342	0.108507	0.137755	0.169139	-0.0799901	0.114605	0.26912	-0.242649	0.00759765	-0.0277649	-0.00870941	-0.0724513	-0.0536677	0.0512117	0.456591	-0.132486	-0.125619	-0.0160422	0.205382	-0.117775	0.0453645	0.128823	-0.17222	-0.0503887	-0.138613	-0.139957	-0.328215	0.0767991	0.10136	-0.280096	0.0193772	0.024598	-0.0211799	-0.0649385
PA0723	-0.0976983	-0.253397	0.0968985	0.0324717	-0.41851	0.060515	-0.0840035	0.224015	-0.627451	0.0235905	-0.176399	-0.0512277	-0.0410025	-0.00689822	-0.0361588	-0.203121	0.0476678	0.0111104	0.207862	0.0377034	0.124416	0.192502	-0.307099	-0.0530237	0.134042	-0.10665	-0.035618	-0.38383	-0.0415298	0.641796	-0.171578	-0.0810936	0.175481	0.0929116	0.111241	0.0118651	0.105082	-0.143271	0.140175	-0.183383	-0.0777249	-0.319649	-0.036348	0.152764	-0.228355	-0.0397372	0.02843	0.0205603	-0.0173905
PA0724	0.0121051	-0.200124	-0.0641685	0.116506	-0.246366	0.0711215	-0.176166	0.158423	-0.184433	-0.0676045	-0.113334	0.13453	-0.137014	0.20236	-0.236579	-0.217722	-0.0505843	0.0579199	0.227709	-0.240387	0.101146	0.298913	-0.214871	-0.221309	-0.0677096	-0.295191	-0.165539	-0.0961622	0.0069029	0.467092	-0.549626	-0.182855	0.301339	-0.114893	-0.221999	-0.0646961	0.31929	-0.137459	-0.00082526	-0.207172	-0.090364	-0.327327	0.140695	-0.11152	-0.36524	0.102315	0.0433333	-0.172947	-0.021568
PA0725	0.18694	-0.186526	-0.0856375	0.0618416	-0.467667	0.150193	-0.207674	0.162353	-0.189531	-0.0624936	-0.161189	0.0556425	-0.0841241	0.118281	-0.275493	-0.153799	0.00887414	0.0480519	0.134583	-0.147729	0.0681168	0.269116	-0.210373	-0.123111	0.0117598	-0.283591	-0.26404	-0.196133	-0.11522	0.208768	-0.479326	-0.19503	0.130978	-0.0514539	-0.163098	-0.114002	0.223197	-0.12277	0.0100724	-0.0999276	-0.00114342	-0.15128	0.106966	-0.225299	-0.246918	0.118546	-0.0786481	-0.0724485	0.0342484
PA0726	0.0475837	-0.0364251	-0.113997	0.177621	-0.240688	0.0936223	-0.123069	0.0839007	-0.224282	0.00031759	-0.110109	0.0401068	-0.123972	0.120469	-0.172415	-0.314719	-0.0161872	0.13073	0.0692041	-0.357837	0.201301	0.218618	-0.216827	-0.0873375	0.0262136	-0.242236	-0.124966	-0.221919	-0.123011	0.500544	-0.421227	-0.182511	0.21646	-0.0271677	-0.245504	-0.0770074	0.211584	-0.0109979	-0.110839	-0.0769788	-0.18695	-0.178356	0.0163145	-0.0429148	-0.211266	0.128563	-0.0147493	-0.238239	-0.033722
PA0727	-0.139519	-0.0259995	-0.0262838	0.0883447	-0.364175	0.0309193	-0.0581715	0.120591	-0.278645	-0.135026	-0.0226211	0.020845	-0.250966	-0.0232881	-0.189456	-0.20007	-0.109577	0.11963	0.0582791	-0.159959	0.0880009	0.094615	-0.296938	-0.0604775	0.0110844	-0.112837	-0.155838	-0.220684	-0.0457074	0.291465	-0.228272	-0.109137	0.139712	0.0760006	-0.200927	0.0477621	-0.04374	0.0210871	-0.00454637	0.0979258	-0.190309	-0.204136	0.150387	0.0198826	-0.178647	0.096772	-0.123727	-0.0181769	0.102366
PA0728	0.0257836	-0.0491147	-0.0170718	0.0628413	-0.102149	-0.0180267	-0.158736	0.161733	-0.160529	-0.0829978	-0.112668	-0.00869011	-0.0921898	-0.118628	-0.0488886	0.0550084	0.0331661	-0.0711282	0.0913986	-0.148465	0.0179552	0.0464264	-0.0402099	0.0326251	-0.264318	0.130224	-0.273156	-0.113166	-0.151327	0.113683	0.0341088	-0.0673744	0.260468	0.0920827	-0.101905	0.0167431	0.0189201	0.0114453	-0.00491154	-0.0127802	-0.310837	-0.00860608	0.119838	-0.243518	-0.00174962	-0.121418	-0.209432	-0.15291	0.0421124
PA0729	-0.302652	-0.0920637	0.186391	0.0733236	-0.222616	0.098691	0.329491	0.102383	-1.25896	-0.356968	0.260296	-0.372961	-0.110456	-0.0073337	0.0854214	-0.145234	0.202144	-0.335166	0.0453363	0.209524	0.178414	0.173301	-0.297563	0.0736544	-0.392928	0.0118963	0.012138	-0.166782	-0.139926	0.417657	-0.0850617	0.245345	0.526919	0.382066	0.0200306	0.141204	-0.211094	-0.0828223	0.235223	-0.088518	-0.0838148	-0.0904927	0.188598	0.022983	0.0985292	-0.160062	-0.24963	-0.103437	0.133401
PA0730	0.213264	0.666668	0.370437	0.0615653	-0.0990932	-0.0941256	0.0461688	-0.0666421	-0.037647	0.208439	-0.0526602	0.0567805	0.0645456	-0.111534	-0.365102	0.304676	-0.0749303	0.0529933	-0.0633021	0.0698556	0.215155	0.0453767	0.11975	-0.415352	-0.26261	0.101641	-0.0165949	-0.0558851	-0.0764914	0.166974	0.169738	0.242155	-0.418346	-0.0322234	-0.0887943	-0.10387	-0.225436	-0.325222	0.032486	0.233657	-0.133367	-0.181831	0.23968	-0.393109	-0.175734	0.0439919	-0.027766	-0.237381	0.267868
PA0731	0.223592	0.186866	-0.222473	-0.0177651	0.0271157	0.060666	0.0401528	-0.0133279	0.00059199	0.00881817	0.255537	-0.198916	0.168605	0.199488	-0.102374	-0.0253329	0.00886069	0.284635	0.0750783	-0.278816	0.295466	-0.216712	-0.133	-0.0793719	0.0512586	0.0512458	0.0297044	-0.187765	-0.0921348	0.125734	-0.355422	-0.135752	-0.116991	-0.424169	0.278229	-0.194724	-0.35143	0.138819	0.297159	0.04922	-0.25056	0.108758	0.373492	-0.0017147	0.0122056	0.105898	0.353757	-0.0340737	0.188355
PA0732	-0.0113898	0.108542	0.0975731	-0.0631455	0.173648	0.0568588	0.0158413	0.098729	-0.107405	0.015497	-0.212881	0.0293005	0.184514	0.128083	0.291004	-0.0406099	0.0540357	0.247304	-0.079009	-0.351532	-0.0418514	0.0874566	0.311672	-0.208404	-0.350058	0.0233635	0.145824	0.146927	-0.224726	-0.0285391	-0.0790356	-0.0498951	0.186348	-0.0540623	0.316507	-0.0317522	-0.052396	0.175804	0.018876	-0.164679	0.0679392	0.0554257	0.18225	-0.0998005	-0.193602	-0.114023	0.146679	0.0635765	-0.236357
PA0733	0.0926872	0.211803	0.0280278	0.295778	0.235197	-0.0631794	0.02487	-0.10936	-0.266061	0.0438156	0.265081	0.226482	-0.0625831	0.336556	-0.33092	-0.102465	0.0723003	0.129417	-0.225506	-0.234937	0.314647	0.119622	-0.144925	-0.0964729	-0.485352	-0.339302	-0.192964	0.0364955	-0.132197	0.398735	-0.416417	0.0510541	-0.137727	-0.151337	-0.254406	-0.0128981	-0.191651	0.322517	0.00342675	0.272329	-0.0858694	0.10235	-0.0905741	0.14408	-0.0241412	-0.134642	-0.056948	-0.0275131	0.386188
PA0734	-0.116638	0.270587	-0.0523807	0.399142	-0.00361524	0.0438512	0.419282	0.127496	-0.542741	-0.0101399	0.22535	0.237395	-0.273221	0.341634	-0.244638	-0.0133642	0.276661	-0.0332787	-0.426492	-0.227685	0.466869	0.0261299	-0.32956	-0.11308	-0.460611	-0.0753212	0.325047	0.394867	-0.360766	0.603425	-0.567934	0.209195	-0.00985151	-0.186289	-0.0726053	0.0720745	-0.356616	0.172824	0.0540348	-0.147933	-0.0286122	0.195469	0.149015	0.258433	0.0215761	-0.270959	-0.0300968	-0.153225	0.354809
PA0735	-0.0696236	0.189795	-0.229953	-0.133173	-0.16652	-0.0380577	0.020045	0.0781162	0.0353715	0.108461	-0.0171389	-0.0724216	0.0981516	0.00229837	-0.176314	0.0193969	-0.0998896	-0.11928	-0.12183	0.145391	0.0198538	0.205335	-0.0139304	-0.0772595	0.106306	-0.300098	-0.274349	0.0738974	-0.0370846	0.130773	-0.159041	0.216333	-0.229943	-0.0136247	0.0113972	-0.0836679	-0.161593	-0.0502076	-0.123544	0.172553	0.218689	0.102769	0.0671849	0.0657082	-0.0655568	0.0654105	0.00923232	-0.0102457	0.0859384
PA0736	-0.129843	0.239864	-0.173144	-0.24602	-0.118595	0.0318493	0.0296407	0.180793	0.20335	-0.0716742	-0.0336761	-0.0287858	0.109938	0.0745099	-0.0992987	0.145134	0.0620892	-0.19215	-0.00988258	0.162677	0.126055	0.105011	-0.0721299	0.103432	-0.206881	0.144892	-0.146228	0.641626	-0.0957407	-0.0462194	-0.447739	0.235748	-0.107858	0.112524	-0.0421988	-0.181598	-0.00276849	-0.229053	-0.0515117	-0.0693355	-0.0203002	0.0614206	0.111404	-0.00613301	0.173545	0.0181937	0.0115688	0.0128281	0.088004
PA0737	-0.124229	0.221733	0.139141	0.206651	-0.189984	-0.0156885	0.0137938	-0.0321948	-0.035674	-0.353492	-0.0111345	0.0796541	-0.0134317	0.180478	-0.140113	0.00622028	0.0253671	0.142465	-0.132818	-0.29374	0.221375	-0.0771517	-0.0885058	-0.105562	0.0325402	0.0497149	-0.114793	-0.0217983	-0.0958409	-0.138481	0.0327565	-0.0864774	0.160543	-0.194122	0.00945729	-0.23306	0.031991	-0.0213249	0.345676	-0.30101	0.167683	0.084187	0.13059	0.0803711	-0.0057352	-0.104811	0.0513268	-0.00754065	0.0152704
PA0738	-0.157663	0.0240025	0.114853	0.127862	0.127644	0.190012	-0.190911	0.027113	0.263291	-0.341229	0.088199	0.0901302	0.0883416	0.125304	-0.0922153	-0.0824704	-0.131932	0.0825129	-0.0676021	-0.37519	-0.0179307	-0.27696	-0.135753	0.0266975	0.0397488	0.046217	0.0691153	-0.157184	-0.157071	-0.031979	-0.387439	-0.21954	0.106691	-0.0172504	0.0902843	-0.237877	0.12463	0.00238369	-0.00807964	-0.202416	-0.155757	0.130247	0.224417	0.0127132	0.114861	-0.0694062	0.155492	-0.357443	0.0578118
PA0739	-0.0808076	0.24558	-0.0950731	0.0112087	-0.0652289	-0.0460302	-0.0882813	0.0591039	-0.214673	0.0114351	-0.148407	-0.0583117	-0.0400915	-0.07273	0.0551919	-0.307952	0.0303484	0.0156379	-0.0185009	0.153448	-0.0401151	0.108407	-0.223386	0.140901	-0.0786626	-0.362625	-0.0337446	-0.246414	0.0872946	-0.0920956	-0.0493286	-0.0803099	0.115603	0.0670802	-0.0348606	-0.125538	0.0177987	0.0677947	-0.018808	0.137167	0.155999	0.0800717	0.0506913	0.168703	-0.0223269	0.143794	-0.311136	0.048605	0.071707
PA0740	-0.118605	0.0318058	-0.214462	-0.118852	-0.176557	0.05117	-0.133045	0.0478531	-0.0413632	0.0216735	-0.109203	0.124324	0.0343251	0.0720988	-0.139744	-0.209484	-0.0277125	0.109358	0.0621824	-0.0884608	-0.0855495	0.093857	-0.0916536	-0.143328	0.0760201	-0.1479	-0.0773809	0.0695891	-0.120309	-0.0521758	0.0234228	-0.0308878	0.046442	0.0402216	-0.192652	0.00775183	-0.0315936	-0.103751	0.0181996	0.0215686	0.15268	0.0447177	0.0744276	-0.0308863	-0.121337	-0.167032	-0.0378255	0.0123188	-0.111941
PA0741	-0.180527	0.0167203	0.0658004	-0.0183758	-0.0802023	0.0620199	-0.195952	-0.225566	0.069454	-0.00937369	-0.132733	0.0784149	0.023158	-0.067915	-0.0975502	-0.0863451	0.110273	0.0563263	0.312445	-0.189115	-0.051299	-0.0481967	0.123095	0.106822	0.248118	0.0186165	0.0178153	0.165921	-0.152957	-0.363668	-0.232461	0.0910542	-0.0578761	-0.0851681	0.0004339	-0.021871	-0.0516863	0.0806318	0.012712	-0.10332	-0.110603	-0.0928032	0.00496294	0.143475	-0.121749	0.0192892	-0.0236829	0.212051	-0.0045994
PA0742	-0.034552	0.0657237	0.0947083	-0.14086	0.0269843	0.0936914	-0.109558	0.0650161	0.134847	0.168208	-0.0512711	-0.158349	-0.0466669	-0.0792133	0.104604	-0.164388	0.043926	0.117374	0.0606017	-0.154602	0.244689	-0.128572	0.191222	0.106012	-0.0895363	0.127434	-0.129003	0.118461	0.0459331	-0.0347721	0.00717208	0.0467295	-0.0275498	0.0687847	-0.151965	-0.246891	-0.0567882	0.01392	-0.00907958	-0.412459	-0.083512	0.0104937	-0.072264	0.193818	0.150535	0.116119	0.00142582	0.167647	0.144513
PA0743	-0.164559	-0.0039705	0.0985532	0.203001	0.00563722	0.207666	0.0193098	-0.274051	-0.169268	0.0555184	-0.326722	-0.11521	-0.0250834	-0.327646	0.0837517	-0.0974721	0.141762	0.051148	0.0547251	-0.47501	0.230775	0.00806501	0.124514	-0.142473	0.072579	0.0679455	-0.260293	-0.146982	0.0295856	0.0468775	-0.179577	-0.00742479	0.291377	-0.288214	0.369868	-0.201584	-0.0692689	0.0246847	-0.0597279	-0.154058	0.107288	-0.131237	-0.0462114	0.0668008	0.168076	0.212686	-0.0285815	0.394466	0.0455221
PA0744	-0.458228	-0.234856	-0.00099773	-0.143815	0.13323	0.307978	-0.100485	-0.366525	-0.0226001	-0.0266455	-0.029119	0.0563674	0.121435	-0.0462962	0.227171	-0.0190149	-0.105876	-0.256046	-0.0836877	-0.309619	0.076118	0.239251	0.148031	-0.0151134	-0.269395	-0.0684632	-0.0651165	-0.29424	0.378551	-0.174371	0.156788	0.127917	-0.0538391	-0.326309	0.0477345	-0.103502	-0.0294878	0.265504	-0.17892	0.25148	-0.110497	0.374739	-0.0904364	-0.190961	0.0728753	0.0316359	-0.261263	0.298152	0.0616011
PA0745	-0.363562	-0.29966	0.144261	-0.202205	0.0620679	0.253182	-0.0230989	-0.337356	0.0258572	-0.0259326	-0.0689729	0.0861564	0.11359	-0.0561272	0.246452	0.117798	-0.235332	-0.182531	-0.0679789	-0.18906	0.0247877	0.166851	0.180882	-0.144179	0.00307702	-0.00864452	-0.0631543	-0.499107	0.372439	-0.0309177	0.424257	0.0155815	0.0441284	-0.326487	0.0468491	-0.00956974	-0.221121	0.200524	-0.119766	0.107589	-0.0472997	0.35325	0.0685079	-0.106554	-0.061146	0.139212	-0.123525	0.174278	-0.0137364
PA0746	-0.401996	-0.295292	0.0532847	-0.199785	-0.15347	0.219141	-0.0586652	-0.324497	-0.00295878	-0.0458473	-0.00434108	-0.168457	0.253784	-0.061517	0.357955	0.105772	-0.126684	-0.387915	-0.00702372	-0.481161	0.116597	0.247735	0.278253	-0.110248	-0.140416	-0.03282	-0.183881	-0.236265	0.309944	-0.299781	0.220681	0.0445819	-0.114235	-0.37628	-0.00277149	-0.0167109	-0.16403	0.22128	-0.0623842	0.134329	-0.0153301	0.370856	0.0792326	0.0637412	0.169521	0.0113966	-0.22369	0.17411	0.0361439
PA0747	-0.457516	-0.162152	0.0935132	-0.137219	-0.176754	0.363081	-0.0394445	-0.347067	-0.00737646	0.0287675	-0.0171725	-0.263121	0.10674	0.159043	0.342137	0.0687702	-0.264077	-0.318827	0.165167	-0.309876	-0.214577	0.338452	0.108457	-0.189256	-0.274024	0.133675	-0.14524	-0.169599	0.310706	-0.189445	0.119189	-0.128468	0.0825767	-0.390075	0.0678777	-0.00461157	-0.0736204	0.149439	-0.028458	-0.0114529	-0.0269282	0.383559	0.117986	0.0973922	0.0358077	0.106871	-0.0494377	0.14083	-0.132556
PA0748	-0.139223	0.016238	0.00019459	0.0189283	-0.150004	0.00645585	-0.176131	0.283801	0.143663	0.0799647	-0.0201332	0.0767732	-0.0749501	0.0603292	0.0847471	-0.122435	0.124446	-0.15189	0.0703803	-0.114875	-0.081218	0.0250773	-0.0951365	0.0748158	-0.236571	-0.0992312	-0.258214	0.126454	0.109935	-0.253594	-0.0594727	-0.176527	0.393357	0.172091	-0.0679355	-0.11371	0.0675684	-0.0579057	0.0273944	-0.0496999	0.0223148	0.126553	-0.0110075	-0.0691047	-0.0805946	-0.0625913	-0.0863634	-0.0713897	0.0363261
PA0749	-0.0927355	0.2476	0.101605	-0.097247	0.0408629	-0.0580994	0.213095	-0.0454767	-0.0516535	0.160849	0.0904429	-0.357773	0.123673	-0.0539526	-0.16787	-0.288402	-0.172648	-0.161449	-0.284053	0.109424	0.0369103	0.00126351	-0.213089	0.110545	-0.131662	-0.284429	-0.125979	0.136584	0.043289	0.047497	0.171497	-0.145798	0.135226	0.0661016	-0.222376	0.142784	-0.193888	0.0695573	0.0174985	0.10862	-0.168794	-0.0667319	-0.192144	0.236818	0.280506	0.110729	-0.250965	-0.160234	-0.0404825
PA0750	-0.106887	-0.0263401	-0.717281	-0.151817	-0.0317624	0.0583545	0.256958	-0.158587	0.144878	-0.107118	-0.0491663	0.137852	-0.0993972	-0.274418	0.228519	0.0163045	-0.249077	-0.133891	-0.163974	0.302572	-0.170621	0.162509	-0.0644471	0.179655	0.133061	0.00494983	-0.274912	-0.123038	0.163916	-0.262145	0.0962277	0.249057	-0.0241814	0.00360787	0.0832943	0.192446	0.0817084	-0.267371	0.112999	0.129206	0.0402977	0.0208429	0.310168	-0.282519	-0.125113	0.280131	0.0572958	-0.0688176	-0.0687355
PA0751	-0.313603	-0.347061	-0.0163127	-0.163788	-0.0471478	-0.101529	-0.368561	-0.161943	0.204433	-0.128301	0.12705	0.146993	0.0514715	-0.0941884	-0.0583975	-0.0699612	-0.0435206	-0.168619	-0.0355789	-0.30605	-0.0160672	-0.187541	0.0702485	-0.23831	0.0207372	-0.187628	-0.136083	0.190258	-0.202624	-0.0693859	0.0195878	0.29898	0.333207	-0.131217	-0.152932	0.261448	-0.0988202	0.2509	-0.0183965	-0.0057619	-0.0228146	-0.0458984	0.00891508	-0.0102111	0.366766	-0.122483	-0.173347	-0.061624	0.0340857
PA0752	-0.167278	-0.0349105	0.0708125	-0.131307	-0.00217881	-0.0030912	-0.368853	-0.39434	0.103519	-0.138171	-0.037375	-0.00547101	0.150101	0.078776	-0.0589965	-0.179763	-0.0262681	-0.137083	0.0199316	-0.25215	-0.0433759	-0.168148	0.00976447	-0.215656	0.0433207	-0.120206	-0.00159963	-0.0190285	-0.181172	0.0268591	-0.123269	0.451151	0.213528	0.0679908	-0.0122986	0.12398	-0.00122636	0.217147	-0.136279	0.0268302	-0.219265	0.0284302	0.0406498	0.0320317	0.29926	-0.0727087	-0.133057	-0.121873	0.116845
PA0753	-0.147137	-0.203358	-0.0348727	-0.183809	0.190316	0.0956392	-0.44564	-0.251037	0.162714	-0.180556	0.103716	0.0194938	0.179163	0.0798399	-0.0245228	-0.324332	-0.0557468	-0.207373	-0.00201288	-0.15155	0.00451915	-0.0793415	0.00576774	-0.136303	0.107052	-0.132143	0.090743	0.217778	-0.0855859	0.0283274	-0.265033	0.427422	0.143751	0.0402535	-0.197914	0.0846123	0.103395	0.0520171	-0.112056	-0.102856	-0.251122	-0.0468242	0.168843	0.153352	0.218646	-0.158055	0.0500718	-0.014411	0.145155
PA0754	-0.081443	-0.279622	0.00214474	-0.106144	-0.0943322	-0.00578357	-0.397021	-0.42026	0.0503962	-0.158025	-0.0928621	0.0720802	0.284743	0.126084	-0.030546	-0.108709	-0.0308097	-0.0638454	0.0898052	-0.222136	-0.142557	-0.0633621	0.113131	-0.295555	0.205781	-0.188009	0.110649	0.0874977	-0.138367	0.00292937	0.0985195	0.286585	0.24437	-0.0607844	0.0460733	0.254282	0.0192124	0.233027	0.046488	-0.150387	-0.132608	-0.0605049	0.132074	0.0331818	0.0620921	-0.143103	-0.04273	0.00578773	0.0686967
PA0755	0.0123136	-0.0212246	0.0636958	-0.115827	-0.178878	-0.0512423	-0.383658	-0.124195	0.154403	-0.0791993	-0.0559632	0.062597	0.122805	0.165274	-0.1092	-0.115755	-0.101947	-0.023003	-0.0078713	-0.238174	-0.0830817	-0.102956	0.120125	-0.145134	0.0379886	-0.149475	0.0348902	-0.116173	-0.340837	0.150669	0.199334	0.172389	0.145428	0.0328437	-0.223021	0.273747	0.0121224	0.272162	0.0646876	0.00115376	-0.0681536	-0.0348405	0.0401691	-0.132636	0.0666359	-0.19537	-0.003237	-0.0525303	-0.0618031
PA0756	-0.0474953	0.0349067	-0.128375	0.133006	-0.117818	-0.212171	0.090812	-0.270572	0.106064	0.199406	0.0688343	-0.0959156	-0.106173	0.178995	-0.183149	-0.0399428	-0.0235153	-0.09265	-0.0801241	0.0162929	0.0840408	-0.165162	-0.00183165	0.165707	0.195752	-0.139538	0.0253717	-0.264928	0.0110878	-0.0963627	0.0709184	-0.0864621	-0.116022	-0.132386	-0.0641782	-0.0219861	-0.0100026	0.166331	0.149174	0.263338	-0.11496	-0.0306557	-0.0711167	-0.0277824	0.165529	0.193356	-0.0577928	-0.21068	0.116675
PA0757	0.0514707	0.0553409	-0.100291	0.0350961	0.248663	-0.190501	0.04992	-0.216161	-0.0155876	0.110631	0.12919	-0.125998	-0.106864	0.146545	-0.130706	-0.0569874	-0.0318274	0.0449668	-0.209589	0.0282897	0.209199	-0.0859906	-0.0817867	-0.0413984	0.033039	-0.296277	0.0667757	-0.0306477	-0.0277851	0.129404	-0.474799	0.00129359	-0.0426145	-0.0840181	-0.0871391	-0.167365	-0.0982269	0.181332	0.0223509	0.336208	-0.171218	-0.105549	-0.156863	0.333268	0.254847	0.202458	-0.127073	-0.211891	0.302092
PA0758	0.153068	-0.0764518	0.051171	0.130121	-0.00393261	-0.385405	0.0401581	0.00521289	-0.196009	0.041993	0.129092	0.0474551	0.135771	0.0780587	-0.0678636	0.0402889	0.116604	-0.0245227	-0.121359	0.0763316	-0.0301171	0.103974	-0.0216725	0.0233074	0.0128861	-0.154381	0.224794	-0.0753646	-0.0876508	0.284443	-0.0778859	-0.161572	-0.188064	0.0352653	0.00179143	0.205461	-0.222516	0.12108	-0.0326258	-0.169486	0.294904	0.0020792	0.0899712	0.248339	-0.0886314	-0.213264	0.152864	0.0807186	0.0110903
PA0759	0.0259492	-0.0394217	0.203	-0.150387	-0.0572494	0.0383882	0.0667173	-0.0217809	-0.0920545	0.303603	-0.0452195	-0.0389032	0.092702	0.0599644	-0.00241643	-0.258577	0.0965181	-0.0448291	0.143956	0.105703	-0.227181	0.112977	-0.00351435	0.240487	0.12146	-0.0223128	0.276979	0.225902	0.00526682	-0.214722	0.0654923	0.326356	0.0946138	-0.132887	-0.0565458	0.150978	0.114503	0.00687319	0.0779451	-0.224098	-0.0788351	0.231661	-0.0360678	-0.0685966	0.0644416	0.0554703	0.0771669	0.0507898	-0.0700986
PA0760	-0.0839099	-0.153303	-0.0798313	0.171699	0.0163996	-0.112167	0.172314	-0.19566	0.0964714	0.181907	0.207842	0.0479909	-0.178329	-0.183949	-0.207536	0.159759	-0.138557	-0.0237206	0.0847902	0.0996976	0.252439	-0.0282595	0.0162961	0.152256	0.330177	0.126855	-0.215174	0.356883	0.0361246	-0.201841	-0.196492	-0.0213115	0.0542179	-0.169283	0.0539297	-0.0131882	0.0310999	-0.326865	0.334607	-0.0248281	0.0996737	-0.0102304	0.160662	0.1543	0.383987	0.0860573	-0.0977044	0.0757586	0.277929
PA0761	0.1398	0.0533579	0.223408	0.156516	-0.173359	0.127946	-0.0387887	-0.0558784	0.0321735	0.100153	0.0202676	-0.0646648	0.0456855	-0.0361197	0.0242607	-0.0258861	0.114619	-0.0649442	0.168367	0.140679	-0.134816	0.0561487	0.0264852	-0.123973	0.0632274	-0.00611742	0.191133	0.039346	0.0464269	0.0493652	0.0630134	0.146355	0.0937809	-0.0621864	-0.108698	0.210667	-0.128166	0.00664976	0.288355	-0.0836416	-0.0021352	0.194041	-0.132863	0.0315234	-0.00198981	-0.0256291	0.076121	0.0650142	-0.11236
PA0762	0.00221771	0.0431374	-0.00956868	0.0239952	0.508472	-0.0305614	0.0824069	0.0524684	-0.0115276	-0.211242	0.13856	0.0976721	-0.00196789	0.0486744	0.0361174	0.0190159	-0.186907	0.0870174	-0.153028	-0.164081	-0.0277552	0.0519885	0.0821207	-0.0718517	-0.0738562	0.224896	0.13134	0.079105	0.0454243	-0.00482657	0.596099	-0.22931	0.0366928	-0.323039	-0.124857	-0.175048	0.0489648	-0.043324	0.422658	-0.395873	0.367753	-0.057605	0.0949064	0.333458	0.236096	-0.169915	0.240683	-0.242841	-0.453932
PA0763	-0.153541	0.108614	-0.0287357	0.140208	0.578789	-0.0144655	0.0577431	0.0415647	-0.202619	-0.142956	0.0996093	0.0366268	0.0765237	0.129159	0.0301027	-0.025709	-0.209793	-0.0182837	-0.133223	-0.0636794	-0.0734848	-0.00952375	0.0436061	-0.167916	-0.151758	0.149569	-0.0420455	0.303872	-0.0217874	-0.0369734	0.474369	-0.189246	0.251072	-0.477019	-0.0617884	-0.222148	0.307609	0.0570923	0.308363	-0.53387	0.535171	0.0471775	-0.0128158	0.34851	0.231055	-0.313833	0.221301	-0.120812	-0.193396
PA0764	-0.0835672	-0.00950478	0.092128	-0.0335942	0.0933164	0.13545	0.125993	0.131781	-0.154453	-0.103582	0.0679054	-0.13264	0.0753188	0.218491	-0.0131125	0.051897	-0.260379	-0.0105731	0.0608118	-0.00317122	-0.041819	0.120864	0.104966	-0.165149	-0.053333	0.154747	0.264732	0.145588	0.0309802	-0.111069	0.166235	-0.15255	0.195575	-0.225244	-0.0645734	-0.149696	0.254678	0.0594159	0.131015	-0.329707	0.382113	0.17263	-0.0252749	-0.135679	0.157663	-0.165888	0.202778	-0.268437	-0.121356
PA0765	0.0837359	-0.0797528	-0.0328799	-0.0604276	0.137555	0.0414001	0.121514	0.099543	-0.0168384	-0.253893	0.00779488	0.0208995	0.0871661	-0.0674624	-0.0975004	0.151004	0.189045	-0.133783	-0.068186	-0.127104	0.00750916	-0.0650628	0.381754	0.033902	0.0793396	0.318791	0.305796	0.294206	0.00856773	-0.120939	0.516304	-0.0759366	-0.0277057	-0.0822295	-0.252723	-0.00808136	0.135751	0.0809127	-0.016095	-0.00556517	-0.130888	0.0729131	0.138212	-0.359536	0.139445	0.0465392	0.0431132	-0.374199	-0.0483953
PA0766	-0.086357	0.0387146	0.0304222	-0.192934	-0.123691	-0.00760075	0.0881163	0.0444432	-0.0475368	-0.396699	0.0278899	0.0219388	0.181022	-0.0511725	0.0869542	0.174041	-0.12691	-0.08165	-0.0802747	-0.00374024	-0.128923	-0.139312	0.186882	0.0651993	0.144842	0.17568	0.0837667	-0.16724	0.195729	-0.20803	0.286756	0.0837363	0.277039	-0.139448	0.136986	-0.0294972	0.314429	-0.00528942	-0.12665	0.147669	0.250394	0.0252281	0.0301714	-0.29963	0.169523	-0.0463937	0.0190321	-0.23513	0.0725208
PA0767	0.270273	-0.123289	-0.042916	0.0306595	-0.125668	0.0489069	0.182318	0.00244658	-0.0510232	0.165824	0.126598	0.137941	-0.0260242	-0.122467	-0.192371	0.367622	-0.0375621	0.140549	-0.00251948	0.159297	-0.0877059	0.0111359	-0.0634117	-0.00474911	0.357752	-0.153062	0.0869234	-0.103711	0.0558613	-0.0703922	0.275435	-0.0880134	-0.15765	0.112843	-0.034706	-0.0284991	-0.114883	-0.101252	-0.109747	0.00853335	0.277359	-0.0978375	0.276419	-0.267983	0.174098	-0.0395702	0.018155	-0.153147	0.167657
PA0768	0.178324	-0.0751753	-0.0123221	0.0172987	0.329288	-0.0184919	0.173782	0.0770346	-0.0150206	0.119005	0.125937	-0.0392187	0.0769903	-0.0382736	-0.144648	0.384087	0.0556775	0.192414	-0.128168	-0.104089	0.244945	-0.0605429	0.0926526	-0.110314	0.243521	0.0110337	0.153633	0.0939945	0.289826	0.0545383	-0.0213538	-0.00393835	-0.0224653	0.278656	0.00418275	-0.147067	-0.182516	-0.17569	-0.224448	-0.157087	0.157131	-0.175643	0.118053	0.0508438	0.160333	0.0105689	0.146009	-0.125667	0.250603
PA0769	0.181325	-0.0171183	-0.0417364	0.0806308	0.230251	0.193797	-0.0339515	-0.0244264	0.176356	0.0122899	-0.107753	0.160221	0.0618156	-0.162521	-0.114182	0.451397	0.223373	0.146924	0.0677329	0.0717971	-0.0580746	-0.0628561	0.217132	-0.0566171	-0.123844	0.309027	0.614088	-0.297443	0.148313	0.180343	0.299486	-0.184597	-0.0803615	0.0964819	0.00415467	-0.0284515	-0.244448	0.00303812	-0.11547	-0.19688	-0.212496	-0.221552	0.0654866	-0.273052	-0.0468807	0.0526744	0.209126	-0.0225213	-0.253114
PA0770	0.134563	0.0484445	0.107322	0.136361	0.451346	0.164192	0.031948	0.0550775	-0.20625	0.097754	-0.0238513	0.052373	-0.0413993	0.0762891	-0.0403157	0.246531	0.160173	0.094581	-0.0235795	0.242694	0.0336018	0.114218	0.0850805	-0.0634568	0.115518	0.0639732	0.251686	-0.096417	0.0375052	-0.274301	0.144982	-0.090784	0.13979	0.122658	-0.0564481	0.102836	-0.104128	0.129628	-0.189517	-0.276626	0.102903	-0.00459194	0.0271622	-0.137413	0.142621	-0.0185492	0.0386738	0.0792481	0.00211748
PA0771	0.262404	0.0540077	-0.0381202	0.134889	0.453594	0.101622	0.0317866	-0.0776829	-0.0639495	0.0258607	-0.052195	0.146212	0.0305808	-0.194634	0.0141397	0.414972	0.0494832	0.32586	-0.142632	0.16643	0.140359	0.177997	0.210738	-0.083315	0.0145528	0.157344	0.0412437	-0.244657	0.0438413	-0.112394	0.145985	-0.168842	0.0924311	0.235783	-0.0421138	0.161872	-0.172848	0.0134573	-0.18487	-0.0522218	0.101532	-0.0840651	-0.00140755	-0.190517	0.1517	0.0762386	0.00465114	0.0281242	0.0165914
PA0772	-0.0451741	-0.0973044	0.0205494	0.0206349	-0.192123	0.0741147	-0.00065045	0.0337206	-0.0520291	0.0130578	0.0132386	0.322899	-0.0193758	-0.0240848	-0.0272577	0.225796	0.166627	-0.0983101	0.0627214	0.199641	-0.0412889	-0.0471379	0.147504	0.0164225	-0.00954683	0.111535	-0.033856	0.153318	-0.214278	-0.216542	0.201302	-0.018461	-0.044465	0.113501	-0.0217069	0.118006	-0.0894263	0.108911	-0.0565514	-0.0492724	-0.0950093	-0.149039	-0.122496	-0.023943	0.104222	0.080424	-0.0301	-0.0312903	-0.0160224
PA0773	-0.0740084	-0.235949	0.0285472	-0.0684915	-0.0590214	-0.0600029	-0.048458	0.172692	-0.0561621	0.215367	-0.123545	0.200471	0.031587	-0.185887	0.0842726	0.0884403	-0.0936988	-0.10934	0.129509	0.23447	-0.0384567	-0.0716129	0.117036	-0.00107904	0.256348	-0.1485	0.0187145	-0.630305	0.134894	-0.181235	0.216836	-0.0172517	0.118518	-0.0224628	0.166016	-0.0296085	0.0997668	-0.0895288	0.0446627	0.183318	0.220274	-0.0900045	-0.177313	0.0811573	0.0900692	0.0447399	0.00859518	0.00981266	0.153764
PA0774	-0.0713952	-0.169445	-0.173827	0.0323945	0.0341421	-0.224473	0.0882138	-0.177421	-0.175135	0.162721	0.0267599	0.331218	-0.114213	-0.176356	-0.145212	0.0751807	-0.127598	-0.0449671	0.143161	0.166361	-0.0198844	-0.128099	-0.174231	0.0713092	0.0591174	-0.218903	0.0606496	-0.134004	-0.0255144	0.0104158	0.100028	-0.0669889	0.173128	0.00309947	-0.0505839	-0.00228134	0.099522	0.0548991	0.0605778	-0.0417133	-0.143795	-0.120455	-0.0287509	0.0779427	0.305109	0.115096	-0.0289318	-0.148365	0.091326
PA0775	0.167324	-0.142039	-0.292231	0.111861	-0.00210685	-0.00105985	0.295635	-0.43434	0.161987	0.359185	0.12073	0.458566	-0.166274	0.01339	-0.0319399	0.0918701	-0.0441599	-0.0911866	0.0560057	0.22307	0.0616919	0.083102	-0.0965279	0.246261	0.115203	-0.307394	0.0172565	-0.17425	-0.0405305	-0.268975	-0.0665586	0.16129	0.0106626	0.00097323	-0.254334	0.0038687	0.133113	-0.0845307	0.00983725	-0.15761	0.0557962	0.0715158	0.287618	-0.0728146	0.0405923	0.139044	-0.00990722	-0.0998403	-0.0880415
PA0776	0.0520556	0.023399	0.0181607	0.0643036	0.153811	0.00776359	-0.0834963	-0.102062	-0.105651	0.0795033	-0.153356	-0.118683	0.0291587	-0.0266889	-0.00249688	-0.1061	0.00456677	0.221037	-0.0730752	-0.4364	0.201849	-0.23559	0.279943	-0.0623223	0.167643	0.133551	-0.191627	-0.371838	0.0996079	-0.187644	0.04641	-0.236418	0.121763	0.289539	0.00605789	-0.0230115	-0.0587158	0.0180248	0.0515016	-0.27972	-0.173019	-0.192715	-0.0142487	0.224	-0.0215761	0.183172	-0.138537	0.0260367	0.0156372
PA0777	0.0667536	0.227262	-0.176241	0.040195	0.0416744	0.0892609	-0.313653	0.0622027	-0.0252289	-0.0165343	0.118689	-0.0969289	-0.0417776	0.301612	-0.0692094	0.0734827	-0.177729	-0.191247	-0.207128	0.0950719	0.0670851	-0.0633131	-0.182711	-0.166524	-0.0944586	-0.13452	0.216736	-0.176167	-0.00762175	-0.00318748	-0.181544	-0.0100097	-0.248871	0.0960669	-0.187746	-0.122818	0.128983	-0.0300926	0.0764885	0.165959	-0.241457	-0.0665448	-0.304821	0.0998811	0.137799	0.0469388	0.198421	0.0436661	0.0148302
PA0778	0.0894496	-0.0741089	-0.348146	-0.147827	0.165261	-0.00514728	0.100145	-0.105078	0.130574	-0.0336621	0.115825	0.102807	0.137512	0.21909	-0.0184394	0.00506947	-0.10934	0.0723385	0.0611139	0.0200808	-0.00752705	-0.00679664	-0.120328	0.105723	-0.207597	-0.109761	-0.217247	-0.312785	0.212491	-0.186878	-0.101984	0.0775745	0.140973	-0.0328129	0.0252337	-0.00661933	0.0947555	-0.0493743	-0.139669	-0.155382	0.189318	0.0684464	0.00493985	-0.0832346	-0.111278	-0.176736	-0.0877219	0.0479599	0.16808
PA0779	0.0343479	-0.0770038	-0.44987	-0.238891	0.00990068	0.0769666	0.10067	-0.0883497	0.154959	-0.150332	0.273597	0.282249	0.0445975	-0.260607	0.218443	-0.0737563	-0.186194	0.299405	-0.104805	0.161315	0.0717112	-0.127445	-0.0830318	0.0742435	-0.0783889	-0.30526	-0.163624	-0.415273	0.194632	-0.0837069	-0.224718	0.144344	0.286931	-0.0203061	-0.00098814	-0.032881	0.194711	-0.203984	-0.0137134	-0.0248175	0.46963	0.203863	-0.132332	-0.288803	-0.0576399	-0.0411775	-0.149977	0.363062	-0.0354035
PA0780	0.203031	-0.20144	-0.271655	-0.159513	-0.0668181	-0.175168	0.189742	0.218475	0.0617381	0.154232	-0.0523593	-0.151684	0.138828	0.112079	0.00322068	-0.247293	-0.0600762	-0.0453873	-0.260728	-0.0786613	0.139518	-0.285711	-0.267629	0.141957	0.145702	-0.116776	-0.202817	-0.124853	-0.117144	-0.14197	0.332536	0.0505457	0.213016	-0.0551737	0.00685	-0.156907	-0.0782078	-0.155215	0.108428	-0.108408	0.325098	0.132196	0.202832	0.122071	-0.064797	0.108087	0.0547925	0.076917	0.00805936
PA0781	-0.141805	0.134967	-0.348044	0.246352	-0.144245	-0.456498	-0.155719	0.0378161	-0.183205	-0.0810563	-0.0219213	0.0468319	0.334886	-0.200424	0.0774632	-0.0172638	0.157119	0.402317	-0.115182	0.0142822	-0.47443	-0.054349	-0.281167	0.192124	-0.135498	0.176614	-0.0202978	-0.257988	-0.0875176	-0.379794	-0.0325122	-0.0653243	0.210243	-0.119436	0.0883396	0.0852944	0.0981416	-0.0433228	-0.0409811	0.208404	-0.190456	0.388166	0.245054	-0.0154214	-0.220654	-0.0761922	-0.3774	0.148803	0.0483302
PA0782	-0.069702	0.104191	0.214913	-0.0316568	0.423181	-0.301441	0.0539972	-0.194715	0.178194	0.0523565	-0.0265189	0.663942	0.0121344	0.0306883	-0.186758	0.325157	-0.199759	-0.0347977	0.178157	0.0300128	0.0843003	0.00530832	0.103302	-0.112611	0.0241535	-0.0379639	0.0680644	-0.258043	0.146071	-0.0421497	-0.157837	0.0572148	0.111013	0.052267	-0.201541	0.132036	-0.0980293	0.190914	-0.0348558	-0.185637	0.158174	-0.066063	-0.126686	-0.244944	-0.0913855	0.053187	0.0006006	0.161119	0.0336696
PA0783	-0.23945	-0.0777358	0.0754568	-0.118736	0.255346	-0.307953	0.0561786	-0.0286272	0.326604	0.0338181	0.096424	0.438556	0.149815	-0.0369364	-0.0772166	0.402806	-0.0943483	-0.126287	0.0500859	-0.10305	-0.0118182	0.106984	0.0429181	-0.145996	-0.0325638	-0.171949	0.0303317	-0.18232	0.222892	-0.0322873	0.0646275	0.161163	0.269235	0.1235	-0.0664054	0.109635	-0.0623763	-0.0952966	-0.171244	-0.156852	0.120046	0.100882	-0.175913	-0.264664	0.00549857	0.0169414	-0.0235514	0.0972278	-0.151741
PA0784	-0.261147	0.0563455	0.383101	-0.0284848	0.0362047	-0.102898	0.236514	0.0561758	-0.164946	0.124999	-0.211694	-0.11189	-0.11273	0.00530776	0.128341	-0.41619	0.100068	-0.0422695	0.142403	-0.0662244	0.119755	0.104684	-0.141855	-0.0517634	0.0155695	-0.245084	0.106171	0.27693	-0.0354031	0.487872	-0.0219457	0.179417	-0.0412436	-0.0130845	0.725234	-0.032121	-0.153006	-0.0658683	-0.18516	-0.175277	0.00512208	-0.0385541	0.0631574	0.0780374	0.00020212	0.033819	-0.0592758	0.187821	0.0674286
PA0785	0.0490541	-0.0414117	-0.164822	-0.0917594	0.00566579	-0.157644	-0.279512	0.0632829	-0.186481	-0.0869792	-0.159099	0.0637359	-0.0747658	0.0196525	-0.0783426	-0.181996	0.0674089	-0.0425778	0.0300959	0.00551527	-0.170409	-0.0410324	-0.156335	0.0654948	-0.0846322	0.0525296	-0.100561	0.0573665	-0.129756	-0.218902	0.114584	-0.287433	0.237576	0.115324	0.0915812	0.0107853	0.0339384	-0.0565552	0.0251124	-0.132645	-0.0917347	0.151635	0.0440562	-0.00511707	-0.103886	-0.0413036	-0.273152	0.00332123	0.0425599
PA0786	-0.00835481	-0.120594	-0.272245	-0.184204	-0.0282821	-0.0346147	-0.236173	0.0912878	0.120178	-0.0466743	-0.0894117	-0.0176919	-0.125294	-0.0788666	-0.103663	-0.0682826	-0.00917364	-0.0915836	0.046345	-0.0242271	0.0309718	-0.136249	-0.0677969	0.090132	-0.115393	0.0305592	0.0558627	0.106627	0.0666173	-0.0869772	-0.0264479	-0.0896556	-0.0111149	0.167245	-0.109536	-0.151765	0.0944236	-0.057143	-0.0216466	-0.202479	-0.190443	0.0140024	0.0758454	0.150567	0.0721308	0.135191	-0.171847	-0.189653	-0.0484955
PA0787	0.00194096	-0.0521917	0.0751239	0.0120907	0.0548908	-0.0673614	-0.0196614	-0.0193365	0.0539917	0.175594	0.00942723	-0.0500817	-0.0680031	-0.0773188	0.0179755	-0.141297	-0.00153007	-0.0579753	0.155789	0.0488474	-0.0276719	-0.0696759	-0.0919244	-0.0115978	0.0266491	-0.296286	-0.155306	-0.316094	-0.0572331	0.0554883	-0.23877	-0.0724507	0.0350175	0.0124422	0.0156282	-0.064438	-0.155746	0.0669356	0.0952074	0.14311	0.237686	0.142517	-0.173907	0.0182606	0.0188436	-0.0791234	-0.121113	0.0905329	0.0171186
PA0788	-0.00135076	0.0678203	-0.0517422	0.273687	-0.147982	0.203988	-0.142102	0.0706765	0.00712951	0.194961	-0.184025	0.201495	0.113539	-0.123966	-0.0371408	-0.13656	0.0383509	0.0696968	0.0859792	-0.223133	0.0710952	-0.0298593	0.252132	-0.205185	-0.00668745	-0.0942281	-0.0199426	-0.307651	0.021748	0.040559	0.225179	-0.258884	0.198275	0.00776995	0.0871007	-0.178996	-0.0755114	0.153775	-0.0172794	-0.210038	0.191199	0.0404861	-0.144643	-0.0159105	-0.219761	-0.0136137	0.0796088	0.0499145	-0.154268
PA0789	-0.318508	-0.312651	0.118645	-0.289851	0.132937	-0.0633497	0.302562	-0.360722	0.127756	-0.0235585	0.256964	0.60447	-0.209019	-0.0960524	0.0755899	0.476087	-0.1628	-0.0300413	0.0805684	-0.00109023	0.144387	0.218285	-0.235246	0.295719	0.03442	-0.230128	-0.0830226	0.238068	-0.00109105	-0.0781812	-0.179122	0.0357302	0.186931	0.0557857	-0.116633	0.0588678	-0.0906986	-0.0331547	0.00627038	-0.0292114	0.042949	0.0239425	0.040242	0.106724	0.183543	0.0959263	-0.204317	0.0177117	0.147147
PA0790	0.0402543	0.00592221	-0.229697	-0.0826776	-0.0218019	0.0113277	-0.230963	0.101845	0.193605	-0.0169692	-0.132032	-0.141515	-0.046997	0.156534	-0.00393437	-0.157184	-0.052062	-0.201968	0.100335	-0.0824185	-0.161516	-0.147781	-0.147327	0.0299248	-0.139652	0.0879294	0.219542	0.0212955	0.111364	-0.149444	0.0375166	-0.142408	0.0529907	0.297206	-0.167532	-0.091995	0.198546	0.00905215	-0.117739	-0.0705029	-0.289648	0.0101317	0.0766921	0.16513	-0.00248642	-0.0428734	0.0429453	-0.114589	-0.248264
PA0791	-0.221897	0.0417152	-0.00040714	-0.126402	0.123465	-0.0429329	-0.029031	-0.0395384	-0.232214	0.0430682	-0.166326	0.0920467	-0.0313043	-0.251559	0.0126473	-0.0721643	0.0825117	-0.111002	-7.755e-05	-0.00078519	-0.225898	0.101575	-0.0319168	-0.00119795	0.0185721	-0.0087873	-0.116358	-0.0189291	0.132034	-0.24818	-0.0873978	0.023839	0.367599	0.0017599	0.134651	0.165032	-0.206289	0.0221451	0.215979	0.191063	0.233003	0.181067	0.00502607	0.0357715	0.044568	0.0110063	-0.147616	0.175918	0.0413038
PA0792	-0.153162	-0.0534741	0.0328907	0.137341	-0.0156308	0.17051	-0.0799091	-0.147393	-0.0753663	-0.0951974	-0.282742	0.140013	-0.0130025	-0.0634279	-0.00457368	-0.337862	-0.0683095	-0.0843492	-0.183521	-0.373554	-0.0538414	0.295427	0.0199415	0.0883261	0.0713779	0.0560384	-0.0638397	-0.377883	0.165094	-0.0425882	-0.0606497	0.25432	-0.11981	-0.217292	-0.145574	-0.258728	0.0208289	0.201334	-0.113445	0.328492	-0.044258	0.255815	0.00403694	-0.0242329	-0.0583758	0.141466	-0.231121	0.240033	0.396992
PA0793	-0.266312	-0.0732831	0.0978972	-0.189395	0.0580635	0.234853	0.0705444	-0.365616	0.0367551	0.00892302	-0.0954682	0.188719	0.0100985	0.233907	0.162246	-0.0591035	-0.124326	-0.00810605	-0.174694	-0.405188	0.0648012	0.189806	-0.0449881	0.0111961	0.136773	-0.0852186	0.0786716	-0.294906	0.110732	-0.096651	-0.0410594	-0.013248	-0.135601	-0.146305	0.103532	-0.00929529	-0.0487819	0.204054	-0.197258	0.303704	0.00540366	0.335992	0.0764924	-0.10968	-0.0550982	0.0618885	-0.130747	-0.116294	0.027568
PA0794	-0.266796	-0.11063	-0.0491289	-0.260879	-0.156578	0.407505	-0.106726	-0.427621	-0.0925374	-0.0168424	-0.00710613	0.158816	0.00638267	0.263684	0.262095	0.0233823	0.029255	-0.224449	-0.0931264	-0.201635	-0.112101	0.146383	-0.0303547	0.0740366	-0.053625	-0.114951	0.00054758	-0.327558	0.119313	-0.240712	0.185212	0.0559849	-0.00999071	-0.113218	-0.0284088	0.140312	0.0575411	0.192727	-0.0147734	0.138827	-0.0391927	0.324444	0.0326565	-0.110218	0.0901182	-0.0225655	-0.148478	0.0584758	0.0139839
PA0795	-0.284786	-0.142801	-0.105365	-0.181891	0.0192293	0.396963	-0.010123	-0.540739	-0.00835354	-0.0179384	-0.108062	0.0886527	0.103264	-0.00472109	0.243184	-0.072755	-0.0410968	-0.196501	-0.111911	-0.155427	-0.142333	0.332324	-0.0670979	0.112495	0.0517978	-0.119344	0.111309	-0.324468	0.206505	-0.0148873	0.299548	0.0631933	-0.206349	-0.0864436	-0.0518555	-0.00488859	-0.156975	0.0579071	0.0372564	0.26822	0.181102	0.352723	0.217505	-0.102754	0.0549686	0.0618812	-0.144803	0.151727	0.113174
PA0796	-0.263657	-0.00401263	-0.127961	-0.176268	0.100386	0.407068	0.0326064	-0.304439	0.0321567	-0.0641882	-0.0546255	0.140381	-0.0434536	0.133802	0.227982	-0.0254564	-0.186087	-0.305443	-0.243436	-0.340336	-0.0815066	0.360658	-0.0505089	0.120857	0.100029	-0.0960034	0.0646486	0.179133	-0.00133875	0.0552498	0.0833992	0.0936433	-0.218586	-0.141439	-0.160351	0.0194184	-0.0794021	0.0461612	-0.0794034	0.112502	0.135908	0.31826	0.195743	-0.0802422	0.0379453	0.0854227	-0.00077823	0.0971984	0.257354
PA0797	-0.210324	0.0986935	0.185195	0.0529145	-0.064712	0.272231	0.236079	-0.367243	0.104756	0.0857732	-0.053471	-0.0494241	0.00256039	0.41461	0.147676	-0.097865	-0.130034	-0.244349	-0.22189	-0.384702	-0.0859277	0.240733	-0.220831	0.140689	0.0153159	-0.0783707	0.21076	-0.209052	-0.135845	-0.0208833	0.238098	-0.0230583	-0.196557	-0.0129893	-0.246741	-0.0564053	-0.144965	0.0101258	-0.0379321	0.0122408	-0.00070695	0.155004	0.161443	-0.06277	-0.0860761	0.211186	0.0709378	-0.102135	-0.22059
PA0798	-0.0549182	-0.176884	0.137098	0.0003531	-0.0940799	-0.0559616	0.111013	-0.0500425	-0.194613	0.255746	-0.0474728	-0.182712	-0.0800847	-0.173325	0.112841	-0.316268	-0.0526075	-0.098387	0.058951	-0.259346	0.123892	-0.221702	0.319131	-0.00171819	-0.0428405	0.0342011	-0.0381664	0.0536815	-0.0728998	0.0710278	0.0564554	-0.151549	0.0366532	-0.106257	0.280197	-0.158093	0.128053	0.161389	0.199813	0.141224	-0.107377	-0.0329488	-0.195535	0.0187605	0.19231	0.151917	-0.0515679	-0.119213	0.0722845
PA0799	0.18507	-0.204388	0.0932232	0.0115936	-0.0570251	-0.269325	0.0336289	-0.0922526	-0.0905705	0.218097	0.130035	0.132596	-0.114194	-0.0782677	-0.0554747	0.155147	-0.0193958	0.0729546	0.0188926	0.0681756	-0.0586672	0.0734913	-0.0894899	-0.0823277	0.0303895	-0.206746	-0.0671699	0.27912	-0.0334877	0.0348971	-0.248429	-0.0320098	-0.17694	0.106372	-0.0691198	-0.0531017	0.00111847	0.0396168	0.0494731	0.0239647	0.0381338	0.106543	-0.143728	0.239699	0.130868	0.0451829	0.0870791	-0.109205	0.137051
PA0800	-0.198403	-0.155888	-0.264013	0.100215	0.111664	-0.0656537	-0.0481683	-0.0155651	0.337751	-0.0620262	-0.0640992	-0.0212368	-0.0733778	0.0288007	-0.129007	0.0630961	-0.0648438	0.00302352	-0.0073405	-0.0659364	-0.227657	0.0448971	-0.296514	0.165321	-0.0328112	0.134313	0.101847	-0.0681604	-0.0792002	-0.145736	-0.131179	-0.0170736	0.18712	0.0819124	-0.191737	-0.137191	0.0385606	0.0942357	-0.0814707	0.150328	-0.0496563	-0.211205	0.263178	0.284255	-0.100208	0.100177	-0.14767	0.0812296	0.0830739
[truncated: 4,749 more rows]
[truncated: 1 more columns]
