# Supplementary material for: ADAGE-Based Integration of Publicly Available Pseudomonas aeruginosa Gene Expression Data with Denoising Autoencoders Illuminates Microbe-Host Interactions
Source: mSystems. 2016 Jan 19;1(1):e00025-15. doi: 10.1128/mSystems.00025-15 (PMC5069748; doi:10.1128/mSystems.00025-15)
Supplement: File S3 [file sys001160033sd3.xls]

## Sheet: HWGs
Node 1	weight 1	Node 2	weight 2	Node 3	weight 3	Node 4	weight 4	Node 5	weight 5	Node 6	weight 6	Node 7	weight 7	Node 8	weight 8	Node 9	weight 9	Node 10	weight 10	Node 11	weight 11	Node 12	weight 12	Node 13	weight 13	Node 14	weight 14	Node 15	weight 15	Node 16	weight 16	Node 17	weight 17	Node 18	weight 18	Node 19	weight 19	Node 20	weight 20	Node 21	weight 21	Node 22	weight 22	Node 23	weight 23	Node 24	weight 24	Node 25	weight 25
PA3520	0.594784	PA1471	0.927027	PA3383	0.765653	PA4471	0.683391	mvaT	1.1914	flp	0.98814	PA4881	0.664919	narK1	0.677269	PA4685	0.667843	rhlB	0.722819	PA4387	0.544663	lldP	0.993323	PA3229	0.656921	PA0614	0.610046	PA2754	0.728835	norB	0.896963	PA3441	0.654524	antC	0.546047	PA5027	0.625383	PA2459	0.607902	PA1664	0.685408	oprH	0.795239	PA1875	0.962772	PA2321	0.546276	motB	0.6306
PA4139	0.589208	PA4107	0.80763	PA3377	0.718957	PA4469	0.683073	PA5446	1.17607	hmgA	0.757444	mexE	0.657992	fumC1	0.674578	PA1023	0.589351	lecB	0.690771	PA4773	0.524843	lldD	0.968863	PA4881	0.597763	PA0632	0.593811	PA4348	0.698593	nosZ	0.723207	PA1190	0.635285	antB	0.513534	hemN	0.615322	PA4773	0.60021	ccpR	0.620424	PA0633	0.66841	PA1874	0.897063	pgl	0.533526	PA0243	0.591457
chiC	0.583919	glpD	0.672168	oprO	0.708916	pvdA	0.650658	PA4463	1.09959	PA4648	0.681394	PA1869	0.647654	pfeR	0.673475	PA4103	0.583691	rhlA	0.649803	PA2840	0.511125	PA4772	0.939579	PA1095	0.576729	PA0635	0.591676	dadA	0.695653	secF	0.705465	sbp	0.62132	PA5535	0.482568	PA4348	0.613604	PA0047	0.591951	PA3904	0.619645	PA0635	0.657828	pprA	0.863604	gapA	0.523899	PA4375	0.58004
rhlA	0.577388	PA0730	0.666668	PA3378	0.696462	PA4570	0.625773	oprI	1.04689	pra	0.673763	antC	0.637231	PA4471	0.65896	PA0979	0.58163	PA1869	0.631573	PA1559	0.469349	algL	0.876398	mexE	0.549771	PA1855	0.585971	arcD	0.686209	norC	0.692809	ercS	0.612339	PA1196	0.474795	PA4571	0.607899	PA0170	0.58975	PA2456	0.618591	PA0637	0.648481	rcpA	0.856933	zwf	0.501788	PA4714	0.560547
rhlB	0.563325	PA5289	0.649826	PA1134	0.681063	fumC1	0.615675	oprF	1.0369	mmsB	0.66758	mexF	0.619719	femI	0.639104	PA0978	0.570754	PA4134	0.558559	PA4782	0.462899	PA2252	0.851768	fliD	0.549283	PA0909	0.57816	PA5208	0.623818	typA	0.681877	PA3446	0.606882	lasI	0.470813	dnr	0.594058	pctC	0.583924	PA4131	0.609815	PA0636	0.639028	mexI	0.806487	PA3181	0.494043	pilJ	0.554914
PA1869	0.556311	PA4104	0.594038	phnE	0.678896	PA2412	0.614359	PA1592	1.02263	PA0175	0.655335	PA2592	0.609288	PA4219	0.632401	PA3229	0.523581	lasA	0.546944	PA3828	0.461827	PA1228	0.835662	PA2486	0.546429	PA0633	0.561977	PA4328	0.618892	PA0521	0.67479	PA3442	0.60378	PA1692	0.463976	PA5440	0.570807	fliD	0.560525	PA1429	0.580374	PA0639	0.608952	mexH	0.801501	mobA	0.481035	PA3694	0.542391
roxS	0.547294	PA4106	0.57033	PA0842	0.664711	sodM	0.611349	amrZ	0.982923	PA0107	0.647821	pcaF	0.604025	rsaL	0.623906	PA3530	0.518234	PA2564	0.539898	PA5504	0.457694	algK	0.831324	mexF	0.532934	PA0637	0.539748	PA3614	0.608987	nosD	0.64692	PA3938	0.600552	PA0452	0.460585	rfaD	0.547426	spdH	0.554097	PA4348	0.571271	PA0634	0.608301	PA1914	0.765401	PA2461	0.466565	PA5250	0.525359
PA4142	0.536065	PA4103	0.564798	PA3379	0.662195	pvdS	0.604432	PA0456	0.970903	hpd	0.647236	PA3229	0.590174	fhp	0.616076	PA4105	0.501013	PA2565	0.498066	arnC	0.450184	algI	0.800285	PA1970	0.531509	PA1856	0.530714	PA1196	0.603525	PA0525	0.626585	PA5103	0.596546	PA5446	0.458736	PA4352	0.542161	PA0172	0.552058	glyA2	0.568682	PA0631	0.599338	PA1876	0.763644	PA2826	0.459645	glpK	0.516078
PA0122	0.510974	PA0084	0.541662	PA3142	0.653402	pvdF	0.599263	rpmI	0.944372	phhA	0.641981	PA3189	0.587403	sodM	0.600098	PA4107	0.498438	PA5363	0.496674	arnT	0.438232	PA4685	0.793919	PA1744	0.526633	PA5289	0.521462	PA3465	0.5918	PA4107	0.610588	PA3444	0.583216	PA2754	0.453889	mexE	0.529709	PA0046	0.514862	PA1657	0.532139	PA0910	0.580454	mexG	0.746424	PA3055	0.449629	ygbB	0.510969
PA0979	0.499698	PA3383	0.528439	PA5275	0.65229	fpvA	0.582278	himA	0.944309	rcpA	0.62836	PA2759	0.581483	pchD	0.589365	PA2028	0.487162	PA4129	0.473792	rplD	0.420369	algG	0.78153	fliC	0.519666	PA0631	0.512485	PA3458	0.584646	lysP	0.603284	PA2807	0.57767	antA	0.450563	PA5445	0.516323	metE	0.51372	PA4129	0.523808	PA0638	0.577733	PA1877	0.722506	PA2322	0.444293	PA2076	0.505123
PA3326	0.493148	oprO	0.527593	phnC	0.632978	pvdD	0.529802	rpmJ	0.938098	aer2	0.614121	pchD	0.5522	PA4218	0.588017	PA4638	0.486375	PA0122	0.463852	PA2955	0.419914	alg8	0.766219	PA0820	0.513853	PA2724	0.491316	rfaD	0.583607	nosF	0.587046	cysW	0.573808	PA0160	0.450042	PA4328	0.499327	PA2652	0.509498	PA4298	0.521169	PA0613	0.574191	PA1215	0.715479	PA0115	0.44349	grx	0.499044
xcpQ	0.482221	poxB	0.519341	PA2881	0.624855	PA2033	0.518116	azu	0.93096	pprB	0.600099	PA1970	0.546601	PA0716	0.576936	PA0909	0.485587	PA2068	0.456358	rplC	0.415055	algE	0.718556	PA1096	0.508457	PA0629	0.48813	PA3572	0.578891	cdsA	0.575992	tauD	0.568095	grpE	0.447335	PA5207	0.490204	PA0169	0.505872	hisF2	0.514297	PA0614	0.566149	tadA	0.71361	pbpC	0.433531	PA2412	0.494702
phzB1	0.475983	PA2019	0.518873	PA0715	0.621173	PA2401	0.507936	rplB	0.849573	fahA	0.59871	PA3188	0.542144	pchF	0.570095	lldP	0.484198	PA2067	0.451951	sdhC	0.413969	PA3181	0.702581	opdP	0.491973	PA0639	0.486826	PA5232	0.566938	PA4103	0.569214	PA3443	0.567001	PA5536	0.446325	PA3229	0.488796	fliC	0.499181	plcB	0.511536	hmgA	0.565543	PA1214	0.703107	PA1009	0.420706	bifA	0.488514
PA2068	0.464328	bfmR	0.512744	PA0698	0.618378	PA0621	0.504332	PA0505	0.832295	coxA	0.596664	PA3904	0.54125	PA4467	0.568712	PA1018	0.480597	phzC2	0.442316	typA	0.413161	PA3187	0.688603	PA5535	0.477469	PA0082	0.4864	PA2753	0.564394	nosR	0.565887	PA1060	0.566898	exoT	0.417984	pilA	0.488701	arnT	0.495723	PA3278	0.509833	PA0632	0.54724	snr1	0.677667	PA2811	0.419985	rhl	0.486334
PA2066	0.461805	glpF	0.511834	PA0688	0.612433	pchR	0.497301	infC	0.82776	PA3568	0.588438	antB	0.540298	PA4896	0.556679	PA0951	0.475875	phzF2	0.43895	mraY	0.411784	algA	0.686066	PA2759	0.474024	PA0634	0.480216	PA1429	0.546857	PA0515	0.556984	cysI	0.564251	popB	0.414908	oprG	0.480269	PA1913	0.492091	PA0918	0.504147	ampDh3	0.54666	rcpC	0.669658	PA1602	0.404846	PA0020	0.48519
rhlR	0.456844	PA1559	0.496488	PA0493	0.604635	hemO	0.496699	PA3031	0.825253	PA0179	0.583955	PA3187	0.538322	mraY	0.540115	ampDh3	0.464347	PA2069	0.431731	purB	0.411257	alg44	0.685383	oprN	0.47364	pyoS5	0.478841	PA1673	0.546639	fklB	0.55569	PA3937	0.552925	PA2753	0.414539	PA5475	0.478222	pilA	0.491611	PA1661	0.499797	PA0644	0.54265	PA4294	0.668105	PA1751	0.403245	PA1746	0.485165
PA4359	0.455537	arnB	0.491295	PA1870	0.599295	PA0616	0.493488	rplV	0.824656	phhC	0.583309	hcnA	0.53573	moeA1	0.53311	PA1020	0.4613	mexI	0.426838	infB	0.410295	algX	0.680175	PA4623	0.471544	PA0630	0.477967	PA3839	0.538994	hpd	0.549159	PA3445	0.541128	PA1673	0.412198	PA2460	0.477332	PA1095	0.469715	ppyR	0.494276	phoP	0.52912	PA4651	0.667079	PA0167	0.398255	adk	0.481504
PA3519	0.44874	PA0083	0.490934	PA2882	0.59646	PA0627	0.493017	ptsN	0.820196	bkdA2	0.575551	lecA	0.533143	pchE	0.532445	PA1024	0.454554	phzE2	0.411045	gcp	0.410071	gltP	0.666134	PA1743	0.464692	ptrB	0.474979	mmsB	0.508883	nirN	0.536542	PA3450	0.530324	PA0781	0.402317	PA1332	0.473222	PA4774	0.465498	PA4577	0.488656	phoQ	0.526039	opmD	0.663391	PA3844	0.391315	argE	0.470662
PA1123	0.434464	PA2804	0.488552	plcN	0.596152	pvdJ	0.491241	PA5303	0.819073	lpdV	0.572562	lasB	0.5125	PA3913	0.527212	PA1699	0.447744	rhlR	0.407089	rpsP	0.408594	putA	0.663942	metE	0.438159	pdxY	0.467714	PA4577	0.508719	tyrZ	0.527289	PA3519	0.530148	pcrH	0.40129	ccpR	0.470685	speE	0.46542	adhA	0.483197	PA0629	0.525788	PA1212	0.661465	tpm	0.386847	PA0401	0.469633
PA2069	0.425291	PA3602	0.485615	PA1160	0.590129	modA	0.49073	PA3326	0.814763	PA4843	0.572184	antA	0.510626	murC	0.522525	PA1021	0.44569	PA2566	0.407008	PA0839	0.407331	algD	0.6595	flgL	0.434224	PA0638	0.467058	PA5231	0.501392	PA4685	0.520434	PA3119	0.523643	popD	0.400654	bfrB	0.468446	gbuA	0.465124	norB	0.47517	PA0627	0.518121	PA4298	0.657736	PA0647	0.383218	chpB	0.464077
PA3329	0.42111	PA2018	0.481688	PA0691	0.587078	PA3601	0.480049	rpsG	0.81319	bkdB	0.569617	PA3144	0.505644	PA4332	0.517336	PA3747	0.44233	phzB1	0.403574	PA3951	0.406487	pgl	0.642374	PA1518	0.420103	PA0636	0.465565	PA2114	0.491997	PA1012	0.51786	PA0284	0.523218	pyrQ	0.399924	PA0141	0.468405	oprH	0.464932	PA3365	0.474445	PA0911	0.517851	PA1220	0.657023	PA1127	0.381827	mliC	0.463192
xcpP	0.418353	PA2780	0.481665	PA3376	0.585222	PA0620	0.476031	PA4578	0.812342	mmsA	0.565556	pchB	0.498221	PA2034	0.513899	PA2668	0.441379	PA2030	0.399113	arnB	0.405963	PA3190	0.641805	flgK	0.416599	PA5471	0.461505	phhB	0.488501	pilF	0.517757	PA1062	0.520316	PA4328	0.399626	ccoN2	0.462008	arnF	0.450977	PA3880	0.472572	pscE	0.506748	hscB	0.654923	PA3127	0.378154	PA2871	0.460153
PA3920	0.40001	PA3219	0.481444	glpQ	0.582961	PA0622	0.475088	rplE	0.797538	coIII	0.556608	PA2322	0.492656	PA4223	0.510374	cobM	0.43985	PA3288	0.395309	cysN	0.405736	zwf	0.611137	fabI	0.415873	PA0625	0.456712	PA1197	0.486282	hscA	0.515479	PA3577	0.518525	pscE	0.392613	PA2736	0.453421	pctB	0.44905	PA2459	0.471473	PA0621	0.506529	PA1218	0.651489	PA1129	0.375609	argS	0.458313
phzA1	0.397049	PA4773	0.481014	PA0492	0.575103	phuR	0.465931	ahpC	0.793096	bkdA1	0.550666	pqsE	0.491823	PA4139	0.505283	PA0366	0.434225	PA0860	0.393705	secE	0.404682	PA3188	0.609489	PA4063	0.415553	PA0072	0.454097	phhC	0.483724	secD	0.512759	cysA	0.515239	PA4033	0.39027	PA3613	0.45251	PA3722	0.445029	PA5099	0.469396	fahA	0.504447	tadG	0.646296	PA2758	0.374522	ubiE	0.457066
pheA	0.386709	PA3559	0.478414	mqoA	0.572157	PA3899	0.465023	rplJ	0.784557	PA3923	0.550206	pqsB	0.488354	hitB	0.496608	PA3780	0.432107	phzD2	0.393038	PA3008	0.40313	PA0789	0.60447	PA3601	0.414731	PA4991	0.447103	pilC	0.48206	nirQ	0.511622	cysN	0.514792	PA2187	0.383086	PA3230	0.446704	PA0277	0.441503	rfaD	0.467554	PA0622	0.502427	PA3191	0.638562	PA2766	0.368521	PA3471	0.456948
lecA	0.381651	arnF	0.475261	PA4350	0.571797	PA2427	0.461121	PA3349	0.780174	fliD	0.549196	oprN	0.486261	hemO	0.496127	PA2666	0.430666	cbpD	0.392966	PA2111	0.398896	algJ	0.604201	PA3600	0.411652	PA0911	0.440279	PA0141	0.47496	iscA	0.50967	PA3181	0.513441	PA3278	0.382815	PA2759	0.44297	PA0045	0.439263	PA0734	0.466869	ptrB	0.496226	flp	0.630582	PA3236	0.36575	murC	0.456908
phzG2	0.381449	pslD	0.462556	PA0679	0.570094	PA1300	0.460515	acpP	0.767742	PA4324	0.546945	PA0227	0.469766	pchA	0.4922	PA3739	0.429474	lecA	0.389513	rpmE	0.398324	algF	0.603552	PA4064	0.410466	PA2684	0.433646	PA4571	0.473893	PA0046	0.503516	PA4192	0.513092	dnr	0.381863	PA4351	0.436962	potB	0.438666	PA4134	0.463348	cyoA	0.493938	pgl	0.626831	PA0716	0.365576	ipk	0.45688
cmpX	0.381349	PA2022	0.459225	pvdJ	0.56524	PA3600	0.453723	rpsN	0.767035	rcpC	0.535197	PA5460	0.468115	nosR	0.489913	PA0485	0.426895	PA1788	0.389438	PA4753	0.396512	PA2322	0.602959	pntB	0.391395	PA0616	0.430037	PA3459	0.472735	PA0510	0.500091	leuD	0.511061	PA0128	0.380398	PA5208	0.433637	flgK	0.437548	PA4132	0.463298	pyoS5	0.490664	PA3188	0.618531	PA4715	0.360401	PA5130	0.450915
PA3332	0.380691	PA1202	0.458802	PA2401	0.55979	hasAp	0.453196	flgM	0.752922	PA0113	0.529824	cbpD	0.466056	PA4570	0.489337	dadA	0.426596	hpd	0.387079	PA2114	0.393646	PA3189	0.594788	PA0647	0.390002	PA3501	0.429778	arcB	0.472702	hscB	0.495787	PA1897	0.504298	PA3572	0.376474	PA1095	0.431721	PA1096	0.431526	PA5230	0.463186	PA0617	0.480992	PA1216	0.616896	PA2379	0.359984	PA2760	0.446652
fabH2	0.378925	PA4775	0.458702	pilA	0.558903	PA0613	0.452988	PA0039	0.75089	pcaF	0.526617	PA3190	0.463814	femR	0.488802	PA1942	0.423202	rpsP	0.380561	mrcB	0.391866	potD	0.57009	gmd	0.389112	tonB3	0.429737	arcC	0.471931	PA4686	0.492722	PA1651	0.50076	PA2453	0.373991	PA3465	0.422743	PA0126	0.430599	nirS	0.463158	PA4130	0.480811	PA3181	0.610103	PA1752	0.359958	PA3717	0.442163
phzF2	0.37814	bfmS	0.457967	PA4115	0.549106	pvdE	0.451643	algP	0.748268	coxB	0.521385	rhlI	0.459697	PA0526	0.487707	PA1831	0.421408	qteE	0.379356	trmD	0.390036	PA3894	0.568731	PA4023	0.387256	PA0910	0.416614	adhA	0.469674	PA4292	0.491886	PA4630	0.495866	PA5540	0.372833	PA1123	0.421087	PA0171	0.430131	nirC	0.462145	PA0618	0.478092	tadZ	0.606119	lldP	0.355258	PA4801	0.438837
PA5230	0.377544	PA2635	0.457741	hisC2	0.548267	PA4709	0.440859	rpoA	0.746442	fliC	0.513698	PA5303	0.452712	PA2033	0.482893	mexE	0.420993	PA2746	0.377982	PA0615	0.386723	cyoD	0.567469	PA1963	0.381633	PA0797	0.41461	PA5027	0.469468	PA0526	0.491581	PA1837	0.489582	hslU	0.369643	PA4881	0.420316	PA0165	0.429049	PA3142	0.453925	PA4129	0.476901	PA3190	0.598964	glk	0.351207	pasP	0.437601
PA2828	0.374542	PA0688	0.457707	PA3412	0.546977	PA0623	0.431982	cysB	0.74044	PA3922	0.513305	PA2588	0.451934	pchR	0.482032	mucK	0.419875	rhlI	0.376729	PA4774	0.386513	PA4719	0.559229	PA4500	0.378713	PA0646	0.412232	algK	0.465096	PA0512	0.491242	PA0107	0.486154	PA3277	0.368989	oprN	0.411348	PA3019	0.427546	narK1	0.453457	PA1659	0.47328	zwf	0.598032	PA2935	0.349395	PA2123	0.435517
PA2067	0.373504	PA1201	0.454781	PA4090	0.543145	PA2746	0.430741	cspD	0.735966	PA0227	0.508867	pchC	0.450889	pchC	0.478642	PA1792	0.418238	hcnA	0.375367	PA0630	0.382752	cyoA	0.556773	braD	0.375159	PA5130	0.408418	PA5506	0.464337	nosY	0.490635	PA5460	0.482764	pcrG	0.362408	PA2119	0.402416	PA2653	0.425081	PA4610	0.451005	PA1657	0.470497	edd	0.592343	gatC	0.347696	PA3262	0.43488
morA	0.371265	PA2323	0.454425	PA0677	0.543111	PA5024	0.428028	hupB	0.732145	PA1617	0.507338	rsaL	0.450079	pchB	0.477059	pauA	0.416402	parR	0.368888	PA2110	0.379804	PA3470	0.546728	PA1514	0.371778	argF	0.40149	PA3461	0.461875	PA3641	0.489884	PA3920	0.48027	PA3519	0.35518	PA2735	0.399779	flgF	0.42432	PA1660	0.448234	PA3889	0.462118	PA1217	0.591922	PA1256	0.346994	PA4068	0.434226
PA4144	0.370086	PA2881	0.453475	PA4615	0.541984	tonB1	0.4247	rpsS	0.727553	PA2554	0.5055	aprI	0.449229	moaB1	0.475112	PA3056	0.414123	PA2750	0.368206	rpsT	0.375912	potA	0.545857	PA5153	0.371269	PA0641	0.400605	PA4787	0.449514	tgt	0.481728	PA3517	0.479358	hcnA	0.354447	PA4577	0.399325	PA1941	0.422747	PA4571	0.445432	PA0630	0.460027	PA0144	0.589944	PA5535	0.34563	PA1076	0.430736
aspA	0.368342	phnC	0.452241	eddA	0.539291	fpvB	0.4226	rpsH	0.724146	dhcB	0.503422	lasI	0.448448	pchG	0.471922	PA4676	0.412888	opmD	0.367364	guaA	0.374422	PA2321	0.531457	PA4065	0.370682	PA0640	0.397424	PA4918	0.449424	infB	0.47854	ambA	0.475211	PA1701	0.352176	PA5357	0.396363	PA3559	0.420909	oprO	0.442843	PA0399	0.459816	PA1211	0.582796	nqrA	0.345524	xseB	0.426743
cbpD	0.367023	PA2562	0.445526	exsD	0.53678	PA0617	0.420867	rpsQ	0.710369	PA2004	0.500861	wbpB	0.447825	fptA	0.470672	PA1395	0.411022	PA3074	0.367049	rplA	0.373113	oprB	0.527601	PA5536	0.370575	fha1	0.395464	alg8	0.44917	PA0789	0.476087	PA2897	0.469224	dnaK	0.350999	PA4610	0.394141	fliF	0.42027	PA5231	0.44239	PA0620	0.459532	PA3187	0.579881	tesA	0.344145	wzt	0.424406
sigX	0.365227	PA0092	0.445142	pstA	0.534352	PA0624	0.418295	PA4607	0.705654	cttP	0.499602	catA	0.447331	norB	0.470152	PA2752	0.410977	mexH	0.36663	PA5568	0.371088	PA0559	0.522639	eco	0.370298	PA3866	0.394649	PA1746	0.446212	ccoO1	0.468923	PA3936	0.468517	rfaD	0.350848	PA1096	0.392904	wbpG	0.419711	PA3908	0.442023	PA0717	0.458567	PA3346	0.571838	wrbA	0.34269	ftsE	0.422267
PA3331	0.364509	PA4774	0.442207	PA1269	0.532693	PA0626	0.410417	PA4611	0.7033	PA2553	0.4982	hisH2	0.44313	murG	0.466067	PA4100	0.408627	PA4030	0.365552	rplS	0.369978	hitA	0.521917	ggt	0.369883	PA0617	0.391242	PA3613	0.445228	pnp	0.46649	cysT	0.466723	PA2501	0.349715	PA3839	0.392209	flgL	0.417993	hutH	0.44131	PA0619	0.457999	tadC	0.571801	PA3241	0.340211	mifS	0.42157
spoT	0.361264	PA2803	0.439699	PA5176	0.531581	phuT	0.40987	waaA	0.698314	lasB	0.494225	pqsC	0.442205	PA5244	0.46595	pqsA	0.402646	PA4130	0.364463	PA0613	0.369539	cyoB	0.518311	PA3519	0.367968	PA4016	0.389552	oprG	0.439992	PA4675	0.465299	PA3932	0.461595	PA2630	0.348834	mexF	0.391484	PA1837	0.416677	napB	0.440261	PA0643	0.457149	PA1213	0.571429	pscF	0.339102	braG	0.421188
PA3330	0.36094	arnA	0.436929	vreA	0.531108	PA0618	0.408915	PA4495	0.693005	PA1093	0.49398	PA1892	0.441386	PA3767	0.46535	PA1916	0.401582	pqsE	0.363316	PA4456	0.367184	gapA	0.510754	arnC	0.366996	PA1854	0.38525	mmsA	0.436937	ppyR	0.464658	quiP	0.460702	PA0125	0.343951	PA1429	0.38965	PA1420	0.41634	PA3906	0.439607	PA0640	0.454628	PA1289	0.568012	PA5414	0.338986	PA0384	0.417499
PA2632	0.360866	PA1472	0.433871	PA2820	0.529265	PA0615	0.407657	PA1440	0.689658	PA1930	0.490048	PA2321	0.435271	PA4889	0.463882	PA2422	0.399415	pqsA	0.363207	PA0626	0.364986	lldA	0.506612	PA1341	0.365358	PA4317	0.384212	PA3460	0.436132	aroE	0.463848	PA3189	0.459012	PA4836	0.341977	fliC	0.389116	PA2912	0.416063	arcD	0.438946	PA0718	0.454584	PA2066	0.567431	PA3094	0.338804	PA1574	0.417448
ldhA	0.360708	PA0698	0.432903	eddB	0.525739	PA4514	0.406773	anr	0.67843	pctB	0.488998	pqsA	0.427045	PA4220	0.460886	pscH	0.399173	PA4078	0.362141	rpmB	0.364926	speE	0.504451	PA3836	0.364421	PA2538	0.381502	ackA	0.435115	PA4429	0.46273	PA5024	0.456577	PA2189	0.336514	PA1970	0.387798	PA2867	0.411313	PA1656	0.438411	PA0616	0.451482	PA1219	0.564524	PA2691	0.336544	PA5436	0.416696
fabG	0.359912	plcN	0.430006	glpD	0.525509	PA0647	0.406055	rplK	0.677686	PA2552	0.487139	catC	0.425537	ppyR	0.460717	PA2019	0.397978	PA2627	0.361875	prtN	0.362768	PA1784	0.4927	PA3559	0.360502	PA0086	0.381011	PA4347	0.435078	PA4719	0.457887	PA3516	0.449232	PA2511	0.335635	PA2753	0.387562	fleR	0.407765	napA	0.437968	PA0623	0.45001	PA4648	0.561932	PA3467	0.33636	PA3696	0.416525
PA1549	0.358721	zwf	0.424634	PA2427	0.523314	pvdN	0.405133	PA3533	0.677329	PA2566	0.485789	PA0734	0.419282	PA4222	0.460433	PA0365	0.396861	nuoE	0.360561	PA2019	0.358761	PA2453	0.491507	PA1340	0.360008	mdcA	0.378379	aroP2	0.435057	sspA	0.457694	exbB1	0.446125	catC	0.335318	PA4623	0.386676	potA	0.407484	PA0981	0.437577	PA1658	0.449862	gapA	0.550808	plcH	0.336183	pta	0.415732
ubiG	0.357033	pmrA	0.422265	PA5249	0.51953	PA0614	0.403534	rplR	0.670465	nalC	0.482884	wbpE	0.418353	PA4469	0.460166	PA0339	0.396662	pqsC	0.359905	rnpA	0.358306	lysP	0.486563	PA0621	0.357559	PA2736	0.377204	arcA	0.432281	PA0769	0.451397	PA2359	0.444613	PA2485	0.334944	ccoO2	0.386597	flgC	0.405791	bfrB	0.43423	maiA	0.445168	PA4080	0.542269	PA1126	0.335458	PA1011	0.413708
mucR	0.351598	arnT	0.420836	PA0685	0.519326	PA3956	0.402439	rpsJ	0.656093	PA1542	0.481222	pchE	0.415912	narK2	0.460067	PA5533	0.396584	PA0775	0.359185	arnA	0.357635	PA0916	0.485963	eutB	0.353435	PA3485	0.376256	PA4115	0.42885	PA5568	0.450258	PA3515	0.443884	PA1789	0.334137	ccoP2	0.384561	PA4775	0.40494	PA2753	0.431454	hcpC	0.443726	PA3189	0.539848	pgm	0.334226	PA5074	0.411374
PA2592	0.350101	pqsB	0.420351	PA0346	0.51848	PA0625	0.401036	rplX	0.652691	PA0110	0.479468	PA0826	0.412727	PA1549	0.452486	PA3605	0.396032	phzG2	0.356943	PA0529	0.357577	cyoC	0.48108	PA4502	0.351792	mdcD	0.375981	PA3309	0.425757	fdnI	0.448683	PA4913	0.441191	PA4837	0.332325	wbpE	0.384227	cysI	0.404244	wzz	0.430109	PA1660	0.441376	PA4103	0.537006	PA4335	0.333112	amgS	0.410734
PA3334	0.349826	PA0691	0.418756	PA1832	0.516531	PA0471	0.400661	PA4739	0.65233	PA1736	0.473067	PA3370	0.408172	PA4843	0.450871	PA3209	0.394243	xseA	0.35645	cyaB	0.355346	PA0062	0.474525	PA3535	0.351415	proA	0.373705	osmC	0.418916	PA5507	0.446151	PA1895	0.437972	PA0165	0.332215	PA3880	0.384038	flgG	0.401865	amiC	0.428339	bkdB	0.437871	PA4653	0.534887	himD	0.332242	PA0541	0.407818
fabD	0.349742	PA3375	0.415485	phoU	0.516056	PA0734	0.399142	PA0563	0.651476	PA0177	0.469759	pqsD	0.408095	PA4324	0.450008	ampR	0.392312	PA5101	0.354313	capB	0.354113	PA5506	0.471704	exaC	0.351208	PA2288	0.373246	PA4611	0.418558	ccmG	0.445004	PA3931	0.437723	PA4870	0.332207	PA0633	0.379654	PA4782	0.401655	PA1673	0.426469	PA0048	0.430901	tadB	0.534673	PA1788	0.332223	PA3950	0.404178
PA4774	0.347762	vreA	0.414585	PA3371	0.512004	pyoS5	0.398965	def	0.648773	PA4929	0.467379	wbpJ	0.405523	PA0513	0.449673	PA4335	0.388754	PA0859	0.350076	rplW	0.353673	PA5507	0.470494	PA5154	0.35027	PA5523	0.371394	PA2119	0.412788	maiA	0.443044	PA2594	0.436115	fdxA	0.331934	PA3913	0.378841	PA2454	0.399147	PA0713	0.425155	PA0049	0.429772	PA3237	0.53348	sspB	0.331794	murD	0.402926
pilF	0.343763	PA0678	0.414079	imm2	0.50928	PA5567	0.394284	prc	0.644736	antB	0.464329	PA4677	0.404365	PA5126	0.437834	PA4800	0.385719	trmU	0.348585	PA1560	0.353579	PA0386	0.466	alkA	0.349746	PA0613	0.371045	PA2112	0.412573	estX	0.442102	coxA	0.435142	PA1538	0.331541	PA4638	0.374478	PA1228	0.39888	PA4130	0.416867	exoT	0.42945	tadD	0.530569	PA2844	0.329047	PA5233	0.402549
PA3328	0.342125	pgl	0.413054	pvdD	0.508447	np20	0.39406	rpoS	0.643143	PA3662	0.459888	pchF	0.404314	PA0666	0.43676	PA1016	0.38534	PA3734	0.348357	PA0631	0.351821	cobP	0.464217	PA0648	0.349486	PA0908	0.370083	pdxH	0.410721	hemK	0.441616	gltR	0.43453	pqsB	0.32865	PA0637	0.371625	phoP	0.39842	amiR	0.413156	lpdV	0.425926	coIII	0.510484	gntR	0.32903	PA4965	0.40191
PA0429	0.342034	PA5306	0.411625	PA3218	0.507238	fptA	0.392282	cheZ	0.641666	napC	0.456064	PA3181	0.401296	nirS	0.436083	pssA	0.384917	yfiR	0.348285	arnF	0.349931	PA3967	0.462253	PA1559	0.349424	waaL	0.369902	PA5303	0.408916	pheA	0.44138	zwf	0.434042	PA0124	0.326523	PA3614	0.370999	arnA	0.397342	PA4504	0.412826	PA3888	0.424872	glk	0.503879	edd	0.328463	PA0167	0.399606
phzE2	0.340715	PA3238	0.410622	PA2377	0.504407	PA0585	0.386264	tufA	0.63845	adhC	0.454984	pchA	0.399124	moaA1	0.436009	PA3779	0.38119	napF	0.347196	dipZ	0.346856	PA4645	0.459311	PA3837	0.348326	oxyR	0.369257	nrdJa	0.408643	nirF	0.441288	PA3518	0.432638	PA1542	0.3261	PA1550	0.369566	PA5286	0.393646	PA1196	0.411839	cyoC	0.423831	pqsH	0.502145	PA2940	0.328146	PA2313	0.399176
senC	0.339652	PA3218	0.40885	PA0696	0.504163	PA4220	0.386206	rpsC	0.633992	PA3234	0.453095	phzB1	0.398861	PA2609	0.433061	pncB2	0.380029	gcp	0.346587	PA1645	0.346482	PA0775	0.458566	PA5087	0.347346	PA0127	0.3687	PA1789	0.406461	fhp	0.441266	PA2204	0.432489	era	0.32586	PA3278	0.368912	PA3641	0.390676	liuB	0.411652	bkdA1	0.423497	PA2544	0.497374	cbpA	0.327242	pdxH	0.39723
glnD	0.339518	PA3381	0.407969	pgl	0.4992	PA4515	0.383618	rpsR	0.625753	PA1913	0.452259	rpmH	0.396533	PA0512	0.431178	PA2679	0.378695	ccmA	0.345776	secF	0.346209	aspA	0.456607	fpvI	0.346735	PA0644	0.368454	pilB	0.405204	PA3799	0.440144	PA1896	0.431208	dnaJ	0.325176	wbpJ	0.36656	PA3018	0.39006	PA2226	0.411446	bkdA2	0.41956	hscA	0.494409	PA5532	0.326984	coaD	0.395486
folP	0.339179	PA1605	0.4077	wbpD	0.496753	PA2393	0.383215	PA4492	0.622568	PA3722	0.451629	PA4141	0.395522	PA2408	0.430412	gbuA	0.377129	PA0666	0.344443	PA3616	0.344643	PA3641	0.451019	PA5191	0.346261	PA0214	0.366781	PA3615	0.404861	PA2685	0.439191	PA4779	0.430238	PA0012	0.32423	PA1548	0.365992	narX	0.389743	gcvT2	0.4086	cyoD	0.417215	metE	0.493382	PA1923	0.326392	glmU	0.391954
speC	0.336504	PA0070	0.406245	PA0981	0.49627	PA4467	0.382795	rplQ	0.621149	PA0122	0.451462	PA3432	0.391908	PA4348	0.43027	PA1229	0.375282	nuoG	0.342691	rbfA	0.343706	gltR	0.448272	arnD	0.345413	PA0405	0.36541	PA1076	0.404342	PA2950	0.438587	PA1963	0.429602	hslV	0.323186	fdnH	0.361999	fleS	0.386319	PA2864	0.407426	PA3444	0.415851	PA1221	0.492637	PA1925	0.3256	PA4966	0.390375
PA0436	0.336453	lecB	0.405412	PA1127	0.495399	PA3008	0.380137	rplU	0.619821	PA3235	0.451418	PA4118	0.391117	PA1300	0.428391	PA0910	0.375242	PA5220	0.341626	rpsU	0.342488	potC	0.448242	PA0276	0.34531	PA0621	0.364501	algI	0.403838	nirJ	0.438459	PA0715	0.42845	PA0141	0.322619	fdnI	0.361765	PA3716	0.384613	hcpC	0.405622	arnB	0.406483	PA0122	0.49162	PA3419	0.324286	PA3480	0.385823
PA4624	0.335765	PA1664	0.403623	PA3181	0.495397	lexA	0.379971	retS	0.619714	PA1545	0.44877	phzF2	0.389862	waaL	0.427785	rimI	0.375175	lasB	0.339343	hslV	0.342217	PA1206	0.447715	pyoS5	0.343231	PA5309	0.362611	hpd	0.397714	gltP	0.437867	modC	0.426796	PA5181	0.322585	PA2734	0.360649	fpvR	0.378519	pta	0.403847	PA0624	0.404594	gltR	0.486062	PA0950	0.323713	waaF	0.385813
PA0920	0.334015	PA3377	0.403121	PA2679	0.489195	PA2034	0.379675	algQ	0.617099	antC	0.435094	hisF2	0.388863	pilA	0.425968	PA0056	0.372393	PA5286	0.339252	rpsB	0.342027	PA2482	0.44504	PA1014	0.342922	dapA	0.361169	PA5474	0.397581	guaA	0.436993	PA1759	0.417122	arnF	0.320051	PA1551	0.359521	arnE	0.37557	bkdA1	0.403469	PA2331	0.404202	PA0052	0.475596	fpvR	0.321958	PA5475	0.38463
PA4866	0.332304	PA3661	0.402337	PA4889	0.485921	pchD	0.37484	glnK	0.616359	PA1135	0.434361	PA2811	0.388363	PA5231	0.425868	PA0911	0.371852	PA5502	0.338486	truB	0.341619	desT	0.441411	PA4066	0.342634	PA3506	0.360804	gmd	0.397129	PA5001	0.433607	coxB	0.416149	cdhC	0.316285	PA1050	0.358173	trmA	0.374994	PA5475	0.402745	popB	0.403354	PA1048	0.470098	mqoB	0.32129	ccmH	0.383779
PA2323	0.332103	hcp1	0.401725	PA3370	0.485832	pfeA	0.374459	PA3940	0.608543	PA1190	0.434117	gidA	0.386218	PA4405	0.425633	pcrR	0.370347	PA2635	0.33582	mgtA	0.341373	PA5201	0.441166	PA1332	0.341596	PA3201	0.35979	narL	0.396194	fdnH	0.432546	PA3191	0.415899	htpG	0.315344	PA5231	0.357799	PA4401	0.37143	ccoO2	0.402247	PA3187	0.402314	PA1890	0.467573	gltR	0.318304	ponA	0.383728
PA0955	0.330114	PA1606	0.399983	PA2137	0.485427	PA2411	0.374058	PA0179	0.607229	maiA	0.432106	lecB	0.385322	PA1526	0.42554	PA3040	-0.37215	parS	0.333924	rocA1	0.339996	PA4686	0.441113	PA1333	0.339954	PA3483	0.356161	PA4502	0.393408	PA5504	0.431363	gbdR	0.411831	PA2462	0.314585	PA3458	0.357786	PA1132	0.369045	PA1658	0.400265	PA0641	0.401171	PA1892	0.46714	PA2917	0.317601	yfiR	0.383427
fabZ	0.328516	phoA	0.399075	PA1606	0.484525	pvdH	0.372606	PA2712	0.606864	PA3740	0.430681	PA1263	0.382726	PA3441	0.425387	PA5103	-0.37265	trpF	0.33387	PA0629	0.339975	upp	0.441099	PA3423	0.338143	PA5470	0.353652	PA5305	0.392704	glpT	0.430896	pgl	0.410456	arnB	0.313556	PA0715	0.357525	PA3116	0.368845	PA0515	0.400206	PA5481	0.400072	PA3530	0.466153	PA4548	0.31605	PA5225	0.383064
rimK	0.328392	pqsC	0.39878	hasAp	0.484433	upp	0.372517	rplA	0.606314	dhcA	0.428097	PA2031	0.380798	PA2462	0.425285	fliF	-0.372779	PA3825	0.33384	PA4046	0.339313	putP	0.438556	pyrQ	0.337965	PA5313	0.351362	PA1742	0.391181	nusG	0.429248	gapA	0.408611	pscJ	0.313308	pilC	0.35608	arnD	0.366869	narG	0.399873	PA0615	0.396839	PA5330	0.466046	PA3184	0.315817	PA1645	0.382934
pcoA	0.326153	PA0087	0.398495	PA3144	0.482884	PA0619	0.372162	PA5494	0.606124	phhB	0.427919	PA3905	0.377847	PA4737	0.423799	metE	-0.373633	PA3490	0.332171	PA5435	0.338864	ansA	0.437602	PA5155	0.336603	ampDh3	0.350496	PA2501	0.390409	aroP1	0.429189	PA3142	0.406362	PA5534	0.308942	PA0635	0.355969	PA4645	0.366381	PA2554	0.39971	PA2747	0.396527	PA4130	0.462361	cmaX	0.315755	cobP	0.378454
PA1852	0.325418	pmrB	0.397462	hisF2	0.481265	PA3416	0.369884	oprH	0.60497	PA4139	0.426	PA0236	0.37613	PA4895	0.421019	PA0627	-0.374653	rhlC	0.33125	PA0578	0.338217	PA0380	0.437591	PA4773	0.336408	erdR	0.350084	pyrR	0.389876	rpmC	0.428974	cysD	0.406294	PA5208	0.308918	metY	0.355488	PA4060	0.365381	PA3309	0.399019	PA2116	0.396011	coxA	0.462017	argA	0.313071	algW	0.377561
ureA	0.325095	PA0080	0.395561	bphO	0.480904	PA0628	0.368026	rplD	0.604205	PA4520	0.425819	PA2491	0.375207	murF	0.419784	PA5114	-0.375376	hcnC	0.330452	bfrB	0.337555	PA3263	0.436738	PA1040	0.336327	PA2947	0.34883	ccpR	0.387453	ccoP1	0.427599	PA1298	0.404736	groES	0.30807	PA0530	0.355484	arnC	0.364786	moaB1	0.398917	hutU	0.395517	oprB	0.461156	purB	0.312452	PA4690	0.377078
PA1810	0.324662	PA0842	0.395021	ampD	0.479755	pirA	0.367543	rpmB	0.604155	PA4573	0.423951	PA2682	0.37339	pilD	0.419357	lecA	-0.376536	PA0635	0.329587	PA0628	0.336617	PA5202	0.435702	PA0781	0.334886	pelE	0.348555	acnA	0.385405	PA2662	0.426939	PA0201	0.401751	PA2682	0.306789	PA1093	0.353089	PA1274	0.363173	PA1478	0.39792	PA4773	0.393219	PA4129	0.459137	PA4983	0.311266	PA5435	0.376832
ccmG	0.323793	PA0925	0.391675	PA1572	0.478406	PA2761	0.366536	sdhB	0.604107	fdhA	0.419305	pgl	0.37194	hemC	0.417207	PA2090	-0.378665	chiC	0.329467	PA3967	0.33649	PA4060	0.434522	PA2533	0.332573	ftsY	0.348344	PA5475	0.385383	PA5508	0.421444	leuC	0.399397	xylY	0.306386	PA5019	0.352443	flgB	0.362728	PA0644	0.395388	PA0642	0.391977	rsaL	0.456041	PA3529	0.309951	PA2111	0.375901
dnr	0.323711	arnC	0.391136	PA3380	0.477505	PA1301	0.366503	PA1414	0.599977	PA0178	0.41786	PA1216	0.371621	PA4706	0.413436	PA2331	-0.379347	PA1244	0.329243	PA4131	0.336185	PA5209	0.432582	PA0457	0.329811	PA0817	0.348054	PA0459	0.384754	PA4104	0.421014	PA1063	0.398645	PA4577	0.305461	fdnG	0.349376	PA0921	0.362646	wbpH	0.394404	PA0626	0.39111	PA3185	0.454323	PA2929	0.30958	PA5504	0.375794
pvdE	0.322301	PA1657	0.389878	PA5524	0.476833	pchB	0.366079	rpsL	0.598114	catC	0.415015	phzA1	0.371218	PA3899	0.408908	PA0053	-0.381104	pqsB	0.32903	PA4933	0.336148	cyoE	0.428427	PA0826	0.327422	PA4025	0.347954	dnr	0.38439	PA0047	0.419603	PA2633	0.394273	pscF	0.304047	PA5232	0.348998	PA1839	0.356098	PA4351	0.393209	arnC	0.390568	PA0174	0.451369	pscJ	0.308957	dsbC	0.375508
PA3523	0.32155	glpQ	0.388923	PA1245	0.476747	PA0472	0.365656	dadA	0.596794	phaC1	0.414046	PA2380	0.370702	PA3662	0.407075	ftsK	-0.382053	pqsD	0.328678	fliF	0.335471	PA5407	0.421903	PA2037	0.327024	PA0839	0.347859	PA3356	0.382716	kdpF	0.418806	PA4294	0.394023	PA1741	0.302825	bfiR	0.347449	nqrF	0.355899	nirM	0.393138	PA4583	0.390108	aer2	0.450993	PA2323	0.308362	PA2983	0.374203
ccoP2	0.320643	PA3378	0.388658	phzS	0.476539	PA5527	0.362793	rpmG	0.596415	pcaT	0.408887	PA1372	0.36947	PA0442	0.40548	ccoO2	-0.382712	PA1116	0.32859	PA4045	0.335197	endA	0.421365	PA4354	0.326844	PA0645	0.345326	PA3752	0.382589	PA0045	0.417469	PA0716	0.389768	PA3272	0.302132	PA0207	0.344131	PA5138	0.355505	imm2	0.387657	pcrH	0.389582	PA1887	0.448079	exsA	0.308049	pgk	0.374051
PA4140	0.318357	pslB	0.388157	wbpA	0.476465	PA3091	0.360121	PA1847	0.595463	PA0794	0.407505	zwf	0.368573	PA3458	0.404922	PA4889	-0.383447	PA0639	0.328268	fleS	0.335188	PA4840	0.415335	pra	0.326705	PA1613	0.343007	ccoN2	0.378251	PA2770	0.415555	PA1864	0.389666	PA1539	0.301088	PA5185	0.341251	PA4632	0.355367	PA1650	0.387005	PA2004	0.387998	PA4478	0.447603	PA3191	0.307752	pyrB	0.373423
PA2588	0.318213	PA0571	0.387962	PA4659	0.473868	pvdO	0.360088	PA5461	0.594453	prpB	0.407068	pchG	0.368351	PA2567	0.402928	thiL	-0.383775	PA4928	0.327311	purH	0.335016	PA1969	0.414369	PA4505	0.326369	PA4924	0.342266	algD	0.37269	PA3647	0.415058	PA1509	0.388547	catB	0.300323	wbpD	0.340955	rmlB	0.354761	PA2501	0.386712	exsC	0.387504	PA3856	0.445267	ispA	0.306663	PA4680	0.37253
PA1656	0.31806	eddB	0.38769	cpdA	0.472838	PA3353	0.359332	rplC	0.589601	PA5061	0.406876	PA1471	0.368306	PA3248	0.402829	flgJ	-0.384171	PA3668	0.326611	PA0637	0.334973	glk	0.411793	PA1941	0.325615	PA0734	0.341634	PA3278	0.370861	era	0.414972	PA2308	0.384906	PA3600	0.300076	PA5115	0.339822	PA2911	0.354007	mdcC	0.386557	PA3890	0.386808	PA2566	0.438354	PA2757	0.306336	glpD	0.371627
PA1926	0.318017	phnE	0.386266	PA4351	0.47274	pchC	0.355819	PA5148	0.588956	PA3628	0.406751	PA3906	0.367352	PA1301	0.402537	hitA	-0.385401	PA0629	0.326384	PA3966	0.334331	kefB	0.410849	PA4504	0.325359	PA0087	0.341256	wbpW	0.367551	PA0513	0.414793	PA4908	0.383428	PA4625	0.299945	PA4916	0.339251	PA3632	0.353973	PA3907	0.386445	pscF	0.386035	PA5275	0.437193	PA2453	0.305845	PA2864	0.370962
proS	0.317668	PA4115	0.384785	pscE	0.471217	modC	0.353512	PA0334	0.588342	flgE	0.406064	dadX	0.367264	norC	0.400482	PA0623	-0.38633	PA0541	0.324822	PA3827	0.334187	PA5530	0.409259	PA3496	0.324904	proS	0.340738	rmd	0.367106	tig	0.412437	PA2598	0.383137	PA0779	0.299405	arcD	0.335917	PA1597	0.35357	PA3788	0.386245	liuD	0.381398	wspB	0.436811	PA5445	0.305794	PA0311	0.370634
hcnA	0.315785	PA4105	0.384776	wbpG	0.470053	PA1864	0.352967	trxA	0.588318	PA4294	0.401672	PA1192	0.365736	roxS	0.398779	PA0643	-0.388782	PA1356	0.32433	PA0616	0.333048	cobI	0.407793	PA3577	0.324226	pyrC	0.340641	PA5152	0.365431	fabD	0.410081	nuoA	0.38295	hemN	0.298569	PA3498	0.335913	PA1560	0.353157	PA5108	0.38481	arnA	0.379324	cbpD	0.434716	PA3728	-0.312951	PA1465	0.369168
plsX	0.314974	PA3181	0.382759	PA1075	0.465925	PA2911	0.349666	rplM	0.587316	PA1737	0.401013	pdxB	0.364975	PA4623	0.398607	PA3880	-0.3904	PA2771	0.324257	rpsI	0.332845	PA4333	0.405952	PA1897	0.323995	PA1394	0.340212	PA4345	0.364917	PA5046	0.409095	PA1058	0.381983	rplK	0.296216	PA1076	0.335661	PA0915	0.353153	wbpG	0.382867	PA0628	0.377948	wspF	0.431765	rfaD	-0.313427	chpA	0.368819
PA1661	0.314733	PA2182	0.3782	PA2804	0.462401	fliC	0.349499	rplW	0.586827	napA	0.40054	PA1857	0.364432	PA0145	0.398042	PA4596	-0.391714	PA4048	0.323876	rpmA	0.332484	PA0309	0.404056	PA2813	0.323115	PA1857	0.33942	PA5153	0.363099	PA3818	0.408675	PA2310	0.379135	PA5539	0.2954	wzz	0.335247	potC	0.350944	cupC2	0.382019	PA3795	0.377071	PA3957	0.430679	PA1404	-0.31349	PA5221	0.367769
tgt	0.314315	PA3239	0.376835	PA3381	0.462365	PA0860	0.345309	rplN	0.586323	flgB	0.398415	PA4354	0.363482	wzx	0.395976	chpC	-0.39179	moeB	0.322982	PA3830	0.331125	PA3992	0.402985	PA3515	0.319919	PA4457	0.338648	opdO	0.362712	nirM	0.403716	PA1355	0.377485	PA3601	0.29492	narL	0.334289	potD	0.34917	PA2485	0.381617	fumC1	0.376848	PA0007	0.428221	PA0086	-0.314881	murG	0.367573
PA4685	0.313821	clpV1	0.376757	PA3271	0.458537	PA2561	0.345252	mucA	0.578789	tadA	0.397253	PA4139	0.360578	PA3839	0.395773	pilP	-0.396595	PA3271	0.321703	PA0614	0.330978	PA5108	0.401544	PA0275	0.318406	PA0733	0.336556	hemN	0.361199	putP	0.402806	PA0839	0.37251	pcrV	0.294079	PA0816	0.329659	purM	0.345743	wbpJ	0.380569	PA3443	0.376342	PA3399	0.42401	PA4023	-0.316598	ssb	0.366304
PA3335	0.31239	eddA	0.376096	PA5062	0.457279	PA1930	0.344655	PA1280	0.578781	prpC	0.396963	PA4223	0.3589	PA3880	0.394474	atsA	-0.397193	PA5446	0.321463	PA5471	0.329901	uraA	0.399239	PA0084	0.318257	PA0642	0.336309	phhA	0.360948	rpsB	0.402759	PA3234	0.371077	PA0826	0.29363	PA0202	0.326805	adhC	0.342857	PA5106	0.380334	PA5471	0.375938	PA5059	0.421334	PA0076	-0.317544	dut	0.365192
PA2047	0.312293	PA0258	0.37579	PA2761	0.45628	PA4156	0.343214	leuA	0.578475	PA1095	0.396253	wbpA	0.35728	PA4707	0.393598	PA3785	-0.399706	PA5196	0.320745	rplU	0.32978	PA0352	0.398923	PA5152	0.317268	lysA	0.336256	PA0567	0.359905	secE	0.401771	pcoA	0.370707	PA4680	0.293579	PA4917	0.326436	nqrD	0.342491	PA2723	0.379787	arnF	0.375671	xcpX	0.421198	dht	-0.317919	PA2949	0.362774
PA3267	0.311293	PA2779	0.374814	PA5515	0.455951	PA0713	0.342056	rpmD	0.576819	PA1761	0.392388	wzz	0.355352	PA0521	0.393027	PA4298	-0.402342	PA1332	0.317916	PA2988	0.329628	PA4438	0.397526	PA1016	0.314112	PA0615	0.336136	PA0746	0.357955	ccmF	0.400062	PA4637	0.37026	PA0481	0.29282	wbpK	0.325782	rmlD	0.341616	PA1667	0.379386	PA3441	0.375185	phzG2	0.420163	bioD	-0.318408	PA1548	0.362407
hcnB	0.310854	arnE	0.374309	pstS	0.452088	pvdG	0.342015	fliA	0.576203	PA2571	0.391985	PA0226	0.354442	wbpG	0.39091	PA4132	-0.402355	PA2959	0.314988	rplI	0.329423	PA4574	0.397143	thrH	0.313768	PA0619	0.335666	pncB1	0.355528	fabG	0.398511	PA2461	0.369866	napD	0.292338	PA3572	0.32473	PA2792	0.33948	PA3905	0.37794	PA1667	0.372618	PA0123	0.41906	PA1046	-0.318601	PA4339	0.360404
algW	0.308889	PA0692	0.369552	PA4658	0.451642	PA2799	0.340842	crc	0.569664	rpoS	0.391322	gltR	0.354044	PA5207	0.388187	PA1196	-0.403214	PA5059	0.314761	dctA	0.328943	PA1137	0.396539	PA4070	0.31177	spuA	0.334939	PA3859	0.353549	thrC	0.39753	PA1892	0.369112	PA1115	0.291306	PA1744	0.323757	nqrB	0.338908	narK2	0.377674	cyoB	0.370502	PA4650	0.416696	PA4103	-0.320394	PA1828	0.359586
purB	0.307619	PA0260	0.3667	wbpE	0.451527	PA2824	0.339913	rmf	0.569009	tadZ	0.391009	phnA	0.351947	narG	0.388051	oprG	-0.404102	PA1887	0.31448	PA2112	0.328221	pchB	0.395642	PA2668	0.311492	PA0422	0.333361	PA4917	0.353546	PA1530	0.396657	coIII	0.360461	PA3458	0.291252	PA0200	0.323716	flgE	0.338373	pgsA	0.377351	PA3371	0.370156	PA1167	0.416138	PA0083	-0.320423	lepA	0.357752
tyrZ	0.306338	PA0696	0.366386	PA2187	0.450161	PA4948	0.338852	dapD	0.567789	gmd	0.390236	PA4916	0.351635	PA3747	0.385554	rnr	-0.404783	PA1397	0.314333	PA3188	0.328107	cobB	0.395231	PA5347	0.311474	PA0394	0.333111	algL	0.349747	pchE	0.396516	PA2600	0.359053	PA3273	0.289862	PA1746	0.323184	PA2252	0.337676	tadD	0.37572	PA3908	0.370098	xcpZ	0.411888	PA4132	-0.321213	PA3784	0.357276
PA0359	0.30625	glpK	0.364209	exsA	0.450028	PA5275	0.335802	PA3808	0.563115	PA1473	0.389415	PA2159	0.349119	PA3157	0.38526	PA4129	-0.405986	mexG	0.314273	PA4455	0.325636	edd	0.392247	PA0083	0.310818	pys2	0.332948	hmgA	0.349586	valS	0.396357	oprB	0.3576	dctA	0.289243	PA4949	0.323173	PA3766	0.335315	PA1355	0.375527	PA3662	0.369258	xcpY	0.409928	phzA1	-0.32149	PA5134	0.357214
fusA1	0.305905	PA3293	0.364007	wbpB	0.449975	PA2841	0.333834	pilG	0.560956	nuoB	0.389065	PA2068	0.34841	PA4488	0.384885	PA0622	-0.406865	PA0038	-0.321102	nusA	0.322959	PA5508	0.390165	pntAA	0.310468	PA0628	0.330797	algE	0.348787	PA1058	0.395728	xylS	0.356218	oprH	0.289001	PA0621	0.323006	pntAA	0.333821	napE	0.375138	PA2111	0.369129	coxB	0.409185	PA2062	-0.324307	PA4029	0.357114
nuoM	0.30511	vgrG1	0.362166	PA5437	0.446567	PA1473	0.332811	rplO	0.560481	PA1881	0.385551	efp	0.346806	PA2119	0.382731	PA0615	-0.406973	PA0567	-0.321158	waaF	0.322105	PA0556	0.389154	PA3697	0.309002	PA5503	0.330028	algR	0.34822	PA2554	0.395564	PA1061	0.352809	PA3577	0.288771	wbpI	0.322785	speA	0.332912	wzx	0.372583	PA0921	0.36907	cttP	0.407088	PA3485	-0.325204	PA1047	0.356413
rplD	0.304887	PA2781	0.361666	PA4156	0.445612	pilU	0.332563	PA0900	0.559922	antA	0.385127	PA4219	0.345061	nirL	0.382263	PA1789	-0.409094	PA3291	-0.32184	waaG	0.322054	PA1676	0.387815	PA5537	0.308942	dhcR	0.326805	PA4352	0.347985	PA4106	0.393723	PA1887	0.350346	PA0596	0.288222	PA5494	0.322702	flhA	0.332506	fdnI	0.372067	PA4033	0.367199	PA0112	0.40617	PA2190	-0.326056	PA1772	0.355257
PA4465	0.304654	PA0677	0.359246	PA3219	0.444887	rsaL	0.329148	PA3572	0.555553	PA3688	0.382572	catB	0.340827	PA0589	0.381583	PA0648	-0.421479	PA5086	-0.322323	gidA	0.321539	PA0385	0.387796	PA0862	0.308783	PA0624	0.326636	PA0295	0.347974	uppS	0.393316	PA3939	0.349591	PA0161	0.287533	PA3883	0.322352	flgD	0.330932	PA0200	0.371603	lptF	0.366997	PA0227	0.405029	PA3904	-0.329311	PA2915	0.354607
vfr	0.303757	PA0086	0.357973	PA3369	0.44414	PA3177	0.326578	sodB	0.555504	tadC	0.382034	PA4623	0.334992	motC	0.380282	PA1370	-0.423736	PA2028	-0.322734	PA1964	0.321463	PA4923	0.384753	PA4331	0.307098	PA4023	0.326449	PA0200	0.346997	nirL	0.392533	PA4624	0.348953	rpoD	0.287435	PA1109	0.321252	PA0080	0.330852	PA1662	0.371418	PA3446	0.366929	fusA2	0.401804	hpd	-0.329876	PA5033	0.354446
PA0981	0.303027	PA5529	0.355963	PA2733	0.443264	exsE	0.325932	sdhC	0.555073	PA2365	0.381107	fptA	0.334204	hisF2	0.377787	PA2104	-0.424196	PA4912	-0.322924	lysP	0.320947	fdnI	0.382028	PA4624	0.306926	PA3511	0.325222	narX	0.343317	murC	0.3917	PA1297	0.346813	groEL	0.28741	PA0632	0.32076	PA1093	0.329852	PA3292	0.371242	phhA	0.366595	PA2067	0.400735	PA0179	-0.33007	PA5515	0.353577
PA3432	0.302645	dadA	0.355037	PA2190	0.443078	PA4049	0.325832	PA2737	0.554243	PA1762	0.381018	wbpH	0.333896	PA5003	0.376689	PA5232	-0.425852	PA3836	-0.32362	aroP1	0.320714	PA5527	0.379824	PA4907	0.306121	PA0622	0.325068	PA4880	0.3433	truB	0.391151	PA3447	0.345779	PA2777	0.286832	PA2566	0.320281	flgH	0.327162	PA2461	0.370684	pldA	0.366232	PA1348	0.3971	PA5231	-0.332569	aroK	0.353212
PA4149	-0.322613	PA3380	0.35179	capB	0.442714	PA0631	0.325805	ftsZ	0.55415	PA3833	0.380052	PA4928	0.333816	nirC	0.375381	PA2462	-0.427202	PA0604	-0.323621	kdpC	0.320406	mqoA	0.379391	PA1513	0.305062	PA0643	0.324613	PA0747	0.342137	PA5506	0.39107	PA1612	0.345704	PA0107	0.286671	PA3486	0.319021	nuoF	0.325774	hisH2	0.370058	PA2114	0.364285	PA4737	0.395116	PA3274	-0.335367	PA4910	0.352279
PA5471	-0.323317	PA2882	0.350501	rnr	0.442641	PA1195	0.324721	PA4326	0.553892	PA3710	0.379716	PA2530	0.330869	PA1531	0.374022	PA2031	-0.427509	glpK	-0.324308	PA3818	0.319191	PA0392	0.378763	arnB	0.305019	PA0202	0.324314	PA2111	0.341903	hisF1	0.390892	thiC	0.345367	PA0731	0.284635	PA1415	0.317728	PA3672	0.325296	PA0027	0.367945	dhcB	0.362488	PA3340	0.39418	phzC2	-0.335579	moaB2	0.352221
acoR	-0.325292	PA5212	0.350212	hisI	0.442598	PA3268	0.323887	phaF	0.553116	PA0111	0.378146	PA4570	0.330686	PA2869	0.373099	PA2110	-0.427687	arnE	-0.324499	PA0618	0.317671	PA5183	0.378541	PA0821	0.304596	PA0207	0.322787	fahA	0.341816	mreC	0.389587	PA3353	0.344866	PA3274	0.284494	PA0952	0.316612	PA4058	0.32455	PA0980	0.36715	PA0647	0.3624	motC	0.393877	PA1057	-0.335824	PA0542	0.349803
pchE	-0.326048	eco	0.35009	PA1060	0.440978	PA1160	0.323406	rpsD	0.551722	PA2788	0.378141	PA3283	0.329608	PA2662	0.372952	oprD	-0.429132	PA4918	-0.325176	PA3009	0.317163	PA0401	0.377956	PA0167	0.303868	mdcE	0.322342	PA5507	0.340636	PA5510	0.389189	PA1760	0.34475	PA1517	0.284479	PA0811	0.315958	PA2770	0.3237	PA1366	0.366612	hitB	0.360841	PA5482	0.393515	PA2358	-0.336584	ppa	0.348749
PA3661	-0.328205	PA0089	0.349361	exsE	0.439719	pvdQ	0.322886	PA0833	0.550371	PA0112	0.376069	PA0729	0.329491	hemN	0.3724	hutU	-0.429158	PA0986	-0.325457	tpiA	0.316601	PA1271	0.3756	PA0855	0.30359	PA3990	0.318976	ppgL	0.339941	carB	0.389149	PA1894	0.344648	arcD	0.283513	PA5303	0.314457	PA4676	0.322223	PA4330	0.365665	prpB	0.360658	PA2037	0.392921	maiA	-0.336867	purU1	0.348153
PA4986	-0.328778	PA2266	0.349342	PA0678	0.438008	PA2807	0.321789	sigX	0.550092	PA2939	0.373918	PA2184	0.329324	PA4709	0.371433	PA0620	-0.435978	soxD	-0.3256	PA0621	0.316167	potB	0.373064	PA3739	0.302402	PA0608	0.31896	pfpI	0.33839	PA4933	0.389094	pilC	0.343915	PA0691	-0.290479	adhA	0.314423	PA3350	0.322145	PA4377	0.365467	PA3691	0.360506	PA0175	0.391533	PA1869	-0.337356	PA2945	0.34754
PA2170	-0.329895	pslA	0.347747	PA3368	0.434647	PA2384	0.320249	rpoD	0.549812	PA0587	0.373483	PA1478	0.327415	PA3871	0.370856	PA1366	-0.441109	PA5167	-0.325919	PA0642	0.315076	speA	0.370676	PA1021	0.302117	PA5502	0.318428	PA3343	0.337714	nosL	0.389032	PA3448	0.3428	PA4332	-0.2912	PA3968	0.312659	PA2462	0.321743	PA3853	0.364807	pcrV	0.359116	wspR	0.390445	PA5220	-0.339956	PA3675	0.347455
PA1366	-0.330985	PA3368	0.346591	PA2184	0.434546	hemC	0.318912	clpX	0.548152	PA2682	0.373359	chiC	0.327121	fepB	0.370816	pilV	-0.444073	PA1029	-0.326929	mreD	0.314777	PA5406	0.368755	lrp	0.298893	PA0088	0.317342	cheZ	0.337427	PA3822	0.388425	PA0894	0.34248	PA3380	-0.291408	PA1673	0.312647	fliE	0.320939	PA0215	0.364667	PA2552	0.358136	PA2274	0.390347	PA1906	-0.340294	PA4400	0.34742
PA0638	-0.333012	PA4193	0.345187	PA2402	0.433885	PA2840	0.318462	PA5285	0.547966	PA0803	0.370321	PA1870	0.323095	PA2412	0.370703	PA3143	-0.446802	PA3516	-0.327004	rplM	0.314306	algB	0.368541	PA1651	0.298781	PA0534	0.316314	clpB	0.336987	ccmH	0.38792	PA2202	0.341899	PA5136	-0.291873	PA0741	0.312445	codB	0.32025	PA4352	0.363961	PA4801	0.357018	PA0173	0.389918	rhlB	-0.340773	PA5139	0.347279
PA0815	-0.33406	PA2265	0.345056	PA0038	0.433571	PA0485	0.317637	PA1865	0.544783	PA0586	0.370066	ambB	0.322871	PA2101	0.369129	arcC	-0.44746	PA3413	-0.327045	rpsQ	0.313499	PA5298	0.368435	PA4374	0.298281	mreC	0.315789	PA2110	0.334095	frr	0.386955	flp	0.340975	wspB	-0.29196	fliD	0.311968	PA1126	0.31832	PA0680	0.363484	PA3294	0.356168	PA1242	0.38988	PA2083	-0.341227	nrdJa	0.345479
PA2711	-0.334914	PA0673	0.344722	PA0027	0.432281	nosZ	0.317629	rmlA	0.544227	PA3353	0.366604	PA2412	0.321706	PA5281	0.367182	nrdJa	-0.449788	PA4582	-0.328762	dnaJ	0.313038	PA4644	0.368387	PA1655	0.29803	PA1845	0.315384	aer	0.333792	PA0200	0.386445	ilvH	0.338987	PA1663	-0.29243	cupC1	0.311318	hisF2	0.317816	glyA1	0.362324	PA0625	0.356132	PA0859	0.389282	PA1657	-0.341965	PA5329	0.344098
PA5318	-0.335336	PA0148	0.342938	xcpU	0.430782	PA4629	0.316717	migA	0.544174	PA2618	0.365414	pcaB	0.321268	wbpE	0.366845	fpvA	-0.449793	pfpI	-0.328852	PA4960	0.312689	fklB	0.367699	PA4514	0.296687	PA4320	0.315287	PA5257	0.333611	exsB	0.385621	PA2307	0.338596	PA2069	-0.293176	PA0264	0.311135	PA1372	0.314698	flp	0.360895	PA3369	0.355821	PA2030	0.389268	napF	-0.34274	PA1269	0.343348
wbpE	-0.335803	PA4350	0.342528	PA2879	0.430087	PA3450	0.316522	fusA1	0.542687	PA3080	0.364381	PA4739	0.319728	ampD	0.366182	PA4348	-0.452071	PA5137	-0.32942	pnp	0.311684	PA3785	0.367143	PA4774	0.296304	PA2409	0.315264	PA0115	0.332794	purT	0.384458	PA2760	0.338168	PA0715	-0.294788	PA5026	0.310348	phoQ	0.314003	PA2985	0.36071	PA5482	0.355236	fliJ	0.388905	arcA	-0.342917	murA	0.343325
PA1394	-0.337779	pqsD	0.342363	PA2192	0.429881	pscE	0.316374	rpsE	0.541653	PA0747	0.363081	folE2	0.319508	PA4454	0.363218	ccoN2	-0.452833	PA3888	-0.331293	rodA	0.310692	PA0369	0.367119	PA1921	0.296189	PA2045	0.314438	PA5245	0.331773	lepB	0.384087	PA4909	0.337585	ccmB	-0.295763	hisF2	0.309112	fdnG	0.313333	PA1746	0.358588	pchE	0.353867	PA4133	0.387608	hcp1	-0.343337	PA4916	0.341464
PA0053	-0.340235	nosZ	0.342171	PA0697	0.429243	PA0559	0.316172	PA2045	0.541552	PA4500	0.360652	PA3262	0.319094	PA1050	0.363102	PA1939	-0.456227	PA3614	-0.331294	PA0627	0.310459	hitB	0.366163	PA0979	0.295637	PA0618	0.313625	PA2867	0.330808	pchF	0.383275	PA4191	0.336892	ldcA	-0.296506	PA3958	0.307634	gbuR	0.312813	PA1471	0.358181	PA2581	0.353815	PA5104	0.386947	PA1429	-0.344869	metK	0.34122
PA2137	-0.341669	PA1420	0.340593	PA3985	0.429035	PA4523	0.315874	PA0405	0.541398	PA0007	0.360025	PA3907	0.318934	ddlB	0.363059	PA4351	-0.457132	PA4578	-0.331818	pgsA	0.30976	PA1602	0.364429	PA4115	0.295614	PA3507	0.313264	spuE	0.330751	lpxB	0.383212	PA3236	0.333619	PA1666	-0.296615	PA2127	0.307564	PA0855	0.310971	dadX	0.358076	PA3326	0.351517	PA4649	0.386039	mexC	-0.345122	PA1684	0.340399
PA4823	-0.341713	PA4490	0.340101	zwf	0.428629	pchE	0.315109	hcp1	0.540753	PA0830	0.358852	PA2591	0.318662	ddlA	0.362459	pilW	-0.462649	groES	-0.331976	PA3177	0.309339	PA1689	0.364346	PA2811	0.295474	rnhA	0.313065	PA5522	0.32998	rbfA	0.382202	PA1893	0.333195	PA0418	-0.298306	dadA	0.307531	phzS	-0.375474	amiE	0.357205	PA3559	0.350737	PA2068	0.385739	dctA	-0.346487	mreB	0.339045
phhA	-0.341807	PA0082	0.337247	PA3852	0.428296	PA2452	0.314756	PA5438	0.538416	PA4690	0.356643	PA1473	0.31852	spuA	0.362382	PA0983	-0.463571	PA5378	-0.332595	lexA	0.308223	lpdG	0.36338	PA1342	0.295331	PA2498	0.312955	gloA3	0.328857	PA2018	0.380793	PA3923	0.329691	PA0547	-0.299515	arr	0.306746	PA3329	-0.376183	PA1414	0.357052	PA3866	0.349723	PA5006	0.385447	bfmR	-0.347481	PA1673	0.338649
PA0048	-0.342543	gatC	0.33666	exsC	0.427897	PA1095	0.311705	rpsB	0.538032	catA	0.355667	PA4218	0.317135	PA4711	0.362372	PA2105	-0.46591	pncB1	-0.333142	PA2854	0.306499	dgkA	0.363173	PA2651	0.293876	PA0626	0.312215	PA3568	0.328531	PA0955	0.380729	nuoB	0.329307	mscL	-0.299977	PA0022	0.305317	PA4680	-0.376507	PA0691	0.356477	PA0719	0.349449	PA1298	0.38388	PA3723	-0.347629	PA4789	0.338626
PA2166	-0.343031	PA0071	0.335341	PA2880	0.427253	PA5103	0.311582	PA4537	0.536945	PA1463	0.354224	PA4182	0.316664	ppk	0.36103	PA0645	-0.466208	PA0323	-0.33388	PA1639	0.306465	PA3310	0.363138	PA3695	0.29369	PA4388	0.312085	PA5455	0.328289	pchB	0.38047	PA3449	0.329277	nirL	-0.300322	xenB	0.304897	PA4612	-0.376721	ccoP2	0.355436	PA3616	0.348472	PA2072	0.383214	PA4025	-0.347693	PA1740	-0.352964
PA2002	-0.344237	PA3317	0.333363	pstB	0.427213	PA1116	0.311526	PA4429	0.533976	pbpG	0.353215	PA4676	0.316323	PA4840	-0.366438	oprH	-0.46667	hisH2	-0.335123	PA5160	0.305149	prfC	0.361679	PA1093	0.292081	rpsU	0.311657	aspP	0.327259	glmM	0.37881	glpQ	-0.33368	narI	-0.300702	PA4018	0.304423	PA0711	-0.377042	PA0714	0.354922	popD	0.34793	PA2176	0.382698	clpV1	-0.349506	trpI	-0.354468
PA0606	-0.345901	pstA	0.332221	PA2929	0.426419	PA0646	0.31069	PA1053	0.531926	liuC	0.353007	PA1894	0.315923	PA0744	-0.366525	PA1967	-0.46739	PA3732	-0.33555	PA1296	0.304832	codB	0.361597	hcp1	0.291071	PA0205	0.310983	PA1602	0.326222	fruA	0.377318	oprN	-0.335025	PA2695	-0.303035	nrdJa	0.304255	PA1216	-0.377632	PA5244	0.353939	PA0908	0.344748	mucC	0.381754	rsaL	-0.350179	pilX	-0.354572
PA0637	-0.345977	PA3739	0.332194	phoA	0.425009	PA3417	0.308604	iscA	0.530783	PA1538	0.352606	PA5314	0.315114	bkdA2	-0.367113	himA	-0.467991	PA0320	-0.335954	rimM	0.303294	glpT	0.360472	braE	0.289751	PA2963	0.310229	PA0027	0.325323	PA3468	0.376235	pirA	-0.335104	wzy	-0.303493	PA5547	0.300268	PA4223	-0.378181	PA2553	0.351708	hpd	0.344122	cueR	0.379585	PA1895	-0.351012	PA3055	-0.35606
PA5275	-0.347258	pcs	0.332039	PA4844	0.424528	PA0975	0.308516	PA3309	0.52725	phaC2	0.350547	glk	0.314762	PA0797	-0.367243	phoP	-0.474185	PA0522	-0.33602	tig	0.302944	PA4873	0.359521	pbpG	0.289267	PA5522	0.308714	PA1604	0.3251	nqrC	0.376088	PA0261	-0.335305	PA5363	-0.303907	hemE	0.299929	lipC	-0.379627	PA2754	0.351611	PA5281	0.343939	relA	0.376557	eutB	-0.351331	PA2843	-0.356266
PA5097	-0.35119	PA4735	0.331296	PA5150	0.423447	pvdL	0.307563	PA0805	0.527171	PA2564	0.350136	PA1244	0.313685	exoT	-0.367696	PA1936	-0.476758	PA1323	-0.338564	PA0069	0.301748	ccoP1	0.357428	PA5459	0.289186	PA4342	0.307304	topA	0.324387	cobO	0.375878	cupA1	-0.335519	PA4018	-0.305023	PA2251	0.299113	PA5106	-0.380355	PA1659	0.351562	PA4290	0.343786	str	0.376455	PA2312	-0.352082	PA1348	-0.357165
PA3971	-0.352838	PA2264	0.330069	gcvT2	0.422973	nosF	0.306862	sucD	0.525042	PA2867	0.350077	PA1504	0.312887	radA	-0.368147	arcB	-0.480154	PA2554	-0.339174	ptrB	0.300875	PA2405	0.354927	ansB	0.289099	PA3881	0.30714	ccoO2	0.323848	rpsA	0.374109	PA4833	-0.336088	aruD	-0.30529	PA2679	0.298754	hutU	-0.380898	PA4641	0.350888	dinB	0.343623	PA1349	0.375948	PA0050	-0.355072	PA2036	-0.357268
prtN	-0.35363	PA1857	0.328776	PA3189	0.422342	PA5212	0.306656	PA4738	0.52349	fdnH	0.349445	PA4220	0.31258	acnB	-0.368387	PA2146	-0.486591	PA2036	-0.339317	PA5249	0.299533	aceF	0.351749	PA3922	0.289023	PA2541	0.306993	PA5456	0.322515	PA3726	0.373607	rhlB	-0.336237	prpB	-0.305443	PA1942	0.297755	PA5395	-0.381478	PA4677	0.349873	PA2943	0.342755	PA1350	0.372804	PA3520	-0.356561	PA4948	-0.35757
PA0615	-0.355477	PA2428	0.327361	xcpZ	0.421077	pcaB	-0.300409	groES	0.521189	PA0226	0.349376	wbpI	0.31186	PA0111	-0.372813	PA1014	-0.486606	PA4421	-0.339405	rplF	0.299402	speD	0.350534	wbpW	0.287532	PA1128	0.3062	adhC	0.322404	narH	0.37316	fpvB	-0.337213	ada	-0.305588	PA0636	0.297745	coxA	-0.381558	liuC	0.348848	PA4133	0.342656	PA5481	0.372318	mgtA	-0.358506	PA2220	-0.358492
phhB	-0.355629	PA0685	0.325546	PA3328	0.420356	mexH	-0.301068	rplT	0.521154	PA4078	0.347148	PA1131	0.310915	PA2184	-0.373026	PA4582	-0.488832	algC	-0.340873	PA0922	0.299156	PA5484	0.349574	PA2491	0.28682	PA0703	0.306069	imm2	0.32239	aruF	0.372741	nirM	-0.338626	narH	-0.307362	bfrA	0.297733	PA4899	-0.38202	bkdA2	0.348004	pchB	0.341423	ahpF	0.372059	fahA	-0.358525	PA1939	-0.358578
PA5096	-0.357269	PA0697	0.321813	PA4471	0.418609	PA0315	-0.301916	sdhA	0.519874	rbsC	0.346884	PA2260	0.309906	PA0226	-0.374047	ccpR	-0.489993	PA1789	-0.340975	PA5024	0.298902	ppa	0.348605	PA0754	0.284743	rpe	0.305861	algX	0.32221	nqrB	0.367728	PA4394	-0.339111	PA3399	-0.307618	PA2733	0.297616	PA0797	-0.384702	PA0174	0.347326	phhB	0.340382	PA4594	0.371836	PA5232	-0.360696	PA0202	-0.358773
PA0086	-0.359005	PA2772	0.321629	PA2170	0.416168	phoQ	-0.301924	ftsH	0.519784	acsB	0.346728	PA1366	0.309897	PA5406	-0.374071	PA1592	-0.491635	PA0738	-0.341229	rplR	0.298793	PA0596	0.346843	PA1507	0.282212	PA3665	0.305297	PA0332	0.320411	lepA	0.367622	eddB	-0.339229	PA3871	-0.307762	wbpG	0.296968	PA2719	-0.385015	PA5303	0.346621	PA2555	0.339979	PA5220	0.371255	PA1216	-0.362545	cupC1	-0.359097
liuA	-0.359407	PA0187	0.321114	pscB	0.4147	catB	-0.302362	PA2621	0.519009	pctA	0.344992	PA2459	0.309802	PA1606	-0.374867	PA3904	-0.492843	PA2411	-0.341255	sdhA	0.298128	metX	0.346836	pmrB	0.281958	pheT	0.304534	braD	0.316904	rodA	0.366714	PA4709	-0.339296	PA1171	-0.308948	pyrR	0.296851	PA0323	-0.385043	rsaL	0.34623	PA2329	0.339119	PA2414	0.368618	PA2143	-0.362608	opdB	-0.359444
PA4503	-0.360575	pqsA	0.321052	PA0681	0.414221	PA3575	-0.302847	apaH	0.517026	pslD	0.343465	PA3284	0.309051	PA1217	-0.374886	opdO	-0.495404	nirF	-0.341605	PA0620	0.297848	qteE	-0.38252	PA3848	0.281794	PA2735	0.30442	PA3919	0.315058	dhcB	0.365624	pchE	-0.339427	PA0048	-0.309053	gbuA	0.296268	PA1211	-0.385056	PA3377	0.342464	PA2110	0.338691	fdx2	0.368451	vgrG1	-0.36285	bkdR	-0.362107
liuE	-0.36117	PA0681	0.320472	aprD	0.414119	PA5318	-0.302966	PA4431	0.513281	hutU	0.342988	rpsJ	0.307682	PA4391	-0.375737	PA0642	-0.498437	ackA	-0.34204	cdsA	0.297003	adhA	-0.38288	PA4506	0.281604	narJ	0.304394	PA0049	0.312312	PA4223	0.365513	PA0910	-0.339638	lpxK	-0.309223	PA2037	0.293471	rmf	-0.386253	arcB	0.341995	recF	0.338679	chiC	0.367655	PA0187	-0.365026	rmf	-0.362177
PA4787	-0.362813	phnA	0.319772	PA2048	0.413877	liuR	-0.302987	rplS	0.511447	PA3340	0.342894	PA1168	0.305851	eutB	-0.376874	PA0201	-0.511236	PA3709	-0.342627	PA0622	0.296878	PA0457	-0.383145	PA1810	0.281602	PA3726	0.303344	PA4506	0.309892	parC	0.365413	PA3871	-0.34102	aruG	-0.309689	PA0820	0.292144	PA2670	-0.386621	PA1137	0.341936	PA0747	0.338452	PA4134	0.367193	antA	-0.368448	PA0625	-0.363036
mgtA	-0.362845	pppA	0.319118	PA0980	0.413389	pqsB	-0.303187	oprG	0.511337	mvfR	0.341069	PA2812	0.304395	antB	-0.377005	PA0621	-0.520885	PA3613	-0.342711	PA0632	0.296596	PA2462	-0.383804	PA3224	0.281159	PA0777	0.301612	pqqA	0.309644	lysC	0.364299	PA2557	-0.34284	glpQ	-0.310908	PA2838	0.292031	zwf	-0.386648	dnr	0.339635	PA5212	0.338171	PA0113	0.367015	PA3447	-0.369306	infC	-0.364256
PA5099	-0.363204	icmF1	0.317848	PA2180	0.413286	fdnI	-0.303354	PA0073	0.510233	fadD2	0.340201	wbpG	0.304364	PA1894	-0.377744	PA1369	-0.522896	rbsC	-0.342859	PA0695	-0.296251	PA3844	-0.388224	PA4518	0.281056	PA0620	0.301224	ggt	0.309561	PA1069	0.362475	PA3911	-0.345708	PA2004	-0.311582	ubiA	0.291637	PA3311	-0.387224	ackA	0.338793	prtN	0.337997	PA0111	0.366945	rhlA	-0.371202	PA1518	-0.365457
PA0745	-0.363562	PA1873	0.31725	PA2143	0.412589	PA4189	-0.303885	rpsU	0.510146	pslC	0.34004	cueR	0.303503	PA2660	-0.377847	rfaD	-0.523563	PA3559	-0.343404	PA2762	-0.296479	PA4911	-0.389082	PA1763	0.28007	PA2224	-0.307776	PA4171	0.309356	narG	0.360119	PA2033	-0.347502	PA1394	-0.311846	PA0276	0.291002	pirA	-0.389675	lpdV	0.338761	PA0645	0.336891	PA1200	0.36692	bphO	-0.372487	PA5228	-0.366653
braE	-0.363632	PA1560	0.316904	ampDh2	0.411745	bkdA1	-0.304048	algU	0.508472	flgL	0.339936	PA0789	0.302562	PA3091	-0.378207	flp	-0.525471	nirL	-0.344027	PA1252	-0.297224	PA4738	-0.389225	PA0192	-0.294698	PA5546	-0.307869	mutM	0.306665	PA3019	0.358783	fecA	-0.3483	PA3696	-0.311958	PA2630	0.29031	PA3334	-0.390271	PA0698	0.33833	PA4142	0.336253	PA1897	0.366514	arcB	-0.372618	cspD	-0.368
PA1617	-0.366647	PA3021	0.315485	pilC	0.410599	nuoN	-0.304097	rhlR	0.50842	mltB1	0.339463	pqsH	0.302475	PA3710	-0.378782	arcA	-0.528599	pvdF	-0.3443	PA1488	-0.297456	aprD	-0.390899	potB	-0.294753	PA4133	-0.3096	plcB	0.306236	tsf	0.358338	PA5217	-0.349386	PA3219	-0.312023	PA5230	0.28966	PA3514	-0.39037	norC	0.337821	PA0671	0.335752	bphP	0.365398	metY	-0.373384	PA4774	-0.370081
hcp1	-0.367725	arnD	0.31339	PA1366	0.410565	mexG	-0.30415	fdnI	0.508343	PA3250	0.338913	PA0349	-0.348917	mexI	-0.379084	PA2111	-0.530363	cupC2	-0.344581	PA0175	-0.297663	PA0839	-0.391858	pslI	-0.295657	PA3188	-0.30968	PA5461	0.304397	PA5251	0.358282	PA1657	-0.34939	nosL	-0.312433	PA5159	0.289509	PA4154	-0.390588	PA3844	0.336668	PA5317	0.335446	PA1297	0.364986	PA4738	-0.374949	PA4103	-0.371291
pys2	-0.367994	PA0088	0.312858	slyD	0.410402	bioD	-0.304919	PA5178	0.506765	napB	0.338758	kdpF	-0.34942	quiP	-0.37924	phoQ	-0.532407	PA5455	-0.344971	PA3368	-0.297664	PA4348	-0.392095	popD	-0.295855	PA4619	-0.310593	PA4713	0.302437	PA5509	0.357267	PA2166	-0.349695	wbpE	-0.313346	PA0480	0.289244	PA0062	-0.39061	PA2453	0.336446	liuB	0.334514	xcpW	0.363221	PA5101	-0.375504	PA1592	-0.37375
kdpB	-0.368039	PA2729	0.312016	PA0699	0.409897	PA4502	-0.305308	PA5062	0.506228	PA4290	0.338706	PA0220	-0.350171	PA1342	-0.380425	PA2112	-0.533183	PA2754	-0.345457	PA0314	-0.298037	flgF	-0.393749	PA3830	-0.296535	pscE	-0.311951	ndh	0.301871	hom	0.357238	PA3600	-0.350124	PA4651	-0.313421	PA4709	-0.294112	PA0478	-0.390931	PA1789	0.33641	sodM	0.334416	PA3008	0.360314	PA2166	-0.381031	pilA	-0.374064
braG	-0.368652	nosF	0.311846	wspC	0.407983	PA4104	-0.306135	rpmH	0.504506	PA1088	0.338245	PA2208	-0.350939	hutU	-0.381167	PA5475	-0.536956	pasP	-0.346315	PA1765	-0.298378	PA0284	-0.394389	dipZ	-0.296773	PA1954	-0.312317	pstB	0.301764	PA1057	0.356997	PA3283	-0.350754	oprO	-0.315844	PA4219	-0.295778	PA4925	-0.391481	PA0534	0.336002	PA3008	0.333679	moeB	0.359484	PA5026	-0.38149	PA3261	-0.375492
spuC	-0.370814	PA0135	0.310666	aruF	0.407582	PA2554	-0.308339	PA3127	0.501663	PA3709	0.336299	betT1	-0.352471	exaA	-0.382201	PA3572	-0.538702	PA4611	-0.346841	PA1873	-0.2984	PA0952	-0.394836	PA2351	-0.29681	htpG	-0.312332	PA2567	0.301648	nuoL	0.355608	PA1300	-0.351202	PA4607	-0.316538	PA1260	-0.296373	PA3829	-0.391969	ccoN2	0.333831	PA2792	0.333394	pcaT	0.358702	PA0072	-0.382249	nusG	-0.375861
PA4202	-0.371361	PA4195	0.309455	PA3375	0.405738	PA1657	-0.309196	oprL	0.499501	PA0935	0.336099	kdpA	-0.352485	PA4574	-0.382291	PA0734	-0.542741	PA2401	-0.347287	PA2161	-0.298448	exbB1	-0.394922	PA2293	-0.298506	napF	-0.312602	exsE	-0.31993	efp	0.355156	PA0049	-0.353037	waaL	-0.317162	PA5167	-0.296995	PA2721	-0.392192	dhcA	0.333379	aruF	0.332707	PA1931	0.358388	PA3939	-0.383312	PA0980	-0.377107
amiC	-0.371852	PA1566	0.308793	PA2736	0.405105	PA3222	-0.310164	PA4805	0.4992	PA4435	0.335427	PA2898	-0.354459	PA3818	-0.382303	PA1414	-0.54769	PA3566	-0.347925	PA0344	-0.298801	PA4844	-0.395644	PA0161	-0.298593	PA0941	-0.313304	PA2328	-0.32132	PA4673	0.354537	PA4073	-0.35455	PA2066	-0.31737	PA4090	-0.297832	nosZ	-0.392343	PA5232	0.333369	prpC	0.332324	PA1190	0.358071	PA1658	-0.387257	PA5566	-0.378482
PA4094	-0.373388	betI	0.308401	PA0252	0.404481	PA0226	-0.311422	PA2433	0.498259	PA3349	0.332031	PA5384	-0.354744	PA2760	-0.38338	PA2109	-0.550841	mvaT	-0.348292	PA2134	-0.298925	PA0810	-0.395889	pilW	-0.298698	PA4375	-0.314667	PA0976	-0.321437	PA4105	0.354514	PA3906	-0.354762	PA0747	-0.318827	PA3837	-0.297906	PA0530	-0.393658	PA0596	0.332349	PA0909	0.332296	PA1415	0.356699	PA5230	-0.387707	PA2673	-0.379493
PA2190	-0.373485	PA5423	0.308091	PA2161	0.404015	ambD	-0.312467	hfq	0.498073	PA3311	0.33143	PA1917	-0.355467	PA2274	-0.385645	PA0820	-0.550914	ppgL	-0.348371	PA5401	-0.300088	PA5101	-0.396116	cbpD	-0.299546	napE	-0.315655	PA4317	-0.321613	hmgA	0.35389	PA5127	-0.355915	PA2947	-0.319701	pchG	-0.300653	PA5388	-0.393709	PA5097	0.331832	ppgL	0.331637	PA4638	0.356648	PA0122	-0.389672	PA0621	-0.381261
PA0635	-0.374548	PA3969	0.307474	aruG	0.403985	pqsA	-0.312664	PA5312	0.49775	PA3754	0.33119	dgcA	-0.356706	PA1194	-0.387172	PA4130	-0.554355	nosL	-0.348881	PA1877	-0.301263	PA3921	-0.39786	PA3187	-0.300295	ntrC	-0.315675	pmrB	-0.321888	nqrE	0.353392	PA2552	-0.356529	PA2803	-0.320396	PA2340	-0.301231	PA0216	-0.394281	PA2372	0.331626	PA1323	0.331187	PA3213	0.356306	hcnC	-0.390089	PA4150	-0.381331
PA1046	-0.375254	cobP	-0.316831	PA0563	0.401159	clpV1	-0.312962	rplP	0.495029	PA0505	0.329341	PA0907	-0.356821	atuG	-0.387275	adhA	-0.556197	pvdJ	-0.349112	PA3842	-0.301452	PA4843	-0.402422	glk	-0.301421	dnaJ	-0.316159	PA0083	-0.323252	micA	0.352769	lptF	-0.356813	PA0679	-0.320517	liuB	-0.301637	PA2699	-0.394665	ureA	0.331136	PA0720	0.331009	PA3123	0.356078	cbpD	-0.391812	PA1322	-0.381976
phhC	-0.378814	PA4909	-0.317133	nosR	-0.418032	PA1020	-0.313218	pqsB	0.494985	PA0704	0.329307	PA1270	-0.35701	PA3896	-0.388481	PA1429	-0.559432	PA1517	-0.350132	PA2430	-0.301524	rhlR	-0.402773	PA3431	-0.30283	gapA	-0.316218	PA1219	-0.323293	fahA	0.352148	PA4132	-0.357481	PA3188	-0.320554	PA0089	-0.302046	pchB	-0.394824	PA3458	0.329649	PA2554	0.330996	PA2788	0.355944	PA4139	-0.395418	PA2625	-0.38302
catB	-0.381714	PA1283	-0.31767	oruR	-0.418923	PA2833	-0.313283	PA0398	0.493901	PA1991	0.328946	PA1143	-0.359434	speC	-0.389409	PA4611	-0.571907	PA3284	-0.35037	pvdP	-0.301652	PA5232	-0.403274	mdcD	-0.304195	cysD	-0.318099	stp1	-0.32333	PA5407	0.351709	toxR	-0.358954	aroP2	-0.32085	coIII	-0.302329	napA	-0.394982	PA4133	0.329236	arnT	0.330299	PA3231	0.354959	PA0184	-0.396047	PA3506	-0.383094
PA3766	-0.384811	PA4543	-0.319114	napA	-0.41901	bfmR	-0.313546	coaC	0.488695	PA3520	0.32854	PA2767	-0.359456	PA0060	-0.389466	PA2461	-0.572396	PA0200	-0.350853	PA3219	-0.303751	PA2762	-0.404057	pscB	-0.304891	PA3600	-0.319444	PA2506	-0.32353	PA2020	0.35104	PA2411	-0.359574	PA0688	-0.321021	PA1895	-0.302661	phzF2	-0.39527	rubA1	0.32854	dadA	0.330203	iscA	0.354219	PA2684	-0.397769	PA2106	-0.385107
PA0633	-0.385046	xcpZ	-0.319173	ccmF	-0.420643	PA4129	-0.313842	phhA	0.484682	PA2604	0.328371	PA4351	-0.360196	glyQ	-0.389633	PA2114	-0.587138	fhp	-0.350918	PA0178	-0.306496	PA2202	-0.406337	PA2066	-0.305448	PA1113	-0.32163	PA4471	-0.323532	PA5216	0.35061	PA0691	-0.360296	PA2067	-0.321241	nqrD	-0.303556	PA4106	-0.39644	cysN	-0.332168	PA4739	0.3297	rhlB	0.352584	PA4735	-0.399143	pilV	-0.385386
fahA	-0.386731	chpB	-0.319824	PA4629	-0.422413	PA3891	-0.315813	PA0122	0.48462	mdcA	0.328363	metR	-0.361415	fahA	-0.389743	pilC	-0.598764	PA2037	-0.352252	eddA	-0.306898	PA3905	-0.411245	tonB2	-0.30591	PA0449	-0.322605	PA2033	-0.323564	plsX	0.349758	oprO	-0.360707	PA3715	-0.321574	PA2786	-0.303586	PA0276	-0.397618	cysI	-0.332546	PA2553	0.32605	PA2143	0.351732	antC	-0.400401	rubA2	-0.385897
PA0634	-0.389103	wbpX	-0.320044	PA1140	-0.422421	PA3271	-0.31634	pqsE	0.484392	PA4703	0.327916	PA5510	-0.362242	PA2146	-0.391686	PA4131	-0.598772	PA5212	-0.35296	purU2	-0.307161	PA4981	-0.41274	PA0492	-0.30621	wapR	-0.324367	ccmB	-0.324246	hutH	0.349254	pchF	-0.360778	moaA1	-0.322068	wzt	-0.304731	PA3451	-0.399442	fpvB	-0.334276	gcdH	0.32526	PA3465	0.351708	PA4134	-0.400833	armR	-0.387603
PA2555	-0.391223	PA4404	-0.320562	nuoI	-0.422912	msuE	-0.316365	PA1789	0.48348	pchD	0.327341	PA4105	-0.363462	PA0752	-0.39434	PA1746	-0.603083	PA0588	-0.35308	PA5285	-0.307573	PA1123	-0.413107	fimU	-0.306287	PA0586	-0.324579	pcrV	-0.325053	PA3716	0.3485	PA5106	-0.360977	lpdV	-0.324088	mmsB	-0.305626	PA5108	-0.399549	PA1837	-0.334517	PA1541	0.323478	PA4107	0.351497	PA0193	-0.405088	PA1366	-0.387953
PA0616	-0.391501	PA2682	-0.321683	PA1271	-0.424293	PA2079	-0.31683	PA2591	0.481197	PA4925	0.32648	PA1137	-0.364043	PA2143	-0.394885	PA4577	-0.606842	PA0737	-0.353492	algP	-0.307683	PA4033	-0.414204	PA1254	-0.306333	PA1772	-0.325155	PA1220	-0.325238	lpxD	0.348031	PA1660	-0.362006	PA0130	-0.324755	xcpP	-0.30668	napD	-0.399759	PA4895	-0.334703	pscB	0.322492	PA4312	0.351482	PA1870	-0.406953	PA3370	-0.390349
PA0473	-0.391827	hasAp	-0.322068	PA2766	-0.424809	PA4130	-0.317401	PA4187	0.480987	PA1677	0.325715	alkB2	-0.364904	PA1895	-0.39543	arcD	-0.614556	liuC	-0.353596	PA2393	-0.309562	PA3326	-0.414409	rhlC	-0.306716	PA0960	-0.326184	PA4889	-0.325458	rpsQ	0.347219	PA0681	-0.364655	PA2022	-0.325885	PA1256	-0.307804	PA3519	-0.400016	PA2913	-0.335272	fptA	0.322437	PA4702	0.35124	exbD1	-0.408244	PA0729	-0.392928
amiR	-0.39244	ppsA	-0.32232	PA0667	-0.42548	PA0076	-0.317453	PA0503	0.479574	bdhA	0.325214	PA1108	-0.365243	snr1	-0.396087	pys2	-0.621963	PA4610	-0.354072	PA3374	-0.31014	popB	-0.414417	PA2916	-0.307181	gltR	-0.327378	PA1169	-0.325697	rplJ	0.347024	arcB	-0.365056	PA2661	-0.326156	ohrR	-0.307962	PA1254	-0.401527	PA3410	-0.335446	sth	0.32234	phzF2	0.348707	phzM	-0.413774	opdE	-0.39486
PA5313	-0.392616	oprC	-0.322596	grpE	-0.427019	PA0130	-0.318282	PA5144	0.479077	flgH	0.325112	betA	-0.366969	thrH	-0.396152	imm2	-0.626054	PA5494	-0.354759	PA3688	-0.310173	PA0109	-0.414594	lldP	-0.307349	PA0743	-0.327646	PA3842	-0.327853	ftsA	0.347023	pvdA	-0.366959	hisF2	-0.326261	PA1650	-0.308195	phzM	-0.402155	pvdG	-0.336464	PA1656	0.321741	PA2177	0.347567	PA5473	-0.414279	rhlR	-0.396961
imm2	-0.39521	PA2427	-0.324306	PA0448	-0.42729	pqsE	-0.319176	PA5279	0.477961	aspA	0.324492	popB	-0.367533	nqrA	-0.396742	coaB	-0.627451	osmE	-0.355083	PA4875	-0.310366	exaB	-0.416624	PA0886	-0.30757	PA1869	-0.32988	exsD	-0.32945	narK2	0.34455	PA0131	-0.368056	chpE	-0.326645	phzS	-0.308487	PA4219	-0.403004	nqrE	-0.338144	PA0646	0.32076	murI	0.347484	PA0730	-0.415352	PA1370	-0.400068
PA3142	-0.397514	pilK	-0.324448	rplW	-0.429919	fdnG	-0.31919	PA3348	0.47458	lecA	0.323665	PA5390	-0.367535	fis	-0.396807	PA0716	-0.64339	PA3795	-0.356309	PA4874	-0.311648	PA3091	-0.41669	oprB	-0.308997	PA4605	-0.330242	chiC	-0.329788	serC	0.343605	PA3907	-0.36877	PA2804	-0.326728	braD	-0.308708	PA0793	-0.405188	PA1906	-0.338253	PA4132	0.319858	PA2609	0.346881	pcaF	-0.417226	PA5446	-0.401167
liuC	-0.397978	PA2037	-0.324544	PA2083	-0.431473	PA3334	-0.319965	rpoH	0.473309	flgD	0.323278	PA0751	-0.368561	pcaR	-0.396952	PA4352	-0.644128	PA0729	-0.356968	upp	-0.312399	hutU	-0.416813	phhB	-0.309232	PA5424	-0.330278	PA0733	-0.33092	queA	0.342568	PA3069	-0.368989	nirJ	-0.330647	pchF	-0.309173	PA4071	-0.406073	aprA	-0.339081	PA4469	0.319703	PA2175	0.346232	PA3304	-0.417627	PA2790	-0.401342
PA0618	-0.400176	mexG	-0.327867	mltD	-0.433329	bfmS	-0.323383	PA1378	0.473294	PA2746	0.323257	PA0752	-0.368853	PA2679	-0.399633	PA1372	-0.677888	PA0130	-0.356973	PA3091	-0.312871	PA2312	-0.417637	PA2331	-0.310338	PA4702	-0.331361	PA5404	-0.331054	fdx2	0.341693	dadA	-0.370274	glcE	-0.331785	PA4223	-0.309575	pfeA	-0.40646	PA4514	-0.340521	PA2826	0.319587	PA5099	0.346088	rhlI	-0.418903	PA1472	-0.401837
PA0625	-0.401413	PA2459	-0.328153	PA3315	-0.433969	PA2323	-0.32468	PA2805	0.471168	PA4832	-0.340548	PA2055	-0.369668	ispA	-0.401459	waaL	-0.687251	exoS	-0.359284	pvdQ	-0.313778	PA1991	-0.418001	PA3580	-0.311869	PA3326	-0.331437	aroP1	-0.332094	PA1420	0.340916	PA2553	-0.371855	PA2010	-0.331935	PA2899	-0.30964	PA3332	-0.409208	PA2091	-0.341158	pchD	0.316763	PA1896	0.345503	PA3326	-0.419765	PA5265	-0.405402
liuB	-0.401817	PA1200	-0.328526	rpsG	-0.435605	PA3331	-0.324783	PA0215	0.466768	algG	-0.341006	PA2116	-0.370419	PA2138	-0.401531	PA2460	-0.70904	PA0830	-0.359544	PA2635	-0.313924	PA0935	-0.418693	PA3447	-0.312086	PA4801	-0.33207	PA2775	-0.332251	pchD	0.340643	vreI	-0.372198	phoR	-0.332193	PA1363	-0.309645	PA0977	-0.410494	PA2321	-0.341444	PA5195	0.316743	iscS	0.344482	PA3327	-0.421903	PA3512	-0.408583
PA0746	-0.401996	PA4467	-0.328711	PA4103	-0.436857	PA0492	-0.324919	PA4605	0.466586	PA4104	-0.342196	pmrA	-0.370808	coxA	-0.402474	PA3309	-0.726773	PA0512	-0.359665	ftsZ	-0.314351	PA3920	-0.418948	pscG	-0.312094	PA3662	-0.332204	mexG	-0.332647	PA1809	0.340339	exsD	-0.37222	nosF	-0.332797	PA1199	-0.311484	PA3023	-0.41132	cysD	-0.341814	liuC	0.316301	PA2266	0.343652	PA0186	-0.422266	PA0823	-0.408859
PA4984	-0.405048	PA4895	-0.330001	PA2366	-0.437903	PA3335	-0.325316	icd	0.464937	PA1662	-0.343146	PA4818	-0.372342	PA5188	-0.402884	PA2735	-0.7278	PA2224	-0.360707	PA2372	-0.314529	PA4630	-0.419617	PA2835	-0.312953	PA5220	-0.334219	PA1661	-0.333619	ampC	0.340205	PA2111	-0.372328	PA0729	-0.335166	PA4064	-0.311555	PA1944	-0.411802	PA2204	-0.341831	PA1324	0.316132	PA0699	-0.373396	hcnB	-0.422952	PA0642	-0.409434
PA3356	-0.40524	PA1142	-0.330414	rpsE	-0.438367	opdP	-0.325686	fliG	0.464816	PA1667	-0.343816	PA2835	-0.372653	PA4094	-0.403235	wzy	-0.730885	himA	-0.361353	PA4641	-0.314583	PA4375	-0.419623	pilP	-0.313217	PA2588	-0.336945	iscS	-0.333664	PA1288	0.33986	PA0062	-0.372424	PA3401	-0.337031	PA4834	-0.312525	alkB1	-0.412671	PA1024	-0.342515	PA3484	0.315863	PA1746	-0.374962	PA4141	-0.423498	wbpE	-0.409888
PA0628	-0.408013	PA2794	-0.330985	gltA	-0.438644	phzE2	-0.325747	atpF	0.463986	PA4319	-0.344405	PA2916	-0.375414	aroP2	-0.404062	PA2732	-0.744824	PA4463	-0.36137	PA0696	-0.31472	PA3523	-0.42259	PA2170	-0.313448	ftsZ	-0.337211	PA3331	-0.334169	amiE	0.339596	pvdN	-0.372957	PA3921	-0.337614	hpd	-0.312811	fabH2	-0.413622	PA4773	-0.342595	PA5530	0.314827	PA2881	-0.375203	phzG2	-0.428292	rsmA	-0.411027
PA5169	-0.409875	wzt	-0.331092	PA1895	-0.439255	PA2682	-0.325763	pilO	0.461377	pilA	-0.345018	phoA	-0.37632	liuB	-0.404725	wzx	-0.761414	groEL	-0.363112	soxB	-0.315239	PA4195	-0.424828	PA2329	-0.314489	PA1342	-0.337409	pscO	-0.334447	fptA	0.339285	galU	-0.373163	PA4060	-0.339216	PA3190	-0.313175	phuR	-0.414354	PA0930	-0.342917	hitA	0.314387	PA3383	-0.376926	cysD	-0.429726	PA4153	-0.411521
opdP	-0.409929	PA2034	-0.331717	ccoO1	-0.439703	bfrB	-0.326242	rpmA	0.457986	PA3445	-0.346961	PA3933	-0.377028	PA4431	-0.404818	PA0715	-0.769869	PA2826	-0.364377	flp	-0.315273	PA2544	-0.426117	PA2111	-0.315739	PA3310	-0.337568	PA0171	-0.337073	surA	0.33809	PA4133	-0.373195	bkdB	-0.341755	PA0111	-0.313286	PA4712	-0.415878	PA0284	-0.345812	PA4582	0.314164	PA3791	-0.378705	icmF1	-0.433785	PA0053	-0.412886
gabT	-0.410139	PA3234	-0.332343	PA3779	-0.440416	PA2710	-0.326427	PA4325	0.457843	PA4966	-0.347719	PA0324	-0.378829	pcrH	-0.406447	PA2734	-0.770891	PA4336	-0.364408	PA3340	-0.316529	cysN	-0.427087	pslH	-0.31612	PA0498	-0.337859	PA3109	-0.337468	nirS	0.33649	nirJ	-0.37328	fhp	-0.342076	PA0084	-0.31533	PA3723	-0.416116	PA4155	-0.345902	PA2433	0.313859	PA2804	-0.380686	atsA	-0.436624	acoB	-0.413169
PA0642	-0.410183	PA2565	-0.333113	PA4152	-0.440516	PA3728	-0.327654	fda	0.457272	PA3448	-0.348095	PA3575	-0.378971	PA5194	-0.408892	PA2730	-0.779017	PA1429	-0.365537	PA2171	-0.316825	PA2763	-0.427126	lecA	-0.316198	PA2939	-0.338778	PA3441	-0.33768	purD	0.335682	femI	-0.373759	PA1123	-0.344967	pscE	-0.315861	PA4467	-0.416852	tonB1	-0.346501	PA3938	0.313759	PA4826	-0.382714	PA2786	-0.43694	PA3739	-0.413256
PA3441	-0.41227	mdcC	-0.334129	nuoJ	-0.440724	liuA	-0.329918	rpoZ	0.456981	rplE	-0.348512	PA4073	-0.37978	gatC	-0.41214	wbpL	-0.782823	nosD	-0.365892	soxD	-0.317383	PA3924	-0.428728	PA2566	-0.317171	clpA	-0.339169	PA1218	-0.338311	nusA	0.335183	PA4623	-0.375465	PA3008	-0.345392	hemO	-0.316768	PA0174	-0.418083	PA2095	-0.349002	PA2598	0.312663	pscP	-0.383833	PA2309	-0.43954	PA2797	-0.414849
PA0629	-0.412365	liuE	-0.334724	atuE	-0.441124	PA1659	-0.330533	rubA2	0.456904	alg8	-0.349816	pntB	-0.380231	PA4496	-0.415147	PA2733	-0.790011	pvdO	-0.366431	PA0677	-0.318522	PA1014	-0.42881	PA2182	-0.317735	PA1021	-0.339608	PA3334	-0.338466	PA0484	-0.36279	PA3791	-0.376134	wbpI	-0.34626	PA3568	-0.318039	hutH	-0.418342	PA3448	-0.349296	PA3907	0.312245	PA2114	-0.385266	tonB2	-0.44109	PA4037	-0.416479
PA0614	-0.413117	xseA	-0.334848	PA1896	-0.443356	PA3332	-0.330742	sucB	0.454101	PA4389	-0.349858	PA0474	-0.381572	rbsB	-0.415991	PA2736	-0.791562	pvdH	-0.366769	glpQ	-0.31968	PA0602	-0.429593	phnE	-0.318721	PA0588	-0.339864	pscU	-0.338817	panE	-0.364935	PA4358	-0.377239	atoB	-0.346845	PA2929	-0.318113	PA3461	-0.419355	phuT	-0.349559	PA1259	-0.321291	pstC	-0.385296	phnB	-0.443097	PA0822	-0.419185
PA5168	-0.413838	PA4033	-0.335393	rpsH	-0.44387	PA1215	-0.331423	PA0098	0.453636	PA4064	-0.351495	PA2381	-0.382538	PA2807	-0.416196	PA0644	-0.795514	PA0510	-0.367366	gcvP1	-0.319974	PA3449	-0.433651	PA3190	-0.320549	phzF2	-0.340111	PA1664	-0.339433	coxB	-0.36538	PA1659	-0.378185	wbpA	-0.34873	PA1592	-0.319279	PA3577	-0.420487	tonB2	-0.350231	PA5363	-0.32184	ribB	-0.38534	PA3448	-0.448886	PA2730	-0.421947
PA0619	-0.414221	PA3140	-0.336503	rplX	-0.443908	hpd	-0.331606	era	0.453594	PA0092	-0.352001	glcE	-0.383182	soxD	-0.417101	PA1673	-0.816812	arnB	-0.368037	PA2377	-0.321522	PA2721	-0.436196	PA3432	-0.320569	PA0886	-0.34096	PA1190	-0.340158	fliD	-0.366015	ureA	-0.381356	pilC	-0.351343	PA0433	-0.319438	pvdE	-0.420727	PA1106	-0.350612	nrdD	-0.321858	PA2115	-0.385724	hcnA	-0.449456	plsX	-0.426977
PA0646	-0.417442	fimL	-0.337519	PA1551	-0.444463	PA3318	-0.332623	PA0801	0.453123	PA2187	-0.353562	phoP	-0.383199	speA	-0.418795	PA3144	-0.822069	PA0060	-0.369354	PA5101	-0.321642	PA2310	-0.436317	PA2022	-0.320822	PA0601	-0.34097	PA1297	-0.340263	PA4652	-0.368731	PA1830	-0.381417	phhA	-0.351634	PA3027	-0.320201	PA0256	-0.422969	PA2786	-0.351105	PA0673	-0.324942	PA0686	-0.38588	PA0191	-0.450927	PA2104	-0.429093
PA0535	-0.423327	PA0534	-0.338163	PA1893	-0.445967	PA2183	-0.332804	PA1464	0.452906	PA0072	-0.354083	opdH	-0.383658	pscO	-0.419015	PA3157	-0.829518	PA2228	-0.373585	PA2475	-0.321658	PA3520	-0.43792	PA2699	-0.321471	dapB	-0.34259	PA0563	-0.340722	alkB2	-0.369274	oprG	-0.382333	nosD	-0.351842	PA0472	-0.32069	PA1864	-0.424718	ftsI	-0.352488	PA2985	-0.32529	PA2535	-0.3859	PA4739	-0.452571	PA2697	-0.429852
PA0617	-0.423689	PA4139	-0.339569	PA1143	-0.446235	gabP	-0.333452	rnc	0.451346	phnA	-0.35461	PA1507	-0.384721	PA0754	-0.42026	wbpK	-0.930676	PA4471	-0.37578	PA2566	-0.322633	PA3516	-0.439522	pscQ	-0.322182	PA3973	-0.346453	PA0916	-0.341915	tadC	-0.370144	hasAp	-0.384475	wbpH	-0.352463	PA3535	-0.320929	PA1827	-0.425808	PA3409	-0.353161	PA2323	-0.325379	PA0685	-0.388204	phzD2	-0.454115	rluA	-0.430816
PA1742	-0.426169	femR	-0.340394	PA2758	-0.446838	PA0078	-0.334018	sucC	0.451092	ccoO2	-0.354813	PA1763	-0.384905	pqqA	-0.421742	PA2731	-0.955817	pyrR	-0.376669	PA4650	-0.32314	PA1096	-0.439588	lecB	-0.322253	PA3615	-0.347498	cifR	-0.342095	PA1095	-0.370321	hmgA	-0.386937	PA3368	-0.355073	rimI	-0.323624	cpo	-0.426631	edd	-0.353626	PA0681	-0.326523	PA0041	-0.388298	phnA	-0.455777	hisH2	-0.431749
atoB	-0.426841	PA0715	-0.34154	PA0779	-0.44987	edd	-0.334061	PA3883	-0.457053	PA0088	-0.356008	PA1144	-0.387195	lpd3	-0.422313	wbpD	-0.959543	pvdQ	-0.377181	plcH	-0.323671	PA2598	-0.44108	PA5407	-0.326304	PA4916	-0.347758	pscK	-0.34226	wbpB	-0.372201	PA3785	-0.386957	PA4827	-0.355251	PA5217	-0.325313	PA4706	-0.427414	PA2309	-0.353973	PA1355	-0.32722	kdpB	-0.388376	PA3449	-0.464522	wbpJ	-0.436427
amiE	-0.427265	PA0619	-0.346822	PA1852	-0.450708	PA2358	-0.334362	PA3856	-0.457585	PA2986	-0.358005	PA1945	-0.387699	PA4852	-0.422483	wzz	-0.973324	PA0984	-0.377663	PA2367	-0.324075	phzA1	-0.441297	PA4192	-0.326334	PA1746	-0.349142	PA1844	-0.342287	PA3024	-0.37224	ccpR	-0.387053	phoA	-0.355819	PA4836	-0.326181	cioA	-0.42869	sbp	-0.35719	xylS	-0.329857	PA5436	-0.389144	fhp	-0.46913	PA2020	-0.437383
PA5314	-0.427796	PA0751	-0.347061	rpsS	-0.454129	PA1023	-0.336384	PA1699	-0.458744	pilE	-0.358132	PA4653	-0.390219	PA3779	-0.423291	PA0445	-0.982772	arnA	-0.378831	cpo	-0.3241	PA3278	-0.442307	opdO	-0.326761	PA3369	-0.350819	pscE	-0.345042	aprA	-0.372496	hcpC	-0.387678	PA3157	-0.357976	femR	-0.327989	PA2778	-0.42944	PA2597	-0.35825	arcB	-0.331175	PA5475	-0.389484	cysI	-0.469439	PA0204	-0.437792
hutU	-0.428019	PA3577	-0.348362	PA0578	-0.454333	PA4782	-0.336433	hisF2	-0.459022	PA1854	-0.358457	PA3518	-0.391126	coxB	-0.423828	wbpH	-1.01957	spuD	-0.378896	PA0588	-0.324712	PA2166	-0.442326	PA1256	-0.327995	PA1041	-0.352165	pscG	-0.345597	PA3142	-0.374232	PA0515	-0.388465	PA4866	-0.360472	PA3410	-0.32883	PA5238	-0.430009	pvdD	-0.359265	PA4523	-0.331472	PA5139	-0.389886	PA2204	-0.469547	PA0203	-0.4383
kdpC	-0.429144	ureB	-0.348528	PA1517	-0.455243	kdpC	-0.337471	PA2226	-0.460358	PA4394	-0.359173	PA1873	-0.391195	PA0614	-0.424764	wbpI	-1.03593	nosR	-0.378974	PA0743	-0.326722	PA3960	-0.442353	pslF	-0.328155	mscL	-0.352891	PA4319	-0.345672	PA2929	-0.376262	nirC	-0.388892	PA0842	-0.360808	pqsB	-0.32961	PA2393	-0.430027	pvdS	-0.360668	PA3822	-0.3317	vreI	-0.389975	PA4471	-0.475015	wbpL	-0.438439
catC	-0.430424	PA4023	-0.349424	ccoP1	-0.457621	PA1220	-0.337717	PA1472	-0.460721	PA0071	-0.360065	kdpC	-0.391624	hpd	-0.426523	PA3142	-1.04192	glpF	-0.380169	PA1256	-0.331029	PA2599	-0.442667	glyA2	-0.328258	PA5480	-0.3546	PA3237	-0.347032	PA4651	-0.377202	betB	-0.389111	PA2635	-0.361072	PA0471	-0.332072	PA2553	-0.432488	PA2139	-0.361494	PA0680	-0.333161	PA4347	-0.390182	pqsA	-0.477286	PA2100	-0.439228
maiA	-0.431673	pvdH	-0.349718	rplV	-0.458878	oprH	-0.337991	PA2842	-0.462622	PA0391	-0.360837	PA0808	-0.391655	PA0794	-0.427621	hisH2	-1.09759	nirJ	-0.380721	PA3510	-0.331558	PA2340	-0.444065	PA0680	-0.330399	ohrR	-0.354768	PA2702	-0.348494	fliC	-0.377722	PA4171	-0.391779	PA2005	-0.363108	PA2911	-0.33338	PA4338	-0.43368	foxR	-0.362321	PA4912	-0.334349	PA2711	-0.391705	lecA	-0.477993	PA2046	-0.441068
PA2682	-0.432729	PA0623	-0.349972	metE	-0.461646	PA0188	-0.340024	PA4478	-0.463641	PA5033	-0.361664	PA3926	-0.391766	hmgA	-0.428171	wbpB	-1.15522	PA4467	-0.38088	pcrH	-0.334118	PA2079	-0.444844	mdcC	-0.331736	PA3228	-0.356215	pcrH	-0.348959	rpoS	-0.378397	PA4863	-0.391976	nirN	-0.363621	PA3600	-0.333414	PA0209	-0.434726	PA4170	-0.363135	fhp	-0.334689	pdxY	-0.391786	cysN	-0.480849	PA5444	-0.441627
bdhA	-0.434719	nqrC	-0.350012	ccoN1	-0.462297	PA3326	-0.340661	alg8	-0.46719	PA2531	-0.362254	PA1501	-0.394556	PA3377	-0.428458	wbpG	-1.21115	pscE	-0.381347	phaF	-0.335074	cysW	-0.445943	pslC	-0.331748	PA0986	-0.356216	PA4624	-0.350586	PA0107	-0.38026	PA3913	-0.392114	PA3373	-0.365349	PA4220	-0.333477	PA3431	-0.43501	PA3230	-0.368712	atuH	-0.334698	PA5446	-0.392988	phzF2	-0.481507	wzz	-0.442037
PA3709	-0.436367	PA0648	-0.350388	nirF	-0.464517	ppkA	-0.341553	PA0725	-0.467667	PA1639	-0.362502	PA2110	-0.394909	lipA	-0.428664	wbpE	-1.2148	tolR	-0.381392	PA3843	-0.335289	gbcA	-0.446858	hutU	-0.332069	PA2321	-0.356608	fpr	-0.350663	PA5030	-0.384442	liuR	-0.392639	PA2112	-0.368355	ggt	-0.33478	amiR	-0.435457	PA2260	-0.372345	PA5502	-0.334903	PA4844	-0.395045	antB	-0.484937	oprH	-0.442284
PA0620	-0.438309	PA1357	-0.350449	PA2911	-0.465032	icmF1	-0.341815	masA	-0.469435	PA3056	-0.363977	PA5540	-0.396059	opdP	-0.429788	wbpJ	-1.23912	PA2452	-0.381702	PA2375	-0.335443	PA5540	-0.447759	PA2565	-0.332708	PA1925	-0.356742	pscI	-0.350995	PA3250	-0.385314	PA2112	-0.394602	PA0510	-0.368975	PA4069	-0.335091	PA0462	-0.435826	PA2094	-0.37328	coIII	-0.33543	PA2761	-0.395068	lasB	-0.491728	PA5087	-0.44866
PA0624	-0.438486	rmf	-0.350796	trmD	-0.465168	PA0088	-0.344139	pdxB	-0.470733	PA3273	-0.365461	kdpB	-0.396365	PA3922	-0.429993	PA0729	-1.25896	narG	-0.382612	tadZ	-0.335901	PA2359	-0.448449	popB	-0.332794	PA0533	-0.360642	PA1215	-0.352691	PA2786	-0.386451	PA2393	-0.394714	braE	-0.37146	PA4582	-0.337978	PA0776	-0.4364	PA2599	-0.374212	PA4291	-0.336874	PA0696	-0.396588	PA2310	-0.500148	PA2456	-0.448813
catA	-0.439264	chpD	-0.350883	rplD	-0.465323	PA2159	-0.344754	PA2222	-0.47075	PA4488	-0.368889	PA0754	-0.397021	fdhA	-0.43045	hisF2	-1.33581	gyrB	-0.383565	PA1259	-0.3368	PA1893	-0.449221	PA0677	-0.332843	ureA	-0.360873	PA2746	-0.353117	PA0621	-0.388049	PA0513	-0.395353	aruF	-0.372437	PA2946	-0.339613	PA0828	-0.436768	PA2088	-0.377197	coxA	-0.337092	PA0128	-0.396893	PA4133	-0.510378	PA0205	-0.448856
PA0631	-0.439521	PA4469	-0.352308	oprH	-0.465792	PA0493	-0.34488	thrH	-0.471887	rpsO	-0.369382	PA3024	-0.397052	purB	-0.430513	wbpA	-1.33664	PA5544	-0.384096	PA0384	-0.337756	PA1746	-0.452981	PA3936	-0.334206	PA4573	-0.36102	exsB	-0.353231	PA4607	-0.390069	PA4676	-0.396291	PA4331	-0.375863	PA3237	-0.34038	lecA	-0.439201	PA2911	-0.377707	PA4925	-0.337205	PA0682	-0.397163	cysT	-0.51181	PA2105	-0.452011
PA4023	-0.440034	psrA	-0.353029	antA	-0.466265	PA1168	-0.3453	PA0825	-0.472417	dipZ	-0.369928	PA2933	-0.397851	PA2172	-0.430867	pilA	-1.36255	PA3236	-0.385139	fumC1	-0.33877	PA3174	-0.453669	PA3443	-0.336022	PA0991	-0.361075	PA3920	-0.355172	PA2939	-0.390575	rbsB	-0.398642	PA0513	-0.377407	pfeA	-0.340743	PA2763	-0.439607	fiuA	-0.377844	PA2811	-0.337473	ribC	-0.398561	PA2594	-0.513608	PA1935	-0.45625
PA1870	-0.440912	PA4075	-0.353376	PA2032	-0.466425	liuB	-0.346354	fadD2	-0.472738	PA5113	-0.372758	PA0845	-0.402276	PA1896	-0.432529			lldP	-0.385185	PA3415	-0.339213	PA0359	-0.455497	PA0258	-0.336559	ansB	-0.361412	PA4638	-0.356655	lecA	-0.390723	PA4139	-0.398861	eddA	-0.384363	PA0802	-0.340851	PA4685	-0.439746	PA4834	-0.380277	PA0242	-0.338353	PA2381	-0.398563	exaC	-0.518927	PA0981	-0.456779
bkdA1	-0.446802	PA0986	-0.35456	PA1514	-0.466671	phzF2	-0.348	ada	-0.473135	PA4106	-0.373977	PA3449	-0.408009	PA1116	-0.434331			PA3601	-0.385762	PA2406	-0.340197	coxB	-0.456479	PA2295	-0.337483	PA1465	-0.361816	pscC	-0.357299	PA3271	-0.392316	phhB	-0.399051	phhB	-0.384445	erbR	-0.341107	pcaT	-0.441242	PA2598	-0.380519	PA1755	-0.339273	plcH	-0.400476	metE	-0.52302	PA1559	-0.457809
PA0626	-0.451702	pscJ	-0.354608	hslV	-0.467057	PA1658	-0.348436	PA3081	-0.473564	pilY2	-0.374748	PA4008	-0.408254	PA0775	-0.43434			gshB	-0.385941	PA4078	-0.340411	PA0115	-0.45848	PA3971	-0.338175	mliC	-0.362505	PA2728	-0.36139	PA4653	-0.392776	PA4131	-0.401417	phnE	-0.385795	tonB1	-0.344227	napE	-0.442482	PA3449	-0.381794	PA1743	-0.339568	pstS	-0.401311	PA2359	-0.535348	PA4152	-0.458581
PA4918	-0.451897	PA2900	-0.354629	PA5475	-0.467519	catA	-0.349224	erdR	-0.475892	PA0041	-0.374766	PA4978	-0.412399	mexH	-0.434443			ftsZ	-0.386361	PA2048	-0.340595	PA1245	-0.460083	PA1429	-0.338882	PA2578	-0.368284	pcrG	-0.361443	cttP	-0.396207	PA2022	-0.402168	PA2114	-0.385834	iscR	-0.344786	PA4895	-0.443318	nqrC	-0.382346	PA0691	-0.340311	betI	-0.40162	pqsC	-0.538211	PA0251	-0.459927
fhp	-0.45269	PA3791	-0.356462	modB	-0.46781	PA3329	-0.35001	popB	-0.477743	PA2090	-0.375954	PA4103	-0.413978	PA2557	-0.434728			PA4911	-0.386562	PA5359	-0.341815	PA3931	-0.462926	PA0678	-0.338935	PA2746	-0.369081	PA3009	-0.363224	mltB1	-0.398002	pvdQ	-0.4029	PA3376	-0.387229	pfeR	-0.346142	PA0107	-0.446336	PA0242	-0.382907	PA1981	-0.341074	PA5169	-0.40416	PA4131	-0.538434	PA0734	-0.460611
PA0277	-0.45358	rpmH	-0.357988	nqrA	-0.468608	PA1665	-0.350204	PA3367	-0.481249	eco	-0.376819	PA3517	-0.415065	PA1218	-0.436173			braC	-0.386901	PA0315	-0.342038	PA4520	-0.463519	potC	-0.340324	PA0987	-0.369134	pscH	-0.364527	PA0704	-0.402033	pqsH	-0.403354	PA0746	-0.387915	PA4909	-0.346446	PA4994	-0.449587	PA3899	-0.38628	PA3381	-0.341533	PA5437	-0.404456	pqsD	-0.542515	PA2222	-0.462081
PA5523	-0.456891	PA4570	-0.359342	nirJ	-0.471341	PA0072	-0.35081	PA1029	-0.481572	PA2780	-0.377406	PA0921	-0.416429	PA0613	-0.4391			PA0131	-0.387824	fpvA	-0.342277	PA1541	-0.465564	pscC	-0.340805	rpoS	-0.369198	PA1869	-0.364671	PA1914	-0.404461	PA1662	-0.404289	PA0050	-0.388656	PA0848	-0.346883	cdhB	-0.449988	PA4896	-0.386963	plcR	-0.343795	PA3377	-0.406411	oprE	-0.543473	PA0646	-0.462086
PA3144	-0.457236	PA0618	-0.359364	PA3309	-0.472445	PA2793	-0.353795	modC	-0.48451	dctA	-0.379426	PA3379	-0.416803	hutH	-0.439677			oprE	-0.388008	pvdN	-0.342467	leuD	-0.466887	PA3449	-0.341148	PA2753	-0.369898	PA0730	-0.365102	PA4875	-0.404961	pvdG	-0.40644	PA2111	-0.391369	PA4912	-0.347398	PA4709	-0.452539	PA3404	-0.390579	phnC	-0.344407	PA1790	-0.408782	PA0201	-0.543776	PA3298	-0.463726
PA0747	-0.457516	PA4983	-0.359845	PA4431	-0.474212	pqsD	-0.35421	PA4539	-0.484666	rplS	-0.380677	PA1020	-0.416827	PA2901	-0.443329			nirN	-0.38839	PA2384	-0.342886	aprA	-0.469505	exsA	-0.341663	PA1597	-0.371444	PA0078	-0.365605	PA4929	-0.408304	oprH	-0.406952	wbpG	-0.391668	pqsE	-0.347565	hasAp	-0.453207	arnD	-0.391901	PA0440	-0.345338	capB	-0.411205	PA3336	-0.54398	PA3142	-0.463921
PA0744	-0.458228	gcvP2	-0.360001	cysD	-0.475645	pagL	-0.354397	PA1958	-0.486697	pscE	-0.381761	PA0641	-0.419074	PA3369	-0.444169			gabP	-0.389081	PA3236	-0.342963	spuA	-0.469664	PA3378	-0.342816	PA5006	-0.371451	exsA	-0.367527	PA4650	-0.409254	mmsA	-0.407809	PA2882	-0.393457	PA1763	-0.350032	PA0532	-0.453926	PA3768	-0.393145	PA1221	-0.345748	PA3381	-0.411561	phzE2	-0.544292	rsaL	-0.465444
hutH	-0.46043	PA0628	-0.360852	bdhA	-0.477819	PA4505	-0.354834	PA0258	-0.487521	PA2783	-0.381967	PA1023	-0.421827	dhcA	-0.444478			lipA	-0.389979	popD	-0.345783	PA4577	-0.469974	pscH	-0.343321	PA5481	-0.372456	PA1970	-0.369104	PA4347	-0.410791	PA3908	-0.409233	phhC	-0.395925	PA4023	-0.351494	PA5099	-0.456957	PA4068	-0.393585	glpK	-0.347958	PA1970	-0.413135	PA3335	-0.550562	PA2218	-0.465671
PA5106	-0.462951	gcvT2	-0.361248	PA3446	-0.478024	PA1217	-0.355337	PA2669	-0.488159	PA0087	-0.382591	PA0614	-0.422708	pqqB	-0.450042			PA5088	-0.3909	gcd	-0.346559	rmf	-0.472434	gltP	-0.34472	PA4139	-0.37303	PA2538	-0.369246	PA0784	-0.41619	amiE	-0.410665	PA3883	-0.401685	PA4583	-0.351538	PA0061	-0.460205	PA1302	-0.393635	PA4365	-0.348207	PA1673	-0.415511	PA3334	-0.552141	iscU	-0.467843
PA5522	-0.466402	PA0625	-0.362066	PA5544	-0.47874	nuoM	-0.355818	PA3956	-0.489741	PA3601	-0.382927	phoQ	-0.424349	PA1507	-0.450219			PA4738	-0.392004	exsB	-0.347864	cysD	-0.474061	PA3842	-0.344875	PA0039	-0.373595	PA3519	-0.372254	PA0847	-0.416655	PA1134	-0.411439	PA2372	-0.406047	PA1190	-0.352985	PA3945	-0.460264	PA0471	-0.394958	PA1906	-0.348732	PA1134	-0.415599	PA4191	-0.552517	wbpD	-0.46842
braD	-0.466426	PA5099	-0.362351	PA0918	-0.478989	PA2187	-0.357992	PA5430	-0.492514	PA5536	-0.383854	PA0908	-0.426508	pqqC	-0.450315			braE	-0.392006	PA2504	-0.348192	PA5482	-0.478206	PA3218	-0.347761	aer	-0.373972	PA2536	-0.372793	PA0572	-0.420737	PA0048	-0.414992	liuA	-0.406774	PA2114	-0.354117	PA4033	-0.460752	alc	-0.397147	PA4364	-0.349481	PA1051	-0.416414	pqsB	-0.555893	PA2795	-0.47809
bkdB	-0.466909	PA1699	-0.362402	cysI	-0.479438	PA3330	-0.360135	PA4485	-0.499836	PA2929	-0.384429	PA3467	-0.427883	PA2137	-0.451265			PA0513	-0.394128	PA2402	-0.348904	erbR	-0.478527	edd	-0.349372	PA2182	-0.377456	PA4103	-0.373135	aprD	-0.422342	PA3530	-0.415237	nosY	-0.408211	pslG	-0.356668	dhcA	-0.466754	PA2401	-0.399682	eraR	-0.350257	PA0492	-0.416845	lecB	-0.560037	PA2733	-0.479727
PA0911	-0.46731	braG	-0.36259	fadD2	-0.479835	PA2184	-0.360582	exsE	-0.500067	PA4065	-0.38449	PA3789	-0.431134	mqoB	-0.451343			PA1810	-0.395322	pvdG	-0.348904	PA4191	-0.482508	pscJ	-0.350521	PA1728	-0.377926	PA1854	-0.374834	rhlA	-0.423404	PA2554	-0.415572	PA5357	-0.413263	aroP2	-0.356753	PA1322	-0.469331	PA2437	-0.399922	nosD	-0.351084	pilC	-0.417072	PA1837	-0.562432	PA2223	-0.479737
hmgA	-0.46797	glyA1	-0.363035	rpmC	-0.480521	phzD2	-0.361635	PA1243	-0.504076	PA0758	-0.385405	fadH2	-0.435128	PA4739	-0.454895			liuB	-0.395436	pvdJ	-0.349201	PA5024	-0.49219	PA0215	-0.351454	PA4080	-0.379019	PA0276	-0.375804	PA5395	-0.426013	PA0541	-0.415837	PA0442	-0.413515	PA3518	-0.358305	PA4133	-0.469903	PA0434	-0.400325	PA0697	-0.351445	nirC	-0.418294	PA4194	-0.566285	PA2772	-0.479905
ptrB	-0.471866	pcaF	-0.363482	PA3575	-0.480935	PA0086	-0.361777	ligT	-0.504987	pilX	-0.386174	PA0634	-0.436786	PA4817	-0.455113			phoP	-0.395534	lecA	-0.349233	PA3932	-0.49712	PA1853	-0.35173	oprI	-0.382632	PA4773	-0.377591	PA1245	-0.426345	PA2486	-0.415863	PA1939	-0.414353	PA4913	-0.358421	PA3430	-0.472121	PA3936	-0.402702	PA0492	-0.352592	lldD	-0.419406	cysA	-0.571108	PA2731	-0.480154
PA0621	-0.476958	aprA	-0.363643	nirL	-0.481528	sodB	-0.363615	PA3794	-0.505582	PA3431	-0.387327	PA0434	-0.43895	PA3425	-0.455336			PA0525	-0.395593	PA2456	-0.349308	metE	-0.4978	exsB	-0.352377	cbpD	-0.382893	PA3293	-0.377635	PA2927	-0.42641	moaB1	-0.418078	PA3710	-0.415456	PA1991	-0.358636	dhcB	-0.472216	pchF	-0.404057	PA2369	-0.353159	modA	-0.422303	PA5103	-0.573502	PA4220	-0.483952
PA0643	-0.477915	gcvH2	-0.363965	norC	-0.484074	PA0087	-0.364021	PA5508	-0.511851	cyoD	-0.387577	PA0809	-0.440252	PA1701	-0.455535			PA2753	-0.395992	PA3250	-0.349443	PA2203	-0.499637	pscT	-0.353177	PA3187	-0.384309	popB	-0.378559	rhlB	-0.427187	PA4141	-0.418841	PA0049	-0.417026	hcp1	-0.361274	PA4023	-0.47257	PA1866	-0.405094	PA0696	-0.353736	PA2567	-0.422531	PA0284	-0.574136	PA0733	-0.485352
PA3498	-0.478464	pcrH	-0.364509	PA2330	-0.484126	fabH2	-0.366134	PA1960	-0.512228	PA4171	-0.38758	PA4773	-0.441494	PA4290	-0.456177			mucD	-0.396699	tadA	-0.349512	PA5481	-0.501727	exsD	-0.353512	PA2501	-0.385782	PA0089	-0.380086	PA1888	-0.432635	PA3789	-0.42031	PA1665	-0.420575	PA0855	-0.362086	PA0743	-0.47501	exbD1	-0.40545	PA2491	-0.353791	pilP	-0.422873	exbB1	-0.575098	PA4149	-0.494613
dhcA	-0.479396	cobN	-0.364859	cupA1	-0.489826	kynU	-0.366679	algL	-0.513434	PA3578	-0.390244	PA0753	-0.44564	pmrA	-0.460759			pvdN	-0.397677	PA3123	-0.349703	PA0107	-0.51299	PA2116	-0.354963	amiA	-0.38834	PA3990	-0.38147	rmf	-0.436429	fdnH	-0.42057	opdO	-0.432886	PA0110	-0.365384	PA4104	-0.475424	pfeR	-0.4083	PA4908	-0.354295	PA3380	-0.422885	PA3331	-0.581222	PA4514	-0.498579
PA2553	-0.480614	pscH	-0.365879	norB	-0.490553	PA2026	-0.36939	PA1371	-0.519972	nhaP	-0.390249	arnB	-0.446947	PA4333	-0.464209			PA2393	-0.400104	gbcA	-0.349922	coxA	-0.514868	pscO	-0.356962	PA4834	-0.389762	metE	-0.384233	PA1945	-0.445692	liuA	-0.42234	PA4650	-0.43558	pqsD	-0.368986	plcR	-0.47923	fpvA	-0.411728	nosF	-0.355218	PA4610	-0.42351	sbp	-0.595657	PA1369	-0.499533
PA0623	-0.481767	PA4471	-0.367157	PA0141	-0.490719	PA0048	-0.371028	PA5264	-0.520074	PA0079	-0.392015	PA0630	-0.452868	PA1893	-0.464634			PA4659	-0.401567	aer2	-0.350312	PA3277	-0.520674	atsA	-0.359335	PA2262	-0.390749	popD	-0.384305	PA1096	-0.446271	PA2811	-0.42421	PA2116	-0.436202	pchA	-0.369435	PA0746	-0.481161	PA0929	-0.415098	glpF	-0.355357	plcN	-0.429133	phzB1	-0.597937	PA0647	-0.500216
bkdA2	-0.488361	PA2564	-0.368695	metY	-0.49277	catC	-0.373919	PA1370	-0.520095	cysA	-0.39408	PA1560	-0.452941	PA3236	-0.465023			PA2459	-0.404276	PA2882	-0.350324	gdhA	-0.525855	PA3720	-0.359924	PA3181	-0.390826	PA1212	-0.384394	rsaL	-0.448217	sodM	-0.424252	PA3379	-0.437514	rtcA	-0.370743	PA2262	-0.485724	phuR	-0.417457	PA5460	-0.355368	opdO	-0.432011	PA3332	-0.604755	PA0264	-0.511927
PA1244	-0.490445	aroP2	-0.369966	PA1897	-0.492845	chiC	-0.375954	PA1365	-0.521648	PA3443	-0.396776	PA1491	-0.454336	glcB	-0.465625			arcC	-0.405785	PA2433	-0.350685	aprE	-0.526478	pcrD	-0.360445	phzG2	-0.39414	fabH2	-0.384571	PA2047	-0.452048	pasP	-0.425287	PA1819	-0.438311	acsB	-0.371531	PA3568	-0.486102	PA5534	-0.41843	fruA	-0.355502	PA0688	-0.432074	PA3931	-0.608131	PA2459	-0.513731
PA0910	-0.491715	PA0616	-0.374201	nuoD	-0.493352	PA0855	-0.377512	wzx	-0.524333	clpV1	-0.397563	PA0842	-0.455757	PA3233	-0.466812			PA2485	-0.406205	PA1041	-0.351002	leuC	-0.526978	PA2324	-0.362943	PA1063	-0.40021	PA3520	-0.387075	PA2370	-0.452059	norC	-0.426784	nosZ	-0.439243	PA1894	-0.372753	sodM	-0.487081	PA1109	-0.418526	PA1831	-0.356952	adhA	-0.433524	PA4129	-0.608614	PA2460	-0.518254
PA0645	-0.497274	PA2411	-0.375094	PA2381	-0.494518	acnA	-0.379145	PA2228	-0.529025	rpsN	-0.399224	opdO	-0.455874	glcD	-0.469803			PA3890	-0.406663	pvdF	-0.351503	PA2204	-0.528293	PA3208	-0.365463	braG	-0.402274	PA1548	-0.387712	coxA	-0.452733	cueR	-0.427566	PA0716	-0.444144	PA5082	-0.373713	PA2552	-0.487714	PA2062	-0.422301	PA0688	-0.359993	PA0683	-0.435382	pqsE	-0.621615	pyoS5	-0.519153
PA0627	-0.500308	PA2533	-0.375168	PA1746	-0.496356	PA2069	-0.381178	wbpG	-0.536976	PA5116	-0.39983	PA0640	-0.455977	PA2171	-0.472798			PA1137	-0.4069	pvdL	-0.352399	PA3906	-0.533673	potA	-0.365662	PA2667	-0.406307	PA1856	-0.390164	PA4648	-0.454428	narK2	-0.431308	PA2068	-0.445049	pqsC	-0.37387	PA0808	-0.488246	PA4774	-0.422975	PA2371	-0.360342	ccoP2	-0.436092	PA4193	-0.623609	PA2735	-0.520511
PA0630	-0.501286	popB	-0.376524	PA0510	-0.496657	PA1661	-0.382943	minC	-0.542202	chpA	-0.399979	PA0442	-0.460986	PA0107	-0.477019			glcD	-0.411587	exsE	-0.352455	pntB	-0.53445	mexG	-0.365758	phzB1	-0.407956	nosZ	-0.395044	aprF	-0.454531	PA4078	-0.43168	PA2110	-0.446248	PA3238	-0.374946	PA3335	-0.4982	PA3938	-0.423196	PA4611	-0.361062	PA5289	-0.440619	phzS	-0.631029	PA2037	-0.523071
PA2554	-0.501943	waaF	-0.377829	gdhA	-0.499882	PA0049	-0.383106	PA2770	-0.545161	PA1661	-0.400325	PA0811	-0.462084	PA5482	-0.477248			PA0715	-0.412366	exoS	-0.355069	PA2786	-0.535725	pscD	-0.366249	flp	-0.408629	PA2780	-0.396864	aprE	-0.460032	PA3365	-0.434334	liuC	-0.454214	PA3517	-0.375933	PA1745	-0.503403	PA1560	-0.423781	PA2544	-0.361124	PA2453	-0.441147	PA3329	-0.631419	PA3144	-0.523584
PA0534	-0.515053	pscG	-0.379757	PA3938	-0.505231	kdpB	-0.384675	PA5542	-0.545341	PA1921	-0.400531	PA1018	-0.46288	PA1981	-0.479172			PA0515	-0.413866	PA4471	-0.356793	PA2746	-0.536075	PA4142	-0.367751	PA2652	-0.417336	hcp1	-0.401699	PA4649	-0.469555	PA0130	-0.434945	PA3189	-0.461107	PA5169	-0.376023	mmsA	-0.505031	PA0472	-0.424484	fdnH	-0.363225	azu	-0.441388	PA4195	-0.640373	wbpB	-0.524405
exaC	-0.519164	exsC	-0.380473	nirC	-0.506848	liuD	-0.384788	PA1955	-0.547648	PA1870	-0.402231	oprC	-0.463513	PA4198	-0.490658			PA2667	-0.415902	pcrV	-0.357274	PA4913	-0.537327	phhA	-0.368602	PA3335	-0.418128	PA1511	-0.402022	lasA	-0.472845	PA3575	-0.435577	nosR	-0.465763	PA1761	-0.377142	PA1260	-0.506888	PA4156	-0.428189	PA0111	-0.364981	PA1647	-0.450459	cysW	-0.654133	PA1362	-0.524744
hpd	-0.519312	pchA	-0.382411	PA1123	-0.507141	liuC	-0.385521	PA2223	-0.553083	PA5540	-0.402921	dctA	-0.474659	PA2173	-0.491103			PA4335	-0.415955	PA1167	-0.35743	PA2600	-0.543219	mexI	-0.369688	PA4335	-0.421003	PA3661	-0.404056	phaC2	-0.476426	PA1970	-0.436237	mmsA	-0.46643	PA5168	-0.377573	PA0585	-0.51007	PA2600	-0.430812	PA0450	-0.366502	PA3785	-0.451535	PA4192	-0.655503	PA1372	-0.5273
PA3710	-0.519962	PA1830	-0.382459	PA1941	-0.508006	PA4498	-0.38754	PA2798	-0.553419	PA3446	-0.402972	pmrB	-0.484783	fadH1	-0.496722			pvdL	-0.41649	PA4351	-0.357875	PA4912	-0.544122	pgl	-0.373378	PA0587	-0.423056	PA4574	-0.407172	wbpG	-0.477619	azu	-0.439444	PA0512	-0.476116	braE	-0.380504	PA4517	-0.510094	PA4066	-0.431694	cycB	-0.367109	PA0678	-0.451594	PA3328	-0.656875	PA2372	-0.531698
PA2557	-0.522439	PA0617	-0.385269	PA4133	-0.508495	pcaT	-0.389793	PA2695	-0.555777	PA4066	-0.404254	PA1021	-0.48853	ilvA2	-0.500348			braD	-0.417135	PA0679	-0.358131	PA1892	-0.550286	PA2882	-0.375049	lecB	-0.424803	pscB	-0.407737	PA4677	-0.483105	PA1301	-0.441536	PA2002	-0.486575	PA0107	-0.38176	PA1605	-0.513917	PA4570	-0.432	glpD	-0.367865	mgtA	-0.457503	fabH2	-0.657487	PA3501	-0.546675
liuD	-0.553536	PA0442	-0.390938	htpG	-0.508959	PA2536	-0.39172	fimU	-0.556068	PA0070	-0.405175	PA0638	-0.490059	PA2134	-0.500412			wbpH	-0.418646	tadD	-0.358683	PA3908	-0.555833	PA3375	-0.375863	PA0656	-0.424808	norB	-0.409455	tadA	-0.485255	nosZ	-0.442912	PA2553	-0.488733	PA3235	-0.381847	PA2554	-0.518385	icmP	-0.432483	PA0678	-0.370416	vreR	-0.457577	PA3936	-0.682413	PA1888	-0.54713
dhcB	-0.556165	PA1014	-0.391526	PA4139	-0.509744	PA0089	-0.392294	exaA	-0.557233	hasAp	-0.4087	PA3712	-0.492363	pqqE	-0.500934			arnF	-0.419251	dgcA	-0.359627	PA4910	-0.557226	PA3448	-0.378077	PA3191	-0.427943	hasAp	-0.413501	PA3720	-0.488388	PA2381	-0.44314	PA2554	-0.492546	pelD	-0.38441	alkB2	-0.518481	amiA	-0.432853	adhA	-0.372007	PA0691	-0.458036	PA3937	-0.685092	wbpG	-0.549126
aroP2	-0.557204	PA2002	-0.391837	rplB	-0.509794	PA1021	-0.392824	PA0104	-0.560526	cpdA	-0.409952	PA0830	-0.497835	PA1892	-0.501152			PA5153	-0.420616	PA4469	-0.36659	PA1540	-0.557591	cyoC	-0.378148	PA3520	-0.429075	PA0084	-0.418081	PA1876	-0.492422	PA5482	-0.44386	PA0521	-0.494051	PA2906	-0.385863	PA2929	-0.52211	PA2087	-0.434332	PA1219	-0.37335	oprG	-0.459973	PA3932	-0.688195	PA1887	-0.553204
PA2552	-0.558018	PA0647	-0.391964	rplP	-0.510678	pmrB	-0.400565	algF	-0.561624	PA0084	-0.413635	PA4775	-0.500476	gbcA	-0.517737			PA4691	-0.422633	PA1358	-0.366699	PA4192	-0.567276	PA5106	-0.378212	PA2166	-0.430345	PA1824	-0.422638	PA2699	-0.492736	PA0512	-0.444561	PA2552	-0.519614	PA2685	-0.386456	PA3520	-0.525718	PA1300	-0.436676	PA4630	-0.375776	glpD	-0.466645	PA5024	-0.693985	PA2819	-0.566837
PA3365	-0.560327	pvdP	-0.393456	nirM	-0.511408	PA1214	-0.403748	PA2461	-0.568424	PA4487	-0.414677	PA0636	-0.500969	PA1897	-0.518821			PA3919	-0.424065	PA1166	-0.367135	PA4193	-0.56746	PA5030	-0.378894	aprA	-0.439834	pelD	-0.423584	wbpA	-0.498782	nirN	-0.445041	PA2555	-0.525339	PA3412	-0.387859	PA4107	-0.527874	pvdA	-0.43883	exbB2	-0.376497	dadA	-0.467967	PA4130	-0.696228	wbpA	-0.594537
lpdV	-0.563594	pscR	-0.395418	rimJ	-0.512798	PA1024	-0.407583	PA2678	-0.570401	ppkA	-0.41478	PA1559	-0.504789	PA3313	-0.531623			PA4658	-0.427358	pvdS	-0.367346	PA3235	-0.570447	PA1127	-0.382479	PA4641	-0.441755	pscD	-0.425852	PA1166	-0.507823	narK1	-0.448024	PA4350	-0.534353	PA3234	-0.38989	algF	-0.528456	PA2090	-0.439059	PA3375	-0.376636	ccoN2	-0.469726	PA3330	-0.707531	PA0206	-0.594913
PA0613	-0.565101	PA5155	-0.396745	rplM	-0.514668	PA4625	-0.40901	PA4327	-0.575391	PA5539	-0.415627	PA1024	-0.505308	exaB	-0.533139			PA4774	-0.43052	PA1784	-0.369431	PA1896	-0.571369	PA0209	-0.383605	PA0122	-0.44753	PA1701	-0.427856	PA1874	-0.515535	PA4390	-0.448633	liuB	-0.534677	pchR	-0.391966	PA1408	-0.536293	PA3937	-0.439567	vreR	-0.378033	PA3575	-0.470288	PA3442	-0.720728	wbpI	-0.595845
PA3568	-0.573299	PA2566	-0.399017	PA3472	-0.514725	PA4106	-0.410203	PA0062	-0.578432	PA2781	-0.419805	plcH	-0.508038	PA3923	-0.533186			PA5087	-0.432205	PA1874	-0.369661	PA0713	-0.57233	PA2114	-0.384003	PA0109	-0.447548	pgsA	-0.42821	snr1	-0.520771	pchB	-0.45272	PA0525	-0.542933	exaB	-0.393284	PA2569	-0.539367	PA2084	-0.443926	phoA	-0.3788	PA3376	-0.470973	PA3443	-0.722078	PA2794	-0.598343
PA0622	-0.57508	PA2403	-0.400634	PA0515	-0.514802	PA2018	-0.412975	gbuR	-0.581191	metE	-0.424984	pauA	-0.519527	PA1195	-0.533819			ppyR	-0.433065	PA2405	-0.373937	PA3907	-0.575582	mdcA	-0.384298	PA4134	-0.450685	ptrA	-0.43114	rcpA	-0.528784	phhC	-0.454984	liuD	-0.54424	PA4218	-0.394432	cioB	-0.542022	PA1922	-0.443977	aroE	-0.379153	dctA	-0.473488	PA3445	-0.75403	PA0207	-0.616453
antA	-0.591095	PA0621	-0.402751	antC	-0.516461	liuE	-0.415087	PA3472	-0.581688	PA3444	-0.42581	arnA	-0.527393	PA3371	-0.537659			nirC	-0.43413	PA4649	-0.373956	PA3441	-0.584413	PA0683	-0.387118	PA1830	-0.455104	phzB1	-0.432895	PA1944	-0.531979	pchR	-0.455512	PA4351	-0.546165	PA5153	-0.401876	algJ	-0.547388	PA2359	-0.446726	PA2804	-0.381264	PA4029	-0.478401	tauD	-0.782996	wbpH	-0.620638
pilA	-0.62474	PA3278	-0.403141	oprG	-0.516632	PA3336	-0.415447	tesA	-0.582801	PA4202	-0.428634	arnD	-0.529246	PA2828	-0.538885			PA2412	-0.435052	exsC	-0.375812	PA3922	-0.584988	PA0193	-0.387315	PA4141	-0.455357	PA4133	-0.433851	PA2365	-0.578519	ampDh3	-0.455745	PA2557	-0.588813	pirA	-0.404119	PA2557	-0.549301	pyrQ	-0.453241	PA5244	-0.381357	PA1123	-0.482435	PA3444	-0.792315	waaL	-0.622186
PA0644	-0.661632	PA0615	-0.403151	PA3515	-0.519931	PA4880	-0.41883	oprC	-0.588571	pilY1	-0.429987	arnT	-0.531937	prpC	-0.540739			arcD	-0.440853	PA0678	-0.377199	PA3234	-0.587221	rmlD	-0.388678	PA1216	-0.460981	PA3741	-0.441659	PA2366	-0.595097	hpd	-0.457152	norC	-0.591942	PA1896	-0.408084	mmsB	-0.553152	PA5248	-0.453415	PA2635	-0.382281	oprO	-0.482989	PA3938	-0.802925	hisF2	-0.629832
antB	-0.680928	mmsA	-0.404473	PA1617	-0.521535	PA1213	-0.423466	PA2652	-0.596497	PA5139	-0.431293	PA0631	-0.534961	aceA	-0.540799			PA4139	-0.444399	pvdH	-0.378556	PA3450	-0.588113	PA3893	-0.389423	PA4638	-0.46216	PA4625	-0.442723	armR	-0.617314	PA3940	-0.458052	fahA	-0.603421	PA0083	-0.409429	PA4896	-0.554404	PA4515	-0.455428	PA3377	-0.382453	PA0697	-0.484088	PA3446	-0.805005	imm2	-0.745383
mmsA	-0.683776	PA2033	-0.404498	PA1599	-0.522733	hcp1	-0.426847	PA0884	-0.599391	PA4837	-0.431899	PA1025	-0.540236	exaC	-0.543316			sodM	-0.447373	PA5546	-0.378715	PA1894	-0.608955	PA2190	-0.389923	chpD	-0.47036	PA2018	-0.447692			nirS	-0.460513	mmsB	-0.615743	lipH	-0.41127	alg44	-0.564951	PA4516	-0.457433	ppyR	-0.384809	ccoO2	-0.484097	PA3450	-0.828767
mmsB	-0.74013	PA4223	-0.404722	PA3880	-0.525608	phzA1	-0.429167	PA2772	-0.605708	tauD	-0.435049	PA0639	-0.542142	PA2161	-0.549548			PA4023	-0.452122	PA2779	-0.378951	PA3445	-0.611218	mexH	-0.390939	rhlA	-0.470555	iscR	-0.449646			PA5303	-0.46212	hpd	-0.616467	PA5155	-0.41239	PA0151	-0.572352	pchR	-0.464153	phzA1	-0.386056	PA2190	-0.493088	PA3441	-0.910785
antC	-0.799503	fumC1	-0.405406	rpsQ	-0.526435	PA2116	-0.433276	PA3600	-0.606193	PA0078	-0.437067	arnC	-0.551238	pqqD	-0.56338			PA5481	-0.452516	PA2571	-0.379069	PA3442	-0.632046	pcrR	-0.3911	aprI	-0.48527	PA0172	-0.453483			hemO	-0.462722	dhcA	-0.636515	PA3661	-0.41966	PA3190	-0.581083	PA2594	-0.464176	PA1260	-0.386349	gbcA	-0.49523
		PA0624	-0.406176	PA0541	-0.529221	PA4105	-0.436207	PA0498	-0.60667	PA0073	-0.43758	PA4774	-0.551946	PA5481	-0.563647			PA3519	-0.453461	PA2411	-0.379737	tauD	-0.646758	PA1700	-0.393255	PA2864	-0.488547	PA4139	-0.459476			narI	-0.466815	norB	-0.651459	pchE	-0.420058	algX	-0.581138	PA2261	-0.472389	PA3378	-0.389034	exoS	-0.497089
		ibpA	-0.406795	PA5442	-0.529648	PA2068	-0.437858	PA1201	-0.612746	vgrG1	-0.438656	PA0637	-0.552872	mexG	-0.567963			PA4782	-0.453865	PA5396	-0.380948	PA1895	-0.658349	PA0685	-0.393527	PA2747	-0.499457	hcpC	-0.465764			norB	-0.468899	maiA	-0.661137	PA4515	-0.420297	PA2555	-0.602952	PA0781	-0.47443	PA3379	-0.389759	PA3431	-0.503634
		PA0802	-0.406894	PA0909	-0.531071	vgrG1	-0.442059	PA4390	-0.61485	chpD	-0.441863	metE	-0.562715	PA3370	-0.579532			PA1369	-0.456875	ercS	-0.382713	PA3446	-0.698982	exsC	-0.393824	PA5482	-0.504618	PA0170	-0.471782			mmsB	-0.477921	dhcB	-0.664101	cyaB	-0.424079	cdhC	-0.606505	PA4064	-0.479854	PA4610	-0.394389	PA0698	-0.505019
		femI	-0.408019	PA0534	-0.53119	pcaF	-0.448184	PA2230	-0.615165	cysD	-0.442174	arnF	-0.563061	PA3038	-0.58015			PA5482	-0.457409	hasAp	-0.383113	PA3923	-0.708194	PA4193	-0.395418	PA3334	-0.515503	PA2019	-0.475395			PA0028	-0.479123	liuE	-0.66502	exaC	-0.424768	PA4134	-0.609289	PA4471	-0.488096	PA0684	-0.398477	exbD2	-0.51362
		pyoS5	-0.408086	PA2329	-0.537435	opdO	-0.450617	algD	-0.618251	PA4062	-0.442267	PA3559	-0.568164	PA3568	-0.584953			PA1559	-0.460333	fdhA	-0.383927	PA3519	-0.710231	pslG	-0.396728	PA4738	-0.518398	lecA	-0.48139			betI	-0.479777	hmgA	-0.684607	PA0734	-0.426492	algA	-0.647832	PA1301	-0.48869	PA3309	-0.401236	PA4348	-0.52464
		PA4222	-0.409171	PA3516	-0.540159	PA5220	-0.451823	PA1372	-0.621723	cyoA	-0.44429	arnE	-0.572545	dhcB	-0.590724			PA1673	-0.463725	PA0842	-0.389124	PA1897	-0.735685	PA3362	-0.39702	PA2322	-0.521834	PA2807	-0.485923			PA4469	-0.480499			PA5543	-0.427036	PA3187	-0.676495	PA4709	-0.489988	PA1218	-0.402152	oprN	-0.531113
		PA3784	-0.409423	rpsC	-0.540219	PA2114	-0.455093	PA1884	-0.622045	PA3442	-0.446427	PA0632	-0.575623	PA1216	-0.617815			PA0521	-0.463966	PA2381	-0.389356	PA2594	-0.76291	PA2564	-0.398618	PA4674	-0.528292	PA0169	-0.495264			PA0572	-0.487331			PA4896	-0.430403	algI	-0.678643	PA2086	-0.492709	PA2949	-0.402325	oprC	-0.532675
		pchC	-0.413213	PA1478	-0.541041	PA1218	-0.4554	pscE	-0.624508	cysW	-0.453549	PA0635	-0.583189	mmsA	-0.641764			exaC	-0.467486	PA2761	-0.389999	PA3938	-0.767662	exbB1	-0.399468	rhlB	-0.537793	PA3292	-0.49779			maiA	-0.491092			braG	-0.435676	PA4713	-0.694784	PA1925	-0.501934	vreA	-0.403194	PA2759	-0.547543
		PA0620	-0.417952	PA1673	-0.542111	PA1216	-0.460024	PA4179	-0.626786	PA0284	-0.456186	PA0629	-0.584489	acsA	-0.666539			PA3283	-0.468747	PA2190	-0.392977	PA3936	-0.808374	PA4351	-0.417437	pprB	-0.539953	PA1639	-0.506707			narJ	-0.496198			PA4467	-0.436198	PA3189	-0.710979	PA1924	-0.50569	PA3368	-0.403662	PA1244	-0.570103
		PA0984	-0.419965	nosZ	-0.542642	PA4775	-0.462617	PA2372	-0.655745	PA0781	-0.456498	PA0909	-0.599021	PA3234	-0.678406			PA3031	-0.472606	PA4651	-0.393146	PA2807	-0.819242	PA3894	-0.417571	PA4607	-0.575156	PA4107	-0.508268			pchD	-0.497333			fadD2	-0.439222	algG	-0.711118	PA1923	-0.505874	fdhA	-0.405573	PA1471	-0.573916
		PA5137	-0.420423	PA5137	-0.544677	PA2110	-0.464018	PA3798	-0.709535	PA3938	-0.457397	PA0911	-0.601188	erbR	-0.699421			PA5306	-0.474072	yfiB	-0.399563	PA3937	-0.86053	PA2119	-0.422855	PA4739	-0.578898	PA2372	-0.640903			PA4896	-0.499152			PA4063	-0.439675	algE	-0.722769	PA4835	-0.507805	betA	-0.409574	PA3229	-0.584125
		PA3789	-0.427563	PA2331	-0.54554	arnT	-0.466242	algA	-0.722243	PA0086	-0.457812	PA0633	-0.624904	PA5445	-0.721899			PA3691	-0.478187	PA1327	-0.403461	PA3443	-0.88428	PA2069	-0.423307	lecA	-0.639707					PA2412	-0.499723			sodM	-0.439914	PA3188	-0.778895	PA1559	-0.510403	PA4884	-0.409703	PA3572	-0.586417
		pvdD	-0.429341	rmf	-0.548254	PA4103	-0.469577			PA3762	-0.459875	PA0910	-0.636231	PA3235	-0.734302			PA1372	-0.479114	PA2401	-0.404534	PA3444	-0.978642	pscK	-0.423788							mexE	-0.502433			fptA	-0.440853	algL	-0.793056	PA3450	-0.511144	PA0677	-0.41034	ccpR	-0.608624
		PA3568	-0.429592	PA1864	-0.551102	PA0227	-0.470413			PA3450	-0.462673	PA0829	-0.644031	mmsB	-0.75605			fumC1	-0.479385	pvdD	-0.41308			glpD	-0.425984							fptA	-0.503027			PA4910	-0.442008	algD	-0.814791	PA5536	-0.513191	acpP	-0.411172	pilA	-0.631107
		PA3530	-0.434003	exbB1	-0.551926	PA4107	-0.470594			pyrQ	-0.466723	oprH	-0.659622					PA4469	-0.498843	cspD	-0.415222			cyoB	-0.430187							PA0027	-0.508803			PA3530	-0.446125	algK	-0.829986	PA3443	-0.513725	PA0113	-0.414335	PA4881	-0.631233
		PA2461	-0.434347	yfiB	-0.553432	arnA	-0.471835			PA0083	-0.473565	mucK	-0.67031					PA3880	-0.501881	PA1134	-0.422275			PA1702	-0.434694							PA0713	-0.510696			coxB	-0.448125	alg8	-0.843226	PA3442	-0.518544	PA2022	-0.415337	PA2119	-0.64538
		sodM	-0.434534	PA4983	-0.560476	arnC	-0.475193			ureA	-0.474011	ampDh3	-0.762886					wbpG	-0.505718	PA2412	-0.425069			PA1701	-0.435653							pvdS	-0.511976			PA1897	-0.453412			tauD	-0.520072	PA4911	-0.415619	PA3432	-0.663776
		PA4500	-0.437485	antB	-0.562729	arnE	-0.487829			PA1664	-0.482084							PA4739	-0.51617	PA1875	-0.425079			PA3843	-0.436573							mexF	-0.521902			PA4911	-0.459634			PA3900	-0.520316	PA3380	-0.416564	mexE	-0.696897
		PA3079	-0.438654	hemN	-0.566492	antA	-0.493638			PA0089	-0.482782							arcB	-0.520913	popB	-0.427572			PA0188	-0.438142							PA4570	-0.529422			pvdS	-0.46407			PA2083	-0.529536	arcC	-0.41724	mexF	-0.706215
		braE	-0.439287	cysN	-0.578897	arnD	-0.499252			PA3600	-0.483117							PA0442	-0.521667	sodM	-0.444698			exsE	-0.443932							lasB	-0.535914			PA5154	-0.468776			PA3444	-0.535314	PA4680	-0.417444
		pvdJ	-0.440243	PA4429	-0.58323	PA1069	-0.50343			PA4835	-0.484961							arcA	-0.524067	pvdE	-0.444947			pslE	-0.446033							PA0132	-0.570819			metE	-0.473167			PA3446	-0.535756	PA4910	-0.418992
		PA0622	-0.444072	PA0512	-0.588365	arnF	-0.507656			PA1925	-0.489734							nirM	-0.524104	PA2029	-0.44641			zwf	-0.449878							fumC1	-0.572497			PA3187	-0.473966			hemO	-0.537566	dht	-0.419456
		PA2401	-0.446834	PA2119	-0.593063	PA4500	-0.508997			icmF1	-0.491619							PA4773	-0.524832	PA2033	-0.447773			rhlA	-0.452412							PA4471	-0.57453			PA3188	-0.476234			femI	-0.540154	PA4913	-0.42091
		rbsA	-0.449913	ccoO2	-0.596396	arnB	-0.509343			pilV	-0.502458							PA2461	-0.536288	PA4607	-0.481307			pslB	-0.459756							narG	-0.579567			PA1301	-0.477189			PA3530	-0.5481	phnE	-0.423977
		PA2406	-0.449953	ccoP2	-0.598905	antB	-0.530323			pilW	-0.503111							nosZ	-0.537404	PA4298	-0.490496			pslD	-0.470079							cbpD	-0.581773			femI	-0.477394			PA3601	-0.549489	PA2881	-0.426137
		pchR	-0.452614	PA0513	-0.610006	PA2111	-0.536282			PA3937	-0.522869							PA2501	-0.53988	PA0980	-0.502133			cyoA	-0.470863							phhA	-0.592091			oprB	-0.485344			exbB1	-0.549983	PA2759	-0.426385
		antA	-0.455195	ccoN2	-0.615029	fdnH	-0.550929			PA5535	-0.536385							PA0526	-0.543461	PA0981	-0.504744			PA3376	-0.481796							oprC	-0.604349			phnA	-0.488405			femR	-0.555163	plcN	-0.426632
		PA2393	-0.456814	PA3517	-0.653331	PA4773	-0.568705			amiA	-0.537582							norC	-0.553527	PA2427	-0.51578			PA2567	-0.488208							narH	-0.60884			PA3189	-0.490904			PA2034	-0.558136	PA0698	-0.430083
		braD	-0.456824	ohrR	-0.659052	phzB1	-0.585044			PA2782	-0.544396							oprH	-0.55443	pvdA	-0.524023			PA2068	-0.494142							dhcB	-0.615111			pchC	-0.496769			PA2089	-0.558639	glpQ	-0.430407
		fptA	-0.459243	PA3519	-0.660929	PA4774	-0.593654			PA4834	-0.554138							nirS	-0.564464	PA4648	-0.580639			PA0187	-0.506492							PA4881	-0.6206			PA3516	-0.499687			PA3441	-0.562431	exaA	-0.433609
		PA4220	-0.461721	nirS	-0.671496	PA3559	-0.597569			PA0713	-0.570438							PA0716	-0.586653					chiC	-0.508227							PA3229	-0.648792			PA3923	-0.500434			PA3445	-0.563752	PA0110	-0.436541
		PA2412	-0.463565	PA4430	-0.672724	PA2112	-0.632771			PA0952	-0.572341							norB	-0.726089					PA4141	-0.510679							plcB	-0.659971			PA3519	-0.504476			PA2085	-0.564847	eddB	-0.449703
		PA0626	-0.467615	PA3518	-0.679048	antC	-0.674464			hcp1	-0.585861													PA1699	-0.513526							dhcA	-0.671644			PA4469	-0.509448			PA4837	-0.565479	ibpA	-0.451228
		wbpW	-0.468605	ung	-0.717281					PA4836	-0.597868													lasA	-0.515099							PA1123	-0.708957			PA1300	-0.511056			PA5539	-0.577275	PA2882	-0.452968
		PA4219	-0.474552	ccpR	-0.749863					PA3441	-0.598119													rhlB	-0.529936											pchB	-0.515962			PA5535	-0.585876	PA0227	-0.455857
		exsA	-0.483451	modA	-0.867329					fimU	-0.610541													cyoD	-0.548502											PA5348	-0.525243			PA4065	-0.590615	PA3219	-0.46103
		PA0627	-0.487063	PA2004	-0.90993																			exoS	-0.58003											coxA	-0.528031			PA4467	-0.590967	PA1214	-0.461129
		glyA2	-0.495404																																	PA3922	-0.528349			PA5540	-0.592782	PA1213	-0.462138
		pchG	-0.496428																																	PA2033	-0.537398			PA4836	-0.598574	oprO	-0.463263
		antB	-0.501928																																	PA3899	-0.540913			PA2033	-0.613147	PA0112	-0.468859
		pchE	-0.502047																																	PA4570	-0.580509			PA3600	-0.66588	PA0679	-0.472876
		PA4218	-0.50819																																	pchD	-0.591928			fumC1	-0.692053	plcH	-0.474413
		PA4507	-0.509299																																	fumC1	-0.622341			PA4469	-0.735412	pcaF	-0.482326
		pvdF	-0.511181																																	lipA	-0.638142			sodM	-0.756045	PA4577	-0.484842
		PA0535	-0.512024																																	PA4471	-0.687016			hasAp	-0.862452	mexF	-0.490842
		ercS	-0.512902																																							exaB	-0.490999
		exsD	-0.517528																																							PA4350	-0.500489
		pchF	-0.520362																																							PA3911	-0.501266
		rbsC	-0.524262																																							PA3383	-0.50743
		pvdE	-0.533652																																							PA1212	-0.508896
		pvdA	-0.534556																																							PA4909	-0.509734
		pchD	-0.53548																																							PA1190	-0.515925
		pscB	-0.541587																																							moaA1	-0.518255
		PA0716	-0.548364																																							PA4623	-0.519992
		mmsB	-0.561261																																							PA1211	-0.529266
		antC	-0.576833																																							PA4881	-0.530745
		pchB	-0.598251																																							metE	-0.531169
		fpvA	-0.627967																																							mexE	-0.533574
																																										PA1970	-0.53551
																																										PA3912	-0.536118
																																										eddA	-0.536213
																																										PA3229	-0.544911
																																										narH	-0.558555
																																										PA4351	-0.563337
																																										moaB1	-0.57713
																																										oprN	-0.587959
																																										PA3913	-0.606961
																																										narI	-0.607172
																																										PA3871	-0.623315
																																										narJ	-0.630125
																																										PA0842	-0.63151
																																										PA2372	-0.636309
																																										narK1	-0.643898
																																										moeA1	-0.671383
																																										narG	-0.695604
																																										narK2	-0.723301
[truncated: 50 more columns]
