# Supplementary material for: ADAGE-Based Integration of Publicly Available Pseudomonas aeruginosa Gene Expression Data with Denoising Autoencoders Illuminates Microbe-Host Interactions
Source: mSystems. 2016 Jan 19;1(1):e00025-15. doi: 10.1128/mSystems.00025-15 (PMC5069748; doi:10.1128/mSystems.00025-15)
Supplement: File S4 [file sys001160033sd4.xls]

## Sheet: operon-node
node	operon	q_value
node1	PA3327;PA3328;PA3329;PA3330;PA3331;PA3332;PA3333;PA3334	0
node1	PA4250;PA4251;PA4252;PA4253;PA4254;PA4255;PA4256;PA4257;PA4258;PA4259;PA4260;PA4261;PA4262;PA4263;PA4264	0
node1	PA1714;PA1715;PA1716;PA1717;PA1718;PA1719;PA1720;PA1721;PA1722;PA1723;PA1724;PA1725	0
node1	PA1806;PA1807;PA1808;PA1809;PA1810;PA1811	0
node1	PA4863;PA4864;PA4865;PA4866;PA4867;PA4868	0
node1	PA4242;PA4243;PA4244;PA4245;PA4246;PA4247;PA4248;PA4249	0.00422833
node1	PA2637;PA2638;PA2639;PA2640;PA2641;PA2642;PA2643;PA2644;PA2645;PA2646;PA2647;PA2648;PA2649	0
node1	PA3799;PA3800;PA3801;PA3802;PA3803;PA3804;PA3805;PA3806;PA3807	0.00230415
node1	PA0996;PA0997;PA0998;PA0999;PA1000	0
node1	PA2066;PA2067;PA2068;PA2069	0
node1	PA1698;PA1699;PA1700;PA1701;PA1702;PA1703;PA1704;PA1705;PA1706;PA1707;PA1708;PA1709	0.00669643
node1	PA4773;PA4774;PA4775;PA4776;PA4777	0.00224215
node1	PA1900;PA1901;PA1902;PA1903;PA1904;PA1905	0.0021692
node1	PA1891;PA1892;PA1893;PA1894;PA1895;PA1896;PA1897	0.00657895
node1	PA3070;PA3071;PA3072;PA3073;PA3074;PA3075;PA3076	0.00215054
node1	PA1477;PA1478;PA1479;PA1480;PA1481;PA1482;PA1483	0.00217865
node1	PA4299;PA4300;PA4301;PA4302;PA4303;PA4304;PA4305	0.010917
node1	PA1656;PA1657;PA1658;PA1659	0
node1	PA3996;PA3997;PA3998;PA3999;PA4000;PA4001;PA4002;PA4003;PA4004;PA4005;PA4006;PA4007	0.00452489
node1	PA1664;PA1665;PA1666;PA1667;PA1668;PA1669;PA1670;PA1671	0.0108225
node1	PA3515;PA3516;PA3517;PA3518;PA3519	0.0043384
node1	PA5553;PA5554;PA5555;PA5556;PA5557;PA5558;PA5559;PA5560;PA5561	0.00222717
node1	PA2967;PA2968;PA2969;PA2970;PA2971	0.0043384
node1	PA3095;PA3096;PA3097;PA3098;PA3099;PA3100;PA3101;PA3102;PA3103	0.0046083
node1	PA4462;PA4463;PA4464;PA4465;PA4466	0.00877193
node1	PA4457;PA4458;PA4459;PA4460;PA4461	0.0131868
node1	PA0969;PA0970;PA0971;PA0972;PA0973;PA0974	0.0109649
node1	PA4142;PA4143;PA4144	0
node1	PA2193;PA2194;PA2195	0.00201613
node1	PA3870;PA3871;PA3872;PA3873;PA3874;PA3875;PA3876;PA3877	0.0181818
node1	PA1581;PA1582;PA1583;PA1584	0.00657895
node1	PA5230;PA5231;PA5232	0
node1	PA2365;PA2366;PA2367;PA2368;PA2369;PA2370;PA2371;PA2372	0.0285714
node1	PA3165;PA3166;PA3167	0
node1	PA3904;PA3905;PA3906;PA3907;PA3908	0.0169133
node1	PA2630;PA2631;PA2632;PA2633	0.00636943
node1	PA2605;PA2606;PA2607;PA2608;PA2609	0.01566
node1	PA4482;PA4483;PA4484;PA4485;PA4486	0.0132743
node1	PA1555;PA1555.1;PA1556;PA1557	0.00612245
node1	PA3171;PA3172;PA3173	0.00798403
node1	PA0926;PA0927;PA0928	0.00826446
node1	PA2959;PA2960;PA2961;PA2962;PA2963;PA2964;PA2965	0.0373444
node1	PA1547;PA1548;PA1549;PA1550;PA1551	0.0222717
node1	PA5066;PA5067;PA5068;PA5069;PA5070;PA5071	0.0311111
node1	PA1246;PA1247;PA1248	0.0105042
node1	PA1661;PA1662;PA1663	0.00612245
node1	PA1216;PA1217;PA1218;PA1219;PA1220;PA1221	0.0324675
node1	PA2301;PA2302;PA2303;PA2304;PA2305	0.0252632
node1	PA1690;PA1691;PA1692;PA1693;PA1694;PA1695;PA1696;PA1697	0.0381356
node1	PA0607;PA0608;PA0609	0.00616016
node1	PA0681;PA0682;PA0683;PA0684;PA0685;PA0686;PA0687	0.0340909
node1	PA0070;PA0071;PA0072;PA0073;PA0074;PA0075;PA0076;PA0077	0
node1	PA2011;PA2012;PA2013;PA2014;PA2015	0
node1	PA0617;PA0618;PA0619;PA0620;PA0621	0
node1	PA0628;PA0629;PA0630;PA0631;PA0632	0
node1	PA0636;PA0637;PA0638;PA0639;PA0640	0
node1	PA2110;PA2111;PA2112;PA2113;PA2114	0
node1	PA3362;PA3363;PA3364;PA3365;PA3366	0
node1	PA4148;PA4149;PA4150;PA4151;PA4152;PA4153	0
node1	PA3504;PA3505;PA3506;PA3507;PA3508;PA3509;PA3510;PA3511;PA3512;PA3513;PA3514	0
node1	PA5091;PA5092;PA5093;PA5094;PA5095;PA5096	0
node1	PA2247;PA2248;PA2249;PA2250	0
node1	PA4222;PA4223;PA4224;PA4225;PA4226	0
node1	PA0744;PA0745;PA0746;PA0747	0
node1	PA2552;PA2553;PA2554;PA2555	0
node1	PA0095;PA0096;PA0097;PA0098;PA0099;PA0100;PA0101	0.0107143
node1	PA3498;PA3499;PA3500;PA3501;PA3502;PA3503	0.00202429
node1	PA1070;PA1071;PA1072;PA1073	0
node1	PA4501;PA4502;PA4503;PA4504;PA4505;PA4506	0.00355872
node1	PA3151;PA3152;PA3153;PA3154;PA3155;PA3156;PA3157;PA3158	0.00543478
node1	PA0643;PA0644;PA0645	0
node1	PA2160;PA2161;PA2162;PA2163;PA2164;PA2165	0.00932836
node1	PA2512;PA2513;PA2514	0
node1	PA0794;PA0795;PA0796;PA0797	0.00197628
node1	PA1632;PA1633;PA1634;PA1635	0.00188324
node1	PA0625;PA0626;PA0627	0
node1	PA0614;PA0615;PA0616	0
node1	PA2507;PA2508;PA2509	0.00194175
node1	PA0622;PA0623;PA0624	0
node1	PA5185;PA5186;PA5187;PA5188	0
node1	PA1946;PA1947;PA1948;PA1949;PA1950	0.0114068
node1	PA5097;PA5098;PA5099	0
node1	PA0633;PA0634;PA0635	0
node1	PA2007;PA2008;PA2009	0
node1	PA4228;PA4229;PA4230;PA4231	0
node1	PA5352;PA5353;PA5354;PA5355	0.0094697
node1	PA4023;PA4024;PA4025	0.00380952
node1	PA0086;PA0087;PA0088;PA0089;PA0090;PA0091	0.0224719
node1	PA0646;PA0647;PA0648	0.00186916
node1	PA2493;PA2494;PA2495	0.00773694
node1	PA4191;PA4192;PA4193;PA4194;PA4195	0.017341
node1	PA4975;PA4976;PA4977;PA4978;PA4979;PA4980	0.0238971
node1	PA0078;PA0079;PA0080;PA0081	0.0129151
node1	PA3415;PA3416;PA3417	0.00587084
node1	PA1931;PA1932;PA1933	0.00578035
node1	PA4582;PA4583;PA4584;PA4585	0.0203252
node1	PA3142;PA3143;PA3144	0.0165138
node1	PA0297;PA0298;PA0299	0.0163599
node1	PA1067;PA1068;PA1069	0.00957854
node1	PA0092;PA0093;PA0094	0.0114504
node1	PA5152;PA5153;PA5154;PA5155	0.0410678
node1	PA3441;PA3442;PA3443;PA3444;PA3445	0.0343511
node1	PA0226;PA0227;PA0228	0.025641
node1	PA5521;PA5522;PA5523	0.0243408
node1	PA4822;PA4823;PA4824	0.0223881
node1	PA2148;PA2149;PA2150	0.0209125
node1	PA3281;PA3282;PA3283;PA3284	0.0231092
node2	PA3372;PA3373;PA3374;PA3375;PA3376;PA3377;PA3378;PA3379;PA3380;PA3381;PA3382;PA3383;PA3384	0
node2	PA3552;PA3553;PA3554;PA3555;PA3556;PA3557;PA3558;PA3559	0
node2	PA0681;PA0682;PA0683;PA0684;PA0685;PA0686;PA0687	0
node2	PA0086;PA0087;PA0088;PA0089;PA0090;PA0091	0
node2	PA4773;PA4774;PA4775;PA4776;PA4777	0
node2	PA2231;PA2232;PA2233;PA2234;PA2235;PA2236;PA2237;PA2238;PA2239;PA2240;PA2241	0
node2	PA0070;PA0071;PA0072;PA0073;PA0074;PA0075;PA0076;PA0077	0
node2	PA1664;PA1665;PA1666;PA1667;PA1668;PA1669;PA1670;PA1671	0.00214592
node2	PA4317;PA4318;PA4319;PA4320;PA4321;PA4322;PA4323	0
node2	PA0095;PA0096;PA0097;PA0098;PA0099;PA0100;PA0101	0.00211864
node2	PA0696;PA0697;PA0698;PA0699;PA0700;PA0701	0.002079
node2	PA0509;PA0510;PA0511;PA0512;PA0513;PA0514;PA0515;PA0516;PA0517;PA0518;PA0519	0.00222717
node2	PA0996;PA0997;PA0998;PA0999;PA1000	0
node2	PA4406;PA4407;PA4408;PA4409;PA4410;PA4411;PA4412;PA4413;PA4414;PA4415;PA4416;PA4417;PA4418;PA4419;PA4420;PA4421	0.00660793
node2	PA2536;PA2537;PA2538;PA2539;PA2540	0.00397614
node2	PA4191;PA4192;PA4193;PA4194;PA4195	0.00412371
node2	PA2259;PA2260;PA2261;PA2262;PA2263	0.00408163
node2	PA5365;PA5366;PA5367;PA5368	0
node2	PA0733;PA0734;PA0735;PA0736	0.00200803
node2	PA3391;PA3392;PA3393;PA3394;PA3395;PA3396	0.0040404
node2	PA0078;PA0079;PA0080;PA0081	0
node2	PA1806;PA1807;PA1808;PA1809;PA1810;PA1811	0.0103734
node2	PA2725;PA2726;PA2727;PA2728;PA2729	0.00220264
node2	PA3888;PA3889;PA3890;PA3891	0.00612245
node2	PA2264;PA2265;PA2266	0
node2	PA0082;PA0083;PA0084	0
node2	PA3904;PA3905;PA3906;PA3907;PA3908	0.0143443
node2	PA3181;PA3182;PA3183	0
node2	PA0260;PA0261;PA0262	0
node2	PA3281;PA3282;PA3283;PA3284	0.0101833
node2	PA0692;PA0693;PA0694;PA0695	0.00840336
node2	PA4487;PA4488;PA4489;PA4490;PA4491;PA4492	0.0184049
node2	PA1216;PA1217;PA1218;PA1219;PA1220;PA1221	0.0320641
node2	PA0926;PA0927;PA0928	0.00441501
node2	PA0568;PA0569;PA0570;PA0571	0.0239651
node2	PA4651;PA4652;PA4653	0.00843882
node2	PA3058;PA3059;PA3060;PA3061;PA3062;PA3063;PA3064	0.0406852
node2	PA4658;PA4659;PA4660	0.0174419
node2	PA5360;PA5361;PA5362	0.0038835
node2	PA1656;PA1657;PA1658;PA1659	0.0263158
node2	PA4299;PA4300;PA4301;PA4302;PA4303;PA4304;PA4305	0.0334029
node2	PA1419;PA1420;PA1421	0.01002
node2	PA4648;PA4649;PA4650	0.0237581
node2	PA3292;PA3293;PA3294	0.00642398
node2	PA1698;PA1699;PA1700;PA1701;PA1702;PA1703;PA1704;PA1705;PA1706;PA1707;PA1708;PA1709	0
node2	PA1714;PA1715;PA1716;PA1717;PA1718;PA1719;PA1720;PA1721;PA1722;PA1723;PA1724;PA1725	0
node2	PA5447;PA5448;PA5449;PA5450;PA5451;PA5452;PA5453;PA5454	0
node2	PA1690;PA1691;PA1692;PA1693;PA1694;PA1695;PA1696;PA1697	0
node2	PA0208;PA0209;PA0210;PA0211;PA0212;PA0213;PA0214	0
node2	PA4222;PA4223;PA4224;PA4225;PA4226	0
node2	PA0617;PA0618;PA0619;PA0620;PA0621	0
node2	PA4467;PA4468;PA4469;PA4470;PA4471	0
node2	PA4228;PA4229;PA4230;PA4231	0
node2	PA1271;PA1272;PA1273;PA1274;PA1275;PA1276;PA1277;PA1278;PA1279;PA1280;PA1281	0.00375235
node2	PA5037;PA5038;PA5039;PA5040;PA5041;PA5042;PA5043;PA5044	0.00386847
node2	PA2992;PA2993;PA2994;PA2995;PA2996;PA2997;PA2998;PA2999	0.00186567
node2	PA1946;PA1947;PA1948;PA1949;PA1950	0.00192678
node2	PA0411;PA0412;PA0413;PA0414;PA0415;PA0416	0.00366972
node2	PA1477;PA1478;PA1479;PA1480;PA1481;PA1482;PA1483	0.00556586
node2	PA5091;PA5092;PA5093;PA5094;PA5095;PA5096	0.00595238
node2	PA4941;PA4942;PA4943;PA4944;PA4945;PA4946;PA4947;PA4948;PA4949	0.0153551
node2	PA4705;PA4706;PA4707;PA4708;PA4709	0.00381679
node2	PA2512;PA2513;PA2514	0
node2	PA2903;PA2904;PA2905;PA2906	0.00364964
node2	PA0751;PA0752;PA0753;PA0754;PA0755	0.0059761
node2	PA4908;PA4909;PA4910;PA4911;PA4912	0.0113636
node2	PA0622;PA0623;PA0624	0
node2	PA0625;PA0626;PA0627	0
node2	PA2411;PA2412;PA2413	0.00196464
node2	PA2886;PA2887;PA2888;PA2889;PA2890;PA2891;PA2892	0.0228216
node2	PA5221;PA5222;PA5223;PA5224;PA5225	0.01341
node2	PA2399;PA2400;PA2402	0
node2	PA5006;PA5007;PA5008;PA5009;PA5010;PA5011;PA5012;PA5013;PA5014	0.0152091
node2	PA3186;PA3187;PA3188;PA3189;PA3190	0.0155039
node2	PA2564;PA2565;PA2566	0
node2	PA0614;PA0615;PA0616	0
node2	PA1070;PA1071;PA1072;PA1073	0.00190476
node2	PA4863;PA4864;PA4865;PA4866;PA4867;PA4868	0.0149533
node2	PA0628;PA0629;PA0630;PA0631;PA0632	0.0228571
node2	PA4501;PA4502;PA4503;PA4504;PA4505;PA4506	0.0295276
node2	PA4205;PA4206;PA4207;PA4208	0.0165289
node2	PA4932;PA4933;PA4934;PA4935	0.0158103
node2	PA2393;PA2394;PA2395	0.00383877
node2	PA2911;PA2912;PA2913;PA2914	0.0110701
node2	PA4754;PA4755;PA4756;PA4757;PA4758	0.0317757
node2	PA3504;PA3505;PA3506;PA3507;PA3508;PA3509;PA3510;PA3511;PA3512;PA3513;PA3514	0.0307102
node2	PA5097;PA5098;PA5099	0.00406504
node2	PA2011;PA2012;PA2013;PA2014;PA2015	0.0358491
node2	PA0744;PA0745;PA0746;PA0747	0.0266667
node2	PA4371;PA4372;PA4373	0.0138614
node2	PA4603;PA4604;PA4605;PA4606	0.0232558
node2	PA1198;PA1199;PA1200	0.018622
node2	PA5455;PA5456;PA5457;PA5458;PA5459	0.0379242
node2	PA2403;PA2404;PA2405;PA2406	0.0235294
node2	PA4759;PA4760;PA4761;PA4762	0.0391061
node3	PA3372;PA3373;PA3374;PA3375;PA3376;PA3377;PA3378;PA3379;PA3380;PA3381;PA3382;PA3383;PA3384	0
node3	PA3095;PA3096;PA3097;PA3098;PA3099;PA3100;PA3101;PA3102;PA3103	0
node3	PA1714;PA1715;PA1716;PA1717;PA1718;PA1719;PA1720;PA1721;PA1722;PA1723;PA1724;PA1725	0
node3	PA3327;PA3328;PA3329;PA3330;PA3331;PA3332;PA3333;PA3334	0
node3	PA3151;PA3152;PA3153;PA3154;PA3155;PA3156;PA3157;PA3158	0
node3	PA3145;PA3146;PA3147;PA3148;PA3149;PA3150	0
node3	PA4467;PA4468;PA4469;PA4470;PA4471	0
node3	PA5037;PA5038;PA5039;PA5040;PA5041;PA5042;PA5043;PA5044	0
node3	PA1698;PA1699;PA1700;PA1701;PA1702;PA1703;PA1704;PA1705;PA1706;PA1707;PA1708;PA1709	0.00843882
node3	PA5365;PA5366;PA5367;PA5368	0
node3	PA3552;PA3553;PA3554;PA3555;PA3556;PA3557;PA3558;PA3559	0.002079
node3	PA0696;PA0697;PA0698;PA0699;PA0700;PA0701	0.00227273
node3	PA0896;PA0897;PA0898;PA0899;PA0900;PA0901	0.00212766
node3	PA1317;PA1318;PA1319;PA1320;PA1321	0
node3	PA3186;PA3187;PA3188;PA3189;PA3190	0.0020202
node3	PA3703;PA3704;PA3705;PA3706;PA3707;PA3708	0.00406504
node3	PA0681;PA0682;PA0683;PA0684;PA0685;PA0686;PA0687	0.00214592
node3	PA2160;PA2161;PA2162;PA2163;PA2164;PA2165	0.00833333
node3	PA2154;PA2155;PA2156;PA2157;PA2158;PA2159	0.00404858
node3	PA0070;PA0071;PA0072;PA0073;PA0074;PA0075;PA0076;PA0077	0.00426439
node3	PA1060;PA1061;PA1062;PA1063	0.0041841
node3	PA1985;PA1986;PA1987;PA1988;PA1989;PA1990	0.0222672
node3	PA3181;PA3182;PA3183	0
node3	PA3970;PA3971;PA3972;PA3973	0.0101215
node3	PA5066;PA5067;PA5068;PA5069;PA5070;PA5071	0.00211864
node3	PA2399;PA2400;PA2402	0
node3	PA0493;PA0494;PA0495;PA0496	0.0103093
node3	PA4705;PA4706;PA4707;PA4708;PA4709	0.00215983
node3	PA2959;PA2960;PA2961;PA2962;PA2963;PA2964;PA2965	0.00875273
node3	PA1246;PA1247;PA1248	0.00416667
node3	PA1081;PA1082;PA1083;PA1084;PA1085;PA1086;PA1087	0.0147059
node3	PA0500;PA0501;PA0502;PA0503;PA0504	0.0160643
node3	PA4228;PA4229;PA4230;PA4231	0.0197239
node3	PA4658;PA4659;PA4660	0
node3	PA4773;PA4774;PA4775;PA4776;PA4777	0.0149893
node3	PA3941;PA3942;PA3943;PA3944;PA3945	0.0261044
node3	PA2411;PA2412;PA2413	0.0139442
node3	PA1160;PA1161;PA1162	0.0171306
node3	PA3142;PA3143;PA3144	0.00403226
node3	PA4222;PA4223;PA4224;PA4225;PA4226	0.0121457
node3	PA0082;PA0083;PA0084	0.00831601
node3	PA0026;PA0027;PA0028	0.00831601
node3	PA2148;PA2149;PA2150	0.00613497
node3	PA2611;PA2612;PA2613;PA2614;PA2615	0.021322
node3	PA3542;PA3543;PA3544;PA3545;PA3546;PA3547	0.0353201
node3	PA0692;PA0693;PA0694;PA0695	0.024948
node3	PA2259;PA2260;PA2261;PA2262;PA2263	0.0437637
node3	PA2389;PA2390;PA2391	0.0125261
node3	PA4667;PA4668;PA4669	0.0167015
node3	PA3459;PA3460;PA3461	0.0384615
node3	PA1710;PA1711;PA1712	0.0198807
node3	PA2103;PA2104;PA2105;PA2106	0.0469667
node3	PA4250;PA4251;PA4252;PA4253;PA4254;PA4255;PA4256;PA4257;PA4258;PA4259;PA4260;PA4261;PA4262;PA4263;PA4264	0
node3	PA0509;PA0510;PA0511;PA0512;PA0513;PA0514;PA0515;PA0516;PA0517;PA0518;PA0519	0
node3	PA2637;PA2638;PA2639;PA2640;PA2641;PA2642;PA2643;PA2644;PA2645;PA2646;PA2647;PA2648;PA2649	0
node3	PA1891;PA1892;PA1893;PA1894;PA1895;PA1896;PA1897	0
node3	PA3391;PA3392;PA3393;PA3394;PA3395;PA3396	0
node3	PA4242;PA4243;PA4244;PA4245;PA4246;PA4247;PA4248;PA4249	0
node3	PA5553;PA5554;PA5555;PA5556;PA5557;PA5558;PA5559;PA5560;PA5561	0
node3	PA3515;PA3516;PA3517;PA3518;PA3519	0
node3	PA4148;PA4149;PA4150;PA4151;PA4152;PA4153	0
node3	PA2365;PA2366;PA2367;PA2368;PA2369;PA2370;PA2371;PA2372	0
node3	PA2992;PA2993;PA2994;PA2995;PA2996;PA2997;PA2998;PA2999	0
node3	PA2886;PA2887;PA2888;PA2889;PA2890;PA2891;PA2892	0
node3	PA2084;PA2085;PA2086;PA2087;PA2088	0.00185529
node3	PA4427;PA4428;PA4429;PA4430;PA4431	0.00189394
node3	PA1513;PA1514;PA1515;PA1516;PA1517	0.0019802
node3	PA1477;PA1478;PA1479;PA1480;PA1481;PA1482;PA1483	0.00198807
node3	PA3441;PA3442;PA3443;PA3444;PA3445	0.00380228
node3	PA3935;PA3936;PA3937;PA3938	0
node3	PA4237;PA4238;PA4239;PA4240;PA4241	0.00756144
node3	PA2911;PA2912;PA2913;PA2914	0
node3	PA2512;PA2513;PA2514	0
node3	PA1555;PA1555.1;PA1556;PA1557	0
node3	PA2327;PA2328;PA2329;PA2330;PA2331	0.00387597
node3	PA1922;PA1923;PA1924;PA1925	0.00193424
node3	PA1861;PA1862;PA1863	0
node3	PA3646;PA3647;PA3648;PA3649;PA3650;PA3651;PA3652;PA3653;PA3654	0.0217391
node3	PA5562;PA5563;PA5564;PA5565	0.0115607
node3	PA5539;PA5540;PA5541	0
node3	PA1664;PA1665;PA1666;PA1667;PA1668;PA1669;PA1670;PA1671	0.0172084
node3	PA1552;PA1552.1;PA1553;PA1554	0
node3	PA5053;PA5054;PA5055	0.00184162
node3	PA2967;PA2968;PA2969;PA2970;PA2971	0.0229167
node3	PA3669;PA3670;PA3671;PA3672	0.00784314
node3	PA1581;PA1582;PA1583;PA1584	0.00744879
node3	PA1172;PA1173;PA1174;PA1175;PA1176;PA1177	0.0189394
node3	PA5091;PA5092;PA5093;PA5094;PA5095;PA5096	0.0209924
node3	PA1547;PA1548;PA1549;PA1550;PA1551	0.015444
node3	PA2307;PA2308;PA2309;PA2310	0.00607287
node3	PA4863;PA4864;PA4865;PA4866;PA4867;PA4868	0.00994036
node3	PA4932;PA4933;PA4934;PA4935	0.0136986
node3	PA4273;PA4274;PA4275;PA4276	0.0116959
node3	PA3742;PA3743;PA3744;PA3745	0.019305
node3	PA5074;PA5075;PA5076	0.0040568
node3	PA1271;PA1272;PA1273;PA1274;PA1275;PA1276;PA1277;PA1278;PA1279;PA1280;PA1281	0.032381
node3	PA4265;PA4266;PA4267	0
node3	PA0520;PA0521;PA0522	0.00956023
node3	PA3521;PA3522;PA3523	0.0117188
node4	PA4467;PA4468;PA4469;PA4470;PA4471	0
node4	PA0617;PA0618;PA0619;PA0620;PA0621	0
node4	PA0509;PA0510;PA0511;PA0512;PA0513;PA0514;PA0515;PA0516;PA0517;PA0518;PA0519	0.0038835
node4	PA0628;PA0629;PA0630;PA0631;PA0632	0
node4	PA4228;PA4229;PA4230;PA4231	0
node4	PA4222;PA4223;PA4224;PA4225;PA4226	0.00575816
node4	PA2411;PA2412;PA2413	0
node4	PA1458;PA1459;PA1460;PA1461;PA1462	0.00401606
node4	PA5402;PA5403;PA5404;PA5405;PA5406;PA5407	0.00798403
node4	PA2393;PA2394;PA2395	0
node4	PA3391;PA3392;PA3393;PA3394;PA3395;PA3396	0.00792079
node4	PA0625;PA0626;PA0627	0
node4	PA0622;PA0623;PA0624	0
node4	PA0614;PA0615;PA0616	0
node4	PA3515;PA3516;PA3517;PA3518;PA3519	0.00808081
node4	PA1714;PA1715;PA1716;PA1717;PA1718;PA1719;PA1720;PA1721;PA1722;PA1723;PA1724;PA1725	0.00782779
node4	PA0411;PA0412;PA0413;PA0414;PA0415;PA0416	0.0134615
node4	PA1861;PA1862;PA1863	0.00206186
node4	PA0821;PA0822;PA0823;PA0824	0.00838574
node4	PA3415;PA3416;PA3417	0
node4	PA3542;PA3543;PA3544;PA3545;PA3546;PA3547	0.0120482
node4	PA0646;PA0647;PA0648	0
node4	PA2399;PA2400;PA2402	0
node4	PA5499;PA5500;PA5501	0.00203666
node4	PA4371;PA4372;PA4373	0
node4	PA0636;PA0637;PA0638;PA0639;PA0640	0.015748
node4	PA2911;PA2912;PA2913;PA2914	0.0116505
node4	PA0523;PA0524;PA0525	0.00635593
node4	PA4705;PA4706;PA4707;PA4708;PA4709	0.0268714
node4	PA0596;PA0597;PA0598	0.0175781
node4	PA5037;PA5038;PA5039;PA5040;PA5041;PA5042;PA5043;PA5044	0.0372671
node4	PA2493;PA2494;PA2495	0.0141988
node4	PA3351;PA3352;PA3353	0.0143149
node4	PA2389;PA2390;PA2391	0.0157791
node4	PA1081;PA1082;PA1083;PA1084;PA1085;PA1086;PA1087	0.0394477
node4	PA4550;PA4551;PA4552;PA4553	0.0328185
node4	PA5539;PA5540;PA5541	0.0161616
node4	PA0633;PA0634;PA0635	0.0150862
node4	PA3552;PA3553;PA3554;PA3555;PA3556;PA3557;PA3558;PA3559	0
node4	PA3327;PA3328;PA3329;PA3330;PA3331;PA3332;PA3333;PA3334	0
node4	PA2637;PA2638;PA2639;PA2640;PA2641;PA2642;PA2643;PA2644;PA2645;PA2646;PA2647;PA2648;PA2649	0
node4	PA0086;PA0087;PA0088;PA0089;PA0090;PA0091	0
node4	PA1216;PA1217;PA1218;PA1219;PA1220;PA1221	0
node4	PA1664;PA1665;PA1666;PA1667;PA1668;PA1669;PA1670;PA1671	0
node4	PA2110;PA2111;PA2112;PA2113;PA2114	0
node4	PA2011;PA2012;PA2013;PA2014;PA2015	0
node4	PA0996;PA0997;PA0998;PA0999;PA1000	0
node4	PA1900;PA1901;PA1902;PA1903;PA1904;PA1905	0
node4	PA0070;PA0071;PA0072;PA0073;PA0074;PA0075;PA0076;PA0077	0
node4	PA1020;PA1021;PA1022;PA1023;PA1024;PA1025	0
node4	PA2536;PA2537;PA2538;PA2539;PA2540	0
node4	PA1985;PA1986;PA1987;PA1988;PA1989;PA1990	0.00210526
node4	PA2154;PA2155;PA2156;PA2157;PA2158;PA2159	0.00200803
node4	PA4773;PA4774;PA4775;PA4776;PA4777	0
node4	PA3058;PA3059;PA3060;PA3061;PA3062;PA3063;PA3064	0.00204082
node4	PA2301;PA2302;PA2303;PA2304;PA2305	0.00211864
node4	PA4501;PA4502;PA4503;PA4504;PA4505;PA4506	0
node4	PA1211;PA1212;PA1213;PA1214;PA1215	0
node4	PA3362;PA3363;PA3364;PA3365;PA3366	0.00193798
node4	PA2160;PA2161;PA2162;PA2163;PA2164;PA2165	0.00200803
node4	PA1632;PA1633;PA1634;PA1635	0
node4	PA4205;PA4206;PA4207;PA4208	0
node4	PA1656;PA1657;PA1658;PA1659	0
node4	PA2247;PA2248;PA2249;PA2250	0
node4	PA0095;PA0096;PA0097;PA0098;PA0099;PA0100;PA0101	0.00604839
node4	PA1891;PA1892;PA1893;PA1894;PA1895;PA1896;PA1897	0.00829876
node4	PA2512;PA2513;PA2514	0
node4	PA2066;PA2067;PA2068;PA2069	0
node4	PA1661;PA1662;PA1663	0.00393701
node4	PA4810;PA4811;PA4812	0
node4	PA2327;PA2328;PA2329;PA2330;PA2331	0.016632
node4	PA2507;PA2508;PA2509	0
node4	PA0493;PA0494;PA0495;PA0496	0.00194932
node4	PA2292;PA2293;PA2294;PA2295;PA2296	0.0213592
node4	PA5506;PA5507;PA5508	0.00198413
node4	PA2354;PA2355;PA2356;PA2357	0.00790514
node4	PA2193;PA2194;PA2195	0
node4	PA0226;PA0227;PA0228	0.002079
node4	PA3888;PA3889;PA3890;PA3891	0.00808081
node4	PA4462;PA4463;PA4464;PA4465;PA4466	0.0217391
node4	PA0082;PA0083;PA0084	0.00199601
node4	PA0208;PA0209;PA0210;PA0211;PA0212;PA0213;PA0214	0.024952
node4	PA2552;PA2553;PA2554;PA2555	0.00795229
node4	PA0229;PA0230;PA0231;PA0232	0.00795229
node4	PA2515;PA2516;PA2517;PA2518	0.0200401
node4	PA2346;PA2347;PA2348;PA2349;PA2350;PA2351	0.0268199
node4	PA3191;PA3192;PA3193	0.0191571
node4	PA3560;PA3561;PA3562	0.006
node4	PA0794;PA0795;PA0796;PA0797	0.0246914
node4	PA1946;PA1947;PA1948;PA1949;PA1950	0.0372671
node4	PA0751;PA0752;PA0753;PA0754;PA0755	0.03125
node4	PA2725;PA2726;PA2727;PA2728;PA2729	0.0250965
node4	PA0078;PA0079;PA0080;PA0081	0.0281125
node5	PA4250;PA4251;PA4252;PA4253;PA4254;PA4255;PA4256;PA4257;PA4258;PA4259;PA4260;PA4261;PA4262;PA4263;PA4264	0
node5	PA4242;PA4243;PA4244;PA4245;PA4246;PA4247;PA4248;PA4249	0
node5	PA2738;PA2739;PA2740;PA2741;PA2742;PA2743;PA2744	0
node5	PA4237;PA4238;PA4239;PA4240;PA4241	0
node5	PA0208;PA0209;PA0210;PA0211;PA0212;PA0213;PA0214	0
node5	PA0617;PA0618;PA0619;PA0620;PA0621	0.00402414
node5	PA0996;PA0997;PA0998;PA0999;PA1000	0.00595238
node5	PA5276;PA5277;PA5278;PA5279;PA5280;PA5281	0.0122951
node5	PA5553;PA5554;PA5555;PA5556;PA5557;PA5558;PA5559;PA5560;PA5561	0.00407332
node5	PA3808;PA3809;PA3810;PA3811;PA3812;PA3813;PA3814;PA3815	0.00562852
node5	PA0500;PA0501;PA0502;PA0503;PA0504	0.00199203
node5	PA4265;PA4266;PA4267	0
node5	PA0095;PA0096;PA0097;PA0098;PA0099;PA0100;PA0101	0.0118343
node5	PA0070;PA0071;PA0072;PA0073;PA0074;PA0075;PA0076;PA0077	0.012024
node5	PA4462;PA4463;PA4464;PA4465;PA4466	0.00817996
node5	PA1454;PA1455;PA1456;PA1457	0.0104822
node5	PA0622;PA0623;PA0624	0
node5	PA1581;PA1582;PA1583;PA1584	0.0132075
node5	PA2247;PA2248;PA2249;PA2250	0.00961539
node5	PA4406;PA4407;PA4408;PA4409;PA4410;PA4411;PA4412;PA4413;PA4414;PA4415;PA4416;PA4417;PA4418;PA4419;PA4420;PA4421	0.0407407
node5	PA4487;PA4488;PA4489;PA4490;PA4491;PA4492	0.0178926
node5	PA4932;PA4933;PA4934;PA4935	0.016632
node5	PA4222;PA4223;PA4224;PA4225;PA4226	0.030426
node5	PA1714;PA1715;PA1716;PA1717;PA1718;PA1719;PA1720;PA1721;PA1722;PA1723;PA1724;PA1725	0
node5	PA2110;PA2111;PA2112;PA2113;PA2114	0
node5	PA3542;PA3543;PA3544;PA3545;PA3546;PA3547	0
node5	PA0509;PA0510;PA0511;PA0512;PA0513;PA0514;PA0515;PA0516;PA0517;PA0518;PA0519	0.00635593
node5	PA1698;PA1699;PA1700;PA1701;PA1702;PA1703;PA1704;PA1705;PA1706;PA1707;PA1708;PA1709	0.0102459
node5	PA3151;PA3152;PA3153;PA3154;PA3155;PA3156;PA3157;PA3158	0.00619835
node5	PA3703;PA3704;PA3705;PA3706;PA3707;PA3708	0.00601202
node5	PA3391;PA3392;PA3393;PA3394;PA3395;PA3396	0.0151229
node5	PA0878;PA0879;PA0880;PA0881;PA0882;PA0883	0.0138889
node5	PA4662;PA4663;PA4664;PA4665;PA4666	0.00976562
node5	PA5402;PA5403;PA5404;PA5405;PA5406;PA5407	0.00842105
node5	PA2154;PA2155;PA2156;PA2157;PA2158;PA2159	0.0177866
node5	PA1891;PA1892;PA1893;PA1894;PA1895;PA1896;PA1897	0.0245399
node5	PA3145;PA3146;PA3147;PA3148;PA3149;PA3150	0.0146138
node5	PA1216;PA1217;PA1218;PA1219;PA1220;PA1221	0.0189873
node5	PA2418;PA2419;PA2420;PA2421	0.0181452
node5	PA2231;PA2232;PA2233;PA2234;PA2235;PA2236;PA2237;PA2238;PA2239;PA2240;PA2241	0.0202429
node5	PA1513;PA1514;PA1515;PA1516;PA1517	0.0180723
node5	PA2011;PA2012;PA2013;PA2014;PA2015	0.0122951
node5	PA1710;PA1711;PA1712	0.00817996
node5	PA4550;PA4551;PA4552;PA4553	0.00792079
node5	PA2470;PA2471;PA2472;PA2473;PA2474	0.0253411
node5	PA1255;PA1256;PA1257;PA1258;PA1259;PA1260	0.0437376
node5	PA2407;PA2408;PA2409;PA2410	0.0229645
node5	PA2886;PA2887;PA2888;PA2889;PA2890;PA2891;PA2892	0.0314342
node5	PA0523;PA0524;PA0525	0.0113422
node5	PA2282;PA2283;PA2284;PA2285;PA2286;PA2287	0.0392562
node5	PA0343;PA0344;PA0345	0.0203666
node5	PA4667;PA4668;PA4669	0.00772201
node5	PA2911;PA2912;PA2913;PA2914	0.0100604
node6	PA2637;PA2638;PA2639;PA2640;PA2641;PA2642;PA2643;PA2644;PA2645;PA2646;PA2647;PA2648;PA2649	0
node6	PA2231;PA2232;PA2233;PA2234;PA2235;PA2236;PA2237;PA2238;PA2239;PA2240;PA2241	0
node6	PA4299;PA4300;PA4301;PA4302;PA4303;PA4304;PA4305	0
node6	PA0173;PA0174;PA0175;PA0176;PA0177;PA0178;PA0179	0
node6	PA3372;PA3373;PA3374;PA3375;PA3376;PA3377;PA3378;PA3379;PA3380;PA3381;PA3382;PA3383;PA3384	0
node6	PA1172;PA1173;PA1174;PA1175;PA1176;PA1177	0
node6	PA1081;PA1082;PA1083;PA1084;PA1085;PA1086;PA1087	0
node6	PA2247;PA2248;PA2249;PA2250	0
node6	PA0105;PA0106;PA0107;PA0108	0
node6	PA3504;PA3505;PA3506;PA3507;PA3508;PA3509;PA3510;PA3511;PA3512;PA3513;PA3514	0.00625
node6	PA1458;PA1459;PA1460;PA1461;PA1462	0.00392157
node6	PA5447;PA5448;PA5449;PA5450;PA5451;PA5452;PA5453;PA5454	0.0040404
node6	PA0794;PA0795;PA0796;PA0797	0.00211864
node6	PA1077;PA1078;PA1079;PA1080	0
node6	PA2552;PA2553;PA2554;PA2555	0
node6	PA2605;PA2606;PA2607;PA2608;PA2609	0.00627615
node6	PA4228;PA4229;PA4230;PA4231	0.0021322
node6	PA3232;PA3233;PA3234;PA3235	0
node6	PA2365;PA2366;PA2367;PA2368;PA2369;PA2370;PA2371;PA2372	0.0104822
node6	PA1621;PA1622;PA1623;PA1624	0.00819672
node6	PA5091;PA5092;PA5093;PA5094;PA5095;PA5096	0.00873363
node6	PA2512;PA2513;PA2514	0
node6	PA2011;PA2012;PA2013;PA2014;PA2015	0.0104384
node6	PA0744;PA0745;PA0746;PA0747	0
node6	PA2007;PA2008;PA2009	0
node6	PA1070;PA1071;PA1072;PA1073	0.00623701
node6	PA0226;PA0227;PA0228	0
node6	PA3750;PA3751;PA3752;PA3753;PA3754	0.00631579
node6	PA2507;PA2508;PA2509	0
node6	PA2564;PA2565;PA2566	0.00203666
node6	PA3351;PA3352;PA3353	0.00211864
node6	PA0586;PA0587;PA0588	0.00404858
node6	PA1581;PA1582;PA1583;PA1584	0.0125523
node6	PA0112;PA0113;PA0114	0.00210084
node6	PA3498;PA3499;PA3500;PA3501;PA3502;PA3503	0.022869
node6	PA1874;PA1875;PA1876;PA1877	0.00990099
node6	PA1088;PA1089;PA1090	0
node6	PA5397;PA5398;PA5399	0.008
node6	PA5170;PA5171;PA5172;PA5173	0.010395
node6	PA0208;PA0209;PA0210;PA0211;PA0212;PA0213;PA0214	0.0363636
node6	PA1216;PA1217;PA1218;PA1219;PA1220;PA1221	0.0387755
node6	PA4222;PA4223;PA4224;PA4225;PA4226	0.0333988
node6	PA0070;PA0071;PA0072;PA0073;PA0074;PA0075;PA0076;PA0077	0
node6	PA1714;PA1715;PA1716;PA1717;PA1718;PA1719;PA1720;PA1721;PA1722;PA1723;PA1724;PA1725	0
node6	PA0086;PA0087;PA0088;PA0089;PA0090;PA0091	0
node6	PA1664;PA1665;PA1666;PA1667;PA1668;PA1669;PA1670;PA1671	0
node6	PA3441;PA3442;PA3443;PA3444;PA3445	0
node6	PA0411;PA0412;PA0413;PA0414;PA0415;PA0416	0
node6	PA0095;PA0096;PA0097;PA0098;PA0099;PA0100;PA0101	0
node6	PA3327;PA3328;PA3329;PA3330;PA3331;PA3332;PA3333;PA3334	0
node6	PA3542;PA3543;PA3544;PA3545;PA3546;PA3547	0.0019084
node6	PA5037;PA5038;PA5039;PA5040;PA5041;PA5042;PA5043;PA5044	0
node6	PA4250;PA4251;PA4252;PA4253;PA4254;PA4255;PA4256;PA4257;PA4258;PA4259;PA4260;PA4261;PA4262;PA4263;PA4264	0.00201207
node6	PA4317;PA4318;PA4319;PA4320;PA4321;PA4322;PA4323	0.00204499
node6	PA1698;PA1699;PA1700;PA1701;PA1702;PA1703;PA1704;PA1705;PA1706;PA1707;PA1708;PA1709	0
node6	PA4834;PA4835;PA4836;PA4837	0
node6	PA2084;PA2085;PA2086;PA2087;PA2088	0
node6	PA1317;PA1318;PA1319;PA1320;PA1321	0
node6	PA4550;PA4551;PA4552;PA4553	0
node6	PA3935;PA3936;PA3937;PA3938	0
node6	PA1922;PA1923;PA1924;PA1925	0
node6	PA3888;PA3889;PA3890;PA3891	0
node6	PA4487;PA4488;PA4489;PA4490;PA4491;PA4492	0.00574713
node6	PA5539;PA5540;PA5541	0
node6	PA0078;PA0079;PA0080;PA0081	0.00574713
node6	PA4554;PA4555;PA4556	0
node6	PA0996;PA0997;PA0998;PA0999;PA1000	0.00757576
node6	PA4064;PA4065;PA4066	0
node6	PA1656;PA1657;PA1658;PA1659	0.00779727
node6	PA2872;PA2873;PA2874;PA2875	0.0120968
node6	PA2160;PA2161;PA2162;PA2163;PA2164;PA2165	0.023301
node6	PA3904;PA3905;PA3906;PA3907;PA3908	0.0181452
node6	PA0082;PA0083;PA0084	0
node6	PA5534;PA5535;PA5536	0
node6	PA4191;PA4192;PA4193;PA4194;PA4195	0.0268714
node6	PA3447;PA3448;PA3449	0.00202429
node6	PA4932;PA4933;PA4934;PA4935	0.0222672
node6	PA2151;PA2152;PA2153	0.0100806
node6	PA1661;PA1662;PA1663	0.00608519
node6	PA2089;PA2090;PA2091;PA2092	0.0133588
node6	PA2725;PA2726;PA2727;PA2728;PA2729	0.042
node6	PA2307;PA2308;PA2309;PA2310	0.0228137
node6	PA2977;PA2978;PA2979;PA2980;PA2981;PA2982;PA2983	0.031068
node6	PA4863;PA4864;PA4865;PA4866;PA4867;PA4868	0.0386266
node6	PA2536;PA2537;PA2538;PA2539;PA2540	0.0413534
node6	PA0092;PA0093;PA0094	0.0218254
node7	PA3151;PA3152;PA3153;PA3154;PA3155;PA3156;PA3157;PA3158	0
node7	PA4250;PA4251;PA4252;PA4253;PA4254;PA4255;PA4256;PA4257;PA4258;PA4259;PA4260;PA4261;PA4262;PA4263;PA4264	0
node7	PA4222;PA4223;PA4224;PA4225;PA4226	0
node7	PA0996;PA0997;PA0998;PA0999;PA1000	0
node7	PA3145;PA3146;PA3147;PA3148;PA3149;PA3150	0
node7	PA3186;PA3187;PA3188;PA3189;PA3190	0
node7	PA1891;PA1892;PA1893;PA1894;PA1895;PA1896;PA1897	0
node7	PA1900;PA1901;PA1902;PA1903;PA1904;PA1905	0
node7	PA3904;PA3905;PA3906;PA3907;PA3908	0
node7	PA3327;PA3328;PA3329;PA3330;PA3331;PA3332;PA3333;PA3334	0.00242131
node7	PA2301;PA2302;PA2303;PA2304;PA2305	0
node7	PA4228;PA4229;PA4230;PA4231	0
node7	PA1216;PA1217;PA1218;PA1219;PA1220;PA1221	0.00982801
node7	PA2512;PA2513;PA2514	0
node7	PA1317;PA1318;PA1319;PA1320;PA1321	0
node7	PA1211;PA1212;PA1213;PA1214;PA1215	0
node7	PA2259;PA2260;PA2261;PA2262;PA2263	0.00938967
node7	PA0226;PA0227;PA0228	0
node7	PA2493;PA2494;PA2495	0
node7	PA3181;PA3182;PA3183	0
node7	PA2066;PA2067;PA2068;PA2069	0.00223714
node7	PA0229;PA0230;PA0231;PA0232	0.00436681
node7	PA2507;PA2508;PA2509	0
node7	PA3191;PA3192;PA3193	0.00225225
node7	PA0589;PA0590;PA0591;PA0592;PA0593;PA0594;PA0595	0.0119332
node7	PA2811;PA2812;PA2813	0
node7	PA4242;PA4243;PA4244;PA4245;PA4246;PA4247;PA4248;PA4249	0.0132979
node7	PA5521;PA5522;PA5523	0
node7	PA3281;PA3282;PA3283;PA3284	0.00659341
node7	PA5276;PA5277;PA5278;PA5279;PA5280;PA5281	0.0102302
node7	PA2411;PA2412;PA2413	0.010395
node7	PA0733;PA0734;PA0735;PA0736	0.0131291
node7	PA4932;PA4933;PA4934;PA4935	0.0289532
node7	PA4550;PA4551;PA4552;PA4553	0.0239651
node7	PA1010;PA1011;PA1012;PA1013	0.0182648
node7	PA1246;PA1247;PA1248	0.0131004
node7	PA4759;PA4760;PA4761;PA4762	0.0307018
node7	PA0208;PA0209;PA0210;PA0211;PA0212;PA0213;PA0214	0.0385542
node7	PA2171;PA2172;PA2173	0.00865801
node7	PA0389;PA0390;PA0391	0.0179372
node7	PA2552;PA2553;PA2554;PA2555	0.02746
node7	PA4662;PA4663;PA4664;PA4665;PA4666	0.0453515
node7	PA3142;PA3143;PA3144	0.0200893
node7	PA1674;PA1675;PA1676	0.014742
node7	PA2193;PA2194;PA2195	0.0276498
node7	PA3742;PA3743;PA3744;PA3745	0.0385488
node7	PA3552;PA3553;PA3554;PA3555;PA3556;PA3557;PA3558;PA3559	0
node7	PA1020;PA1021;PA1022;PA1023;PA1024;PA1025	0
node7	PA0636;PA0637;PA0638;PA0639;PA0640	0
node7	PA0751;PA0752;PA0753;PA0754;PA0755	0
node7	PA2110;PA2111;PA2112;PA2113;PA2114	0
node7	PA4773;PA4774;PA4775;PA4776;PA4777	0
node7	PA3515;PA3516;PA3517;PA3518;PA3519	0
node7	PA3372;PA3373;PA3374;PA3375;PA3376;PA3377;PA3378;PA3379;PA3380;PA3381;PA3382;PA3383;PA3384	0.00328947
node7	PA0509;PA0510;PA0511;PA0512;PA0513;PA0514;PA0515;PA0516;PA0517;PA0518;PA0519	0.00480769
node7	PA0628;PA0629;PA0630;PA0631;PA0632	0
node7	PA1632;PA1633;PA1634;PA1635	0
node7	PA3058;PA3059;PA3060;PA3061;PA3062;PA3063;PA3064	0.00170648
node7	PA4975;PA4976;PA4977;PA4978;PA4979;PA4980	0
node7	PA0617;PA0618;PA0619;PA0620;PA0621	0.00353982
node7	PA2057;PA2058;PA2059;PA2060;PA2061	0
node7	PA3870;PA3871;PA3872;PA3873;PA3874;PA3875;PA3876;PA3877	0.00833333
node7	PA0633;PA0634;PA0635	0
node7	PA1230;PA1231;PA1232;PA1233	0.00176678
node7	PA1915;PA1916;PA1917;PA1918	0.00729927
node7	PA3504;PA3505;PA3506;PA3507;PA3508;PA3509;PA3510;PA3511;PA3512;PA3513;PA3514	0.0213816
node7	PA3250;PA3251;PA3252;PA3253;PA3254;PA3255	0.0204429
node7	PA4126;PA4127;PA4128	0.00369686
node7	PA1922;PA1923;PA1924;PA1925	0.0132576
node7	PA0622;PA0623;PA0624	0
node7	PA4357;PA4358;PA4359	0.00378788
node7	PA5539;PA5540;PA5541	0.00376648
node7	PA0202;PA0203;PA0204;PA0205;PA0206	0.014652
node7	PA3588;PA3589;PA3590;PA3591;PA3592;PA3593	0.0181219
node7	PA2922;PA2923;PA2924;PA2925;PA2926	0.0210526
node7	PA2671;PA2672;PA2673;PA2674;PA2675;PA2676;PA2677;PA2678	0.0307167
node7	PA4618;PA4619;PA4620;PA4621	0.0125224
node7	PA0614;PA0615;PA0616	0.02
node7	PA3024;PA3025;PA3026	0.00729927
node7	PA4597;PA4598;PA4599	0.0190311
node7	PA1814;PA1815;PA1816	0.00361664
node7	PA5352;PA5353;PA5354;PA5355	0.00886525
node7	PA3323;PA3324;PA3325	0.0141844
node7	PA4095;PA4096;PA4097;PA4098	0.0222222
node7	PA2292;PA2293;PA2294;PA2295;PA2296	0.0295139
node7	PA1906;PA1907;PA1908	0.0328467
node7	PA1714;PA1715;PA1716;PA1717;PA1718;PA1719;PA1720;PA1721;PA1722;PA1723;PA1724;PA1725	0.0404531
node7	PA0029;PA0030;PA0031	0.0110701
node7	PA0643;PA0644;PA0645	0.0319361
node7	PA3391;PA3392;PA3393;PA3394;PA3395;PA3396	0.0387097
node7	PA0878;PA0879;PA0880;PA0881;PA0882;PA0883	0.0454545
node7	PA5384;PA5385;PA5386;PA5387;PA5388	0.0422535
node7	PA0669;PA0670;PA0671	0.0132827
node8	PA4406;PA4407;PA4408;PA4409;PA4410;PA4411;PA4412;PA4413;PA4414;PA4415;PA4416;PA4417;PA4418;PA4419;PA4420;PA4421	0
node8	PA0509;PA0510;PA0511;PA0512;PA0513;PA0514;PA0515;PA0516;PA0517;PA0518;PA0519	0
node8	PA3870;PA3871;PA3872;PA3873;PA3874;PA3875;PA3876;PA3877	0
node8	PA3151;PA3152;PA3153;PA3154;PA3155;PA3156;PA3157;PA3158	0
node8	PA4467;PA4468;PA4469;PA4470;PA4471	0
node8	PA4222;PA4223;PA4224;PA4225;PA4226	0
node8	PA3145;PA3146;PA3147;PA3148;PA3149;PA3150	0
node8	PA3391;PA3392;PA3393;PA3394;PA3395;PA3396	0
node8	PA4705;PA4706;PA4707;PA4708;PA4709	0
node8	PA3441;PA3442;PA3443;PA3444;PA3445	0
node8	PA3996;PA3997;PA3998;PA3999;PA4000;PA4001;PA4002;PA4003;PA4004;PA4005;PA4006;PA4007	0.00411523
node8	PA2231;PA2232;PA2233;PA2234;PA2235;PA2236;PA2237;PA2238;PA2239;PA2240;PA2241	0.00402414
node8	PA5037;PA5038;PA5039;PA5040;PA5041;PA5042;PA5043;PA5044	0.00398406
node8	PA4228;PA4229;PA4230;PA4231	0
node8	PA1547;PA1548;PA1549;PA1550;PA1551	0
node8	PA1054;PA1055;PA1056;PA1057;PA1058;PA1059	0.00204499
node8	PA4941;PA4942;PA4943;PA4944;PA4945;PA4946;PA4947;PA4948;PA4949	0.0120724
node8	PA4462;PA4463;PA4464;PA4465;PA4466	0.00403226
node8	PA2611;PA2612;PA2613;PA2614;PA2615	0.00401606
node8	PA3981;PA3982;PA3983	0.00199601
node8	PA4457;PA4458;PA4459;PA4460;PA4461	0.0101833
node8	PA0523;PA0524;PA0525	0
node8	PA3070;PA3071;PA3072;PA3073;PA3074;PA3075;PA3076	0.0211864
node8	PA0996;PA0997;PA0998;PA0999;PA1000	0.00816326
node8	PA5257;PA5258;PA5259;PA5260	0.0040568
node8	PA3911;PA3912;PA3913	0
node8	PA2403;PA2404;PA2405;PA2406	0.00842105
node8	PA2411;PA2412;PA2413	0.00206186
node8	PA5002;PA5003;PA5004;PA5005	0.0174673
node8	PA0411;PA0412;PA0413;PA0414;PA0415;PA0416	0.029106
node8	PA3210;PA3211;PA3212;PA3213;PA3214	0.0240964
node8	PA5276;PA5277;PA5278;PA5279;PA5280;PA5281	0.0122699
node8	PA1246;PA1247;PA1248	0.00401606
node8	PA2259;PA2260;PA2261;PA2262;PA2263	0.0453608
node8	PA5230;PA5231;PA5232	0.00203666
node8	PA4317;PA4318;PA4319;PA4320;PA4321;PA4322;PA4323	0.0373444
node8	PA2393;PA2394;PA2395	0.00598802
node8	PA0520;PA0521;PA0522	0.00428265
node8	PA1463;PA1464;PA1465	0.0201613
node8	PA4554;PA4555;PA4556	0.0124224
node8	PA4159;PA4160;PA4161	0.011976
node8	PA2399;PA2400;PA2402	0.0226804
node8	PA1317;PA1318;PA1319;PA1320;PA1321	0.0493097
node8	PA1891;PA1892;PA1893;PA1894;PA1895;PA1896;PA1897	0
node8	PA1698;PA1699;PA1700;PA1701;PA1702;PA1703;PA1704;PA1705;PA1706;PA1707;PA1708;PA1709	0
node8	PA1985;PA1986;PA1987;PA1988;PA1989;PA1990	0
node8	PA2011;PA2012;PA2013;PA2014;PA2015	0
node8	PA4501;PA4502;PA4503;PA4504;PA4505;PA4506	0.00403226
node8	PA3372;PA3373;PA3374;PA3375;PA3376;PA3377;PA3378;PA3379;PA3380;PA3381;PA3382;PA3383;PA3384	0.00387597
node8	PA0105;PA0106;PA0107;PA0108	0
node8	PA4908;PA4909;PA4910;PA4911;PA4912	0
node8	PA0744;PA0745;PA0746;PA0747	0
node8	PA0794;PA0795;PA0796;PA0797	0
node8	PA0696;PA0697;PA0698;PA0699;PA0700;PA0701	0.00382409
node8	PA1946;PA1947;PA1948;PA1949;PA1950	0
node8	PA2247;PA2248;PA2249;PA2250	0.00194932
node8	PA1216;PA1217;PA1218;PA1219;PA1220;PA1221	0.00571429
node8	PA0208;PA0209;PA0210;PA0211;PA0212;PA0213;PA0214	0.00612245
node8	PA1581;PA1582;PA1583;PA1584	0.00397614
node8	PA0617;PA0618;PA0619;PA0620;PA0621	0.00770713
node8	PA2886;PA2887;PA2888;PA2889;PA2890;PA2891;PA2892	0.00585938
node8	PA1211;PA1212;PA1213;PA1214;PA1215	0.00740741
node8	PA4773;PA4774;PA4775;PA4776;PA4777	0.0040404
node8	PA2171;PA2172;PA2173	0
node8	PA0636;PA0637;PA0638;PA0639;PA0640	0.006
node8	PA4242;PA4243;PA4244;PA4245;PA4246;PA4247;PA4248;PA4249	0.0173077
node8	PA3232;PA3233;PA3234;PA3235	0.00591716
node8	PA4975;PA4976;PA4977;PA4978;PA4979;PA4980	0.0136719
node8	PA1900;PA1901;PA1902;PA1903;PA1904;PA1905	0.0116732
node8	PA0493;PA0494;PA0495;PA0496	0.008
node8	PA1714;PA1715;PA1716;PA1717;PA1718;PA1719;PA1720;PA1721;PA1722;PA1723;PA1724;PA1725	0.0211132
node8	PA2282;PA2283;PA2284;PA2285;PA2286;PA2287	0.012939
node8	PA4205;PA4206;PA4207;PA4208	0.01
node8	PA0896;PA0897;PA0898;PA0899;PA0900;PA0901	0.0314342
node8	PA4023;PA4024;PA4025	0
node8	PA0878;PA0879;PA0880;PA0881;PA0882;PA0883	0.0151803
node8	PA5074;PA5075;PA5076	0.00568182
node8	PA0226;PA0227;PA0228	0.00399202
node8	PA3515;PA3516;PA3517;PA3518;PA3519	0.0253411
node8	PA4759;PA4760;PA4761;PA4762	0.0205761
node8	PA1674;PA1675;PA1676	0.00954198
node8	PA1172;PA1173;PA1174;PA1175;PA1176;PA1177	0.0244821
node8	PA1339;PA1340;PA1341	0.00753296
node9	PA1698;PA1699;PA1700;PA1701;PA1702;PA1703;PA1704;PA1705;PA1706;PA1707;PA1708;PA1709	0
node9	PA1714;PA1715;PA1716;PA1717;PA1718;PA1719;PA1720;PA1721;PA1722;PA1723;PA1724;PA1725	0
node9	PA1020;PA1021;PA1022;PA1023;PA1024;PA1025	0
node9	PA0996;PA0997;PA0998;PA0999;PA1000	0
node9	PA2637;PA2638;PA2639;PA2640;PA2641;PA2642;PA2643;PA2644;PA2645;PA2646;PA2647;PA2648;PA2649	0.00197239
node9	PA1690;PA1691;PA1692;PA1693;PA1694;PA1695;PA1696;PA1697	0.00191939
node9	PA2011;PA2012;PA2013;PA2014;PA2015	0.0117417
node9	PA1806;PA1807;PA1808;PA1809;PA1810;PA1811	0.026749
node9	PA2493;PA2494;PA2495	0.00185185
node9	PA2470;PA2471;PA2472;PA2473;PA2474	0.0255906
node9	PA4691;PA4692;PA4693	0.00585938
node9	PA3437;PA3438;PA3439	0.00811359
node9	PA2671;PA2672;PA2673;PA2674;PA2675;PA2676;PA2677;PA2678	0.0287474
node9	PA0500;PA0501;PA0502;PA0503;PA0504	0.0402414
node9	PA0662;PA0663;PA0664	0.0162933
node9	PA3542;PA3543;PA3544;PA3545;PA3546;PA3547	0.0327198
node9	PA0636;PA0637;PA0638;PA0639;PA0640	0.0350515
node9	PA3151;PA3152;PA3153;PA3154;PA3155;PA3156;PA3157;PA3158	0
node9	PA3145;PA3146;PA3147;PA3148;PA3149;PA3150	0
node9	PA0070;PA0071;PA0072;PA0073;PA0074;PA0075;PA0076;PA0077	0
node9	PA2110;PA2111;PA2112;PA2113;PA2114	0
node9	PA0617;PA0618;PA0619;PA0620;PA0621	0
node9	PA2327;PA2328;PA2329;PA2330;PA2331	0
node9	PA5170;PA5171;PA5172;PA5173	0
node9	PA1081;PA1082;PA1083;PA1084;PA1085;PA1086;PA1087	0.013834
node9	PA4250;PA4251;PA4252;PA4253;PA4254;PA4255;PA4256;PA4257;PA4258;PA4259;PA4260;PA4261;PA4262;PA4263;PA4264	0.00386847
node9	PA1100;PA1101;PA1102;PA1103;PA1104;PA1105	0
node9	PA3504;PA3505;PA3506;PA3507;PA3508;PA3509;PA3510;PA3511;PA3512;PA3513;PA3514	0.00198413
node9	PA3441;PA3442;PA3443;PA3444;PA3445	0.00392927
node9	PA1442;PA1443;PA1444;PA1445;PA1446;PA1447;PA1448;PA1449;PA1450;PA1451	0.00756144
node9	PA0643;PA0644;PA0645	0.00201207
node9	PA3142;PA3143;PA3144	0
node9	PA4191;PA4192;PA4193;PA4194;PA4195	0.0119048
node9	PA0086;PA0087;PA0088;PA0089;PA0090;PA0091	0.0191939
node9	PA0625;PA0626;PA0627	0
node9	PA0622;PA0623;PA0624	0.00201613
node9	PA0720;PA0721;PA0722;PA0723	0.00408998
node9	PA4222;PA4223;PA4224;PA4225;PA4226	0.004158
node9	PA4550;PA4551;PA4552;PA4553	0.0103093
node9	PA2089;PA2090;PA2091;PA2092	0.0138614
node9	PA0078;PA0079;PA0080;PA0081	0.00594059
node9	PA4554;PA4555;PA4556	0.00773694
node9	PA2084;PA2085;PA2086;PA2087;PA2088	0.0382294
node9	PA1555;PA1555.1;PA1556;PA1557	0.00202429
node9	PA5091;PA5092;PA5093;PA5094;PA5095;PA5096	0.0275591
node9	PA4810;PA4811;PA4812	0.00191571
node9	PA2103;PA2104;PA2105;PA2106	0.0159046
node9	PA4048;PA4049;PA4050;PA4051;PA4052;PA4053;PA4054;PA4055	0.0335968
node9	PA1946;PA1947;PA1948;PA1949;PA1950	0.0227273
node9	PA5230;PA5231;PA5232	0.0121704
node9	PA0197;PA0198;PA0199	0.0040404
node9	PA2307;PA2308;PA2309;PA2310	0.0212766
node9	PA0646;PA0647;PA0648	0.0038835
node9	PA3904;PA3905;PA3906;PA3907;PA3908	0.0288066
node10	PA3372;PA3373;PA3374;PA3375;PA3376;PA3377;PA3378;PA3379;PA3380;PA3381;PA3382;PA3383;PA3384	0
node10	PA1477;PA1478;PA1479;PA1480;PA1481;PA1482;PA1483	0
node10	PA4299;PA4300;PA4301;PA4302;PA4303;PA4304;PA4305	0
node10	PA2637;PA2638;PA2639;PA2640;PA2641;PA2642;PA2643;PA2644;PA2645;PA2646;PA2647;PA2648;PA2649	0
node10	PA1900;PA1901;PA1902;PA1903;PA1904;PA1905	0
node10	PA0996;PA0997;PA0998;PA0999;PA1000	0
node10	PA0696;PA0697;PA0698;PA0699;PA0700;PA0701	0
node10	PA4205;PA4206;PA4207;PA4208	0
node10	PA2066;PA2067;PA2068;PA2069	0
node10	PA3623;PA3624;PA3625;PA3626;PA3627	0
node10	PA3664;PA3665;PA3666;PA3667;PA3668	0
node10	PA2977;PA2978;PA2979;PA2980;PA2981;PA2982;PA2983	0.00217391
node10	PA2084;PA2085;PA2086;PA2087;PA2088	0.00814664
node10	PA3799;PA3800;PA3801;PA3802;PA3803;PA3804;PA3805;PA3806;PA3807	0.00813008
node10	PA4662;PA4663;PA4664;PA4665;PA4666	0.00845666
node10	PA5161;PA5162;PA5163;PA5164;PA5165;PA5166	0.00431035
node10	PA2564;PA2565;PA2566	0
node10	PA3250;PA3251;PA3252;PA3253;PA3254;PA3255	0.00881057
node10	PA0636;PA0637;PA0638;PA0639;PA0640	0.00203252
node10	PA4048;PA4049;PA4050;PA4051;PA4052;PA4053;PA4054;PA4055	0.0171674
node10	PA3646;PA3647;PA3648;PA3649;PA3650;PA3651;PA3652;PA3653;PA3654	0.0171306
node10	PA0681;PA0682;PA0683;PA0684;PA0685;PA0686;PA0687	0.0120482
node10	PA2193;PA2194;PA2195	0
node10	PA0633;PA0634;PA0635	0
node10	PA5365;PA5366;PA5367;PA5368	0.00823045
node10	PA0858;PA0859;PA0860	0
node10	PA4222;PA4223;PA4224;PA4225;PA4226	0.0106157
node10	PA0173;PA0174;PA0175;PA0176;PA0177;PA0178;PA0179	0.0164609
node10	PA2625;PA2626;PA2627;PA2628	0.016129
node10	PA4317;PA4318;PA4319;PA4320;PA4321;PA4322;PA4323	0.025
node10	PA1119;PA1120;PA1121	0.00416667
node10	PA3210;PA3211;PA3212;PA3213;PA3214	0.0162602
node10	PA1874;PA1875;PA1876;PA1877	0.0177515
node10	PA3904;PA3905;PA3906;PA3907;PA3908	0.0299145
node10	PA3703;PA3704;PA3705;PA3706;PA3707;PA3708	0.0455446
node10	PA0628;PA0629;PA0630;PA0631;PA0632	0.0325203
node10	PA0589;PA0590;PA0591;PA0592;PA0593;PA0594;PA0595	0.0366379
node10	PA2584;PA2585;PA2586	0.0357143
node10	PA3070;PA3071;PA3072;PA3073;PA3074;PA3075;PA3076	0.044898
node10	PA1593;PA1594;PA1595	0.0120482
node10	PA3489;PA3490;PA3491;PA3492;PA3493;PA3494;PA3495	0.0426439
node10	PA0509;PA0510;PA0511;PA0512;PA0513;PA0514;PA0515;PA0516;PA0517;PA0518;PA0519	0
node10	PA3552;PA3553;PA3554;PA3555;PA3556;PA3557;PA3558;PA3559	0
node10	PA4406;PA4407;PA4408;PA4409;PA4410;PA4411;PA4412;PA4413;PA4414;PA4415;PA4416;PA4417;PA4418;PA4419;PA4420;PA4421	0
node10	PA3391;PA3392;PA3393;PA3394;PA3395;PA3396	0
node10	PA4467;PA4468;PA4469;PA4470;PA4471	0
node10	PA1806;PA1807;PA1808;PA1809;PA1810;PA1811	0
node10	PA2011;PA2012;PA2013;PA2014;PA2015	0
node10	PA5170;PA5171;PA5172;PA5173	0
node10	PA1714;PA1715;PA1716;PA1717;PA1718;PA1719;PA1720;PA1721;PA1722;PA1723;PA1724;PA1725	0.00187266
node10	PA3145;PA3146;PA3147;PA3148;PA3149;PA3150	0
node10	PA3870;PA3871;PA3872;PA3873;PA3874;PA3875;PA3876;PA3877	0.00545455
node10	PA3504;PA3505;PA3506;PA3507;PA3508;PA3509;PA3510;PA3511;PA3512;PA3513;PA3514	0.00564972
node10	PA5447;PA5448;PA5449;PA5450;PA5451;PA5452;PA5453;PA5454	0.00561798
node10	PA1070;PA1071;PA1072;PA1073	0
node10	PA4773;PA4774;PA4775;PA4776;PA4777	0.00181818
node10	PA4250;PA4251;PA4252;PA4253;PA4254;PA4255;PA4256;PA4257;PA4258;PA4259;PA4260;PA4261;PA4262;PA4263;PA4264	0.00568182
node10	PA2393;PA2394;PA2395	0
node10	PA5152;PA5153;PA5154;PA5155	0.00200803
node10	PA3515;PA3516;PA3517;PA3518;PA3519	0.00582524
node10	PA0523;PA0524;PA0525	0
node10	PA2411;PA2412;PA2413	0
node10	PA3281;PA3282;PA3283;PA3284	0.00194553
node10	PA5087;PA5088;PA5089;PA5090	0
node10	PA0301;PA0302;PA0303;PA0304	0.00199203
node10	PA3888;PA3889;PA3890;PA3891	0.00581395
node10	PA5352;PA5353;PA5354;PA5355	0.00371058
node10	PA4908;PA4909;PA4910;PA4911;PA4912	0.0117878
node10	PA2399;PA2400;PA2402	0.00386847
node10	PA2552;PA2553;PA2554;PA2555	0.0118343
node10	PA5376;PA5377;PA5378	0.00585938
node10	PA0520;PA0521;PA0522	0
node10	PA3151;PA3152;PA3153;PA3154;PA3155;PA3156;PA3157;PA3158	0.0300188
node10	PA4582;PA4583;PA4584;PA4585	0.0119284
node10	PA1255;PA1256;PA1257;PA1258;PA1259;PA1260	0.0244361
node10	PA1339;PA1340;PA1341	0.00411523
node10	PA4658;PA4659;PA4660	0.00588235
node10	PA2403;PA2404;PA2405;PA2406	0.0179641
node10	PA5455;PA5456;PA5457;PA5458;PA5459	0.0340681
node10	PA5167;PA5168;PA5169	0.0122449
node10	PA4918;PA4919;PA4920	0.0232108
node10	PA1555;PA1555.1;PA1556;PA1557	0.026
node10	PA1513;PA1514;PA1515;PA1516;PA1517	0.0272904
node10	PA0762;PA0763;PA0764;PA0765;PA0766	0.0382409
node10	PA2282;PA2283;PA2284;PA2285;PA2286;PA2287	0.0428305
node10	PA2259;PA2260;PA2261;PA2262;PA2263	0.0300752
node10	PA5543;PA5544;PA5545	0.0342205
node10	PA0720;PA0721;PA0722;PA0723	0.0411215
node10	PA3911;PA3912;PA3913	0.0302419
node10	PA2389;PA2390;PA2391	0.0303644
node10	PA2407;PA2408;PA2409;PA2410	0.0473373
node10	PA1077;PA1078;PA1079;PA1080	0.045082
node10	PA3459;PA3460;PA3461	0.0422535
node10	PA2507;PA2508;PA2509	0.0351562
node11	PA4250;PA4251;PA4252;PA4253;PA4254;PA4255;PA4256;PA4257;PA4258;PA4259;PA4260;PA4261;PA4262;PA4263;PA4264	0
node11	PA3327;PA3328;PA3329;PA3330;PA3331;PA3332;PA3333;PA3334	0
node11	PA3552;PA3553;PA3554;PA3555;PA3556;PA3557;PA3558;PA3559	0
node11	PA0628;PA0629;PA0630;PA0631;PA0632	0
node11	PA4242;PA4243;PA4244;PA4245;PA4246;PA4247;PA4248;PA4249	0
node11	PA5006;PA5007;PA5008;PA5009;PA5010;PA5011;PA5012;PA5013;PA5014	0.00206186
node11	PA0617;PA0618;PA0619;PA0620;PA0621	0.00190114
node11	PA0636;PA0637;PA0638;PA0639;PA0640	0
node11	PA2110;PA2111;PA2112;PA2113;PA2114	0
node11	PA3742;PA3743;PA3744;PA3745	0
node11	PA4273;PA4274;PA4275;PA4276	0
node11	PA4773;PA4774;PA4775;PA4776;PA4777	0
node11	PA2992;PA2993;PA2994;PA2995;PA2996;PA2997;PA2998;PA2999	0.00196078
node11	PA3996;PA3997;PA3998;PA3999;PA4000;PA4001;PA4002;PA4003;PA4004;PA4005;PA4006;PA4007	0.00572519
node11	PA4932;PA4933;PA4934;PA4935	0
node11	PA0625;PA0626;PA0627	0
node11	PA3186;PA3187;PA3188;PA3189;PA3190	0
node11	PA2637;PA2638;PA2639;PA2640;PA2641;PA2642;PA2643;PA2644;PA2645;PA2646;PA2647;PA2648;PA2649	0.0132576
node11	PA3646;PA3647;PA3648;PA3649;PA3650;PA3651;PA3652;PA3653;PA3654	0.0218688
node11	PA0589;PA0590;PA0591;PA0592;PA0593;PA0594;PA0595	0.0167015
node11	PA0280;PA0281;PA0282	0
node11	PA0614;PA0615;PA0616	0
node11	PA4744;PA4745;PA4746	0
node11	PA0622;PA0623;PA0624	0.00404858
node11	PA4479;PA4480;PA4481	0
node11	PA0633;PA0634;PA0635	0.0040568
node11	PA1477;PA1478;PA1479;PA1480;PA1481;PA1482;PA1483	0.0111732
node11	PA5499;PA5500;PA5501	0.00207039
node11	PA4427;PA4428;PA4429;PA4430;PA4431	0.012987
node11	PA2986;PA2987;PA2988	0.00393701
node11	PA1581;PA1582;PA1583;PA1584	0.0059761
node11	PA3808;PA3809;PA3810;PA3811;PA3812;PA3813;PA3814;PA3815	0.0321361
node11	PA0226;PA0227;PA0228	0
node11	PA5562;PA5563;PA5564;PA5565	0.0175439
node11	PA1100;PA1101;PA1102;PA1103;PA1104;PA1105	0.0209524
node11	PA4237;PA4238;PA4239;PA4240;PA4241	0.0156863
node11	PA3220;PA3221;PA3222	0.00788955
node11	PA0411;PA0412;PA0413;PA0414;PA0415;PA0416	0.018
node11	PA5053;PA5054;PA5055	0.00205761
node11	PA1547;PA1548;PA1549;PA1550;PA1551	0.0190476
node11	PA2967;PA2968;PA2969;PA2970;PA2971	0.00787402
node11	PA4045;PA4046;PA4047	0.00607287
node11	PA2973;PA2974;PA2975	0.00587084
node11	PA5002;PA5003;PA5004;PA5005	0.0165631
node11	PA1632;PA1633;PA1634;PA1635	0.0185185
node11	PA4452;PA4453;PA4454;PA4455;PA4456	0.0245283
node11	PA4747;PA4748;PA4749;PA4750;PA4751	0.0291829
node11	PA1664;PA1665;PA1666;PA1667;PA1668;PA1669;PA1670;PA1671	0.04
node11	PA0733;PA0734;PA0735;PA0736	0.0254403
node11	PA4759;PA4760;PA4761;PA4762	0.0250965
node11	PA3822;PA3823;PA3824	0.008
node11	PA5352;PA5353;PA5354;PA5355	0.0218688
node11	PA5503;PA5504;PA5505	0.0174081
node11	PA4557;PA4558;PA4559;PA4560;PA4561	0.0451866
node11	PA3372;PA3373;PA3374;PA3375;PA3376;PA3377;PA3378;PA3379;PA3380;PA3381;PA3382;PA3383;PA3384	0
node11	PA2365;PA2366;PA2367;PA2368;PA2369;PA2370;PA2371;PA2372	0
node11	PA0681;PA0682;PA0683;PA0684;PA0685;PA0686;PA0687	0
node11	PA4299;PA4300;PA4301;PA4302;PA4303;PA4304;PA4305	0
node11	PA1698;PA1699;PA1700;PA1701;PA1702;PA1703;PA1704;PA1705;PA1706;PA1707;PA1708;PA1709	0
node11	PA3504;PA3505;PA3506;PA3507;PA3508;PA3509;PA3510;PA3511;PA3512;PA3513;PA3514	0
node11	PA1714;PA1715;PA1716;PA1717;PA1718;PA1719;PA1720;PA1721;PA1722;PA1723;PA1724;PA1725	0
node11	PA4467;PA4468;PA4469;PA4470;PA4471	0
node11	PA0173;PA0174;PA0175;PA0176;PA0177;PA0178;PA0179	0
node11	PA0696;PA0697;PA0698;PA0699;PA0700;PA0701	0.0021097
node11	PA1255;PA1256;PA1257;PA1258;PA1259;PA1260	0.00206186
node11	PA3498;PA3499;PA3500;PA3501;PA3502;PA3503	0
node11	PA2247;PA2248;PA2249;PA2250	0
node11	PA0996;PA0997;PA0998;PA0999;PA1000	0
node11	PA4222;PA4223;PA4224;PA4225;PA4226	0.002
node11	PA2403;PA2404;PA2405;PA2406	0
node11	PA1874;PA1875;PA1876;PA1877	0
node11	PA2231;PA2232;PA2233;PA2234;PA2235;PA2236;PA2237;PA2238;PA2239;PA2240;PA2241	0.00824742
node11	PA4228;PA4229;PA4230;PA4231	0
node11	PA1172;PA1173;PA1174;PA1175;PA1176;PA1177	0
node11	PA2338;PA2339;PA2340;PA2341;PA2342;PA2343;PA2344	0.00425532
node11	PA0692;PA0693;PA0694;PA0695	0.00188679
node11	PA2160;PA2161;PA2162;PA2163;PA2164;PA2165	0.00197628
node11	PA1710;PA1711;PA1712	0
node11	PA2564;PA2565;PA2566	0
node11	PA2411;PA2412;PA2413	0
node11	PA4648;PA4649;PA4650	0
node11	PA2399;PA2400;PA2402	0
node11	PA4651;PA4652;PA4653	0
node11	PA2393;PA2394;PA2395	0
node11	PA3415;PA3416;PA3417	0
node11	PA5397;PA5398;PA5399	0.00191939
node11	PA2407;PA2408;PA2409;PA2410	0.0144033
node11	PA3703;PA3704;PA3705;PA3706;PA3707;PA3708	0.0231092
node11	PA2671;PA2672;PA2673;PA2674;PA2675;PA2676;PA2677;PA2678	0.0201613
node11	PA0026;PA0027;PA0028	0.00594059
node11	PA2066;PA2067;PA2068;PA2069	0.0194805
node11	PA1690;PA1691;PA1692;PA1693;PA1694;PA1695;PA1696;PA1697	0.0414201
node11	PA2389;PA2390;PA2391	0.00401606
node11	PA2171;PA2172;PA2173	0.00970874
node11	PA0269;PA0270;PA0271	0.0105932
node11	PA0105;PA0106;PA0107;PA0108	0.0253906
node11	PA0208;PA0209;PA0210;PA0211;PA0212;PA0213;PA0214	0.0361446
node11	PA2360;PA2361;PA2362;PA2363;PA2364	0.0337972
node11	PA2346;PA2347;PA2348;PA2349;PA2350;PA2351	0.0448343
node11	PA1487;PA1488;PA1489	0.0234375
node11	PA3145;PA3146;PA3147;PA3148;PA3149;PA3150	0.0481928
node12	PA1271;PA1272;PA1273;PA1274;PA1275;PA1276;PA1277;PA1278;PA1279;PA1280;PA1281	0
node12	PA2637;PA2638;PA2639;PA2640;PA2641;PA2642;PA2643;PA2644;PA2645;PA2646;PA2647;PA2648;PA2649	0
node12	PA3542;PA3543;PA3544;PA3545;PA3546;PA3547	0
node12	PA3186;PA3187;PA3188;PA3189;PA3190	0
node12	PA1317;PA1318;PA1319;PA1320;PA1321	0
node12	PA3607;PA3608;PA3609;PA3610	0
node12	PA2903;PA2904;PA2905;PA2906	0
node12	PA2403;PA2404;PA2405;PA2406	0
node12	PA3664;PA3665;PA3666;PA3667;PA3668	0.0087146
node12	PA4222;PA4223;PA4224;PA4225;PA4226	0
node12	PA1211;PA1212;PA1213;PA1214;PA1215	0.00692841
node12	PA3181;PA3182;PA3183	0
node12	PA3870;PA3871;PA3872;PA3873;PA3874;PA3875;PA3876;PA3877	0.0070922
node12	PA3504;PA3505;PA3506;PA3507;PA3508;PA3509;PA3510;PA3511;PA3512;PA3513;PA3514	0.00938967
node12	PA2407;PA2408;PA2409;PA2410	0.0043384
node12	PA0370;PA0371;PA0372	0
node12	PA4759;PA4760;PA4761;PA4762	0
node12	PA1861;PA1862;PA1863	0.00212766
node12	PA1216;PA1217;PA1218;PA1219;PA1220;PA1221	0.0115207
node12	PA5506;PA5507;PA5508	0
node12	PA4684;PA4685;PA4686	0
node12	PA1674;PA1675;PA1676	0.00677201
node12	PA0070;PA0071;PA0072;PA0073;PA0074;PA0075;PA0076;PA0077	0.0295455
node12	PA4810;PA4811;PA4812	0.00440529
node12	PA3757;PA3758;PA3759;PA3760;PA3761	0.012987
node12	PA3391;PA3392;PA3393;PA3394;PA3395;PA3396	0.0215827
node12	PA1600;PA1601;PA1602	0.00900901
node12	PA5402;PA5403;PA5404;PA5405;PA5406;PA5407	0.0178971
node12	PA1552;PA1552.1;PA1553;PA1554	0.00420168
node12	PA0386;PA0387;PA0388	0.0041841
node12	PA5157;PA5158;PA5159;PA5160	0.0141509
node12	PA3225;PA3226;PA3227;PA3228	0.0172786
node12	PA4228;PA4229;PA4230;PA4231	0.0200445
node12	PA0523;PA0524;PA0525	0.00884956
node12	PA4618;PA4619;PA4620;PA4621	0.0275862
node12	PA3560;PA3561;PA3562	0
node12	PA2453;PA2454;PA2455	0.0191489
node12	PA0896;PA0897;PA0898;PA0899;PA0900;PA0901	0.0344037
node12	PA1698;PA1699;PA1700;PA1701;PA1702;PA1703;PA1704;PA1705;PA1706;PA1707;PA1708;PA1709	0
node12	PA1891;PA1892;PA1893;PA1894;PA1895;PA1896;PA1897	0
node12	PA3441;PA3442;PA3443;PA3444;PA3445	0
node12	PA3904;PA3905;PA3906;PA3907;PA3908	0
node12	PA4191;PA4192;PA4193;PA4194;PA4195	0
node12	PA1985;PA1986;PA1987;PA1988;PA1989;PA1990	0
node12	PA4908;PA4909;PA4910;PA4911;PA4912	0
node12	PA3935;PA3936;PA3937;PA3938	0
node12	PA1714;PA1715;PA1716;PA1717;PA1718;PA1719;PA1720;PA1721;PA1722;PA1723;PA1724;PA1725	0.00175131
node12	PA3515;PA3516;PA3517;PA3518;PA3519	0
node12	PA3327;PA3328;PA3329;PA3330;PA3331;PA3332;PA3333;PA3334	0.00191571
node12	PA2084;PA2085;PA2086;PA2087;PA2088	0
node12	PA0105;PA0106;PA0107;PA0108	0
node12	PA4345;PA4346;PA4347;PA4348	0.0018622
node12	PA4487;PA4488;PA4489;PA4490;PA4491;PA4492	0.00367647
node12	PA3250;PA3251;PA3252;PA3253;PA3254;PA3255	0.00723327
node12	PA0208;PA0209;PA0210;PA0211;PA0212;PA0213;PA0214	0.0109689
node12	PA3232;PA3233;PA3234;PA3235	0.00759013
node12	PA2536;PA2537;PA2538;PA2539;PA2540	0.0144665
node12	PA1246;PA1247;PA1248	0
node12	PA2597;PA2598;PA2599;PA2600	0.00380228
node12	PA5455;PA5456;PA5457;PA5458;PA5459	0.00546448
node12	PA1690;PA1691;PA1692;PA1693;PA1694;PA1695;PA1696;PA1697	0.016835
node12	PA0932;PA0933;PA0934;PA0935	0.00739372
node12	PA3521;PA3522;PA3523	0
node12	PA5447;PA5448;PA5449;PA5450;PA5451;PA5452;PA5453;PA5454	0.0275735
node12	PA1081;PA1082;PA1083;PA1084;PA1085;PA1086;PA1087	0.0181159
node12	PA3095;PA3096;PA3097;PA3098;PA3099;PA3100;PA3101;PA3102;PA3103	0.024911
node12	PA3447;PA3448;PA3449	0.00373832
node12	PA5037;PA5038;PA5039;PA5040;PA5041;PA5042;PA5043;PA5044	0.0248227
node12	PA1172;PA1173;PA1174;PA1175;PA1176;PA1177	0.0389381
node12	PA2307;PA2308;PA2309;PA2310	0.0245747
node12	PA5230;PA5231;PA5232	0.0140351
node12	PA0280;PA0281;PA0282	0.0093633
node12	PA4834;PA4835;PA4836;PA4837	0.0169173
node12	PA5534;PA5535;PA5536	0.026465
node12	PA1077;PA1078;PA1079;PA1080	0.0223464
node12	PA1710;PA1711;PA1712	0.0185185
node12	PA5152;PA5153;PA5154;PA5155	0.0294118
node12	PA2129;PA2130;PA2131;PA2132;PA2133	0.0344828
node12	PA2301;PA2302;PA2303;PA2304;PA2305	0.0344203
node12	PA5539;PA5540;PA5541	0.0155945
node13	PA3552;PA3553;PA3554;PA3555;PA3556;PA3557;PA3558;PA3559	0
node13	PA5447;PA5448;PA5449;PA5450;PA5451;PA5452;PA5453;PA5454	0
node13	PA4501;PA4502;PA4503;PA4504;PA4505;PA4506	0
node13	PA1020;PA1021;PA1022;PA1023;PA1024;PA1025	0
node13	PA1806;PA1807;PA1808;PA1809;PA1810;PA1811	0.00202429
node13	PA4317;PA4318;PA4319;PA4320;PA4321;PA4322;PA4323	0
node13	PA0095;PA0096;PA0097;PA0098;PA0099;PA0100;PA0101	0
node13	PA1513;PA1514;PA1515;PA1516;PA1517	0
node13	PA3515;PA3516;PA3517;PA3518;PA3519	0
node13	PA4487;PA4488;PA4489;PA4490;PA4491;PA4492	0.00206186
node13	PA4773;PA4774;PA4775;PA4776;PA4777	0
node13	PA1070;PA1071;PA1072;PA1073	0.0021645
node13	PA5152;PA5153;PA5154;PA5155	0
node13	PA0086;PA0087;PA0088;PA0089;PA0090;PA0091	0.00200803
node13	PA0896;PA0897;PA0898;PA0899;PA0900;PA0901	0.00829876
node13	PA0070;PA0071;PA0072;PA0073;PA0074;PA0075;PA0076;PA0077	0.00632911
node13	PA4462;PA4463;PA4464;PA4465;PA4466	0.00211864
node13	PA5455;PA5456;PA5457;PA5458;PA5459	0.00409836
node13	PA4834;PA4835;PA4836;PA4837	0.002079
node13	PA2493;PA2494;PA2495	0
node13	PA3693;PA3694;PA3695;PA3696;PA3697;PA3698	0.00986193
node13	PA1081;PA1082;PA1083;PA1084;PA1085;PA1086;PA1087	0.00205339
node13	PA4863;PA4864;PA4865;PA4866;PA4867;PA4868	0.00642398
node13	PA1088;PA1089;PA1090	0
node13	PA0082;PA0083;PA0084	0
node13	PA4064;PA4065;PA4066	0
node13	PA1339;PA1340;PA1341	0
node13	PA4023;PA4024;PA4025	0.002
node13	PA3836;PA3837;PA3838	0
node13	PA0078;PA0079;PA0080;PA0081	0.00638298
node13	PA1891;PA1892;PA1893;PA1894;PA1895;PA1896;PA1897	0.01875
node13	PA3750;PA3751;PA3752;PA3753;PA3754	0.017094
node13	PA0411;PA0412;PA0413;PA0414;PA0415;PA0416	0.0175824
node13	PA1922;PA1923;PA1924;PA1925	0.00383877
node13	PA0054;PA0055;PA0056	0.00590551
node13	PA0636;PA0637;PA0638;PA0639;PA0640	0.0168067
node13	PA2811;PA2812;PA2813	0.00395257
node13	PA0751;PA0752;PA0753;PA0754;PA0755	0.0338645
node13	PA5376;PA5377;PA5378	0.010142
node13	PA5539;PA5540;PA5541	0.00209205
node13	PA5534;PA5535;PA5536	0.00201207
node13	PA0617;PA0618;PA0619;PA0620;PA0621	0.0164271
node13	PA3757;PA3758;PA3759;PA3760;PA3761	0.0316456
node13	PA4694;PA4695;PA4696	0.0184426
node13	PA0939;PA0940;PA0941	0.00821355
node13	PA1335;PA1336;PA1337	0.00811359
node13	PA1067;PA1068;PA1069	0.0104603
node13	PA0628;PA0629;PA0630;PA0631;PA0632	0.0208768
node13	PA4680;PA4681;PA4682	0.0242915
node13	PA0889;PA0890;PA0891;PA0892;PA0893	0.0353982
node13	PA0744;PA0745;PA0746;PA0747	0.0357143
node13	PA4793;PA4794;PA4795;PA4796	0.0431035
node13	PA0646;PA0647;PA0648	0.0224033
node13	PA1038;PA1039;PA1040	0.0301724
node13	PA1698;PA1699;PA1700;PA1701;PA1702;PA1703;PA1704;PA1705;PA1706;PA1707;PA1708;PA1709	0
node13	PA1714;PA1715;PA1716;PA1717;PA1718;PA1719;PA1720;PA1721;PA1722;PA1723;PA1724;PA1725	0
node13	PA3372;PA3373;PA3374;PA3375;PA3376;PA3377;PA3378;PA3379;PA3380;PA3381;PA3382;PA3383;PA3384	0
node13	PA2231;PA2232;PA2233;PA2234;PA2235;PA2236;PA2237;PA2238;PA2239;PA2240;PA2241	0
node13	PA1690;PA1691;PA1692;PA1693;PA1694;PA1695;PA1696;PA1697	0
node13	PA0208;PA0209;PA0210;PA0211;PA0212;PA0213;PA0214	0
node13	PA2637;PA2638;PA2639;PA2640;PA2641;PA2642;PA2643;PA2644;PA2645;PA2646;PA2647;PA2648;PA2649	0
node13	PA1317;PA1318;PA1319;PA1320;PA1321	0
node13	PA3186;PA3187;PA3188;PA3189;PA3190	0
node13	PA2110;PA2111;PA2112;PA2113;PA2114	0
node13	PA2327;PA2328;PA2329;PA2330;PA2331	0
node13	PA2346;PA2347;PA2348;PA2349;PA2350;PA2351	0
node13	PA4242;PA4243;PA4244;PA4245;PA4246;PA4247;PA4248;PA4249	0
node13	PA4250;PA4251;PA4252;PA4253;PA4254;PA4255;PA4256;PA4257;PA4258;PA4259;PA4260;PA4261;PA4262;PA4263;PA4264	0.00175131
node13	PA4191;PA4192;PA4193;PA4194;PA4195	0
node13	PA2066;PA2067;PA2068;PA2069	0
node13	PA4205;PA4206;PA4207;PA4208	0
node13	PA2292;PA2293;PA2294;PA2295;PA2296	0
node13	PA0681;PA0682;PA0683;PA0684;PA0685;PA0686;PA0687	0
node13	PA5161;PA5162;PA5163;PA5164;PA5165;PA5166	0.00189394
node13	PA1710;PA1711;PA1712	0
node13	PA3441;PA3442;PA3443;PA3444;PA3445	0
node13	PA1255;PA1256;PA1257;PA1258;PA1259;PA1260	0
node13	PA1900;PA1901;PA1902;PA1903;PA1904;PA1905	0.00195312
node13	PA2564;PA2565;PA2566	0
node13	PA1581;PA1582;PA1583;PA1584	0
node13	PA2338;PA2339;PA2340;PA2341;PA2342;PA2343;PA2344	0.0115607
node13	PA3447;PA3448;PA3449	0
node13	PA0696;PA0697;PA0698;PA0699;PA0700;PA0701	0.015444
node13	PA3181;PA3182;PA3183	0
node13	PA0878;PA0879;PA0880;PA0881;PA0882;PA0883	0.00551471
node13	PA2084;PA2085;PA2086;PA2087;PA2088	0.0114286
node13	PA0192;PA0193;PA0194	0
node13	PA3362;PA3363;PA3364;PA3365;PA3366	0.0119284
node13	PA2007;PA2008;PA2009	0
node13	PA5553;PA5554;PA5555;PA5556;PA5557;PA5558;PA5559;PA5560;PA5561	0.0116054
node13	PA0197;PA0198;PA0199	0
node13	PA3607;PA3608;PA3609;PA3610	0.00562852
node13	PA4550;PA4551;PA4552;PA4553	0.0153551
node13	PA4618;PA4619;PA4620;PA4621	0.0178571
node13	PA0183;PA0184;PA0185	0
node13	PA2699;PA2700;PA2701	0.00585938
node13	PA4142;PA4143;PA4144	0.00583658
node13	PA1211;PA1212;PA1213;PA1214;PA1215	0.0158416
node13	PA2671;PA2672;PA2673;PA2674;PA2675;PA2676;PA2677;PA2678	0.0297952
node13	PA2307;PA2308;PA2309;PA2310	0.0186916
node13	PA3935;PA3936;PA3937;PA3938	0.0130112
node13	PA3191;PA3192;PA3193	0.0119284
node13	PA3742;PA3743;PA3744;PA3745	0.037594
node13	PA5097;PA5098;PA5099	0.0292398
node13	PA2103;PA2104;PA2105;PA2106	0.0193424
node13	PA2354;PA2355;PA2356;PA2357	0.0228571
node13	PA2297;PA2298;PA2299	0.0250965
node13	PA5230;PA5231;PA5232	0.0398406
node13	PA2512;PA2513;PA2514	0.0308285
node13	PA0226;PA0227;PA0228	0.0362903
node13	PA3772;PA3773;PA3774	0.0195312
node13	PA2393;PA2394;PA2395	0.0419048
node14	PA3504;PA3505;PA3506;PA3507;PA3508;PA3509;PA3510;PA3511;PA3512;PA3513;PA3514	0
node14	PA0208;PA0209;PA0210;PA0211;PA0212;PA0213;PA0214	0
node14	PA3870;PA3871;PA3872;PA3873;PA3874;PA3875;PA3876;PA3877	0
node14	PA0636;PA0637;PA0638;PA0639;PA0640	0
node14	PA0628;PA0629;PA0630;PA0631;PA0632	0
node14	PA0617;PA0618;PA0619;PA0620;PA0621	0
node14	PA0202;PA0203;PA0204;PA0205;PA0206	0
node14	PA0070;PA0071;PA0072;PA0073;PA0074;PA0075;PA0076;PA0077	0
node14	PA3498;PA3499;PA3500;PA3501;PA3502;PA3503	0
node14	PA0509;PA0510;PA0511;PA0512;PA0513;PA0514;PA0515;PA0516;PA0517;PA0518;PA0519	0.00204918
node14	PA4317;PA4318;PA4319;PA4320;PA4321;PA4322;PA4323	0.0019802
node14	PA2407;PA2408;PA2409;PA2410	0.00416667
node14	PA3391;PA3392;PA3393;PA3394;PA3395;PA3396	0.0042735
node14	PA0078;PA0079;PA0080;PA0081	0.00197239
node14	PA2231;PA2232;PA2233;PA2234;PA2235;PA2236;PA2237;PA2238;PA2239;PA2240;PA2241	0.0141988
node14	PA0633;PA0634;PA0635	0
node14	PA0643;PA0644;PA0645	0
node14	PA0614;PA0615;PA0616	0
node14	PA2536;PA2537;PA2538;PA2539;PA2540	0.00990099
node14	PA0625;PA0626;PA0627	0
node14	PA5066;PA5067;PA5068;PA5069;PA5070;PA5071	0.0196078
node14	PA0086;PA0087;PA0088;PA0089;PA0090;PA0091	0.00625
node14	PA0733;PA0734;PA0735;PA0736	0.00199601
node14	PA5276;PA5277;PA5278;PA5279;PA5280;PA5281	0.014553
node14	PA2967;PA2968;PA2969;PA2970;PA2971	0.021978
node14	PA5128;PA5129;PA5130	0.00211416
node14	PA0082;PA0083;PA0084	0.006
node14	PA0607;PA0608;PA0609	0
node14	PA5521;PA5522;PA5523	0.0019084
node14	PA0622;PA0623;PA0624	0.0020284
node14	PA2493;PA2494;PA2495	0.00630252
node14	PA3996;PA3997;PA3998;PA3999;PA4000;PA4001;PA4002;PA4003;PA4004;PA4005;PA4006;PA4007	0.0365112
node14	PA2393;PA2394;PA2395	0.00609756
node14	PA2725;PA2726;PA2727;PA2728;PA2729	0.0175439
node14	PA2346;PA2347;PA2348;PA2349;PA2350;PA2351	0.0403226
node14	PA5063;PA5064;PA5065	0.00831601
node14	PA2903;PA2904;PA2905;PA2906	0.0211416
node14	PA4793;PA4794;PA4795;PA4796	0.0367965
node14	PA0404;PA0405;PA0406;PA0407	0.0193966
node14	PA0794;PA0795;PA0796;PA0797	0.0209924
node14	PA2403;PA2404;PA2405;PA2406	0.0276596
node14	PA3664;PA3665;PA3666;PA3667;PA3668	0.0393375
node14	PA4698;PA4699;PA4700	0.0254403
node14	PA1160;PA1161;PA1162	0.034413
node14	PA1994;PA1995;PA1996;PA1997;PA1998	0.0427699
node14	PA3327;PA3328;PA3329;PA3330;PA3331;PA3332;PA3333;PA3334	0.00199203
node14	PA1172;PA1173;PA1174;PA1175;PA1176;PA1177	0
node14	PA4406;PA4407;PA4408;PA4409;PA4410;PA4411;PA4412;PA4413;PA4414;PA4415;PA4416;PA4417;PA4418;PA4419;PA4420;PA4421	0.00186567
node14	PA3186;PA3187;PA3188;PA3189;PA3190	0
node14	PA1900;PA1901;PA1902;PA1903;PA1904;PA1905	0
node14	PA4834;PA4835;PA4836;PA4837	0.00377358
node14	PA0586;PA0587;PA0588	0
node14	PA1317;PA1318;PA1319;PA1320;PA1321	0.00188324
node14	PA1070;PA1071;PA1072;PA1073	0.0135397
node14	PA1054;PA1055;PA1056;PA1057;PA1058;PA1059	0.00772201
node14	PA3181;PA3182;PA3183	0
node14	PA5539;PA5540;PA5541	0.00379507
node14	PA2637;PA2638;PA2639;PA2640;PA2641;PA2642;PA2643;PA2644;PA2645;PA2646;PA2647;PA2648;PA2649	0.0214425
node14	PA3191;PA3192;PA3193	0.00580271
node14	PA1632;PA1633;PA1634;PA1635	0.00732601
node14	PA0411;PA0412;PA0413;PA0414;PA0415;PA0416	0.0144665
node14	PA4467;PA4468;PA4469;PA4470;PA4471	0.0114068
node14	PA1714;PA1715;PA1716;PA1717;PA1718;PA1719;PA1720;PA1721;PA1722;PA1723;PA1724;PA1725	0.0230608
node14	PA2066;PA2067;PA2068;PA2069	0.00988142
node14	PA1216;PA1217;PA1218;PA1219;PA1220;PA1221	0.0308285
node14	PA1384;PA1385;PA1386	0.00395257
node14	PA5534;PA5535;PA5536	0.0078125
node14	PA1664;PA1665;PA1666;PA1667;PA1668;PA1669;PA1670;PA1671	0.0294695
node14	PA5037;PA5038;PA5039;PA5040;PA5041;PA5042;PA5043;PA5044	0.0480592
node14	PA4037;PA4038;PA4039;PA4040	0.0162933
node14	PA1077;PA1078;PA1079;PA1080	0.0265152
node14	PA1020;PA1021;PA1022;PA1023;PA1024;PA1025	0.0320755
node14	PA3362;PA3363;PA3364;PA3365;PA3366	0.01341
node14	PA1922;PA1923;PA1924;PA1925	0.0391791
node14	PA0105;PA0106;PA0107;PA0108	0.0156556
node14	PA0173;PA0174;PA0175;PA0176;PA0177;PA0178;PA0179	0.0390625
node14	PA2992;PA2993;PA2994;PA2995;PA2996;PA2997;PA2998;PA2999	0.0439122
node14	PA4891;PA4892;PA4893;PA4894	0.0404624
node14	PA2259;PA2260;PA2261;PA2262;PA2263	0.0478927
node15	PA4501;PA4502;PA4503;PA4504;PA4505;PA4506	0
node15	PA3542;PA3543;PA3544;PA3545;PA3546;PA3547	0
node15	PA2637;PA2638;PA2639;PA2640;PA2641;PA2642;PA2643;PA2644;PA2645;PA2646;PA2647;PA2648;PA2649	0
node15	PA2110;PA2111;PA2112;PA2113;PA2114	0
node15	PA5447;PA5448;PA5449;PA5450;PA5451;PA5452;PA5453;PA5454	0
node15	PA5170;PA5171;PA5172;PA5173	0
node15	PA3372;PA3373;PA3374;PA3375;PA3376;PA3377;PA3378;PA3379;PA3380;PA3381;PA3382;PA3383;PA3384	0
node15	PA2247;PA2248;PA2249;PA2250	0.00207469
node15	PA4406;PA4407;PA4408;PA4409;PA4410;PA4411;PA4412;PA4413;PA4414;PA4415;PA4416;PA4417;PA4418;PA4419;PA4420;PA4421	0.00862069
node15	PA1070;PA1071;PA1072;PA1073	0
node15	PA5037;PA5038;PA5039;PA5040;PA5041;PA5042;PA5043;PA5044	0.00666667
node15	PA5152;PA5153;PA5154;PA5155	0
node15	PA4345;PA4346;PA4347;PA4348	0
node15	PA0744;PA0745;PA0746;PA0747	0
node15	PA4250;PA4251;PA4252;PA4253;PA4254;PA4255;PA4256;PA4257;PA4258;PA4259;PA4260;PA4261;PA4262;PA4263;PA4264	0.00639659
node15	PA3750;PA3751;PA3752;PA3753;PA3754	0.00401606
node15	PA1985;PA1986;PA1987;PA1988;PA1989;PA1990	0.00223714
node15	PA3459;PA3460;PA3461	0
node15	PA0493;PA0494;PA0495;PA0496	0.00410678
node15	PA5230;PA5231;PA5232	0
node15	PA1454;PA1455;PA1456;PA1457	0.00618557
node15	PA2007;PA2008;PA2009	0
node15	PA0896;PA0897;PA0898;PA0899;PA0900;PA0901	0.0153173
node15	PA5506;PA5507;PA5508	0
node15	PA1555;PA1555.1;PA1556;PA1557	0.00210084
node15	PA1513;PA1514;PA1515;PA1516;PA1517	0.0215983
node15	PA3703;PA3704;PA3705;PA3706;PA3707;PA3708	0.0223577
node15	PA1339;PA1340;PA1341	0.00886918
node15	PA0794;PA0795;PA0796;PA0797	0.00627615
node15	PA4918;PA4919;PA4920	0.0125
node15	PA5167;PA5168;PA5169	0.00835073
node15	PA5553;PA5554;PA5555;PA5556;PA5557;PA5558;PA5559;PA5560;PA5561	0.0284464
node15	PA3888;PA3889;PA3890;PA3891	0.021692
node15	PA4535;PA4536;PA4537	0.00873363
node15	PA3836;PA3837;PA3838	0.00867679
node15	PA2154;PA2155;PA2156;PA2157;PA2158;PA2159	0.0446429
node15	PA3362;PA3363;PA3364;PA3365;PA3366	0.0394191
node15	PA2705;PA2706;PA2707	0.0083682
node15	PA0408;PA0409;PA0410	0.0264228
node15	PA3095;PA3096;PA3097;PA3098;PA3099;PA3100;PA3101;PA3102;PA3103	0.041841
node15	PA0301;PA0302;PA0303;PA0304	0.0182556
node15	PA0646;PA0647;PA0648	0.0184049
node15	PA4810;PA4811;PA4812	0.0216963
node15	PA3941;PA3942;PA3943;PA3944;PA3945	0.0408163
node15	PA1714;PA1715;PA1716;PA1717;PA1718;PA1719;PA1720;PA1721;PA1722;PA1723;PA1724;PA1725	0
node15	PA1698;PA1699;PA1700;PA1701;PA1702;PA1703;PA1704;PA1705;PA1706;PA1707;PA1708;PA1709	0
node15	PA3327;PA3328;PA3329;PA3330;PA3331;PA3332;PA3333;PA3334	0
node15	PA2365;PA2366;PA2367;PA2368;PA2369;PA2370;PA2371;PA2372	0
node15	PA1664;PA1665;PA1666;PA1667;PA1668;PA1669;PA1670;PA1671	0
node15	PA1690;PA1691;PA1692;PA1693;PA1694;PA1695;PA1696;PA1697	0
node15	PA1216;PA1217;PA1218;PA1219;PA1220;PA1221	0
node15	PA0086;PA0087;PA0088;PA0089;PA0090;PA0091	0
node15	PA4317;PA4318;PA4319;PA4320;PA4321;PA4322;PA4323	0
node15	PA3058;PA3059;PA3060;PA3061;PA3062;PA3063;PA3064	0
node15	PA2536;PA2537;PA2538;PA2539;PA2540	0
node15	PA3808;PA3809;PA3810;PA3811;PA3812;PA3813;PA3814;PA3815	0
node15	PA4773;PA4774;PA4775;PA4776;PA4777	0
node15	PA1211;PA1212;PA1213;PA1214;PA1215	0
node15	PA3391;PA3392;PA3393;PA3394;PA3395;PA3396	0.00196464
node15	PA1900;PA1901;PA1902;PA1903;PA1904;PA1905	0
node15	PA0078;PA0079;PA0080;PA0081	0
node15	PA3552;PA3553;PA3554;PA3555;PA3556;PA3557;PA3558;PA3559	0.0034904
node15	PA2327;PA2328;PA2329;PA2330;PA2331	0
node15	PA2407;PA2408;PA2409;PA2410	0
node15	PA4487;PA4488;PA4489;PA4490;PA4491;PA4492	0.00187266
node15	PA2725;PA2726;PA2727;PA2728;PA2729	0.00193424
node15	PA0070;PA0071;PA0072;PA0073;PA0074;PA0075;PA0076;PA0077	0.00732601
node15	PA4191;PA4192;PA4193;PA4194;PA4195	0.00965251
node15	PA3281;PA3282;PA3283;PA3284	0.00382409
node15	PA0170;PA0171;PA0172	0
node15	PA4205;PA4206;PA4207;PA4208	0
node15	PA1656;PA1657;PA1658;PA1659	0
node15	PA4467;PA4468;PA4469;PA4470;PA4471	0.011194
node15	PA1661;PA1662;PA1663	0.00206186
node15	PA0523;PA0524;PA0525	0
node15	PA2301;PA2302;PA2303;PA2304;PA2305	0.015748
node15	PA5402;PA5403;PA5404;PA5405;PA5406;PA5407	0.0223464
node15	PA5157;PA5158;PA5159;PA5160	0.00379507
node15	PA1891;PA1892;PA1893;PA1894;PA1895;PA1896;PA1897	0.0149813
node15	PA2292;PA2293;PA2294;PA2295;PA2296	0.012
node15	PA3515;PA3516;PA3517;PA3518;PA3519	0.0204842
node15	PA3441;PA3442;PA3443;PA3444;PA3445	0.00965251
node15	PA2625;PA2626;PA2627;PA2628	0.0155945
node15	PA0082;PA0083;PA0084	0.00769231
node15	PA1710;PA1711;PA1712	0.00572519
node15	PA3292;PA3293;PA3294	0.00386847
node15	PA2354;PA2355;PA2356;PA2357	0.0255906
node15	PA2307;PA2308;PA2309;PA2310	0.0110906
node15	PA2403;PA2404;PA2405;PA2406	0.0176125
node15	PA2903;PA2904;PA2905;PA2906	0.0254902
node15	PA2346;PA2347;PA2348;PA2349;PA2350;PA2351	0.0315399
node15	PA0226;PA0227;PA0228	0.00381679
node15	PA1442;PA1443;PA1444;PA1445;PA1446;PA1447;PA1448;PA1449;PA1450;PA1451	0.0353817
node15	PA2671;PA2672;PA2673;PA2674;PA2675;PA2676;PA2677;PA2678	0.0299065
node15	PA2493;PA2494;PA2495	0.00579151
node15	PA0197;PA0198;PA0199	0.00603622
node15	PA1906;PA1907;PA1908	0.019084
node15	PA0192;PA0193;PA0194	0.00574713
node15	PA3447;PA3448;PA3449	0.0295203
node16	PA4250;PA4251;PA4252;PA4253;PA4254;PA4255;PA4256;PA4257;PA4258;PA4259;PA4260;PA4261;PA4262;PA4263;PA4264	0
node16	PA4406;PA4407;PA4408;PA4409;PA4410;PA4411;PA4412;PA4413;PA4414;PA4415;PA4416;PA4417;PA4418;PA4419;PA4420;PA4421	0
node16	PA0509;PA0510;PA0511;PA0512;PA0513;PA0514;PA0515;PA0516;PA0517;PA0518;PA0519	0
node16	PA1698;PA1699;PA1700;PA1701;PA1702;PA1703;PA1704;PA1705;PA1706;PA1707;PA1708;PA1709	0
node16	PA1714;PA1715;PA1716;PA1717;PA1718;PA1719;PA1720;PA1721;PA1722;PA1723;PA1724;PA1725	0
node16	PA3391;PA3392;PA3393;PA3394;PA3395;PA3396	0
node16	PA3808;PA3809;PA3810;PA3811;PA3812;PA3813;PA3814;PA3815	0
node16	PA2637;PA2638;PA2639;PA2640;PA2641;PA2642;PA2643;PA2644;PA2645;PA2646;PA2647;PA2648;PA2649	0.0021692
node16	PA3646;PA3647;PA3648;PA3649;PA3650;PA3651;PA3652;PA3653;PA3654	0
node16	PA1271;PA1272;PA1273;PA1274;PA1275;PA1276;PA1277;PA1278;PA1279;PA1280;PA1281	0
node16	PA1477;PA1478;PA1479;PA1480;PA1481;PA1482;PA1483	0
node16	PA2992;PA2993;PA2994;PA2995;PA2996;PA2997;PA2998;PA2999	0
node16	PA4242;PA4243;PA4244;PA4245;PA4246;PA4247;PA4248;PA4249	0
node16	PA5553;PA5554;PA5555;PA5556;PA5557;PA5558;PA5559;PA5560;PA5561	0
node16	PA3996;PA3997;PA3998;PA3999;PA4000;PA4001;PA4002;PA4003;PA4004;PA4005;PA4006;PA4007	0
node16	PA0086;PA0087;PA0088;PA0089;PA0090;PA0091	0
node16	PA4222;PA4223;PA4224;PA4225;PA4226	0
node16	PA3870;PA3871;PA3872;PA3873;PA3874;PA3875;PA3876;PA3877	0
node16	PA4754;PA4755;PA4756;PA4757;PA4758	0
node16	PA5006;PA5007;PA5008;PA5009;PA5010;PA5011;PA5012;PA5013;PA5014	0
node16	PA1054;PA1055;PA1056;PA1057;PA1058;PA1059	0
node16	PA3799;PA3800;PA3801;PA3802;PA3803;PA3804;PA3805;PA3806;PA3807	0
node16	PA0589;PA0590;PA0591;PA0592;PA0593;PA0594;PA0595	0.002079
node16	PA4932;PA4933;PA4934;PA4935	0.00205761
node16	PA1690;PA1691;PA1692;PA1693;PA1694;PA1695;PA1696;PA1697	0.0104822
node16	PA4427;PA4428;PA4429;PA4430;PA4431	0.00417537
node16	PA0889;PA0890;PA0891;PA0892;PA0893	0.00451467
node16	PA4662;PA4663;PA4664;PA4665;PA4666	0.00397614
node16	PA4228;PA4229;PA4230;PA4231	0
node16	PA4273;PA4274;PA4275;PA4276	0
node16	PA2011;PA2012;PA2013;PA2014;PA2015	0.00425532
node16	PA0963;PA0964;PA0965;PA0966;PA0967;PA0968	0.0101626
node16	PA4482;PA4483;PA4484;PA4485;PA4486	0
node16	PA4747;PA4748;PA4749;PA4750;PA4751	0.00210526
node16	PA0523;PA0524;PA0525	0
node16	PA3642;PA3643;PA3644;PA3645	0.00201207
node16	PA0969;PA0970;PA0971;PA0972;PA0973;PA0974	0.00643777
node16	PA5002;PA5003;PA5004;PA5005	0.00206186
node16	PA5506;PA5507;PA5508	0
node16	PA0070;PA0071;PA0072;PA0073;PA0074;PA0075;PA0076;PA0077	0.0144628
node16	PA0520;PA0521;PA0522	0
node16	PA0769;PA0770;PA0771;PA0772;PA0773	0.00443459
node16	PA3362;PA3363;PA3364;PA3365;PA3366	0.00650759
node16	PA1806;PA1807;PA1808;PA1809;PA1810;PA1811	0.0134529
node16	PA2552;PA2553;PA2554;PA2555	0.00628931
node16	PA0896;PA0897;PA0898;PA0899;PA0900;PA0901	0.00843882
node16	PA3165;PA3166;PA3167	0
node16	PA0493;PA0494;PA0495;PA0496	0.00646552
node16	PA1800;PA1801;PA1802	0
node16	PA1552;PA1552.1;PA1553;PA1554	0.00437637
node16	PA3822;PA3823;PA3824	0.00203252
node16	PA4810;PA4811;PA4812	0.00641026
node16	PA4557;PA4558;PA4559;PA4560;PA4561	0.0143737
node16	PA2967;PA2968;PA2969;PA2970;PA2971	0.0109409
node16	PA1547;PA1548;PA1549;PA1550;PA1551	0.0135135
node16	PA2007;PA2008;PA2009	0
node16	PA4479;PA4480;PA4481	0.0021692
node16	PA4964;PA4965;PA4966;PA4967;PA4968	0.0121951
node16	PA2903;PA2904;PA2905;PA2906	0.00659341
node16	PA3633;PA3634;PA3635;PA3636;PA3637	0.0275424
node16	PA0386;PA0387;PA0388	0.00652174
node16	PA2911;PA2912;PA2913;PA2914	0.0206612
node16	PA5562;PA5563;PA5564;PA5565	0.0298507
node16	PA1632;PA1633;PA1634;PA1635	0.0238612
node16	PA3911;PA3912;PA3913	0.00595238
node16	PA4684;PA4685;PA4686	0.00442478
node16	PA4237;PA4238;PA4239;PA4240;PA4241	0.0148305
node16	PA4744;PA4745;PA4746	0.010661
node16	PA4457;PA4458;PA4459;PA4460;PA4461	0.0226337
node16	PA4854;PA4855;PA4856	0.0203666
node16	PA3116;PA3117;PA3118;PA3119	0.031185
node16	PA3181;PA3182;PA3183	0.0225873
node16	PA4846;PA4847;PA4848	0.0219298
node16	PA5216;PA5217;PA5218	0.0261438
node16	PA2247;PA2248;PA2249;PA2250	0.028866
node16	PA4452;PA4453;PA4454;PA4455;PA4456	0.0477178
node16	PA2365;PA2366;PA2367;PA2368;PA2369;PA2370;PA2371;PA2372	0
node16	PA4299;PA4300;PA4301;PA4302;PA4303;PA4304;PA4305	0
node16	PA0681;PA0682;PA0683;PA0684;PA0685;PA0686;PA0687	0
node16	PA2084;PA2085;PA2086;PA2087;PA2088	0
node16	PA3250;PA3251;PA3252;PA3253;PA3254;PA3255	0
node16	PA3515;PA3516;PA3517;PA3518;PA3519	0
node16	PA3145;PA3146;PA3147;PA3148;PA3149;PA3150	0.00186567
node16	PA0105;PA0106;PA0107;PA0108	0
node16	PA1874;PA1875;PA1876;PA1877	0
node16	PA3151;PA3152;PA3153;PA3154;PA3155;PA3156;PA3157;PA3158	0.00609756
node16	PA1985;PA1986;PA1987;PA1988;PA1989;PA1990	0.011215
node16	PA4651;PA4652;PA4653	0
node16	PA1246;PA1247;PA1248	0
node16	PA4648;PA4649;PA4650	0
node16	PA2259;PA2260;PA2261;PA2262;PA2263	0.00927644
node16	PA2338;PA2339;PA2340;PA2341;PA2342;PA2343;PA2344	0.0113422
node16	PA0696;PA0697;PA0698;PA0699;PA0700;PA0701	0.00896057
node16	PA0617;PA0618;PA0619;PA0620;PA0621	0.00192308
node16	PA3327;PA3328;PA3329;PA3330;PA3331;PA3332;PA3333;PA3334	0.0254403
node16	PA5157;PA5158;PA5159;PA5160	0.00925926
node16	PA3372;PA3373;PA3374;PA3375;PA3376;PA3377;PA3378;PA3379;PA3380;PA3381;PA3382;PA3383;PA3384	0.0214844
node16	PA3024;PA3025;PA3026	0
node16	PA4891;PA4892;PA4893;PA4894	0.0114068
node16	PA0720;PA0721;PA0722;PA0723	0.00619835
node16	PA1172;PA1173;PA1174;PA1175;PA1176;PA1177	0.0183486
node16	PA4345;PA4346;PA4347;PA4348	0.0039604
node16	PA0586;PA0587;PA0588	0.00952381
node16	PA4908;PA4909;PA4910;PA4911;PA4912	0.0275735
node16	PA2327;PA2328;PA2329;PA2330;PA2331	0.0256881
node16	PA2597;PA2598;PA2599;PA2600	0.0153551
node16	PA2699;PA2700;PA2701	0.00387597
node16	PA3404;PA3405;PA3406	0.00404858
node16	PA3232;PA3233;PA3234;PA3235	0.018622
node16	PA2066;PA2067;PA2068;PA2069	0.0236794
node16	PA0821;PA0822;PA0823;PA0824	0.0286885
node16	PA2301;PA2302;PA2303;PA2304;PA2305	0.0179533
node16	PA2360;PA2361;PA2362;PA2363;PA2364	0.0216535
node16	PA5384;PA5385;PA5386;PA5387;PA5388	0.036965
node16	PA0112;PA0113;PA0114	0.0211946
node16	PA3935;PA3936;PA3937;PA3938	0.0207939
node16	PA3447;PA3448;PA3449	0.0114068
node17	PA1891;PA1892;PA1893;PA1894;PA1895;PA1896;PA1897	0
node17	PA3441;PA3442;PA3443;PA3444;PA3445	0
node17	PA2365;PA2366;PA2367;PA2368;PA2369;PA2370;PA2371;PA2372	0
node17	PA3515;PA3516;PA3517;PA3518;PA3519	0
node17	PA3504;PA3505;PA3506;PA3507;PA3508;PA3509;PA3510;PA3511;PA3512;PA3513;PA3514	0
node17	PA2637;PA2638;PA2639;PA2640;PA2641;PA2642;PA2643;PA2644;PA2645;PA2646;PA2647;PA2648;PA2649	0
node17	PA4908;PA4909;PA4910;PA4911;PA4912	0
node17	PA4191;PA4192;PA4193;PA4194;PA4195	0
node17	PA3935;PA3936;PA3937;PA3938	0
node17	PA2084;PA2085;PA2086;PA2087;PA2088	0
node17	PA1060;PA1061;PA1062;PA1063	0
node17	PA2292;PA2293;PA2294;PA2295;PA2296	0
node17	PA2597;PA2598;PA2599;PA2600	0
node17	PA0105;PA0106;PA0107;PA0108	0
node17	PA2307;PA2308;PA2309;PA2310	0
node17	PA0280;PA0281;PA0282	0
node17	PA1211;PA1212;PA1213;PA1214;PA1215	0.0123203
node17	PA3703;PA3704;PA3705;PA3706;PA3707;PA3708	0.00422833
node17	PA2089;PA2090;PA2091;PA2092	0.00626305
node17	PA3181;PA3182;PA3183	0
node17	PA0500;PA0501;PA0502;PA0503;PA0504	0.0121212
node17	PA2231;PA2232;PA2233;PA2234;PA2235;PA2236;PA2237;PA2238;PA2239;PA2240;PA2241	0.00911162
node17	PA3447;PA3448;PA3449	0
node17	PA0197;PA0198;PA0199	0
node17	PA3186;PA3187;PA3188;PA3189;PA3190	0.0216535
node17	PA1172;PA1173;PA1174;PA1175;PA1176;PA1177	0.016632
node17	PA2605;PA2606;PA2607;PA2608;PA2609	0.019685
node17	PA3191;PA3192;PA3193	0.00429185
node17	PA3116;PA3117;PA3118;PA3119	0.011976
node17	PA3232;PA3233;PA3234;PA3235	0.0275424
node17	PA3757;PA3758;PA3759;PA3760;PA3761	0.0160321
node17	PA2536;PA2537;PA2538;PA2539;PA2540	0.0342052
node17	PA4754;PA4755;PA4756;PA4757;PA4758	0.0318725
node17	PA5101;PA5102;PA5103	0.0266393
node17	PA4273;PA4274;PA4275;PA4276	0.0234375
node17	PA3498;PA3499;PA3500;PA3501;PA3502;PA3503	0.0468432
node17	PA0926;PA0927;PA0928	0.0240481
node17	PA5376;PA5377;PA5378	0.033543
node17	PA0509;PA0510;PA0511;PA0512;PA0513;PA0514;PA0515;PA0516;PA0517;PA0518;PA0519	0
node17	PA3870;PA3871;PA3872;PA3873;PA3874;PA3875;PA3876;PA3877	0
node17	PA5553;PA5554;PA5555;PA5556;PA5557;PA5558;PA5559;PA5560;PA5561	0
node17	PA3552;PA3553;PA3554;PA3555;PA3556;PA3557;PA3558;PA3559	0.00191939
node17	PA2011;PA2012;PA2013;PA2014;PA2015	0
node17	PA4467;PA4468;PA4469;PA4470;PA4471	0
node17	PA4222;PA4223;PA4224;PA4225;PA4226	0.00187266
node17	PA1714;PA1715;PA1716;PA1717;PA1718;PA1719;PA1720;PA1721;PA1722;PA1723;PA1724;PA1725	0.00557621
node17	PA3391;PA3392;PA3393;PA3394;PA3395;PA3396	0
node17	PA4228;PA4229;PA4230;PA4231	0
node17	PA1698;PA1699;PA1700;PA1701;PA1702;PA1703;PA1704;PA1705;PA1706;PA1707;PA1708;PA1709	0.00764818
node17	PA3904;PA3905;PA3906;PA3907;PA3908	0
node17	PA3362;PA3363;PA3364;PA3365;PA3366	0.00754717
node17	PA2110;PA2111;PA2112;PA2113;PA2114	0.00608519
node17	PA2552;PA2553;PA2554;PA2555	0
node17	PA2247;PA2248;PA2249;PA2250	0.00197628
node17	PA1656;PA1657;PA1658;PA1659	0.00200803
node17	PA1664;PA1665;PA1666;PA1667;PA1668;PA1669;PA1670;PA1671	0.0094697
node17	PA4863;PA4864;PA4865;PA4866;PA4867;PA4868	0.00550459
node17	PA4406;PA4407;PA4408;PA4409;PA4410;PA4411;PA4412;PA4413;PA4414;PA4415;PA4416;PA4417;PA4418;PA4419;PA4420;PA4421	0.0143627
node17	PA0026;PA0027;PA0028	0
node17	PA1547;PA1548;PA1549;PA1550;PA1551	0.00580271
node17	PA2007;PA2008;PA2009	0
node17	PA2411;PA2412;PA2413	0
node17	PA2493;PA2494;PA2495	0
node17	PA3911;PA3912;PA3913	0
node17	PA1661;PA1662;PA1663	0.00622407
node17	PA1477;PA1478;PA1479;PA1480;PA1481;PA1482;PA1483	0.0259259
node17	PA0628;PA0629;PA0630;PA0631;PA0632	0.0277778
node17	PA4357;PA4358;PA4359	0.0018797
node17	PA2393;PA2394;PA2395	0.00200401
node17	PA1555;PA1555.1;PA1556;PA1557	0.00199203
node17	PA1246;PA1247;PA1248	0.00201207
node17	PA5170;PA5171;PA5172;PA5173	0.0239521
node17	PA0523;PA0524;PA0525	0.0094697
node17	PA3281;PA3282;PA3283;PA3284	0.0295858
node17	PA5360;PA5361;PA5362	0.0213178
node17	PA5161;PA5162;PA5163;PA5164;PA5165;PA5166	0.05
node17	PA4354;PA4355;PA4356	0.0134357
node17	PA5365;PA5366;PA5367;PA5368	0.023301
node17	PA3607;PA3608;PA3609;PA3610	0.0352251
node17	PA0260;PA0261;PA0262	0.0139165
node18	PA4250;PA4251;PA4252;PA4253;PA4254;PA4255;PA4256;PA4257;PA4258;PA4259;PA4260;PA4261;PA4262;PA4263;PA4264	0
node18	PA1714;PA1715;PA1716;PA1717;PA1718;PA1719;PA1720;PA1721;PA1722;PA1723;PA1724;PA1725	0
node18	PA1698;PA1699;PA1700;PA1701;PA1702;PA1703;PA1704;PA1705;PA1706;PA1707;PA1708;PA1709	0
node18	PA1690;PA1691;PA1692;PA1693;PA1694;PA1695;PA1696;PA1697	0.0021097
node18	PA3552;PA3553;PA3554;PA3555;PA3556;PA3557;PA3558;PA3559	0
node18	PA3542;PA3543;PA3544;PA3545;PA3546;PA3547	0
node18	PA2637;PA2638;PA2639;PA2640;PA2641;PA2642;PA2643;PA2644;PA2645;PA2646;PA2647;PA2648;PA2649	0.00430108
node18	PA4759;PA4760;PA4761;PA4762	0
node18	PA4618;PA4619;PA4620;PA4621	0
node18	PA4242;PA4243;PA4244;PA4245;PA4246;PA4247;PA4248;PA4249	0.00413223
node18	PA5562;PA5563;PA5564;PA5565	0.00202429
node18	PA2512;PA2513;PA2514	0
node18	PA0996;PA0997;PA0998;PA0999;PA1000	0
node18	PA5053;PA5054;PA5055	0
node18	PA5539;PA5540;PA5541	0
node18	PA1172;PA1173;PA1174;PA1175;PA1176;PA1177	0.014553
node18	PA4834;PA4835;PA4836;PA4837	0.0118577
node18	PA5534;PA5535;PA5536	0
node18	PA2434;PA2435;PA2436	0.00207469
node18	PA2507;PA2508;PA2509	0.002
node18	PA4932;PA4933;PA4934;PA4935	0.0127389
node18	PA2346;PA2347;PA2348;PA2349;PA2350;PA2351	0.0336134
node18	PA3415;PA3416;PA3417	0.00198413
node18	PA1513;PA1514;PA1515;PA1516;PA1517	0.0174673
node18	PA0105;PA0106;PA0107;PA0108	0.00619835
node18	PA3515;PA3516;PA3517;PA3518;PA3519	0.0410678
node18	PA4773;PA4774;PA4775;PA4776;PA4777	0.0348837
node18	PA4237;PA4238;PA4239;PA4240;PA4241	0.028169
node18	PA0208;PA0209;PA0210;PA0211;PA0212;PA0213;PA0214	0.0432099
node18	PA2148;PA2149;PA2150	0.0150215
node18	PA1179;PA1180;PA1181	0.0152964
node18	PA3772;PA3773;PA3774	0.0238095
node18	PA1922;PA1923;PA1924;PA1925	0.0343434
node18	PA3372;PA3373;PA3374;PA3375;PA3376;PA3377;PA3378;PA3379;PA3380;PA3381;PA3382;PA3383;PA3384	0
node18	PA3151;PA3152;PA3153;PA3154;PA3155;PA3156;PA3157;PA3158	0
node18	PA0509;PA0510;PA0511;PA0512;PA0513;PA0514;PA0515;PA0516;PA0517;PA0518;PA0519	0
node18	PA3870;PA3871;PA3872;PA3873;PA3874;PA3875;PA3876;PA3877	0
node18	PA3391;PA3392;PA3393;PA3394;PA3395;PA3396	0
node18	PA1664;PA1665;PA1666;PA1667;PA1668;PA1669;PA1670;PA1671	0
node18	PA4406;PA4407;PA4408;PA4409;PA4410;PA4411;PA4412;PA4413;PA4414;PA4415;PA4416;PA4417;PA4418;PA4419;PA4420;PA4421	0
node18	PA3145;PA3146;PA3147;PA3148;PA3149;PA3150	0
node18	PA2011;PA2012;PA2013;PA2014;PA2015	0
node18	PA2110;PA2111;PA2112;PA2113;PA2114	0
node18	PA2552;PA2553;PA2554;PA2555	0
node18	PA0095;PA0096;PA0097;PA0098;PA0099;PA0100;PA0101	0
node18	PA0896;PA0897;PA0898;PA0899;PA0900;PA0901	0.00189394
node18	PA3186;PA3187;PA3188;PA3189;PA3190	0
node18	PA2066;PA2067;PA2068;PA2069	0
node18	PA3504;PA3505;PA3506;PA3507;PA3508;PA3509;PA3510;PA3511;PA3512;PA3513;PA3514	0.002
node18	PA5352;PA5353;PA5354;PA5355	0
node18	PA2247;PA2248;PA2249;PA2250	0
node18	PA3095;PA3096;PA3097;PA3098;PA3099;PA3100;PA3101;PA3102;PA3103	0
node18	PA1070;PA1071;PA1072;PA1073	0.00402414
node18	PA2007;PA2008;PA2009	0
node18	PA0617;PA0618;PA0619;PA0620;PA0621	0.00562852
node18	PA0523;PA0524;PA0525	0
node18	PA0794;PA0795;PA0796;PA0797	0
node18	PA0744;PA0745;PA0746;PA0747	0
node18	PA4863;PA4864;PA4865;PA4866;PA4867;PA4868	0.00587084
node18	PA4317;PA4318;PA4319;PA4320;PA4321;PA4322;PA4323	0.00389864
node18	PA0086;PA0087;PA0088;PA0089;PA0090;PA0091	0.0127737
node18	PA2536;PA2537;PA2538;PA2539;PA2540	0.0136986
node18	PA1656;PA1657;PA1658;PA1659	0.0130354
node18	PA1661;PA1662;PA1663	0
node18	PA3400;PA3401;PA3402	0
node18	PA0681;PA0682;PA0683;PA0684;PA0685;PA0686;PA0687	0.0342742
node18	PA1806;PA1807;PA1808;PA1809;PA1810;PA1811	0.0234375
node18	PA2872;PA2873;PA2874;PA2875	0.0172414
node18	PA3703;PA3704;PA3705;PA3706;PA3707;PA3708	0.0427699
node18	PA0520;PA0521;PA0522	0.0147059
node18	PA0622;PA0623;PA0624	0.00596422
node18	PA5365;PA5366;PA5367;PA5368	0.0292887
node18	PA3911;PA3912;PA3913	0.00199203
node18	PA4487;PA4488;PA4489;PA4490;PA4491;PA4492	0.0332031
node18	PA2084;PA2085;PA2086;PA2087;PA2088	0.0355731
node18	PA4651;PA4652;PA4653	0.0135659
node18	PA4222;PA4223;PA4224;PA4225;PA4226	0.0349515
node18	PA5152;PA5153;PA5154;PA5155	0.0367505
node18	PA1081;PA1082;PA1083;PA1084;PA1085;PA1086;PA1087	0.0389105
node18	PA1198;PA1199;PA1200	0.0429688
node18	PA0418;PA0419;PA0420	0.0355731
node18	PA4705;PA4706;PA4707;PA4708;PA4709	0.0390625
node18	PA3220;PA3221;PA3222	0.0337302
node19	PA3151;PA3152;PA3153;PA3154;PA3155;PA3156;PA3157;PA3158	0
node19	PA3145;PA3146;PA3147;PA3148;PA3149;PA3150	0
node19	PA0509;PA0510;PA0511;PA0512;PA0513;PA0514;PA0515;PA0516;PA0517;PA0518;PA0519	0
node19	PA2637;PA2638;PA2639;PA2640;PA2641;PA2642;PA2643;PA2644;PA2645;PA2646;PA2647;PA2648;PA2649	0
node19	PA0636;PA0637;PA0638;PA0639;PA0640	0
node19	PA3504;PA3505;PA3506;PA3507;PA3508;PA3509;PA3510;PA3511;PA3512;PA3513;PA3514	0.00218341
node19	PA3498;PA3499;PA3500;PA3501;PA3502;PA3503	0.00398406
node19	PA0628;PA0629;PA0630;PA0631;PA0632	0
node19	PA2154;PA2155;PA2156;PA2157;PA2158;PA2159	0.00411523
node19	PA1547;PA1548;PA1549;PA1550;PA1551	0.012987
node19	PA2493;PA2494;PA2495	0
node19	PA1555;PA1555.1;PA1556;PA1557	0
node19	PA1020;PA1021;PA1022;PA1023;PA1024;PA1025	0.00817996
node19	PA5230;PA5231;PA5232	0.00195312
node19	PA5170;PA5171;PA5172;PA5173	0.00204918
node19	PA0617;PA0618;PA0619;PA0620;PA0621	0.00424628
node19	PA3911;PA3912;PA3913	0.00207469
node19	PA4773;PA4774;PA4775;PA4776;PA4777	0
node19	PA1915;PA1916;PA1917;PA1918	0.0101833
node19	PA4810;PA4811;PA4812	0
node19	PA0633;PA0634;PA0635	0
node19	PA0646;PA0647;PA0648	0
node19	PA2564;PA2565;PA2566	0.00852879
node19	PA3142;PA3143;PA3144	0.00608519
node19	PA2171;PA2172;PA2173	0.0123967
node19	PA5157;PA5158;PA5159;PA5160	0.0345489
node19	PA2671;PA2672;PA2673;PA2674;PA2675;PA2676;PA2677;PA2678	0.0248307
node19	PA5185;PA5186;PA5187;PA5188	0.0141988
node19	PA4891;PA4892;PA4893;PA4894	0.0164609
node19	PA2488;PA2489;PA2490	0.00609756
node19	PA4427;PA4428;PA4429;PA4430;PA4431	0.0323974
node19	PA1600;PA1601;PA1602	0.0241449
node19	PA0821;PA0822;PA0823;PA0824	0.0355649
node19	PA0622;PA0623;PA0624	0.00821355
node19	PA2498;PA2499;PA2500	0.0324544
node19	PA3776;PA3777;PA3778	0.0252918
node19	PA2515;PA2516;PA2517;PA2518	0.040404
node19	PA4467;PA4468;PA4469;PA4470;PA4471	0
node19	PA3186;PA3187;PA3188;PA3189;PA3190	0
node19	PA1891;PA1892;PA1893;PA1894;PA1895;PA1896;PA1897	0
node19	PA3327;PA3328;PA3329;PA3330;PA3331;PA3332;PA3333;PA3334	0
node19	PA0086;PA0087;PA0088;PA0089;PA0090;PA0091	0
node19	PA5447;PA5448;PA5449;PA5450;PA5451;PA5452;PA5453;PA5454	0.00395257
node19	PA3515;PA3516;PA3517;PA3518;PA3519	0
node19	PA4222;PA4223;PA4224;PA4225;PA4226	0
node19	PA3904;PA3905;PA3906;PA3907;PA3908	0.00193798
node19	PA4228;PA4229;PA4230;PA4231	0
node19	PA4908;PA4909;PA4910;PA4911;PA4912	0
node19	PA2110;PA2111;PA2112;PA2113;PA2114	0
node19	PA0105;PA0106;PA0107;PA0108	0
node19	PA5152;PA5153;PA5154;PA5155	0
node19	PA0996;PA0997;PA0998;PA0999;PA1000	0.00203666
node19	PA1900;PA1901;PA1902;PA1903;PA1904;PA1905	0.00395257
node19	PA1070;PA1071;PA1072;PA1073	0.00199203
node19	PA4834;PA4835;PA4836;PA4837	0
node19	PA0070;PA0071;PA0072;PA0073;PA0074;PA0075;PA0076;PA0077	0.00956023
node19	PA2231;PA2232;PA2233;PA2234;PA2235;PA2236;PA2237;PA2238;PA2239;PA2240;PA2241	0.0163934
node19	PA2911;PA2912;PA2913;PA2914	0.00194932
node19	PA5455;PA5456;PA5457;PA5458;PA5459	0.0219561
node19	PA5352;PA5353;PA5354;PA5355	0.00399202
node19	PA3808;PA3809;PA3810;PA3811;PA3812;PA3813;PA3814;PA3815	0.0060241
node19	PA1211;PA1212;PA1213;PA1214;PA1215	0.0112994
node19	PA4705;PA4706;PA4707;PA4708;PA4709	0.028626
node19	PA4582;PA4583;PA4584;PA4585	0.00373832
node19	PA5167;PA5168;PA5169	0
node19	PA2365;PA2366;PA2367;PA2368;PA2369;PA2370;PA2371;PA2372	0.0215686
node19	PA1216;PA1217;PA1218;PA1219;PA1220;PA1221	0.0365112
node19	PA0082;PA0083;PA0084	0.00598802
node19	PA3058;PA3059;PA3060;PA3061;PA3062;PA3063;PA3064	0.0302457
node19	PA0301;PA0302;PA0303;PA0304	0.0215264
node19	PA1271;PA1272;PA1273;PA1274;PA1275;PA1276;PA1277;PA1278;PA1279;PA1280;PA1281	0.0424354
node19	PA1339;PA1340;PA1341	0.00587084
node19	PA4023;PA4024;PA4025	0.0093985
node19	PA1698;PA1699;PA1700;PA1701;PA1702;PA1703;PA1704;PA1705;PA1706;PA1707;PA1708;PA1709	0.0304762
node19	PA4550;PA4551;PA4552;PA4553	0.023301
node19	PA2536;PA2537;PA2538;PA2539;PA2540	0.0305927
node20	PA2637;PA2638;PA2639;PA2640;PA2641;PA2642;PA2643;PA2644;PA2645;PA2646;PA2647;PA2648;PA2649	0
node20	PA3552;PA3553;PA3554;PA3555;PA3556;PA3557;PA3558;PA3559	0
node20	PA2231;PA2232;PA2233;PA2234;PA2235;PA2236;PA2237;PA2238;PA2239;PA2240;PA2241	0
node20	PA1081;PA1082;PA1083;PA1084;PA1085;PA1086;PA1087	0
node20	PA2992;PA2993;PA2994;PA2995;PA2996;PA2997;PA2998;PA2999	0
node20	PA4773;PA4774;PA4775;PA4776;PA4777	0
node20	PA1698;PA1699;PA1700;PA1701;PA1702;PA1703;PA1704;PA1705;PA1706;PA1707;PA1708;PA1709	0.00895522
node20	PA3151;PA3152;PA3153;PA3154;PA3155;PA3156;PA3157;PA3158	0
node20	PA1271;PA1272;PA1273;PA1274;PA1275;PA1276;PA1277;PA1278;PA1279;PA1280;PA1281	0
node20	PA1690;PA1691;PA1692;PA1693;PA1694;PA1695;PA1696;PA1697	0
node20	PA3607;PA3608;PA3609;PA3610	0
node20	PA3145;PA3146;PA3147;PA3148;PA3149;PA3150	0.00531915
node20	PA4317;PA4318;PA4319;PA4320;PA4321;PA4322;PA4323	0.0112994
node20	PA4487;PA4488;PA4489;PA4490;PA4491;PA4492	0.00947867
node20	PA1077;PA1078;PA1079;PA1080	0
node20	PA0086;PA0087;PA0088;PA0089;PA0090;PA0091	0.00257069
node20	PA5161;PA5162;PA5163;PA5164;PA5165;PA5166	0
node20	PA1442;PA1443;PA1444;PA1445;PA1446;PA1447;PA1448;PA1449;PA1450;PA1451	0.0031348
node20	PA3646;PA3647;PA3648;PA3649;PA3650;PA3651;PA3652;PA3653;PA3654	0.0203562
node20	PA0889;PA0890;PA0891;PA0892;PA0893	0.00263852
node20	PA1714;PA1715;PA1716;PA1717;PA1718;PA1719;PA1720;PA1721;PA1722;PA1723;PA1724;PA1725	0.0058651
node20	PA0078;PA0079;PA0080;PA0081	0
node20	PA0769;PA0770;PA0771;PA0772;PA0773	0.00255754
node20	PA0070;PA0071;PA0072;PA0073;PA0074;PA0075;PA0076;PA0077	0.0163488
node20	PA1100;PA1101;PA1102;PA1103;PA1104;PA1105	0.00502513
node20	PA0170;PA0171;PA0172	0
node20	PA4810;PA4811;PA4812	0
node20	PA5006;PA5007;PA5008;PA5009;PA5010;PA5011;PA5012;PA5013;PA5014	0.0169014
node20	PA2911;PA2912;PA2913;PA2914	0.002457
node20	PA4427;PA4428;PA4429;PA4430;PA4431	0.0123762
node20	PA5553;PA5554;PA5555;PA5556;PA5557;PA5558;PA5559;PA5560;PA5561	0.0320197
node20	PA1054;PA1055;PA1056;PA1057;PA1058;PA1059	0.0332481
node20	PA2453;PA2454;PA2455	0.00442478
node20	PA5506;PA5507;PA5508	0.00469484
node20	PA1458;PA1459;PA1460;PA1461;PA1462	0.0182768
node20	PA0064;PA0065;PA0066	0.0042735
node20	PA4058;PA4059;PA4060	0.00898876
node20	PA2903;PA2904;PA2905;PA2906	0.0140515
node20	PA2536;PA2537;PA2538;PA2539;PA2540	0.0240964
node20	PA4452;PA4453;PA4454;PA4455;PA4456	0.0266667
node20	PA1419;PA1420;PA1421	0.00684931
node20	PA3664;PA3665;PA3666;PA3667;PA3668	0.0295567
node20	PA0156;PA0157;PA0158	0.00696056
node20	PA1552;PA1552.1;PA1553;PA1554	0.016317
node20	PA3313;PA3314;PA3315;PA3316	0.0385604
node20	PA5037;PA5038;PA5039;PA5040;PA5041;PA5042;PA5043;PA5044	0.0427807
node20	PA3327;PA3328;PA3329;PA3330;PA3331;PA3332;PA3333;PA3334	0
node20	PA3542;PA3543;PA3544;PA3545;PA3546;PA3547	0
node20	PA3504;PA3505;PA3506;PA3507;PA3508;PA3509;PA3510;PA3511;PA3512;PA3513;PA3514	0
node20	PA4705;PA4706;PA4707;PA4708;PA4709	0
node20	PA1172;PA1173;PA1174;PA1175;PA1176;PA1177	0
node20	PA3186;PA3187;PA3188;PA3189;PA3190	0
node20	PA4467;PA4468;PA4469;PA4470;PA4471	0.00166113
node20	PA0173;PA0174;PA0175;PA0176;PA0177;PA0178;PA0179	0
node20	PA2259;PA2260;PA2261;PA2262;PA2263	0
node20	PA2552;PA2553;PA2554;PA2555	0
node20	PA4228;PA4229;PA4230;PA4231	0
node20	PA3250;PA3251;PA3252;PA3253;PA3254;PA3255	0.00332779
node20	PA2011;PA2012;PA2013;PA2014;PA2015	0.00172712
node20	PA4222;PA4223;PA4224;PA4225;PA4226	0.0034188
node20	PA2671;PA2672;PA2673;PA2674;PA2675;PA2676;PA2677;PA2678	0.0115512
node20	PA0586;PA0587;PA0588	0
node20	PA5447;PA5448;PA5449;PA5450;PA5451;PA5452;PA5453;PA5454	0.00940439
node20	PA5384;PA5385;PA5386;PA5387;PA5388	0.00689655
node20	PA0105;PA0106;PA0107;PA0108	0
node20	PA5091;PA5092;PA5093;PA5094;PA5095;PA5096	0.00980392
node20	PA0323;PA0324;PA0325;PA0326	0.00695652
node20	PA1255;PA1256;PA1257;PA1258;PA1259;PA1260	0.0164745
node20	PA3181;PA3182;PA3183	0.00176678
node20	PA5097;PA5098;PA5099	0.00179533
node20	PA0208;PA0209;PA0210;PA0211;PA0212;PA0213;PA0214	0.0311987
node20	PA3498;PA3499;PA3500;PA3501;PA3502;PA3503	0.0281924
node20	PA3515;PA3516;PA3517;PA3518;PA3519	0.0170358
node20	PA1317;PA1318;PA1319;PA1320;PA1321	0.0196078
node20	PA2393;PA2394;PA2395	0
node20	PA3232;PA3233;PA3234;PA3235	0.0071048
node20	PA0878;PA0879;PA0880;PA0881;PA0882;PA0883	0.0162866
node20	PA3362;PA3363;PA3364;PA3365;PA3366	0.019469
node20	PA3191;PA3192;PA3193	0.00518135
node20	PA5352;PA5353;PA5354;PA5355	0.0186757
node20	PA3372;PA3373;PA3374;PA3375;PA3376;PA3377;PA3378;PA3379;PA3380;PA3381;PA3382;PA3383;PA3384	0.0440529
node20	PA2399;PA2400;PA2402	0.0035461
node20	PA3404;PA3405;PA3406	0.0137694
node20	PA2411;PA2412;PA2413	0.0232143
node20	PA0202;PA0203;PA0204;PA0205;PA0206	0.0368509
node20	PA3459;PA3460;PA3461	0.0174216
node20	PA0744;PA0745;PA0746;PA0747	0.0224719
node20	PA0523;PA0524;PA0525	0.0106007
node20	PA1985;PA1986;PA1987;PA1988;PA1989;PA1990	0.0485893
node20	PA4023;PA4024;PA4025	0.0308219
node20	PA4793;PA4794;PA4795;PA4796	0.0383944
node21	PA0509;PA0510;PA0511;PA0512;PA0513;PA0514;PA0515;PA0516;PA0517;PA0518;PA0519	0
node21	PA3372;PA3373;PA3374;PA3375;PA3376;PA3377;PA3378;PA3379;PA3380;PA3381;PA3382;PA3383;PA3384	0
node21	PA3151;PA3152;PA3153;PA3154;PA3155;PA3156;PA3157;PA3158	0
node21	PA1172;PA1173;PA1174;PA1175;PA1176;PA1177	0
node21	PA3145;PA3146;PA3147;PA3148;PA3149;PA3150	0
node21	PA3904;PA3905;PA3906;PA3907;PA3908	0
node21	PA3870;PA3871;PA3872;PA3873;PA3874;PA3875;PA3876;PA3877	0.00426439
node21	PA1664;PA1665;PA1666;PA1667;PA1668;PA1669;PA1670;PA1671	0
node21	PA3362;PA3363;PA3364;PA3365;PA3366	0
node21	PA1656;PA1657;PA1658;PA1659	0
node21	PA2011;PA2012;PA2013;PA2014;PA2015	0.0019802
node21	PA5170;PA5171;PA5172;PA5173	0
node21	PA4427;PA4428;PA4429;PA4430;PA4431	0
node21	PA2552;PA2553;PA2554;PA2555	0
node21	PA2231;PA2232;PA2233;PA2234;PA2235;PA2236;PA2237;PA2238;PA2239;PA2240;PA2241	0.00747664
node21	PA4299;PA4300;PA4301;PA4302;PA4303;PA4304;PA4305	0.0119048
node21	PA0996;PA0997;PA0998;PA0999;PA1000	0.00393701
node21	PA5097;PA5098;PA5099	0
node21	PA1555;PA1555.1;PA1556;PA1557	0
node21	PA1477;PA1478;PA1479;PA1480;PA1481;PA1482;PA1483	0.00413223
node21	PA4550;PA4551;PA4552;PA4553	0.00980392
node21	PA5230;PA5231;PA5232	0
node21	PA0026;PA0027;PA0028	0
node21	PA5087;PA5088;PA5089;PA5090	0.0114943
node21	PA4501;PA4502;PA4503;PA4504;PA4505;PA4506	0.0246407
node21	PA0681;PA0682;PA0683;PA0684;PA0685;PA0686;PA0687	0.023622
node21	PA2247;PA2248;PA2249;PA2250	0.0173077
node21	PA5091;PA5092;PA5093;PA5094;PA5095;PA5096	0.036961
node21	PA0628;PA0629;PA0630;PA0631;PA0632	0.0194175
node21	PA5037;PA5038;PA5039;PA5040;PA5041;PA5042;PA5043;PA5044	0.0265152
node21	PA0260;PA0261;PA0262	0.00209205
node21	PA3095;PA3096;PA3097;PA3098;PA3099;PA3100;PA3101;PA3102;PA3103	0.025641
node21	PA4345;PA4346;PA4347;PA4348	0.018622
node21	PA1547;PA1548;PA1549;PA1550;PA1551	0.0104167
node21	PA0208;PA0209;PA0210;PA0211;PA0212;PA0213;PA0214	0.0283401
node21	PA2110;PA2111;PA2112;PA2113;PA2114	0.0205761
node21	PA3292;PA3293;PA3294	0.0137525
node21	PA0733;PA0734;PA0735;PA0736	0.0243902
node21	PA0617;PA0618;PA0619;PA0620;PA0621	0.0460922
node21	PA1661;PA1662;PA1663	0.0246407
node21	PA0696;PA0697;PA0698;PA0699;PA0700;PA0701	0.0419287
node21	PA1508;PA1509;PA1510;PA1511	0.0274262
node21	PA3911;PA3912;PA3913	0.0314342
node21	PA2084;PA2085;PA2086;PA2087;PA2088	0
node21	PA4467;PA4468;PA4469;PA4470;PA4471	0
node21	PA3441;PA3442;PA3443;PA3444;PA3445	0
node21	PA4222;PA4223;PA4224;PA4225;PA4226	0
node21	PA2259;PA2260;PA2261;PA2262;PA2263	0
node21	PA3935;PA3936;PA3937;PA3938	0
node21	PA1922;PA1923;PA1924;PA1925	0
node21	PA4834;PA4835;PA4836;PA4837	0
node21	PA1271;PA1272;PA1273;PA1274;PA1275;PA1276;PA1277;PA1278;PA1279;PA1280;PA1281	0.00372439
node21	PA2597;PA2598;PA2599;PA2600	0
node21	PA2089;PA2090;PA2091;PA2092	0
node21	PA1317;PA1318;PA1319;PA1320;PA1321	0.00199203
node21	PA3552;PA3553;PA3554;PA3555;PA3556;PA3557;PA3558;PA3559	0.00402414
node21	PA2911;PA2912;PA2913;PA2914	0
node21	PA2154;PA2155;PA2156;PA2157;PA2158;PA2159	0.00616016
node21	PA4773;PA4774;PA4775;PA4776;PA4777	0.00378072
node21	PA5534;PA5535;PA5536	0
node21	PA2160;PA2161;PA2162;PA2163;PA2164;PA2165	0.00578035
node21	PA5539;PA5540;PA5541	0
node21	PA2307;PA2308;PA2309;PA2310	0.00788955
node21	PA4064;PA4065;PA4066	0
node21	PA2992;PA2993;PA2994;PA2995;PA2996;PA2997;PA2998;PA2999	0.0151229
node21	PA1513;PA1514;PA1515;PA1516;PA1517	0.00779727
node21	PA0197;PA0198;PA0199	0.002079
node21	PA0001;PA0002;PA0003;PA0004	0
node21	PA2292;PA2293;PA2294;PA2295;PA2296	0.00808081
node21	PA4705;PA4706;PA4707;PA4708;PA4709	0.0136986
node21	PA3588;PA3589;PA3590;PA3591;PA3592;PA3593	0.0165631
node21	PA2140;PA2141;PA2142	0.0040568
node21	PA3447;PA3448;PA3449	0
node21	PA2515;PA2516;PA2517;PA2518	0.00196078
node21	PA4228;PA4229;PA4230;PA4231	0.0122951
node21	PA1698;PA1699;PA1700;PA1701;PA1702;PA1703;PA1704;PA1705;PA1706;PA1707;PA1708;PA1709	0.0296846
node21	PA2411;PA2412;PA2413	0.00984252
node21	PA2399;PA2400;PA2402	0.00793651
node21	PA3808;PA3809;PA3810;PA3811;PA3812;PA3813;PA3814;PA3815	0.0298211
node21	PA4371;PA4372;PA4373	0.004
node21	PA4694;PA4695;PA4696	0.00199601
node21	PA2389;PA2390;PA2391	0.00766283
node21	PA2393;PA2394;PA2395	0.00821355
node21	PA3437;PA3438;PA3439	0.00403226
node21	PA1585;PA1586;PA1587	0.008
node21	PA4159;PA4160;PA4161	0.019573
node21	PA4095;PA4096;PA4097;PA4098	0.0135659
node21	PA2437;PA2438;PA2439	0.019305
node21	PA1861;PA1862;PA1863	0.0241449
node21	PA1020;PA1021;PA1022;PA1023;PA1024;PA1025	0.0316206
node21	PA5146;PA5147;PA5148;PA5149	0.0361446
node21	PA2467;PA2468;PA2469	0.016
node21	PA0183;PA0184;PA0185	0.0233918
node22	PA1714;PA1715;PA1716;PA1717;PA1718;PA1719;PA1720;PA1721;PA1722;PA1723;PA1724;PA1725	0
node22	PA0636;PA0637;PA0638;PA0639;PA0640	0
node22	PA0617;PA0618;PA0619;PA0620;PA0621	0
node22	PA3552;PA3553;PA3554;PA3555;PA3556;PA3557;PA3558;PA3559	0
node22	PA2110;PA2111;PA2112;PA2113;PA2114	0
node22	PA1664;PA1665;PA1666;PA1667;PA1668;PA1669;PA1670;PA1671	0
node22	PA0628;PA0629;PA0630;PA0631;PA0632	0
node22	PA3441;PA3442;PA3443;PA3444;PA3445	0
node22	PA4773;PA4774;PA4775;PA4776;PA4777	0
node22	PA2247;PA2248;PA2249;PA2250	0
node22	PA2011;PA2012;PA2013;PA2014;PA2015	0
node22	PA3904;PA3905;PA3906;PA3907;PA3908	0
node22	PA3186;PA3187;PA3188;PA3189;PA3190	0
node22	PA1656;PA1657;PA1658;PA1659	0
node22	PA2552;PA2553;PA2554;PA2555	0
node22	PA3888;PA3889;PA3890;PA3891	0.00193798
node22	PA1317;PA1318;PA1319;PA1320;PA1321	0
node22	PA0720;PA0721;PA0722;PA0723	0
node22	PA4222;PA4223;PA4224;PA4225;PA4226	0.00199203
node22	PA4228;PA4229;PA4230;PA4231	0
node22	PA1806;PA1807;PA1808;PA1809;PA1810;PA1811	0.0020202
node22	PA4582;PA4583;PA4584;PA4585	0
node22	PA0896;PA0897;PA0898;PA0899;PA0900;PA0901	0.00613497
node22	PA4467;PA4468;PA4469;PA4470;PA4471	0.00614754
node22	PA0622;PA0623;PA0624	0
node22	PA2007;PA2008;PA2009	0
node22	PA1690;PA1691;PA1692;PA1693;PA1694;PA1695;PA1696;PA1697	0.0104822
node22	PA3935;PA3936;PA3937;PA3938	0
node22	PA2327;PA2328;PA2329;PA2330;PA2331	0.00843882
node22	PA0633;PA0634;PA0635	0
node22	PA0614;PA0615;PA0616	0
node22	PA0643;PA0644;PA0645	0
node22	PA0625;PA0626;PA0627	0
node22	PA0717;PA0718;PA0719	0
node22	PA0500;PA0501;PA0502;PA0503;PA0504	0.021611
node22	PA0744;PA0745;PA0746;PA0747	0.00984252
node22	PA0646;PA0647;PA0648	0.00414938
node22	PA1661;PA1662;PA1663	0
node22	PA1698;PA1699;PA1700;PA1701;PA1702;PA1703;PA1704;PA1705;PA1706;PA1707;PA1708;PA1709	0.0284553
node22	PA1508;PA1509;PA1510;PA1511	0.0205339
node22	PA0794;PA0795;PA0796;PA0797	0.0100604
node22	PA1179;PA1180;PA1181	0.00424628
node22	PA5161;PA5162;PA5163;PA5164;PA5165;PA5166	0.0201613
node22	PA2725;PA2726;PA2727;PA2728;PA2729	0.0182927
node22	PA3292;PA3293;PA3294	0.014
node22	PA0996;PA0997;PA0998;PA0999;PA1000	0.0305927
node22	PA4406;PA4407;PA4408;PA4409;PA4410;PA4411;PA4412;PA4413;PA4414;PA4415;PA4416;PA4417;PA4418;PA4419;PA4420;PA4421	0.0301887
node22	PA2597;PA2598;PA2599;PA2600	0.0292969
node22	PA1020;PA1021;PA1022;PA1023;PA1024;PA1025	0.0290135
node22	PA0724;PA0725;PA0726	0.00608519
node22	PA3447;PA3448;PA3449	0.0153846
node22	PA4487;PA4488;PA4489;PA4490;PA4491;PA4492	0.0483871
node22	PA0001;PA0002;PA0003;PA0004	0.0196078
node22	PA1710;PA1711;PA1712	0.0202429
node22	PA3459;PA3460;PA3461	0.0314961
node22	PA3210;PA3211;PA3212;PA3213;PA3214	0.0376569
node22	PA5236;PA5237;PA5238	0.0271399
node22	PA3372;PA3373;PA3374;PA3375;PA3376;PA3377;PA3378;PA3379;PA3380;PA3381;PA3382;PA3383;PA3384	0
node22	PA3870;PA3871;PA3872;PA3873;PA3874;PA3875;PA3876;PA3877	0
node22	PA0681;PA0682;PA0683;PA0684;PA0685;PA0686;PA0687	0
node22	PA2365;PA2366;PA2367;PA2368;PA2369;PA2370;PA2371;PA2372	0
node22	PA3391;PA3392;PA3393;PA3394;PA3395;PA3396	0
node22	PA1216;PA1217;PA1218;PA1219;PA1220;PA1221	0
node22	PA0696;PA0697;PA0698;PA0699;PA0700;PA0701	0
node22	PA4908;PA4909;PA4910;PA4911;PA4912	0
node22	PA4299;PA4300;PA4301;PA4302;PA4303;PA4304;PA4305	0
node22	PA1211;PA1212;PA1213;PA1214;PA1215	0
node22	PA1255;PA1256;PA1257;PA1258;PA1259;PA1260	0
node22	PA0509;PA0510;PA0511;PA0512;PA0513;PA0514;PA0515;PA0516;PA0517;PA0518;PA0519	0.00190114
node22	PA0105;PA0106;PA0107;PA0108	0
node22	PA5170;PA5171;PA5172;PA5173	0
node22	PA2338;PA2339;PA2340;PA2341;PA2342;PA2343;PA2344	0.0037594
node22	PA2886;PA2887;PA2888;PA2889;PA2890;PA2891;PA2892	0.0172414
node22	PA2493;PA2494;PA2495	0
node22	PA2360;PA2361;PA2362;PA2363;PA2364	0.00932836
node22	PA0692;PA0693;PA0694;PA0695	0.00209205
node22	PA0439;PA0440;PA0441	0.00403226
node22	PA1891;PA1892;PA1893;PA1894;PA1895;PA1896;PA1897	0.0176125
node22	PA3911;PA3912;PA3913	0
node22	PA5037;PA5038;PA5039;PA5040;PA5041;PA5042;PA5043;PA5044	0.0144928
node22	PA1994;PA1995;PA1996;PA1997;PA1998	0.0181087
node22	PA0226;PA0227;PA0228	0.00395257
node22	PA3916;PA3917;PA3918	0.00371058
node22	PA5384;PA5385;PA5386;PA5387;PA5388	0.015625
node22	PA0493;PA0494;PA0495;PA0496	0.016632
node22	PA3560;PA3561;PA3562	0.00591716
node22	PA0520;PA0521;PA0522	0.00606061
node22	PA4810;PA4811;PA4812	0.00775194
node22	PA5376;PA5377;PA5378	0.00618557
node22	PA4680;PA4681;PA4682	0.0192308
node22	PA2637;PA2638;PA2639;PA2640;PA2641;PA2642;PA2643;PA2644;PA2645;PA2646;PA2647;PA2648;PA2649	0.0431373
node22	PA1600;PA1601;PA1602	0.0135135
node22	PA4603;PA4604;PA4605;PA4606	0.0294695
node22	PA4882;PA4883;PA4884	0.0213592
node22	PA1419;PA1420;PA1421	0.0354331
node22	PA0408;PA0409;PA0410	0.0361446
node23	PA4299;PA4300;PA4301;PA4302;PA4303;PA4304;PA4305	0
node23	PA3808;PA3809;PA3810;PA3811;PA3812;PA3813;PA3814;PA3815	0
node23	PA1216;PA1217;PA1218;PA1219;PA1220;PA1221	0
node23	PA4406;PA4407;PA4408;PA4409;PA4410;PA4411;PA4412;PA4413;PA4414;PA4415;PA4416;PA4417;PA4418;PA4419;PA4420;PA4421	0
node23	PA0173;PA0174;PA0175;PA0176;PA0177;PA0178;PA0179	0
node23	PA1891;PA1892;PA1893;PA1894;PA1895;PA1896;PA1897	0
node23	PA3095;PA3096;PA3097;PA3098;PA3099;PA3100;PA3101;PA3102;PA3103	0
node23	PA3186;PA3187;PA3188;PA3189;PA3190	0
node23	PA1211;PA1212;PA1213;PA1214;PA1215	0
node23	PA2637;PA2638;PA2639;PA2640;PA2641;PA2642;PA2643;PA2644;PA2645;PA2646;PA2647;PA2648;PA2649	0.00229358
node23	PA1900;PA1901;PA1902;PA1903;PA1904;PA1905	0
node23	PA4205;PA4206;PA4207;PA4208	0
node23	PA1874;PA1875;PA1876;PA1877	0
node23	PA5447;PA5448;PA5449;PA5450;PA5451;PA5452;PA5453;PA5454	0.00445434
node23	PA2066;PA2067;PA2068;PA2069	0
node23	PA0105;PA0106;PA0107;PA0108	0
node23	PA0229;PA0230;PA0231;PA0232	0
node23	PA5006;PA5007;PA5008;PA5009;PA5010;PA5011;PA5012;PA5013;PA5014	0.00641026
node23	PA3210;PA3211;PA3212;PA3213;PA3214	0
node23	PA4662;PA4663;PA4664;PA4665;PA4666	0.00417537
node23	PA5161;PA5162;PA5163;PA5164;PA5165;PA5166	0.00217391
node23	PA3181;PA3182;PA3183	0
node23	PA1458;PA1459;PA1460;PA1461;PA1462	0.0127932
node23	PA4648;PA4649;PA4650	0
node23	PA3191;PA3192;PA3193	0
node23	PA3703;PA3704;PA3705;PA3706;PA3707;PA3708	0.0122951
node23	PA1081;PA1082;PA1083;PA1084;PA1085;PA1086;PA1087	0.0110865
node23	PA2605;PA2606;PA2607;PA2608;PA2609	0.00208333
node23	PA2160;PA2161;PA2162;PA2163;PA2164;PA2165	0.0244989
node23	PA4311;PA4312;PA4313	0.00210526
node23	PA1100;PA1101;PA1102;PA1103;PA1104;PA1105	0.021692
node23	PA5091;PA5092;PA5093;PA5094;PA5095;PA5096	0.0251572
node23	PA3996;PA3997;PA3998;PA3999;PA4000;PA4001;PA4002;PA4003;PA4004;PA4005;PA4006;PA4007	0.0163599
node23	PA4651;PA4652;PA4653	0.00211416
node23	PA3904;PA3905;PA3906;PA3907;PA3908	0.0217865
[truncated: 2,161 more rows]
