# Supplementary material for: ADAGE-Based Integration of Publicly Available Pseudomonas aeruginosa Gene Expression Data with Denoising Autoencoders Illuminates Microbe-Host Interactions
Source: mSystems. 2016 Jan 19;1(1):e00025-15. doi: 10.1128/mSystems.00025-15 (PMC5069748; doi:10.1128/mSystems.00025-15)
Supplement: File S5 [file sys001160033sd5.xls]

## Sheet: ADAGE activities
Sample	Node1	Node2	Node3	Node4	Node5	Node6	Node7	Node8	Node9	Node10	Node11	Node12	Node13	Node14	Node15	Node16	Node17	Node18	Node19	Node20	Node21	Node22	Node23	Node24	Node25	Node26	Node27	Node28	Node29	Node30	Node31	Node32	Node33	Node34	Node35	Node36	Node37	Node38	Node39	Node40	Node41	Node42	Node43	Node44	Node45	Node46	Node47	Node48	Node49
05_PA14000-4-2_5-10-07_S2.CEL	39.1432	-20.6069	-39.9583	17.215	90.4456	-25.7334	21.1908	-16.4726	18.7464	34.4426	79.5824	31.2564	10.6872	27.4257	-11.2929	72.1404	-12.3658	-6.74062	-12.8715	28.5027	-17.4521	21.3636	-35.3869	32.3145	63.633	-47.9669	70.2737	-100.818	38.286	-34.7669	44.0317	21.8705	-9.82527	21.4962	-59.6363	39.9225	17.4071	-15.4359	-26.6945	29.3357	51.0982	1.06893	-16.0528	-68.904	0.644998	-12.7022	12.5164	-36.2269	50.0162
54375-4-05.CEL	25.1958	17.043	-20.5746	1.52686	94.4721	-21.0457	5.51701	16.2801	-38.208	-11.0025	65.5821	22.9006	1.30493	28.833	32.9672	42.8229	-9.12865	11.2126	21.3944	24.7995	11.8975	1.08278	-59.191	21.664	42.7823	-44.9247	64.9087	-104.089	33.1111	6.53008	35.1771	28.7973	2.8461	-7.88618	-38.8963	33.1085	-1.08614	-9.14842	-13.5401	7.12312	65.9515	14.074	-24.6859	-73.7783	-10.9585	-19.5456	7.18782	-13.5067	32.4664
AKGlu_plus_nt_7-8-09_s1.CEL	45.1035	-28.4291	-45.8198	20.2175	77.1188	-18.4065	21.0898	-25.3759	21.213	17.7233	63.0489	-3.42782	24.9468	-13.7215	7.24359	43.2496	6.02366	17.5422	-18.3082	12.4828	-44.491	20.8249	-17.2383	46.7723	65.0056	-42.6396	60.6623	-97.3768	29.5968	-43.3058	62.8903	23.0733	-13.3903	-14.7402	-39.3888	29.2724	7.29322	-17.8394	-20.8136	27.3447	67.9356	14.668	8.65316	-70.2273	-8.53566	11.899	17.343	-28.6401	44.1545
anaerobic_NO3_1.CEL	-11.3695	-0.213267	-33.1941	19.7028	77.771	42.8385	-22.5826	-10.7657	-12.3754	8.77304	-29.8299	-35.8742	14.5176	-32.5617	35.7506	-49.6894	-15.7985	11.1207	20.1506	-61.1018	21.1532	-22.6626	40.0389	-17.5187	29.3263	25.8723	34.5448	-87.7259	-11.1268	-34.0047	57.6243	-42.4314	-15.2631	-73.6673	-18.9518	-25.8765	22.4221	17.8043	24.607	-11.9289	38.2672	7.56464	-9.85346	-25.1469	-38.2463	18.8798	31.3971	44.575	-16.0373
anaerobic_NO3_2.CEL	-10.6377	-0.68952	-31.5476	21.1438	81.419	41.7686	-19.184	-11.1173	-12.2907	5.54224	-25.4331	-35.3027	19.2525	-34.5375	39.9297	-47.392	-14.9067	14.8564	19.1707	-59.68	23.651	-22.298	42.4237	-15.0707	32.8448	26.0589	37.9324	-85.2992	-13.0014	-35.2531	58.7365	-42.5834	-18.8295	-75.2789	-19.607	-22.3383	19.3374	18.4628	26.1922	-14.1434	40.8742	7.40412	-10.7817	-29.7127	-37.0854	19.7203	37.2455	43.9743	-16.87
control1_anaerobic_Pae_G1a.CEL	34.5061	1.09738	-41.7652	-5.00401	71.0037	-17.1976	-25.2509	25.3614	33.1659	-5.44842	59.8732	-22.3211	-7.34458	7.48435	-22.8165	57.6857	-23.2831	-12.2032	7.84906	-30.7415	-11.4076	-8.8244	12.1095	-10.6021	26.4811	25.3713	51.432	-100.519	-10.0911	5.20796	48.3953	-33.1114	7.20781	-13.4556	-49.804	17.4457	-14.5163	-21.1351	27.4303	15.9703	-9.2586	20.5365	19.5817	-57.8509	19.2688	-5.76008	26.5623	-32.4441	17.0736
control1aerobic_Pae_G1a.CEL	32.9456	7.92964	-36.8154	-12.1709	66.7027	5.1218	-28.8591	29.6487	25.4979	-11.7819	35.595	-31.7951	-9.66764	-10.4544	-8.47427	37.573	-22.0008	-13.1654	11.6222	-41.8747	-6.08145	-13.3234	23.3714	-28.4271	20.701	30.3633	48.9275	-102.149	-9.61572	8.49167	51.5896	-41.6122	2.8163	-25.5805	-41.6904	1.58338	-15.3445	2.46378	21.0186	11.9679	-8.33346	28.6306	16.8037	-49.2535	-1.22854	-5.84223	30.5581	-20.4885	-1.16015
control2_anaerobic_Pae_G1a.CEL	35.9972	0.0417411	-39.6262	-5.04562	68.6191	-19.3409	-24.1255	25.5771	34.5012	-2.06283	57.8396	-22.9734	-6.37045	7.63408	-24.2871	56.7786	-24.2833	-15.6448	4.89225	-32.5779	-13.2676	-7.56139	12.5032	-13.0689	27.8472	23.9491	51.458	-101.473	-8.36298	6.40266	47.3176	-32.3209	7.92778	-14.8327	-48.0959	14.7479	-13.8249	-17.5537	24.5367	15.8831	-8.85905	22.0403	20.6282	-54.8664	16.8856	-3.38202	26.7296	-31.0647	17.1545
control2aerobic_Pae_G1a.CEL	25.4533	10.973	-34.756	-4.88246	63.3898	16.7578	-34.7554	30.5232	24.347	-17.9599	20.3933	-38.1144	-9.88126	-19.8062	-4.43083	20.0752	-19.0286	-9.39956	20.0432	-51.1282	0.0159055	-18.3108	26.4479	-29.6791	4.8629	41.2613	39.7441	-100.351	-16.0041	7.87152	48.5537	-50.3821	9.3336	-25.4351	-40.4149	-8.03703	-18.4905	1.94432	22.897	5.18833	-10.6002	24.1965	19.1136	-40.924	-9.12237	-3.96363	27.5537	-16.0005	-17.804
control3_anaerobic_Pae_G1a.CEL	34.9202	0.793369	-42.8898	-6.21074	67.5486	-16.6711	-27.9543	25.8084	33.0857	-5.13919	54.6399	-23.8768	-7.96803	8.13803	-22.809	53.5627	-20.903	-15.5203	8.20204	-34.0363	-16.5218	-9.94987	11.168	-11.745	20.4848	26.8572	49.3312	-97.8153	-8.51365	5.84721	47.9362	-33.0405	8.7036	-8.69871	-49.5591	14.6716	-13.2941	-18.4267	22.6258	13.4512	-11.5814	19.9808	22.8805	-55.4071	16.6954	-6.65568	25.2368	-33.3289	16.6139
control3aerobic_Pae_G1a.CEL	37.0989	8.89306	-34.9373	-11.117	67.664	5.05054	-23.8202	30.6812	23.8768	-14.902	38.582	-30.2437	-7.89533	-13.2998	-7.15594	42.7454	-21.3956	-10.7821	10.7304	-39.6189	-3.61126	-12.9972	28.1367	-27.7822	22.1599	35.1107	49.8518	-105.325	-9.64014	11.0889	52.3944	-43.0328	2.43989	-29.1383	-40.7763	5.3323	-17.9555	1.77765	23.5219	10.2575	-5.35366	28.412	18.7599	-54.5866	1.83274	-6.88445	33.2085	-19.9447	-0.189483
DB1.CEL	0.127262	12.5068	-33.5174	19.3854	42.1432	-38.0898	-32.8262	-5.90092	-19.7182	1.30893	13.9786	-52.9934	-13.9659	-1.08744	-25.3078	-29.4706	-16.7106	12.5908	-12.7681	-59.4792	10.9553	-3.95488	-49.1657	-20.6219	4.22436	-35.159	-5.38064	-95.6822	-0.129274	22.0534	16.703	-13.1781	8.74314	-2.57638	-46.3119	-26.3724	12.4804	8.27538	-34.2574	27.4652	-6.24527	-12.5256	5.35635	-12.0027	-19.4945	14.8364	-26.5702	-16.9293	14.7512
DB3.CEL	-11.5853	13.3861	-28.2437	12.0835	49.7038	-26.2997	-30.6352	-17.4329	-21.9137	-9.0387	7.66089	-57.5701	-7.68489	-4.75909	-26.1838	-36.5476	-6.09148	15.822	-23.9555	-65.9331	8.37758	-3.71833	-36.9543	-21.6393	-4.61406	-28.7833	0.929471	-101.732	-4.51022	22.6485	27.7354	-14.1228	12.2174	-5.72315	-35.9134	-27.5232	12.6308	4.708	-21.1686	23.6393	-2.23032	-20.0081	3.00869	-1.38317	-19.4874	10.6148	-26.9384	-13.5121	13.9482
DC1.CEL	18.0537	6.60528	-35.9515	7.60743	66.3611	-19.2755	-1.39813	-24.8517	-29.1014	8.57868	36.9248	-41.8571	-1.0374	-2.22759	-26.2499	0.859946	6.32855	13.136	-21.9166	-28.3996	3.60877	10.3094	-34.4846	-17.6044	32.2935	-35.5162	36.3694	-97.8213	-3.25755	24.7058	46.133	10.5772	10.8148	3.59874	-21.6243	-7.61666	2.2626	-19.3628	-23.8804	16.3118	31.9305	-23.0192	29.013	-46.3619	-6.62084	-1.32054	4.07743	-22.5323	37.9763
DC2.CEL	12.9201	8.04757	-40.019	5.63697	63.6249	-22.7051	-11.0082	-23.3197	-26.4984	13.8444	37.2944	-45.4633	-6.77296	-0.368397	-28.423	-5.75787	8.23802	9.44751	-20.8418	-34.352	1.79489	5.88453	-31.2461	-21.9684	30.0955	-41.7529	35.4297	-97.8892	-2.77921	19.8102	42.3109	4.04337	12.9569	4.41713	-24.9097	-12.1024	10.2333	-11.638	-24.3883	12.5047	28.7874	-18.9013	16.3895	-33.5117	-5.15592	-3.96141	3.10133	-21.647	34.2729
DC3.CEL	4.63179	15.1445	-35.264	16.483	61.4777	-31.1404	-14.3452	-25.5799	-32.7082	1.27674	29.486	-43.3949	-10.0164	9.69356	-29.1934	-9.81031	13.5044	8.70819	-18.2405	-38.4905	9.60859	-6.46402	-38.1632	-3.47067	-13.8107	-15.8998	22.4222	-95.5539	10.2842	12.2507	15.7167	-3.82511	19.4144	1.98369	-34.3207	-9.51685	17.2298	1.24774	-14.0256	21.6441	0.117405	-36.4551	0.799746	-24.7598	5.61225	0.839237	-24.1874	-29.9201	33.5122
dPA54375-18-05.CEL	16.5517	15.398	-29.9389	-0.300913	92.3085	-25.1485	0.0793838	11.1053	-34.5915	0.549186	61.6992	14.4423	-0.622022	33.0647	20.7258	38.838	-10.6104	4.64564	19.8157	26.7405	2.07868	-0.172935	-61.4388	23.0209	36.3551	-38.8081	62.7219	-102.354	31.897	3.9974	32.909	30.654	7.20335	0.249784	-41.1915	27.5549	6.15504	-17.3947	-11.5452	15.5582	53.9172	2.68851	-24.4378	-64.9066	-14.657	-16.081	-1.83888	-17.1109	33.1624
fos1_anaerobic_Pae_G1a.CEL	27.4633	1.3501	-45.0381	-11.8408	64.7793	-13.1859	-37.9507	27.9524	32.245	-6.9915	44.221	-28.2617	-10.1423	11.0978	-24.7328	43.3842	-20.4988	-20.3244	9.09365	-43.2004	-20.767	-11.3146	9.89315	-16.6204	14.2438	25.7761	43.1633	-97.1758	-10.2775	5.6738	46.5108	-36.1856	8.85788	-7.26187	-49.5792	6.17255	-8.77322	-11.588	17.2886	16.7468	-19.4976	21.9099	19.2833	-46.0927	9.916	-8.56577	17.9202	-29.575	10.7605
fos1aerobic_Pae_G1a.CEL	30.3026	9.29288	-37.3144	-13.577	65.964	5.21471	-33.3725	31.7994	23.9413	-14.2469	34.0528	-32.6389	-12.3115	-10.2937	-11.9372	37.0289	-21.0566	-12.4099	11.638	-43.3644	-6.20988	-13.1722	22.6726	-31.5516	16.4886	32.7798	48.8729	-101.195	-9.26221	9.62067	49.7081	-43.3944	3.63467	-24.2487	-42.0088	-1.16112	-13.924	2.78683	17.3456	9.98804	-9.59465	27.9247	16.7525	-45.0393	-2.32788	-7.30814	28.2887	-18.9574	-4.29861
fos2_anaerobic_Pae_G1a.CEL	37.3795	5.12671	-43.8982	-10.1426	70.4327	-10.2441	-26.5147	25.9782	31.7735	-8.74613	51.9411	-26.9613	-5.55093	5.22558	-18.5613	51.2978	-23.0339	-16.4966	4.74983	-36.4827	-13.6248	-9.41794	17.3522	-18.1462	24.2814	29.0929	50.9515	-102.312	-8.6267	10.7548	49.9979	-32.6095	4.06731	-15.9037	-47.946	12.7531	-16.0669	-12.5617	22.3791	16.8707	-11.9167	24.3092	23.1049	-58.3049	9.84248	-5.608	27.5457	-27.0279	14.578
fos2aerobic_Pae_G1a.CEL	22.0128	8.70756	-39.6203	-11.8792	60.3506	10.3881	-43.035	32.0791	22.679	-14.2131	21.7955	-39.1519	-14.1659	-10.8762	-11.4873	20.5861	-17.6372	-14.0759	16.9429	-50.4008	-10.1177	-19.4699	19.3529	-31.9315	1.40412	32.6423	40.7171	-99.2804	-14.8367	7.00541	48.4319	-49.2339	8.42797	-19.4345	-44.8348	-9.64073	-10.9511	4.98143	16.204	10.5178	-15.2678	25.9431	15.2698	-33.9087	-9.45089	-9.68333	23.4412	-17.1928	-14.6942
Fos3_aerobic_wdh_Pae_G1a.CEL	10.2126	6.61089	-44.9367	-14.6184	45.0896	7.0434	-59.0678	20.2861	29.0632	-23.7483	7.15407	-44.4499	-16.2625	-16.2047	-17.4557	-0.682551	-9.91291	-12.8063	16.1257	-62.5083	-15.4351	-20.7576	5.23481	-22.1924	-27.0208	29.0032	17.4213	-89.5703	-14.8351	-3.46798	31.4316	-46.9977	13.6137	6.59267	-56.8016	-19.5099	-5.92972	3.02594	7.69106	14.5423	-32.719	15.1646	24.721	-19.5525	-7.41441	-6.19625	0.464917	-24.2356	-20.0793
fos3_anaerobic_Pae_G1a.CEL	30.836	2.55538	-43.6077	-9.93049	66.1719	-10.9596	-33.377	27.3908	33.7312	-8.79372	47.9021	-28.8487	-6.07562	9.36911	-20.8765	46.5805	-21.5746	-18.8769	7.38777	-40.3256	-17.2921	-10.8359	11.4074	-15.8618	18.7444	27.536	46.4244	-101.297	-11.0131	7.04826	47.6603	-32.5282	7.26264	-10.543	-48.7633	10.1765	-11.8797	-11.8632	18.3318	16.6251	-15.7304	21.5007	22.6812	-53.3891	9.49405	-8.23155	19.9758	-28.7376	12.728
FT1_anaerobic_Pae_G1a.CEL	34.3071	3.32122	-41.7262	-7.65484	70.1071	-15.4469	-33.212	33.3715	31.3271	-5.76925	50.9737	-27.0216	-8.48908	12.8094	-24.2865	50.0871	-21.4063	-16.1589	4.97111	-37.326	-23.4233	-8.10628	10.5221	-17.7483	20.7348	24.1677	52.8011	-102.489	-8.93589	7.91651	50.981	-31.0373	5.19505	-10.2469	-51.5663	9.93307	-11.3112	-10.9555	16.7891	17.2162	-13.0383	23.0822	16.2812	-50.8486	11.8604	-7.85525	22.6541	-30.3649	15.7747
FT1aerobic_Pae_G1a.CEL	25.4176	9.45206	-39.8473	-13.465	61.1467	7.78849	-39.6717	30.1876	24.0432	-13.45	27.6746	-34.6475	-14	-8.73936	-13.2866	27.6226	-21.1036	-14.5115	12.3838	-49.3393	-9.06033	-16.9913	19.6654	-31.8987	9.15367	29.2623	44.3246	-101.35	-11.8082	6.96926	52.1379	-46.2562	7.26728	-18.0603	-45.1636	-6.43678	-10.6237	3.95048	14.0915	10.5401	-11.3475	26.184	16.905	-40.0358	-6.43953	-10.4733	24.5201	-18.9582	-9.74457
FT2_aerobic_wdh_Pae_G1a.CEL	17.8009	10.7122	-36.8795	-9.24286	54.8409	13.7296	-47.2176	29.8081	23.2025	-12.3985	12.7742	-39.5046	-16.4904	-11.2443	-10.4171	8.39433	-16.5621	-11.6912	19.3613	-56.0145	-10.7296	-21.6838	16.4876	-31.0816	-6.13419	31.1557	35.7846	-99.4329	-15.9656	5.22764	46.3304	-51.4836	10.141	-16.7145	-45.6605	-16.3437	-9.97318	9.59687	13.041	8.36891	-13.6432	21.0604	15.7546	-26.888	-15.1562	-9.70869	22.3857	-14.8768	-20.1408
FT2_anaerobic_Pae_G1a.CEL	32.8278	2.66439	-42.4013	-6.49578	66.3942	-17.6493	-32.2077	29.1043	33.1945	-2.76608	52.7589	-25.6068	-8.70006	11.9735	-23.8546	50.4748	-22.5389	-15.6432	6.06585	-36.0264	-19.2954	-10.2343	10.0388	-16.0552	24.386	20.6803	51.0032	-102.952	-8.47971	5.07231	48.0587	-30.9805	7.28169	-11.5582	-51.2742	10.7246	-11.4763	-12.9734	19.2219	17.3624	-12.0823	22.4176	15.9387	-50.2676	12.4328	-6.00731	22.4485	-31.541	16.6078
FT3_anaerobic_Pae_G1a.CEL	36.2584	5.44286	-43.6325	-10.1054	70.8828	-16.9848	-29.7535	28.2478	33.8957	-4.05408	55.8936	-24.5464	-7.37314	10.8584	-22.7095	53.486	-21.4415	-13.4847	4.77972	-33.4687	-17.6561	-8.26849	10.2668	-16.9061	26.2403	19.9443	55.6253	-102.945	-6.36356	7.53547	48.8671	-29.0614	3.48349	-11.2988	-51.0058	13.9156	-13.4246	-13.256	19.4219	14.8548	-10.5796	24.4655	18.7247	-54.0432	13.5205	-7.31608	27.7941	-31.7161	18.3175
FT3aerobic_Pae_G1a.CEL	16.1339	7.59375	-35.4861	-12.7867	56.8626	9.23768	-45.8446	34.3512	24.2927	-13.3903	17.5083	-41.4116	-14.4368	-11.3853	-12.35	14.6584	-17.4266	-14.7511	16.5221	-55.5762	-9.77562	-19.8741	17.6433	-33.5256	-3.46545	31.0821	35.8079	-103.167	-15.9279	4.32543	46.6007	-51.2069	9.00753	-17.8529	-47.4786	-14.2597	-9.1954	6.92577	13.1214	9.40811	-14.9631	24.9334	16.5963	-29.448	-9.13596	-8.03424	19.7491	-15.7972	-17.5839
glu_plus_nt_2_8-25-09_s2.CEL	41.7291	-32.5159	-44.2334	22.4092	83.2145	-17.0892	25.4009	-18.9561	19.0234	20.1026	67.4708	-3.84213	21.8879	-10.3558	3.15832	46.9193	5.29263	12.2157	-20.5885	15.0178	-42.5023	14.7718	-19.3036	45.8	63.5883	-35.2495	64.0274	-90.6202	30.5287	-44.5515	62.1757	23.6131	-8.36082	-10.9504	-38.6128	29.7848	9.74176	-27.8047	-18.4847	28.4121	62.603	5.47113	4.90846	-68.0554	-2.1035	8.98643	15.3811	-30.059	45.7468
GPphhRminus_11-30-09_12-3-09_s1.CEL	47.7565	-36.712	-30.6811	35.3607	86.6456	-27.917	30.1023	-8.15308	28.7224	23.8289	72.1878	34.2459	16.1765	18.0388	-14.5748	68.3726	-17.1763	3.52632	-18.4163	26.6692	-33.4146	28.893	-37.7034	45.7633	72.2585	-44.447	67.9995	-100.932	25.8427	-31.6519	47.7676	36.4117	-9.88598	23.485	-65.9179	30.5776	2.29424	-21.966	-33.667	33.8599	63.3709	3.75028	-3.14107	-73.0292	-6.02309	1.53093	11.0517	-36.6691	51.5705
GPphhRminus_11-4-09_s2.CEL	44.916	-20.0145	-44.1515	15.954	90.8189	-22.6762	19.511	-16.0517	19.2944	26.4032	74.1722	33.047	11.7767	21.3399	-4.67664	65.1208	-5.04941	8.85882	-3.90811	27.4551	-18.7088	18.2884	-38.8421	36.4685	68.0324	-56.6073	66.1011	-104.561	30.7144	-30.3991	49.3968	23.047	-14.2433	23.9448	-61.9953	41.046	-1.67199	-14.2938	-25.2538	29.4862	59.81	11.0793	-3.37561	-71.8882	-8.69128	-6.27869	18.7483	-40.0432	44.0387
GSM1027584_062508WT.CEL	-4.05865	1.13863	-46.7868	21.927	80.2673	34.251	-18.2531	-24.6883	-39.6696	-27.2262	18.0693	-48.5672	30.805	-4.88488	43.8303	-27.3937	37.9674	17.7674	-2.05024	-23.7953	25.7617	-27.4723	-22.5407	24.979	23.7155	-39.1632	39.8485	-111.822	36.5476	9.61857	56.7787	36.6187	28.1636	-41.2411	26.7044	8.75315	-21.4414	-0.28099	-11.8562	-1.95251	32.2515	0.834364	-24.8914	-50.4902	0.0717709	-17.3918	1.75447	-9.01333	21.2446
GSM1027585_071008WT.CEL	-0.828023	-3.86083	-48.3357	17.7202	79.2838	35.2245	-6.61143	-29.1353	-34.5545	-16.2404	19.6948	-45.7312	37.2087	1.35396	38.6127	-20.4326	37.6852	11.4255	-12.7902	-15.8535	13.9533	-23.2514	-19.5866	30.9158	39.1108	-50.1187	50.0862	-109.284	39.0741	11.475	68.2335	51.2025	26.6262	-36.1148	34.633	13.9929	-27.4682	0.292055	-13.2801	-3.22456	44.5881	-5.38986	-13.7612	-53.8488	-5.34504	-12.0238	12.5363	-19.1287	35.7133
GSM1027586_062508plcHR.CEL	-18.6114	9.1497	-20.5438	20.8378	75.499	44.2878	-13.7527	-33.7518	-31.2583	-15.8437	-11.1055	-47.896	43.0312	-5.84477	38.5621	-43.2824	42.8857	6.94139	-21.4135	-40.0458	22.5054	-22.1227	12.1885	22.8777	19.8678	-24.4381	44.542	-108.224	28.3862	10.0402	67.153	37.8071	31.2461	-44.3683	49.0701	1.94195	-28.0777	20.9048	-7.36154	-21.7322	44.7259	-25.6734	-7.20089	-40.7398	-8.5785	-9.11463	24.4265	-14.1013	27.8072
GSM1027587_071008plcHR.CEL	-22.0798	10.3602	-16.0029	16.4418	77.3747	61.072	-10.7143	-37.1284	-27.399	-14.1066	-24.3949	-43.1717	45.55	-16.1573	46.8098	-54.9876	38.8663	13.091	-19.2188	-48.6517	23.1788	-15.6673	29.9857	11.6794	29.6814	-28.0424	45.0235	-114.813	18.9623	13.975	81.7644	37.898	25.7238	-48.1448	59.7486	-3.20242	-37.3572	23.5089	-7.65561	-35.0477	63.2922	-19.1908	8.61559	-46.2197	-23.3344	-6.58595	34.9328	-4.74903	21.3979
GSM1027588_062508gbdR.CEL	-10.4304	7.64901	-23.3976	26.6282	77.7535	46.706	-12.0483	-24.7329	-26.9353	-8.52991	-2.4549	-44.6597	42.2437	-1.97232	35.5704	-41.8343	43.9854	5.31209	-20.9335	-39.6022	25.2583	-24.0492	12.1048	24.2462	24.28	-32.596	43.7738	-110.708	32.2993	11.91	71.4552	41.4332	29.7543	-41.3158	43.9858	9.62278	-37.3936	14.8821	-11.1084	-22.0509	45.2541	-19.7773	-10.7121	-41.3531	-3.97625	-4.78446	21.3323	-10.5547	27.3781
GSM1027589_071008gbdR.CEL	-4.76907	7.12041	-23.8674	23.3451	78.7854	57.1536	-7.32196	-25.2746	-23.0832	-2.69902	-8.21516	-37.5504	42.3683	-5.51947	37.8215	-42.2208	39.3708	10.7104	-20.5342	-40.4317	20.37	-18.4523	19.9676	14.48	36.0685	-39.5626	48.2982	-119.732	24.8144	14.5009	84.0065	40.1739	25.6811	-35.7329	43.0454	8.27541	-48.5824	19.1443	-15.7398	-30.7747	64.4432	-14.1432	7.50435	-48.085	-16.2256	-2.44321	30.5432	-7.09844	26.3716
GSM1067456_PAO1_CK_1.CEL	9.41334	8.60406	3.97793	8.08925	93.373	10.3079	-2.34254	17.695	-51.4653	-29.0325	36.8454	-15.4134	7.27462	-4.04374	18.8595	31.5676	-24.7381	-0.15289	-13.127	-20.8942	21.0451	33.8136	-23.6971	-19.5246	34.796	9.63689	53.7447	-102.58	22.9998	22.24	61.5096	-2.84402	2.60263	-51.6118	6.393	24.5286	-14.7131	10.8047	-26.9995	0.140109	59.0223	20.1697	-22.0489	-68.16	-11.5191	-1.28531	0.685544	36.4093	22.8562
GSM1067457_PAO1_PAA_1.CEL	21.3693	18.5445	-15.5408	2.45976	100.809	7.0757	-4.16753	12.88	-58.4938	-15.1543	51.9534	-15.8365	-0.491078	5.51175	25.5207	27.6062	-20.3157	5.77046	8.46517	-11.3237	38.4418	21.8536	-31.7304	-23.3597	39.0789	-0.987528	54.2393	-102.557	21.8121	24.1303	49.9247	-8.42097	-8.93892	-45.1147	5.83109	25.2091	-8.67994	5.39173	-12.0697	2.04666	52.0442	23.0891	-19.834	-71.9142	-4.1294	-11.4406	6.70162	23.7869	18.6382
GSM1067458_PAO1_CK_2.CEL	15.218	5.06826	-14.3492	0.00924806	89.2931	15.7345	-11.2161	-5.97543	-53.4366	-4.32801	24.5738	-28.6823	-8.64026	-15.8331	22.6757	-2.24066	-17.7929	11.6389	10.793	-22.204	25.0265	31.0516	-20.1303	-23.3418	37.0395	8.52646	38.0254	-107.571	27.996	18.5164	59.7566	-9.18405	4.08508	-52.4233	20.6978	21.8778	-8.385	6.36907	-14.0583	8.76795	53.1707	14.6732	-0.891041	-64.4051	-12.7139	-5.54707	3.86108	27.391	14.8694
GSM1067459_PAO1_PAA_2.CEL	8.37685	6.06271	-23.7469	-10.2667	90.7626	9.13642	-11.2482	-1.38736	-58.3432	-18.2579	31.2904	-22.3752	-0.977556	-14.8866	28.1752	10.101	-21.0884	5.76615	8.74095	-19.2005	21.3761	32.4991	-25.4445	-26.0484	38.9807	-1.09435	35.778	-106.662	30.5842	18.7621	58.2781	-6.53665	0.207943	-48.695	13.9777	23.9823	-1.49738	4.36501	-8.72794	13.7442	49.6419	18.7042	1.47998	-65.2404	-13.5287	-5.80139	-4.49467	26.7023	17.3726
GSM1112046_PGAS_25_1A.CEL	-24.6355	17.419	21.2889	22.3234	41.4214	3.64807	-57.2724	-3.23702	-26.3245	-22.2152	-41.541	-44.109	-15.3967	-7.37562	-3.24606	-55.0978	11.8794	-20.3162	14.3138	-76.4473	-8.22706	-12.295	-22.4297	-5.83768	-48.9023	45.7323	-30.3904	-99.2012	-19.7496	-45.1227	-5.73665	-31.1518	19.7932	-31.3157	-28.8739	-43.4912	36.1056	24.2327	1.461	32.1324	-26.9865	-25.217	-17.8835	10.5673	-10.5878	-16.0687	-46.5052	4.79026	0.985588
GSM1112047_PGAS_25_2A.CEL	-30.1712	17.4018	-3.73735	19.5091	17.4357	-23.3161	-63.8211	-8.99316	-11.1781	-13.2959	-22.432	-49.6376	-18.7539	13.4529	-24.9007	-50.7791	17.807	-18.7012	10.9743	-74.6109	-7.10354	-19.3306	-40.9866	3.53174	-59.1439	12.4074	-41.8436	-108.027	-10.9239	-41.6268	-33.1013	-38.2712	21.3077	-0.682601	-50.0165	-32.3068	28.0933	35.7609	-7.15852	40.798	-56.6313	-20.1678	-26.18	26.8899	4.48367	1.93228	-57.5248	-22.1626	-0.688265
GSM1112048_PGAS_25_4A.CEL	-21.2333	16.6634	17.5963	20.447	37.5046	2.19952	-57.2916	-5.83885	-22.4132	-17.0784	-43.1452	-45.7221	-18.3489	-0.427463	-12.3353	-55.3627	10.9717	-23.4899	12.6333	-76.2447	-12.1248	-14.5482	-29.8308	-3.5343	-51.3633	41.1485	-31.8224	-103.96	-15.2245	-41.7129	-10.7928	-27.681	17.1405	-22.7051	-34.9679	-41.9849	33.3485	26.1435	-5.18159	37.7536	-35.1004	-28.0411	-14.836	12.8781	-12.1773	-13.5454	-53.2643	-1.45712	9.76133
GSM1112049_PGAS_37_1B.CEL	-22.6186	3.59512	24.9548	23.1693	42.7458	7.11763	-52.7845	15.7461	-27.4033	-14.6823	-36.5598	-44.6152	-19.1228	-6.8203	-10.9365	-49.891	11.2894	-18.1626	10.3709	-71.9171	-17.3049	-11.0489	-28.6085	-2.78143	-43.2622	48.5377	-20.2814	-94.4884	-15.3468	-40.2386	9.55772	-28.9985	23.804	-29.6624	-32.8235	-34.6067	23.6436	12.0722	-1.96489	37.8892	-25.0887	-19.2926	-20.182	13.1697	-12.145	-13.3972	-51.9927	12.6894	6.6952
GSM1112050_PGAS_37_2B.CEL	-24.1087	5.73567	31.1767	24.2403	53.7282	11.2947	-45.9097	14.3231	-33.3097	-17.2167	-39.191	-43.9826	-14.7459	-8.06656	-3.72381	-52.4451	9.27813	-11.0865	6.88954	-70.4023	-19.5894	-6.11221	-24.113	-6.23145	-40.2733	50.9577	-13.1769	-98.1297	-18.0246	-34.2956	20.0097	-26.9204	25.1886	-38.6274	-30.1944	-38.5246	23.4974	16.8953	2.55879	29.8336	-10.4444	-19.3801	-19.465	10.7417	-16.9581	-14.6259	-43.444	19.0211	6.80531
GSM1112051_PGAS_37_3A.CEL	-17.006	11.7316	35.2471	23.241	59.5848	15.067	-33.4771	1.99553	-35.1954	-10.9877	-43.7832	-42.3027	-19.168	-10.6999	7.51324	-53.9135	0.444	-7.82512	-0.0758596	-67.9221	-17.159	-3.27999	-17.0804	-10.0259	-38.5107	53.9567	-1.2451	-99.5285	-10.2051	-30.2113	24.0258	-19.0878	18.1854	-49.6906	-22.5745	-44.0628	32.5855	21.7629	-1.67234	27.6638	-3.98763	-26.069	-18.0196	1.46598	-24.5252	-16.1177	-40.3961	21.3973	16.2103
GSM1133186_Weiqing_He_L-Glu-1_021810.CEL	32.6847	-9.52503	-35.6496	20.6881	92.9614	-9.06246	12.8853	2.33216	-47.2476	-7.33194	67.2449	-32.9995	16.3504	6.12905	28.771	39.2638	37.0488	19.7562	-6.33675	35.1589	3.85228	10.0294	-34.652	0.950831	56.7874	-55.2043	58.9874	-94.3029	39.6711	7.61148	58.3204	48.5929	21.6849	-14.9828	-0.175415	36.4875	-27.7047	-24.0242	-29.5905	18.2158	60.1226	16.4478	-19.3915	-73.9467	20.3104	-15.1686	14.536	-13.7465	35.2634
GSM1133187_Weiqing_He_L-Arg-1_021810.CEL	22.6835	-14.9233	-33.5249	24.6856	89.1353	-7.48421	6.31771	-6.3013	-48.1647	-8.1554	64.1208	-40.2023	16.3474	6.83993	25.0066	36.2539	42.075	14.6718	-14.4823	28.4725	6.45462	8.20574	-28.4816	5.20437	45.6746	-48.0617	61.1435	-90.4597	42.7344	10.0306	61.2395	45.2978	25.968	-17.2921	6.83673	31.6143	-25.8663	-21.0652	-26.7101	13.883	52.7815	7.0567	-23.5532	-64.9308	29.7463	-19.4833	15.317	-18.8165	34.0218
GSM1133188_Weiqing_He_D-Glu-1_021810.CEL	35.1024	-10.1893	-28.8134	17.5769	91.8138	-4.59733	14.2468	-2.59736	-49.258	-5.23834	63.1855	-45.8954	19.1784	5.29584	29.9056	32.1538	39.7144	15.8805	-10.2457	26.1671	11.6234	0.978479	-25.9534	-3.075	55.1525	-42.7722	61.8235	-90.3847	37.6016	15.4361	57.546	44.276	19.9021	-24.5581	12.9865	33.903	-28.3423	-20.6016	-31.2195	10.4344	53.0748	15.0028	-16.5848	-71.7297	21.6932	-15.3988	18.0484	-18.4464	36.2587
GSM1133189_Weiqing_He_L-Glu-2_022410.CEL	30.3831	-10.5798	-31.7694	23.9384	84.8552	-25.7862	18.2446	0.922762	-37.4548	5.06306	72.1754	-30.4953	16.49	21.8511	13.5833	50.0052	31.2523	4.52145	-17.2045	47.2536	-8.24055	14.6135	-38.9137	12.9097	53.3467	-53.4215	65.7001	-90.2369	45.6261	5.81399	50.8304	58.8141	23.6805	-3.64223	-5.88704	42.4981	-26.4263	-20.4403	-30.6635	21.1715	56.3298	1.646	-17.8421	-69.645	24.3054	-6.09506	15.5568	-30.4384	45.3574
GSM1133190_Weiqing_He_L-Arg-2_022410.CEL	29.6821	-18.437	-38.1713	25.8259	78.9214	-18.9012	25.0805	-17.6749	-31.6354	20.0143	75.7421	-30.2272	23.0061	27.8403	-0.369793	49.8152	40.9494	-7.7425	-30.6404	47.2081	-3.90884	17.5805	-24.7069	20.1025	53.5183	-58.8186	65.4076	-90.7263	44.8245	7.70112	57.4603	58.0717	21.2327	3.13656	7.96185	47.0951	-25.0739	-20.7087	-26.6885	16.9263	51.2275	-11.7185	-5.29073	-71.2409	40.4543	-6.58923	22.4674	-38.7516	51.6708
GSM1133191_Weiqing_He_D-Glu-2_022410.CEL	23.8736	-3.40623	-34.9962	15.1028	81.191	10.4931	16.7506	-28.6782	-39.0935	11.6316	41.482	-63.5045	26.8823	6.86762	3.61826	0.50846	62.1085	1.41486	-37.323	6.16853	-2.36197	1.84401	2.64099	-6.01368	56.9695	-46.8319	60.5265	-92.9296	37.9315	19.9032	69.6615	61.5799	19.3081	-25.6843	39.6609	24.8358	-34.1659	-16.7704	-29.3483	3.21249	50.7097	-17.1466	6.64859	-68.2659	17.4902	2.39931	25.6108	-19.8401	47.4853
GSM1146022_pJN105_1.CEL	3.32094	-29.0959	-21.8066	20.1029	69.5635	-40.339	13.7591	10.5505	-10.8001	32.713	76.0666	14.7268	-15.8898	21.0392	-10.5359	58.4239	-7.76215	-14.8867	15.5922	31.8689	-15.7039	-4.6065	-47.2612	37.5631	53.558	-43.871	62.931	-92.9261	34.3647	-27.9717	49.0393	13.507	34.762	12.2551	-30.796	41.8941	-11.5769	-25.2796	-3.86248	20.0318	56.2404	-6.79538	-13.7268	-50.0855	34.3103	-12.6532	17.612	-39.0582	34.7256
GSM1146023_pJN105_2.CEL	-4.65035	-22.2267	-32.913	10.7327	39.4435	-27.2053	-24.5711	10.8128	8.83191	23.7396	43.2086	-3.22053	-19.5712	18.8054	-22.7311	28.318	-0.678235	-17.2874	16.2313	-7.57367	-28.7376	-2.5454	-48.629	30.3107	18.701	-39.1511	30.01	-111.379	27.2314	-30.7712	21.3745	11.0341	26.1005	27.7911	-53.0032	17.5092	-0.774889	-6.68833	-22.9458	15.9343	40.4819	-0.609949	6.17744	-39.3585	25.6368	-14.8304	-19.2548	-31.8266	30.3128
GSM1146024_phaF_1.CEL	-8.3907	-24.2004	-31.339	17.8782	52.6027	-33.1725	-11.6749	11.1959	7.85155	34.3505	56.9943	1.67474	-16.9269	23.7301	-19.0646	32.7299	-7.64286	-17.1433	17.0878	-0.0848903	-19.3333	-8.46027	-46.0056	32.5641	33.4609	-45.3384	40.8415	-103.951	23.1649	-32.1466	41.1244	11.0219	26.7772	21.0608	-42.0499	22.2151	-2.2569	-13.5752	-9.28105	22.5688	40.3396	-11.7303	-9.91787	-37.8762	26.2032	-11.8407	0.621668	-36.9677	28.3189
GSM1146025_phaF_2.CEL	4.13911	-24.8174	-32.2106	19.8835	64.617	-28.9453	4.14314	0.358901	-0.475203	29.2433	67.6176	18.8095	-13.4252	26.5063	-13.0009	56.4822	-11.799	-12.328	12.2857	22.1987	-21.8789	7.50489	-46.4831	41.5611	46.3928	-42.4531	58.6327	-98.8344	30.4319	-21.4454	46.2916	23.3204	25.8482	19.4786	-34.8656	36.9574	-9.15932	-17.1881	-15.0349	18.6429	56.7878	-7.14299	-0.580777	-58.756	23.1015	-12.0673	7.70448	-34.7797	39.0999
GSM1177842_PAO1-1.CEL	28.1634	15.0076	44.2427	22.9366	88.4448	45.841	31.5055	-36.9324	-41.6185	31.1602	-33.3779	-38.1935	-14.156	-15.0933	40.2492	-32.847	-17.6319	-3.42883	-10.8269	-48.0838	37.6607	-19.0482	11.1182	-7.00396	47.0189	31.2363	59.2636	-67.1971	-24.4003	17.101	49.7693	26.25	-31.837	-69.2651	34.9126	-44.2943	-9.73672	-17.5123	22.2595	26.9019	65.757	-31.2632	27.2943	-50.678	-25.4704	-10.9152	46.8674	12.6987	54.8221
GSM1177843_PAO1-2.CEL	28.1388	14.5342	35.925	21.0711	86.1147	44.4189	27.2114	-38.0201	-39.8192	29.7437	-33.0415	-37.2732	-15.7242	-14.0277	37.7617	-32.8824	-22.2903	-5.19872	-10.1588	-48.5795	34.9005	-19.4359	6.7154	-5.24035	46.4428	28.4107	56.6758	-74.384	-19.2169	14.9607	50.8139	25.241	-30.1231	-67.4502	30.51	-40.9331	-4.4907	-16.3892	18.2036	28.7967	62.895	-29.963	26.7285	-52.6198	-29.5258	-10.8953	39.2002	13.9615	52.6425
GSM1177844_PAO1-3.CEL	28.9571	15.2794	37.0282	22.0185	88.0077	39.822	27.039	-33.5798	-40.9135	30.835	-29.4433	-38.6987	-15.3364	-11.4721	33.7083	-30.9354	-20.8288	-4.70949	-9.07565	-47.2881	33.8381	-18.2841	3.96075	-5.86895	45.9911	27.4248	56.7354	-73.1492	-21.4413	15.2478	51.5889	22.3952	-28.8958	-63.7435	28.2495	-38.5978	-9.53662	-17.2054	19.2638	31.8522	61.5982	-30.4374	26.1679	-49.804	-28.0219	-10.2443	39.8533	10.0419	51.8192
GSM1177845_PAO1-AMV-1.CEL	24.973	21.6635	44.8772	12.8125	86.716	18.9528	27.3941	-23.2751	-42.4965	25.1716	-15.9773	-35.913	-7.13701	-10.0186	28.4985	-20.1496	-25.0445	-9.83307	-10.4735	-42.4217	33.6702	-11.9421	8.06871	-13.617	47.6442	28.6055	52.4997	-79.1149	-18.8746	6.87301	54.247	16.927	-24.6663	-59.0394	23.5651	-31.1436	-7.22283	-11.9579	20.8763	35.6592	64.2489	-36.8601	28.6229	-50.9428	-19.9982	-13.8937	40.8327	-3.87372	45.1022
GSM1177846_PAO1-AMV-2.CEL	31.0004	16.347	41.6196	15.144	91.2935	24.6942	31.8273	-22.4127	-45.7171	27.4298	-11.4454	-32.8533	-8.28488	-11.8912	28.4297	-15.7703	-24.7073	-14.9808	-13.2221	-39.9869	38.9229	-11.8355	8.89605	-10.1793	53.2801	27.6779	58.4946	-78.2305	-10.0618	10.3945	54.6765	22.408	-27.1068	-63.7575	29.3601	-26.1464	-7.93971	-19.7733	17.2263	37.3998	62.8436	-33.2661	24.9635	-55.5345	-14.8025	-11.0986	38.5394	-0.426701	48.9699
GSM1177847_PAO1-AMV-3.CEL	30.5614	18.862	37.4658	15.2329	90.8887	24.9247	25.3663	-18.8488	-43.0187	28.6727	-11.8492	-35.8358	-8.74334	-7.59234	24.0444	-19.6238	-21.4132	-14.1192	-11.9375	-41.3062	37.7301	-14.9008	4.77479	-10.1816	49.4147	25.1285	56.3908	-80.8553	-11.4398	9.08177	54.4012	20.5893	-26.0707	-57.1013	25.2033	-25.4681	-11.3561	-18.8749	15.7588	39.1528	59.3785	-34.3227	23.0591	-50.3722	-17.265	-11.8777	37.3475	-2.33734	47.2439
GSM1181847_gc_WT1_1.CEL	30.0676	-11.257	-26.6291	20.835	82.0942	17.8373	-9.54588	13.6054	-31.4647	18.2128	19.0067	-41.3719	-6.10265	-20.2075	22.9966	-10.3901	8.61901	12.5868	17.9478	-17.1305	10.6489	-4.76517	-20.7327	-3.11307	37.2133	6.15094	49.2553	-89.1162	16.2166	13.2338	51.4443	6.85199	27.9566	-42.2075	13.3644	19.5232	-14.9319	-28.6842	-14.6705	2.03567	53.5538	20.2261	6.64633	-60.9097	-7.10109	15.1153	22.8617	29.4792	12.0424
GSM1181848_gc_WT2_3.CEL	39.9066	-9.14683	-25.0358	10.3794	84.3497	20.748	2.08965	1.08929	-35.042	19.8432	20.1616	-43.3649	-4.79496	-28.7649	24.5185	-11.2315	7.21196	14.5525	15.192	-11.8632	20.3095	-2.17693	-9.86046	-7.10077	43.3402	8.8392	48.7198	-91.8674	22.6483	13.9661	50.2284	8.95284	26.9922	-48.2975	28.3803	27.9746	-7.61833	-30.6627	-20.6035	7.9758	52.7476	17.4701	10.7726	-68.9213	-7.73408	10.5576	20.8709	31.8778	17.0763
GSM1181849_gc_Delta1_2.CEL	31.771	-9.83371	-22.9069	20.965	82.786	22.7558	-7.83985	7.49015	-31.2253	19.6901	11.3435	-41.183	-6.39286	-25.4616	30.3052	-20.1422	12.4193	17.4614	19.1547	-16.4022	14.2361	-6.2507	-15.1121	-2.78509	34.6564	10.911	48.2287	-90.5666	20.841	10.3001	52.2477	8.95234	31.2455	-46.0621	19.9546	17.7113	-14.7469	-29.4248	-12.4128	2.53344	55.4021	16.7453	9.30767	-62.6513	-6.02062	13.4672	24.3275	29.7831	11.4527
GSM1181850_gc_Delta2_4.CEL	36.5928	-10.6105	-26.0521	14.301	84.5048	16.7861	-6.48058	3.16397	-30.6181	16.1184	23.0052	-38.5111	-3.80054	-18.4634	27.823	-9.41422	8.62481	15.4075	16.7314	-8.74906	13.6517	-5.61781	-23.6815	0.90466	42.0946	0.918307	51.8347	-91.6013	22.5541	12.2702	51.0453	14.0124	28.7728	-40.745	17.6475	23.4494	-11.9075	-30.4362	-18.5294	7.47129	54.4851	18.1556	9.88668	-65.4576	-6.26928	8.93477	24.7177	26.6968	16.0551
GSM1191066_sphR-pyr-1.CEL	34.4136	2.75069	-45.0572	-4.42343	78.4368	46.8327	-39.8399	-14.4881	38.1742	-17.4702	18.7485	-54.023	31.4482	-9.56699	17.8857	-17.0997	25.5746	16.032	-1.09212	-54.2339	-20.5654	-16.4918	4.92923	-7.02143	12.6148	7.08931	48.2707	-106.084	10.1979	16.8001	75.3862	-15.7265	-29.3107	17.44	-48.4457	-13.268	-21.3114	-19.9315	-28.2403	7.46297	-9.07322	11.1873	26.5786	-46.7425	-27.648	-9.84851	23.5137	-27.0213	-16.421
GSM1191067_sphR-pyr-2.CEL	38.2599	4.2632	-47.6359	-1.59197	76.2677	45.133	-40.6752	-16.2596	39.7587	-12.9732	18.208	-62.3574	34.9412	-7.75831	5.75158	-21.9188	35.7186	13.6432	-12.8958	-56.2667	-29.2842	-14.4649	13.8087	-11.9298	12.8729	8.24859	49.3098	-102.284	11.8869	17.1807	80.8221	-11.8146	-32.7654	20.3735	-41.3806	-14.0953	-23.7311	-20.3092	-29.946	4.44647	-12.5231	1.03806	28.6029	-47.2476	-23.173	-6.12891	25.9587	-29.1455	-14.477
GSM1191068_sphR-surf-1.CEL	44.198	4.07796	-54.8333	0.0336943	81.5482	38.4068	-40.7077	-9.09873	26.181	-18.2279	26.0673	-49.9819	25.6332	-14.6027	20.8661	-8.62379	18.6601	22.8231	10.0828	-47.7525	-15.0903	-20.2705	-3.31232	-14.7947	18.1288	6.04905	48.1136	-109.276	12.5614	19.4922	71.602	-24.3536	-25.2656	11.6489	-47.9274	-10.7313	-10.8113	-21.6594	-32.9599	7.91068	-4.89416	17.4115	18.4146	-56.5191	-27.0685	-17.6217	21.2093	-18.7823	-19.9691
GSM1191069_sphR-surf-2.CEL	48.3117	2.00767	-63.0155	-4.76709	78.9557	28.2566	-36.7261	-11.9744	26.0184	-17.4384	34.7332	-53.9586	24.2553	-8.4655	11.8004	1.53962	19.1445	20.4243	4.27912	-40.1921	-21.1407	-16.6657	-11.6549	-14.7438	23.8086	0.76865	48.6012	-110.304	20.7818	18.8323	70.1491	-14.8772	-27.7522	19.2878	-48.822	-3.70357	-7.60338	-24.1851	-39.9926	15.1802	-8.1723	12.8159	21.4511	-63.6191	-27.0311	-17.502	16.5232	-25.3856	-10.726
GSM1191070_WT-pyr-1.CEL	38.1572	2.08775	-45.7619	-4.82655	75.0658	43.4579	-37.9426	-16.94	42.6058	-15.8347	26.7354	-47.3709	32.6025	-2.51026	13.5518	-7.75186	26.0014	12.5443	-6.83098	-53.455	-26.0444	-13.6313	1.20955	2.82397	16.3087	-0.645864	50.9916	-104.34	9.9093	14.1251	74.0906	-13.5339	-29.9687	24.7243	-50.6191	-6.65331	-22.5933	-21.9825	-29.6246	8.72871	-7.25189	11.6377	28.9297	-52.6755	-24.4399	-11.1019	24.8134	-32.2557	-9.50014
GSM1191071_WT-pyr-2.CEL	39.2686	6.91252	-49.5444	-4.87972	78.0394	43.1977	-42.4035	-12.9128	37.0054	-15.2278	18.5614	-60.8286	33.0462	-8.56098	6.26613	-20.1156	32.8603	14.4063	-10.9498	-56.6425	-28.4033	-13.5363	8.03048	-15.6763	9.7066	8.38637	48.2498	-105.257	16.7591	18.6028	79.5695	-12.7931	-31.1803	21.9205	-44.5957	-12.6152	-21.9777	-20.303	-34.0195	4.9725	-12.9936	2.84748	28.9756	-49.9344	-25.3471	-8.03845	22.4552	-26.5989	-16.9465
GSM1191072_WT-surf-1.CEL	38.9032	3.53291	-49.3132	0.303571	80.6155	45.3157	-42.4625	-9.27239	26.7683	-19.865	22.3866	-49.5546	28.3702	-15.8316	28.3751	-11.6102	19.6361	21.0143	10.2459	-50.4528	-12.3821	-21.064	4.76401	-14.6363	20.5751	8.13473	47.592	-106.493	10.6647	17.9421	70.8593	-22.802	-25.1872	9.69609	-44.4977	-13.084	-10.7767	-17.4866	-35.0355	5.63667	-5.3143	22.2566	16.397	-56.3618	-26.0762	-17.2598	21.5903	-19.3946	-19.9208
GSM1191073_WT-surf-2.CEL	48.6968	0.997865	-66.1874	-3.58173	75.0386	22.2477	-38.5422	-7.17468	28.1632	-15.5987	38.4734	-51.2405	22.368	-3.9055	10.6054	3.93258	15.4243	19.6186	8.21108	-37.08	-22.5323	-18.857	-20.3144	-11.0144	25.2725	-5.37176	48.389	-112.499	20.2916	15.0334	66.8718	-16.8701	-25.5061	22.8615	-54.8711	-0.751338	-6.52143	-24.0054	-38.8708	17.4615	-6.87968	15.4788	17.4517	-62.4502	-27.4343	-17.1067	14.6622	-26.8544	-12.4124
GSM1206643_WT-PYR-1.CEL	35.5344	-7.71177	-57.4494	-8.26379	73.3451	28.548	-38.5196	-15.8832	41.3476	-13.6332	8.98834	-55.2622	22.8337	-10.4765	-16.7187	-11.3013	19.7796	18.2084	0.867025	-55.9538	-23.1709	-16.537	-11.6483	-3.20421	-18.3099	22.0874	46.43	-97.7296	15.3042	20.4311	67.7034	-23.3994	-23.8789	30.3832	-52.113	-13.4866	-13.7646	-34.8405	-24.9915	19.0792	-20.5183	-20.8337	37.5456	-44.0216	-26.6564	-8.9172	17.7199	-31.7848	-13.8643
GSM1206644_WT-PYR-2.CEL	35.1914	-6.65606	-58.1921	-8.53073	71.1343	29.0543	-40.1512	-14.6627	40.8909	-12.2009	6.68121	-55.1629	21.6095	-8.55864	-14.7949	-16.1955	19.4902	17.2068	3.41432	-56.9958	-23.4221	-19.2696	-12.2828	-5.17346	-18.2161	19.5177	43.9231	-101.114	15.0111	20.2421	66.0883	-23.3536	-23.5737	31.1409	-52.4605	-15.514	-12.0339	-31.0885	-24.5003	18.5695	-19.9722	-17.2219	37.1275	-40.4419	-28.6393	-9.53649	16.6108	-31.3304	-14.6113
GSM1206645_WT-CHO-1.CEL	33.7973	-6.74565	-57.4774	-9.35977	72.9752	29.1864	-42.1477	-13.5015	39.3818	-13.5647	3.94839	-55.918	21.2579	-13.478	-14.3571	-17.6711	19.3179	18.3362	4.41216	-57.7753	-21.4956	-19.289	-10.5372	-6.52792	-21.36	23.0985	42.5504	-100.82	15.353	19.8204	65.4682	-25.2409	-22.9122	29.0043	-52.3103	-16.3051	-10.7551	-31.0579	-26.1409	19.5608	-21.9571	-19.3011	37.3532	-39.0788	-28.0247	-10.3604	15.0545	-29.2374	-16.8801
GSM1206646_WT-CHO-2.CEL	28.3542	-9.2236	-58.1998	-11.2014	68.3152	25.0334	-48.3455	-11.7654	38.467	-15.8125	-0.0727301	-56.747	17.0934	-10.3756	-17.8615	-17.1133	17.8827	14.7001	8.9016	-63.4271	-25.6058	-19.405	-14.1689	-5.71441	-30.7227	25.9902	38.9864	-90.6128	14.3138	16.8185	58.7562	-29.4931	-17.0114	32.0248	-53.0295	-19.6358	-6.07762	-31.4561	-26.2344	17.8716	-27.245	-20.3203	34.9534	-34.2148	-25.9888	-12.5138	9.97373	-30.2607	-18.4705
GSM1206647_WT-DTC-1.CEL	28.6351	-7.63816	-60.789	-12.9499	66.8054	24.5266	-48.1806	-15.8901	40.0487	-14.7711	4.09171	-55.3826	17.473	-6.30306	-19.5774	-14.2354	17.4848	14.4447	5.0889	-61.554	-29.4792	-18.7069	-18.2005	-5.99851	-25.3904	18.1811	42.9589	-97.7615	18.3243	18.107	64.8717	-25.3226	-19.494	36.2237	-53.7314	-18.2133	-6.79688	-29.2513	-30.3632	17.4642	-25.1643	-19.6882	36.1142	-35.9473	-28.2598	-13.1587	10.3331	-32.8485	-15.2713
GSM1206648_WT-DTC-2.CEL	26.4546	-9.87361	-60.968	-15.3141	64.3015	22.138	-51.4446	-13.4398	39.1455	-16.7949	2.49354	-56.4856	15.7916	-6.16473	-20.9241	-13.6784	18.2056	11.9381	5.5612	-62.8344	-32.1378	-19.6158	-18.0404	-4.89439	-30.0418	20.8679	38.9914	-90.5439	18.0925	16.7018	59.9328	-27.5433	-15.7381	38.2915	-54.1108	-19.1339	-5.48046	-30.5326	-29.2787	17.4539	-28.7942	-19.691	34.8449	-32.1092	-24.6715	-13.7866	7.42411	-34.0234	-16.2618
GSM1206649_WT-ETC-1.CEL	28.9301	-6.97217	-54.865	-11.5399	68.0134	27.3872	-48.535	-15.3272	39.3748	-14.0874	-3.33554	-56.4727	18.102	-12.0533	-15.1748	-18.9589	17.711	16.9637	6.53807	-62.2017	-25.4022	-21.0198	-15.5774	-6.30436	-22.2283	18.9362	43.1315	-102.154	17.1276	18.1101	65.0455	-28.6122	-17.9009	29.2099	-49.8032	-19.3365	-10.0991	-24.968	-27.6654	20.4387	-23.1455	-19.067	33.8449	-32.8923	-30.9312	-10.4967	15.0678	-34.3381	-16.3214
GSM1206650_WT-ETC-2.CEL	24.4156	-8.8277	-50.3148	-12.8985	64.6525	23.6231	-50.2325	-13.983	35.7399	-13.8906	-5.09397	-57.1298	13.1352	-14.0189	-16.9131	-19.7009	17.3646	14.2404	5.50603	-63.0761	-24.6276	-20.3186	-13.5699	-6.14201	-21.897	19.6391	38.4345	-96.2736	17.0469	13.6598	60.0722	-28.5819	-14.6164	26.1087	-48.3212	-20.9126	-6.66214	-23.2225	-27.7301	22.352	-26.5445	-19.2836	31.0615	-26.3549	-25.8361	-6.59844	11.8073	-32.2811	-12.7147
GSM1206651_WT-PRC-1.CEL	26.703	-8.503	-56.1234	-12.3654	67.8807	28.2039	-50.5488	-16.18	40.1231	-18.5939	-4.28096	-55.906	17.6912	-12.5543	-15.5234	-18.9014	17.756	16.2566	7.87831	-65.1929	-26.377	-18.4668	-16.1997	-5.85258	-27.1861	23.3583	40.3312	-93.9383	17.2003	18.5915	62.6206	-29.6119	-18.5617	30.4375	-50.4523	-21.6523	-6.79215	-26.3589	-28.3435	15.6966	-27.2371	-20.1046	36.4058	-33.6438	-28.7511	-11.816	13.0955	-33.2542	-18.3459
GSM1206652_WT-PRC-2.CEL	31.7775	-5.71824	-56.8011	-11.4833	69.1482	31.7514	-47.9009	-15.9294	39.2835	-17.1047	-4.29396	-55.5393	20.7549	-12.9494	-12.1407	-19.5022	18.5386	16.6961	6.01913	-62.9813	-24.7036	-20.7216	-12.9414	-5.25416	-24.4972	24.5069	42.5874	-97.4049	17.779	19.5951	66.5206	-28.0635	-20.7268	29.7254	-48.9991	-20.8668	-10.2328	-27.1784	-28.7681	16.5708	-25.4308	-19.6006	38.4617	-36.1766	-29.2915	-11.933	16.1472	-32.9456	-17.8086
GSM1206653_dgcA-CHO-1.CEL	22.6682	-9.85927	-50.2108	-8.37229	65.6342	32.2352	-60.6171	-5.18064	35.7525	-20.4044	-12.9451	-55.8391	16.1584	-17.2848	-12.7226	-22.2117	21.4889	12.4155	14.5096	-69.2171	-24.0725	-23.9931	-10.3067	-2.75797	-33.7828	28.21	36.6924	-87.5305	16.2206	14.8431	56.542	-32.1282	-11.1888	30.7582	-47.9643	-23.7425	-11.2546	-25.6718	-28.3315	13.591	-31.074	-15.6533	29.0625	-26.3499	-23.0777	-11.5911	11.7412	-30.5228	-22.5316
GSM1206654_dgcA-CHO-2.CEL	24.6015	-9.17561	-50.1756	-7.08899	67.5771	33.5351	-57.0927	-6.76426	33.9618	-19.2126	-12.6339	-54.2171	18.0655	-17.8677	-10.892	-22.6322	22.1054	14.2925	12.8741	-67.5933	-22.6651	-21.3583	-10.0049	-2.04396	-31.8745	28.1691	37.5868	-90.8189	17.1246	15.114	60.0428	-29.0959	-12.9987	28.9598	-45.3427	-21.6965	-11.4088	-26.3994	-28.2857	14.9432	-26.0525	-16.6001	29.5299	-29.9182	-25.5641	-11.7074	13.6647	-30.7103	-22.3329
GSM1237734_M9_H103_2_51059600653056031211409890238138.CEL	28.294	0.215154	16.7417	14.0101	92.3563	-2.36347	6.48962	36.975	-44.8169	-19.1842	2.58509	-35.746	4.31353	-28.3657	10.2403	-21.0454	3.49783	13.0685	-20.6929	-35.2258	-31.9208	26.4397	-9.80728	-19.1798	35.927	3.93172	50.061	-97.7487	19.6433	19.2127	57.5163	31.7447	18.6972	-52.0022	11.0712	-16.3307	9.16792	-10.6556	-48.3713	12.2704	53.9986	7.06796	-8.62055	-43.1258	-27.6917	-5.74131	-20.919	30.2116	35.7936
GSM1237735_M9_H103_3_51059600653061050411410396750551.CEL	32.3183	5.58439	22.2415	24.8305	93.9559	0.775769	10.1306	40.0406	-36.4948	-17.9947	6.38395	-26.5544	6.79268	-18.3078	14.8764	-24.0162	0.836888	16.4754	-17.5748	-40.3976	-30.755	18.9189	-17.6632	-8.64602	35.3727	3.28049	54.9105	-90.8842	5.90898	20.1237	53.6928	28.6556	15.6704	-49.7388	-2.2143	-22.78	7.83036	-15.6362	-36.3261	2.65797	61.8686	10.6923	-6.19884	-47.9444	-26.491	0.14428	-11.5494	31.1033	35.9112
GSM1237736_M9_H103_4_51059600653061050411410396750502.CEL	38.1216	-0.0160298	1.66023	18.0776	98.8353	-1.79164	12.6558	30.9428	-54.0136	-25.3919	24.2332	-24.9253	-3.20694	-25.0782	22.1325	-0.114204	8.06014	20.8203	-0.610096	-21.0398	-13.4698	22.0881	-23.9605	-19.0103	49.225	-14.0723	54.8023	-94.297	19.4131	25.005	54.4001	33.2041	10.9288	-50.3455	3.19893	-11.5803	7.65039	-26.7963	-41.3963	2.74094	61.325	22.6901	-15.1878	-62.1085	-17.6135	-12.9319	-11.5666	33.2354	35.1336
GSM1237737_M9_PAOSX_1_51059600653060050411410396750419.CEL	34.5865	8.47198	-1.39088	12.5883	99.4332	-11.9924	11.0658	34.0272	-42.592	-22.1357	37.6374	-29.0138	0.0936937	-6.59349	25.2392	4.36882	2.72163	20.7916	11.1272	-11.544	-3.6542	15.0241	-41.6468	-13.7109	54.0653	-25.1867	54.2133	-91.8072	15.3363	19.4927	48.9916	26.8147	3.76985	-47.3749	-10.2913	-1.52732	-2.60119	-29.4868	-31.5422	0.74876	61.2509	30.6746	-15.35	-64.3424	-24.7506	-7.3852	-3.60237	24.1629	26.013
GSM1237738_M9_PAOSX_3_51059600653060050411410396750359.CEL	35.4149	4.46735	8.22702	14.0662	97.6526	-13.8042	13.9572	33.8725	-41.1406	-26.4859	33.0781	-27.0858	4.28157	-9.0384	23.5142	5.21717	-1.68425	19.6705	1.92877	-15.2344	-9.93323	19.7103	-38.6175	-10.5569	54.0721	-19.1776	54.6992	-93.0354	15.8936	20.8714	50.2252	32.1802	7.18479	-49.5732	-7.82515	-4.38201	-1.08648	-27.8808	-35.5695	2.46206	62.8047	26.1842	-13.1802	-62.5952	-25.3578	-5.51402	-6.58955	24.9531	30.6133
GSM1237739_M9_PAOSX_4_51059600653061050411410396750526.CEL	30.6874	-1.0078	-6.09113	7.18876	95.5934	-13.6409	11.7235	23.6645	-43.4291	-21.0303	28.9468	-28.3814	-2.55561	-18.9761	17.6693	4.56355	1.08822	22.0727	0.210424	-15.1065	-16.1384	20.0312	-33.0464	-12.1809	47.7596	-18.0916	51.1645	-98.1504	20.3619	12.0278	53.2333	30.8463	18.5732	-47.7592	-0.78212	-3.27178	5.83455	-28.6751	-35.8157	10.7122	58.6868	21.4189	-10.865	-56.7222	-24.8821	-11.787	-14.8093	25.9605	30.7724
GSM1244967_PAO1-22-replicate-01.CEL	-13.388	-28.2077	-22.1248	-15.2807	87.1874	27.8722	-36.8805	25.0424	-20.021	0.50228	-3.08772	-52.7624	-20.2014	-33.824	35.3625	-31.2703	-21.3825	-28.304	5.34661	-60.4737	34.8668	10.2602	17.604	-16.1126	12.7977	37.3063	24.9768	55.0058	12.956	-15.7994	-16.0767	-14.0465	8.65192	-47.742	6.2178	-50.684	38.0598	-26.6766	-15.3408	-9.64659	-4.37487	-12.6207	4.38254	17.4961	32.4902	-16.5525	27.8092	13.605	19.4489
GSM1244968_PAO1-22-replicate-02.CEL	-14.1638	-27.478	-23.5082	-15.9747	84.2316	25.8912	-39.5231	24.5463	-17.5705	-0.543164	-3.13143	-52.8193	-20.958	-32.3483	33.1494	-33.0626	-19.8877	-28.2174	6.33549	-63.233	32.7995	9.0315	16.0021	-15.4783	10.3138	36.6581	21.6968	54.824	12.9111	-17.1325	-16.8597	-14.2478	8.32978	-45.6974	3.47218	-51.6765	38.0207	-25.8461	-15.1636	-10.293	-6.88315	-12.9571	4.92806	18.0636	32.597	-15.8455	25.2663	11.5765	19.3178
GSM1244969_PAO1-22-replicate-03.CEL	-12.4198	-27.982	-20.2653	-15.434	87.4887	28.848	-35.5253	25.2727	-20.9929	-0.342386	-2.14382	-53.1549	-19.223	-33.9645	35.2675	-31.168	-20.6908	-28.4963	5.17993	-60.273	35.8242	11.5087	19.4852	-15.953	13.9668	38.8154	23.6927	54.1243	13.1057	-14.8885	-14.6636	-12.9476	7.67788	-49.1567	8.0894	-49.9603	36.4388	-27.0492	-14.1551	-8.99767	-4.27514	-12.8373	5.97421	14.5335	33.6496	-15.8583	28.3548	13.7492	20.9227
GSM1244970_PAO1-37-replicate-01.CEL	-15.0266	-44.0231	-25.4709	-17.6763	97.2095	22.0045	-25.7905	20.1055	-16.5292	27.2207	21.7712	-48.6149	-32.491	-25.8911	24.9247	-23.5006	-16.9188	-27.8298	4.48383	-51.7263	21.4498	17.127	7.48379	10.8858	11.1787	37.7642	34.9782	50.1671	24.3106	-12.4444	-10.4481	-15.9103	12.7882	-55.9635	7.01063	-25.4515	32.7165	-39.0647	-5.68504	-16.3148	-7.42708	-2.55545	4.79204	9.05586	40.7675	-4.91563	14.941	21.2657	22.0724
GSM1244971_PAO1-37-replicate-02.CEL	-13.4766	-44.1336	-24.0892	-16.7733	98.6073	22.4004	-23.2549	19.4525	-19.4268	26.7554	23.1016	-49.8922	-30.7891	-27.7396	26.407	-21.4798	-17.5035	-27.4287	4.4221	-50.1333	23.5561	18.4538	9.47554	11.8007	13.8003	39.0671	36.1841	51.086	24.1773	-10.9133	-10.4716	-14.9971	12.3637	-58.1131	9.65765	-24.4106	31.577	-39.9478	-5.46391	-16.4595	-6.3347	-2.34974	3.99474	6.48172	42.6282	-4.09485	15.6855	22.5837	23.2654
GSM1244972_PAO1-37-replicate-03.CEL	-15.5994	-43.6865	-26.7518	-17.6802	95.4748	21.2368	-30.0473	20.8655	-14.4522	25.3649	21.9713	-50.9776	-32.5364	-24.9787	23.7709	-24.5108	-17.1397	-28.0279	5.74513	-53.5654	21.2354	15.493	7.27563	10.8967	8.23171	38.2217	32.2326	52.0646	24.435	-13.6085	-12.975	-17.1426	12.6961	-54.5045	4.95017	-26.1494	33.5733	-39.4558	-7.13977	-16.9911	-11.2123	-2.51778	4.99344	11.142	40.8722	-5.64204	12.9382	19.8257	20.4503
GSM1267086_HZI1981_G1a.CEL	24.1743	6.90273	-36.3931	-15.5171	75.4757	28.8346	15.2385	-25.8366	-26.7342	29.651	7.67602	-37.3374	-1.79063	-10.9857	-7.59163	-33.3701	29.4286	-2.87947	-26.1366	-35.5093	-16.5813	-15.0359	20.0841	-11.4871	31.2413	-32.856	46.7622	-115.852	29.9029	3.74283	64.2201	18.8526	25.9036	-37.698	20.2224	1.64256	20.231	-11.1542	-25.7187	12.8872	45.4421	-10.6006	11.7684	-45.0065	-17.7734	-4.42323	-16.3246	19.0504	37.8731
GSM1267087_HZI1950_Pae_G1a.CEL	25.5194	1.5633	-38.3815	-15.8038	78.5993	39.2699	23.2987	-32.8936	-43.5551	12.987	4.16406	-42.2291	0.45967	-33.4914	5.7949	-31.3705	32.6132	6.83574	-28.8117	-34.4062	-6.74162	-7.02763	32.7545	-19.8503	38.7127	-29.4934	46.4879	-112.302	36.4336	18.9685	65.527	33.9043	25.0258	-52.2831	42.3004	-2.96699	19.4543	-20.4161	-34.1182	10.0486	48.113	-3.16904	12.1572	-52.9931	-13.8936	-6.99223	-19.6519	33.5219	42.6862
GSM1267088_HZI1951_Pae_G1a.CEL	32.4614	7.98334	-45.873	-12.6129	72.3702	23.3554	13.5145	-40.7068	-33.9511	18.2615	18.2068	-30.5566	-12.9825	-20.1228	-10.2008	-17.6288	21.4005	10.7768	-24.579	-35.9138	-8.21901	-9.33629	8.67989	-18.4271	36.102	-39.1387	44.9747	-114.842	31.4417	21.8921	53.9492	20.1099	19.3005	-31.9729	10.8337	-4.82355	24.2485	-16.528	-35.1045	11.4354	44.0286	0.29173	16.7252	-55.1201	-11.5329	-9.51246	-21.8258	20.9318	44.9859
GSM1267089_HZI1952_Pae_G1a.CEL	31.266	3.89405	-44.9306	-14.4142	74.2485	30.0446	18.1571	-39.2329	-40.4045	14.4772	14.4802	-31.1248	-9.25115	-23.455	-5.05564	-18.0276	27.1593	8.97359	-23.0589	-32.4368	-10.2178	-9.40796	15.2587	-17.5681	38.0204	-33.0894	45.7469	-113.213	31.8469	18.1797	58.426	25.8454	22.0568	-40.4023	25.744	-2.69472	24.7492	-21.3705	-31.542	9.84523	48.8814	1.09769	15.6253	-60.4869	-10.3624	-15.5802	-20.409	30.4753	46.2348
GSM1267090_HZI1953a_Pae_G1a.CEL	34.1478	3.64104	-32.6757	-4.14082	83.0682	26.1014	17.8485	-19.2237	-44.2794	19.3094	20.9053	-31.9628	-10.4378	-24.6393	-3.46741	-15.3387	29.5993	14.4786	-18.5298	-29.5729	1.15905	-15.116	16.3715	-18.4229	33.4342	-25.3387	50.5579	-113.65	28.8759	15.0458	59.1219	8.95092	27.6683	-44.6815	17.8638	-0.0163815	17.1945	-25.2498	-23.6608	8.19357	51.9044	2.00225	5.92441	-55.1978	1.43112	-21.2864	-14.8436	27.0288	33.0193
GSM1267091_HZI1954_Pae_G1a.CEL	27.8173	12.6448	-25.3108	7.73352	89.1514	38.0402	7.18873	-16.3035	-44.3637	10.0487	7.61898	-25.8063	-10.0338	-30.9397	16.1441	-26.9635	29.1011	29.6921	-1.40325	-42.177	19.0464	-19.2538	18.2657	-23.6818	20.5263	-16.5454	44.9757	-116.038	27.692	12.0679	62.1887	-7.83848	31.1147	-54.28	10.6216	-7.78084	8.63687	-20.956	-16.7135	-13.9649	61.6965	11.3914	3.42498	-59.0066	-5.68249	-20.9006	-8.01968	40.848	8.65952
GSM1267092_HZI1955_Pae_G1a.CEL	60.8659	9.86377	-29.8416	19.2195	86.3904	20.7702	36.3296	-19.2261	-36.0561	36.8067	55.9585	-2.76457	-20.3873	-10.0242	-0.0145279	19.8124	30.8439	19.0855	-2.50472	-4.52507	17.0547	-13.1245	0.384801	-6.2832	46.1341	-36.5908	66.7212	-103.306	30.0693	15.5369	46.455	8.81802	15.2407	-32.5609	-7.68836	15.3085	2.61142	-29.8097	-18.7752	-14.5637	76.6281	14.5311	8.7134	-89.6921	26.789	-18.1027	14.2137	18.6934	41.6765
GSM1267093_HZI1956_Pae_G1a.CEL	28.4155	12.8332	-27.0975	14.3754	91.7075	38.3799	2.13563	-6.89443	-41.5969	16.2851	8.84668	-25.6322	-14.1066	-31.9887	23.7798	-25.8491	28.4423	31.5234	12.1147	-38.339	22.5603	-23.6719	11.4526	-22.1968	22.964	-17.9445	45.7742	-113.708	26.5256	8.82259	59.2009	-15.4243	30.781	-53.9943	0.985926	-5.77325	0.3961	-22.3722	-12.9957	-19.3392	64.0292	18.8893	0.252926	-59.4029	-6.1843	-12.6951	0.73841	42.4438	2.71246
GSM1267094_HZI1958_Pae_G1a.CEL	22.1095	18.1593	-36.7402	17.6328	86.1751	18.7527	-10.1911	-11.9703	-35.2599	17.8535	18.0466	-30.4051	-21.6597	-21.2898	11.6935	-26.1401	16.8533	31.2409	7.18973	-44.4828	22.4147	-24.0805	-8.60394	-20.2225	13.6636	-32.802	38.2347	-110.29	24.3884	14.9222	43.6325	-18.8494	25.351	-37.2021	-26.4384	-13.0498	4.7837	-11.9356	-16.7108	-10.6676	46.3042	14.0729	-6.9049	-42.969	-6.65878	0.734958	-8.78261	19.8956	6.71755
GSM1267095_HZI1959_Pae_G1a.CEL	10.5972	19.2244	-38.2161	13.5117	77.2481	10.4194	-24.648	-7.21195	-28.8616	15.2248	8.99805	-38.8884	-22.2453	-15.1322	12.7071	-41.605	10.5312	24.4065	10.1765	-49.3149	19.1298	-27.7432	-19.2479	-14.4624	0.945962	-34.6256	26.7886	-108.055	23.3481	10.0197	31.8365	-21.8275	22.8126	-36.0212	-35.5216	-16.8333	11.969	-1.04305	-13.7255	-0.626773	27.4625	12.0849	-16.7037	-23.6196	-13.6997	8.03833	-18.8312	13.5271	1.08847
GSM1267096_HZI1960a_Pae_G1a.CEL	38.765	12.2172	-37.1785	15.7569	86.8766	26.189	8.74173	-0.571694	-38.1513	25.9382	23.2675	-30.8924	-17.2513	-17.8661	28.7172	-24.1572	20.6957	17.3335	20.9243	-18.9743	18.7592	-25.6664	-6.7915	-4.48525	30.3647	-24.1821	48.7404	-102.918	29.9755	7.94624	45.9395	-6.08919	19.7251	-54.4659	-8.69476	8.43531	7.68327	-18.6099	-8.34784	-12.3079	54.3249	17.3092	-11.2072	-63.4259	-5.1913	1.67957	-0.209315	31.3576	16.1479
GSM1267097_HZI1961_Pae_G1a.CEL	36.4368	11.0391	-44.6218	6.7884	81.8178	11.6033	4.29695	-11.566	-30.7765	27.1455	28.7487	-30.2428	-23.3131	-16.5421	11.7242	-18.064	3.36917	18.8322	15.1843	-25.1496	12.9257	-18.0124	-20.9707	-7.27742	37.2616	-38.3323	43.4861	-105.594	24.5765	17.9586	42.9104	-7.93143	13.59	-36.3557	-24.7112	4.93661	10.1002	-17.2443	-17.5789	-0.305865	46.6106	18.5115	3.79735	-55.2198	-14.3029	9.3076	-8.28025	16.361	21.9618
GSM1267098_HZI1962_Pae_G1a.CEL	48.4348	10.8178	-45.5292	5.26962	82.3123	5.36143	19.4033	-12.4224	-32.1412	33.1915	42.8753	-25.4852	-21.9793	-11.6113	5.51822	-5.76008	7.25265	13.7574	12.1617	-12.7629	11.4649	-14.0443	-20.514	-0.625652	40.7182	-34.9617	52.1945	-101.564	28.8877	17.1411	40.9391	0.334482	11.7949	-37.9849	-19.03	16.1744	14.5938	-21.7611	-17.8188	-1.90169	49.8597	15.8724	3.25378	-65.8092	-6.16422	5.83603	-7.09107	15.1972	32.2508
GSM1267099_HZI1963_Pae_G1a.CEL	43.0089	15.9693	-48.5106	-1.05928	80.6722	-10.0555	14.3736	-14.9002	-31.501	32.5698	46.4061	-30.7308	-21.2923	-5.81581	-9.56336	-3.55857	6.86582	12.3315	1.93324	-15.8331	5.45435	-7.69487	-25.686	-7.32684	36.3817	-38.8053	48.5916	-102.496	27.5991	19.922	37.5738	1.98662	8.56939	-28.7635	-22.66	13.1868	18.2393	-19.5738	-21.6863	5.17553	43.4412	9.56249	5.29356	-59.3091	-8.19529	6.80489	-12.7501	6.64134	34.8684
GSM1267100_HZI1966_Pae_G1a.CEL	35.3013	14.5514	-48.9872	-18.0017	82.2199	28.0401	30.0677	-25.1345	-40.0747	26.4643	18.9314	-39.7121	-3.64383	-22.5078	1.03477	-26.9994	29.2206	-1.55032	-19.0784	-22.544	-2.93893	-5.29018	23.5112	-19.1605	40.3851	-31.2931	49.547	-107.448	38.6597	13.5369	58.3376	26.461	16.7077	-50.061	32.4421	12.898	20.1941	-18.3273	-24.5471	6.91056	52.8569	-3.80774	9.86502	-61.6097	-15.0752	1.9196	-12.7367	26.5592	38.7397
GSM1267101_HZI1967_Pae_G1a.CEL	15.8249	17.2781	-41.1369	-12.8536	65.3489	1.99554	3.93681	-39.2918	-17.037	20.8414	18.7018	-34.6353	-16.7511	-18.6366	-26.5929	-32.0275	2.23142	13.2704	-23.8443	-52.3797	-2.42965	-6.77643	-7.06279	-10.2427	19.5155	-44.1935	22.4162	-115.86	17.1867	23.5121	40.2597	-1.48655	15.3246	-10.9701	-16.4233	-1.96733	13.821	-9.10549	-23.7771	23.2776	26.8161	-11.3411	28.5191	-35.6245	-20.9805	21.1722	-31.1414	-8.96159	28.6164
GSM1267102_HZI1968_Pae_G1a.CEL	39.8432	11.6102	-37.5212	-16.1517	80.9035	22.2424	39.6289	-29.8714	-28.9088	33.9345	30.2487	-29.9013	-2.83057	-17.8534	-12.3272	-17.1985	32.243	-2.01323	-23.5987	-15.6003	-12.1261	-3.13611	22.8558	-7.54241	41.7642	-31.2629	51.0747	-106.184	31.6847	11.4573	60.719	30.5142	17.7878	-37.4835	27.0079	19.913	13.3925	-27.7722	-19.1821	9.75703	58.3646	-11.9932	21.9398	-68.9528	-7.81645	6.25327	-7.97482	14.1265	44.9844
GSM1267103_HZI1969_Pae_G1a.CEL	38.4125	9.37401	-35.6737	-13.8943	81.9415	21.5383	43.5268	-28.433	-30.596	35.8449	32.046	-33.4083	-3.08878	-21.7062	-11.2543	-17.3563	36.1016	-1.45756	-24.5266	-14.1073	-12.2202	-2.1715	28.128	-10.3637	45.0185	-31.2196	51.7229	-101.905	31.3223	10.1336	62.2384	33.3352	17.1296	-42.9532	31.1318	19.07	11.7098	-31.4574	-16.7404	9.44449	60.896	-12.3896	19.4969	-68.9839	-4.26266	9.13975	-4.92912	15.1302	45.8456
GSM1267104_HZI1970_Pae_G1a.CEL	38.8324	11.4155	-37.5984	-13.5406	81.6042	20.2835	43.4016	-27.5282	-32.945	34.886	32.3884	-34.8452	-3.96454	-19.4866	-12.3105	-18.4454	38.1877	-1.66649	-24.3235	-11.85	-15.3711	-0.100955	26.8077	-12.66	43.6762	-32.8257	50.6205	-102.633	32.5209	11.5129	62.7549	35.6429	14.0002	-41.7315	30.1377	20.6959	10.9254	-31.1111	-17.5014	8.31967	62.0763	-13.7649	21.0187	-72.1146	-5.50622	10.4453	-6.91293	15.2718	45.5309
GSM1267105_HZI1971_Pae_G1a.CEL	36.1084	12.7177	-38.0843	-13.6014	81.2384	19.2361	39.739	-24.1904	-32.8164	33.5176	29.3021	-35.8518	-4.44168	-18.8986	-12.8394	-21.9239	38.3893	-0.696193	-24.1071	-15.438	-16.9644	-1.55544	25.1241	-13.4454	40.8228	-32.1835	49.0895	-103.309	32.0597	9.24532	63.4855	33.0789	14.707	-42.4115	27.6127	18.4822	11.0478	-28.9713	-16.5926	9.42385	60.4782	-13.8589	19.6628	-68.2623	-7.7839	10.0573	-8.7539	16.1032	43.6279
GSM1267106_HZI1972_Pae_G1a.CEL	37.3254	12.9147	-33.8613	-10.756	82.0064	15.4118	40.4418	-17.4152	-34.6851	35.2825	29.9828	-39.6953	-4.97586	-17.5561	-14.7941	-23.3738	40.4065	-0.754354	-25.5597	-15.8281	-16.354	-0.985591	25.7839	-16.1144	41.2626	-30.0446	48.1706	-101.433	30.4262	9.91588	61.4676	31.4848	13.7135	-43.2583	27.1016	18.9045	7.61394	-28.5816	-15.5761	11.0341	60.1513	-15.3297	18.1442	-66.2042	-5.13352	11.2627	-7.17381	13.4775	42.7372
GSM1267107_HZI1973_Pae_G1a.CEL	38.0496	13.8825	-35.731	-13.4288	82.2326	17.0866	37.5733	-18.3843	-35.4932	32.0446	28.1098	-38.342	-5.53025	-18	-15.2622	-22.1546	40.6977	-0.324187	-24.9133	-18.0464	-18.4064	0.648114	25.1314	-19.0641	40.5651	-30.4369	48.2827	-103.124	31.4467	13.1108	62.4209	33.0655	11.1904	-40.8176	25.9222	17.1494	8.13717	-27.3293	-19.8001	10.4765	59.5548	-13.3393	21.6551	-69.0478	-8.62697	9.46693	-8.86401	14.5326	43.6561
GSM1267108_HZI1974_G1a.CEL	34.5328	14.7043	-37.8934	-15.1436	83.9447	17.2822	29.6571	-14.0569	-37.5852	29.6115	23.5007	-42.2289	-7.69526	-17.489	-10.8029	-27.6115	39.4347	2.18399	-20.5693	-22.1173	-18.8276	-0.788109	21.9495	-25.1493	39.8826	-32.0899	46.3975	-103.814	31.0386	10.9337	62.9056	29.0579	12.0529	-42.5103	23.5721	11.9591	9.71073	-25.1683	-20.8577	9.79851	57.5203	-7.41058	14.7914	-62.9011	-13.2223	5.66433	-11.1466	18.1037	37.6229
GSM1267109_HZI1975_G1a.CEL	30.2523	13.5546	-41.3442	-15.7815	77.7796	15.7413	26.9536	-19.8578	-29.9636	34.0976	21.4485	-37.7986	-6.48585	-11.8149	-14.8664	-29.1961	35.3997	-3.90044	-23.047	-22.3945	-25.1988	-4.26989	17.6254	-15.7517	35.5818	-35.0353	44.7646	-107.7	31.4375	3.85073	61.5035	28.9819	16.3199	-39.299	20.7207	11.1356	17.6526	-20.7135	-18.2772	12.6707	54.2669	-11.6522	14.4143	-57.4405	-14.9414	5.32618	-14.9335	16.0735	40.5154
GSM1267110_HZI1976_G1a.CEL	19.4367	15.0776	-44.1272	-17.1659	71.6406	5.43598	7.2447	-20.7374	-23.5636	32.7038	17.1413	-41.1782	-15.125	-9.14477	-21.7628	-36.3501	23.3968	-0.277332	-22.9152	-38.6372	-24.8309	-9.21509	4.03508	-19.9417	25.8913	-43.6684	36.5951	-109.485	26.4667	6.24779	51.7805	14.4429	15.8859	-26.6199	-1.3339	-1.41279	23.2587	-11.253	-22.9075	16.8208	39.4764	-9.00214	12.0984	-37.1994	-19.756	10.1116	-23.6781	6.99273	34.3385
GSM1267111_HZI1977_G1a.CEL	20.6112	14.8279	-42.4059	-14.2256	73.7555	5.91765	13.8215	-24.3724	-25.2499	30.5315	19.316	-40.7744	-12.8421	-14.0489	-20.5153	-34.736	21.9299	3.32921	-25.8302	-38.6007	-17.4868	-7.7767	6.05707	-17.9691	28.1313	-42.2649	37.5924	-108.43	25.886	11.1138	52.6167	15.8906	15.7818	-29.2858	1.80459	0.26093	19.5153	-15.4262	-20.8437	17.5903	40.4671	-11.5444	15.3023	-41.2801	-18.7165	13.6011	-21.4908	4.9517	34.9009
GSM1267112_HZI1978_G1a.CEL	31.4945	11.8381	-42.926	-15.2613	78.2328	16.8305	30.5949	-22.9102	-30.3658	33.1197	21.8586	-37.111	-5.05583	-12.9956	-13.0941	-27.5981	34.4569	-3.463	-27.5754	-23.1132	-21.4607	-4.07738	18.534	-14.6047	38.7831	-37.4009	48.4826	-106.06	33.2418	7.79757	61.1083	32.9842	15.9631	-39.7054	22.61	10.7171	17.56	-20.9083	-21.9496	11.8919	54.0166	-12.3205	15.9992	-58.3983	-14.4891	6.72456	-12.7403	14.9104	43.4009
GSM1267113_HZI1979_G1a.CEL	32.627	10.1927	-40.6657	-14.2286	78.2145	17.843	31.3544	-21.2164	-30.1504	31.7418	21.5278	-35.9174	-3.11743	-12.729	-12.8684	-25.2929	33.8949	-3.11781	-26.9589	-22.339	-21.0914	-4.06817	17.6613	-13.3119	39.0804	-34.6602	48.7594	-108.436	32.0812	7.97484	62.2084	32.0707	16.7862	-38.8777	23.7011	11.959	15.3873	-21.4469	-21.7123	12.4865	55.0399	-12.4143	18.3867	-59.8558	-13.9713	5.00743	-12.2041	15.0602	43.007
GSM155231.CEL	-2.40683	-20.0214	-31.1487	46.5845	78.0586	-18.1234	11.6451	19.2749	-33.688	-19.6508	48.4728	1.01693	22.9048	38.0716	11.8786	43.2539	-40.4603	-20.8075	-0.656855	5.31649	-10.2136	24.4103	-56.925	17.1117	53.7149	-23.5585	53.4071	-103.664	24.3958	27.09	49.3107	43.1204	-3.38906	-25.1036	-33.8961	12.3715	-19.7252	-18.402	-8.97548	11.6627	51.4846	4.88086	10.3582	-84.0727	-17.5804	29.7187	-12.7271	11.9426	28.4152
GSM155239.CEL	0.396779	-6.9172	-49.4141	21.0857	78.3644	-20.809	-3.67378	-0.12993	-32.5549	-4.77954	58.3388	8.91135	8.26277	38.242	9.38834	47.2351	-31.2883	-13.8804	25.7388	14.376	8.84483	2.83698	-58.7435	21.4468	45.8683	-29.2896	48.5419	-103.948	29.5364	13.5304	42.6112	17.0285	1.51325	-11.0887	-31.4989	33.2049	-12.2156	-15.2037	2.81148	12.9201	42.2992	4.00402	10.712	-80.4707	-7.2518	13.7199	-1.90705	0.42196	22.0018
GSM155240.CEL	29.154	-17.7215	-34.5472	33.6488	83.9552	-20.4796	36.1349	-8.96302	-32.5017	29.1422	63.5257	6.57276	8.40459	27.079	-11.1392	63.8668	-21.136	-6.95381	0.0408659	36.6522	7.35096	22.8969	-53.6799	27.8811	54.3142	-20.9659	70.1951	-104.695	27.216	19.6795	48.776	36.0268	17.6645	-7.84001	-20.2449	30.5706	-22.5341	-26.7774	-17.4169	8.49642	68.8127	2.75147	20.0654	-82.8943	9.04436	0.447552	13.148	-15.5613	45.5789
GSM155241.CEL	26.7137	-11.2101	-43.4448	22.7068	84.3428	-9.9993	31.5623	-21.7352	-31.6405	29.2521	61.762	1.53082	7.42259	19.2046	-1.34815	54.7758	-15.8755	-7.02258	10.3179	34.7443	20.1589	18.1095	-47.1482	27.314	55.2782	-23.5044	69.0308	-103.051	29.9649	15.3753	49.2711	32.5916	15.1892	-19.7074	-7.68786	34.4958	-21.0771	-23.6742	-7.25511	2.64142	70.9021	9.37868	20.1868	-84.8849	11.6083	1.11573	22.3422	-10.114	42.8932
GSM155242.CEL	22.2349	-9.45594	-45.889	20.258	84.6954	-22.2135	28.9961	-5.12666	-27.8099	13.7599	78.496	20.721	12.5118	32.1879	10.1742	74.4191	-14.7499	-11.3492	16.3312	55.0703	14.8106	15.2586	-58.2801	32.6128	64.5066	-52.1599	65.1008	-102.997	39.3468	10.0023	47.8045	39.1981	12.9462	-0.481102	-28.0863	53.0444	-27.7035	-28.2966	-14.3664	10.0811	67.7761	15.1544	8.59606	-92.8104	11.1725	3.98968	15.9683	-16.2279	37.7704
GSM155243.CEL	19.4768	-20.196	-37.3807	30.8661	85.9871	-18.4917	27.2509	14.6283	-30.4342	1.97233	59.6922	8.59916	19.2034	23.2288	17.7627	62.3661	-29.3951	-14.3532	12.7275	32.8406	3.95931	16.7297	-58.9593	28.7526	64.4631	-33.2857	62.8006	-95.3718	38.8677	16.15	47.77	43.9445	11.3983	-20.4272	-24.9722	27.7878	-22.5765	-27.7883	-14.5907	11.5833	66.6456	15.7485	2.72822	-84.6376	0.00972882	20.4856	5.14541	-3.45689	41.1229
GSM155244.CEL	17.4346	-16.249	-28.77	28.2636	83.9146	-25.0136	34.1359	-8.11922	-22.4657	21.8318	75.7391	40.2584	9.78236	36.2121	-8.62199	76.6895	-10.506	-5.44394	0.437968	50.4855	-8.7756	26.9041	-54.6957	38.8644	52.8317	-44.5347	65.0607	-104.636	36.66	2.20649	50.8627	48.762	20.4848	18.3522	-32.7266	42.1817	-27.7232	-31.714	-11.8546	16.4823	70.5215	-3.36132	14.6154	-85.7921	18.7009	-2.90275	4.78228	-33.2694	48.8118
GSM155245.CEL	22.6315	-11.8183	-34.2465	24.918	85.7653	-26.0534	34.2269	-10.1437	-22.1267	21.3099	81.9399	40.0516	11.7989	34.1089	-2.02756	80.9727	-10.1712	-6.72345	7.1739	60.4974	0.483559	23.751	-56.1573	39.2176	58.8458	-53.1136	68.32	-101.599	38.2762	3.57256	46.9998	49.4386	18.9292	16.8158	-30.7213	50.161	-27.0522	-34.5955	-12.3338	14.7577	71.604	3.14825	12.8785	-90.2475	20.3789	-2.61019	14.3838	-31.7048	47.2291
GSM156153.CEL	1.09544	-14.3997	-1.95526	28.9846	81.9187	-32.22	13.2225	26.2305	-49.9469	-10.7493	40.8815	-19.8538	-0.863835	13.8859	-9.03919	38.4093	-19.1783	2.88239	-19.9375	-12.029	-16.4009	14.7684	-46.5148	12.6785	37.6981	1.45204	70.9021	-97.6672	15.5611	22.1609	46.6692	18.0051	30.5315	-43.4443	-28.8112	-18.4501	1.21129	-33.0367	-26.0307	4.94816	57.6782	8.54903	-8.8935	-46.9184	-9.65398	-3.77076	-12.6144	19.2536	28.6642
GSM156154.CEL	-26.305	4.72456	-28.0437	2.25383	43.0574	-14.7447	-41.8137	-12.3266	-11.3201	4.41539	-8.33914	-39.6081	-31.4739	-8.81191	-28.0103	-46.4186	-26.5137	6.67429	-16.1888	-85.4063	7.67833	-11.0669	-32.0042	-19.3147	-13.7353	-24.7926	6.03323	-89.1589	5.04572	12.3007	12.6078	-30.0887	13.9146	-13.6134	-59.828	-45.2479	29.1211	19.7899	-24.3893	13.5159	-10.3809	1.97145	0.83831	29.3917	-19.3804	27.4982	-39.6306	2.88326	6.15203
GSM156155.CEL	14.206	-24.9467	21.1075	13.4154	56.4633	-28.1182	12.4201	19.8797	-18.2192	-13.714	22.0984	-28.1439	-12.0777	14.6978	-21.8876	18.576	-29.7895	-12.0717	-36.2319	-40.9772	-23.6897	22.8489	-51.3988	18.5841	41.2636	-12.536	50.7573	-93.8377	22.4716	21.939	34.0445	34.7483	14.1576	-21.9955	-40.7524	-20.4468	-0.787199	-18.8239	-57.1639	11.8404	44.2906	1.59286	13.3257	-43.1917	-18.4217	16.7095	-26.2328	13.9956	45.7906
GSM156156.CEL	15.4998	-15.2987	8.13323	18.5535	55.1943	-31.5474	4.5369	11.3909	-16.6379	-0.359125	23.9005	-28.2775	-20.6294	19.3759	-31.1523	7.62505	-33.9446	1.94367	-28.3586	-43.2774	-25.698	21.0476	-55.5598	10.122	39.559	-20.0397	47.5526	-101.451	12.0784	22.2955	32.1428	14.7306	14.1651	-14.5565	-48.7013	-23.8247	8.45311	-15.2073	-43.2403	20.4939	37.2611	-1.20151	6.03676	-30.3649	-26.1731	17.449	-29.606	1.88573	41.0313
GSM156157.CEL	35.9685	-27.5499	27.8291	27.6447	58.1257	-49.9398	24.7684	29.106	-28.8017	-14.3568	38.7724	-25.5696	-11.4208	13.0246	-35.4331	45.3916	-33.0366	0.844471	-31.4685	-23.0164	-22.8599	21.473	-55.4705	21.417	41.4286	24.6444	56.6326	-81.7121	14.5239	25.1677	27.7805	17.6826	20.4668	-23.7101	-39.6731	-10.809	-3.42808	-33.2905	-47.5582	15.7302	49.826	0.377726	21.7341	-53.3252	-4.50619	13.9152	-22.4159	6.36393	46.7095
GSM156158.CEL	35.3561	-36.7861	22.8859	33.0614	57.5822	-35.7245	29.2959	28.1716	-25.267	-14.5391	37.5412	-15.4935	-13.1237	14.3308	-20.6272	54.7035	-30.9055	-6.42149	-26.4025	-14.6673	-16.478	24.3266	-52.9876	31.2747	50.1012	5.45098	59.7102	-83.4794	29.2224	25.8348	33.2891	31.0301	20.7977	-21.6773	-46.0701	-2.47472	-14.6508	-29.5732	-58.7372	11.474	55.7358	6.00801	18.7513	-61.4131	-3.36864	17.6147	-15.144	13.2711	47.2166
GSM156172.CEL	27.2935	-35.5297	13.7308	36.1317	43.8471	-39.5619	-0.147006	22.0217	-18.4636	-14.7769	39.9109	-8.61879	-27.3758	21.2653	-38.743	54.4584	-23.1371	4.18846	-18.2274	-26.6185	-25.94	7.06215	-63.5564	33.8539	27.1318	14.609	55.6377	-72.519	15.3771	17.4415	16.9733	16.2159	24.0245	3.57425	-65.9605	-24.6077	-11.3046	-33.2166	-41.0366	1.30496	49.7135	1.28794	23.1617	-47.4934	16.4759	10.8892	-20.3488	-7.99776	49.5423
GSM156173.CEL	18.9059	-42.2568	20.6164	35.3726	48.2181	-31.4048	13.5345	21.6439	-18.9323	-24.4788	32.9719	-13.0962	-17.4916	14.0312	-19.0648	53.4546	-24.637	-6.62153	-26.2955	-27.2007	-21.6714	14.9219	-56.0322	41.6194	37.9284	5.34721	54.0262	-79.1876	29.8874	13.8237	32.6101	22.0851	28.744	-13.0687	-57.4764	-12.6419	-21.1016	-30.8941	-45.9317	13.0757	52.1272	1.97399	19.0565	-48.492	6.07804	16.9207	-17.3807	0.274412	44.9778
GSM156174.CEL	-18.7227	-18.5943	34.8544	22.2846	84.4654	16.0955	-20.7671	47.1905	-38.7501	-35.3886	-5.98717	-22.6809	6.29894	-3.31965	26.3097	-13.7781	-14.7161	-7.32986	-14.0158	-47.5515	-16.2036	24.5296	-25.9699	-2.70911	26.9909	11.4992	45.7007	-84.7218	15.7338	11.8951	51.8127	27.7425	21.343	-44.715	-25.6055	-39.1161	-15.1658	-4.56151	-23.5952	-3.40217	53.7348	19.0576	-18.1581	-24.9435	-6.97983	11.7537	-14.8366	35.2853	25.0363
GSM156175.CEL	-25.401	-22.6756	28.7378	24.5506	89.6105	14.1291	-15.3899	32.9646	-42.7193	-32.5084	-7.15111	-17.5693	7.88331	-10.5711	19.5151	-12.2353	-21.5887	-3.28725	-17.3833	-37.9765	-9.1072	28.7265	-25.2899	1.78424	19.9852	23.0496	39.9613	-83.561	15.9064	21.5372	60.1879	27.836	25.7416	-47.7923	-17.4736	-34.0559	-14.5405	-19.6671	-15.8244	-4.02891	53.9016	7.7488	-3.58392	-27.1806	-9.31428	9.17304	-22.6905	37.4019	18.6616
GSM175247.CEL	-26.5542	16.1939	3.687	17.4968	61.5464	23.7264	-37.1736	-17.7739	-30.2066	-6.72947	-18.7615	-48.4059	15.4052	-12.0582	-5.50304	-58.2274	12.8997	16.7967	-23.3253	-71.9988	12.2649	-3.17541	9.34814	-25.6088	20.4809	-27.1933	13.9047	-126.452	-14.267	12.88	63.7005	-16.6515	20.366	-27.3892	8.20572	-22.0889	-19.4383	23.4529	-13.013	10.1901	20.689	-18.0124	11.2683	3.83725	-25.0768	8.40429	-7.42205	-6.84198	-2.69431
GSM175248.CEL	-33.5037	14.596	-8.32407	14.1055	47.6454	-2.49926	-48.903	-13.0916	-15.4831	10.3318	-20.9781	-46.8018	-6.40836	-7.50634	-20.5896	-64.0285	3.90007	17.4679	-12.9335	-81.3134	13.3061	-14.9868	-15.2625	-22.3725	7.77552	-42.9957	-4.90307	-121.422	-11.776	5.30374	38.4044	-35.4833	20.0623	-12.6284	-25.1551	-32.0189	-14.2347	26.9283	-14.3923	23.7678	-2.77703	-8.76028	-4.73725	36.5839	-27.6103	23.1961	-22.9104	-15.0843	-13.2936
GSM177216.CEL	5.9138	-15.1516	-27.9588	7.83681	91.6634	26.127	19.3669	-22.3897	-50.3858	16.6759	25.8146	-31.9692	-1.10758	-6.66982	41.9638	-5.45039	-21.4605	5.17685	-11.6613	-20.0734	24.5479	29.4751	-11.5552	-4.61196	44.9841	-3.32714	43.901	-101.364	30.398	17.9922	63.8626	15.9427	3.7519	-49.0959	14.9994	15.0641	-10.8276	9.49194	-2.33932	22.5601	58.4145	4.55508	0.854881	-63.4727	-13.9686	3.94078	4.6463	15.289	30.4626
GSM177218.CEL	2.18782	-1.79099	-29.5868	0.264262	80.2731	17.1962	2.8697	-26.3836	-41.1367	21.1941	8.42219	-36.3208	-13.8997	-11.1481	19.203	-24.943	-28.3765	7.01512	-15.6295	-39.7927	12.1326	26.9414	-7.0725	-18.9633	33.2403	-4.52952	29.0247	-109.499	21.5514	19.0031	60.4073	-2.64345	2.36719	-38.7401	-2.30336	0.132922	-1.18967	21.2173	-14.2488	22.6431	44.861	-1.78807	8.65341	-44.9507	-30.0638	11.812	-11.0921	13.2125	22.9921
GSM187265.CEL	-14.844	-20.113	33.6653	32.3473	78.4284	-35.3516	-8.75237	34.5857	-31.0837	-4.64273	13.9865	-34.8035	14.7849	18.6714	-20.2628	-18.4297	-14.8653	1.9393	-7.03125	-27.7603	-37.7333	22.7897	-39.8745	22.8094	22.9854	22.9965	31.6104	-98.758	-9.66623	7.41496	58.4349	33.806	26.6536	-51.1619	5.14173	-30.5957	-20.6588	-20.9213	8.57841	7.4718	36.4029	-24.2887	-10.3534	-27.3087	-4.23022	16.7291	-28.7277	8.61726	34.3323
GSM187266.CEL	8.92679	-23.1206	25.6384	35.1045	60.7554	-31.4977	-15.7181	31.9987	-30.1885	-20.4096	30.4344	-25.6181	11.4269	28.2692	-15.3546	9.67864	-0.408159	-7.49293	-25.323	-11.0886	-44.2284	17.3338	-43.9069	29.4304	22.1741	-4.55249	48.3062	-108.904	25.2623	1.20972	54.8651	43.5713	25.3307	-25.5764	-15.0135	-4.0792	-13.7147	8.72656	-26.6577	25.3611	37.1291	-21.848	-23.976	-38.9175	22.5446	-0.977164	-26.4862	-14.7741	48.1527
GSM187267.CEL	8.2892	-38.051	55.1025	35.6049	75.608	-31.1909	-7.78876	54.8615	-41.5471	-18.1844	22.5499	-40.4581	15.8395	4.9501	-15.7277	-3.13998	-9.76866	-6.72226	-22.2927	-14.8847	-35.9573	31.2811	-21.0055	10.5748	42.7195	25.5581	48.7896	-92.7332	11.7332	16.7513	70.1788	43.9069	24.767	-48.2144	17.0119	-7.65241	-26.2685	-13.5472	-26.318	20.1315	44.8055	-23.8619	-9.7946	-36.4784	18.9868	8.59214	-16.6423	2.61207	38.5364
GSM187270.CEL	-4.48199	-16.4593	27.4254	18.9585	55.2643	-28.0743	-26.9827	36.7006	10.6829	-13.1579	16.4189	-30.6259	0.175767	11.0626	-18.9967	-20.4023	-8.58344	7.03668	-23.0094	-58.0235	-30.4042	-1.5303	-21.1114	-4.4884	23.5702	14.9499	22.7764	-103.24	-11.5178	-28.4795	50.96	6.8894	14.0338	-36.3453	-34.5978	-35.8139	-14.7878	18.9296	14.5865	3.96449	35.2477	-13.3837	9.43634	-15.5764	25.9234	-5.28771	-12.3059	-27.9948	27.9073
GSM187281.CEL	24.7187	-12.034	24.2018	15.2284	65.0395	-30.0404	-17.5109	34.2527	9.58004	-8.82358	13.6837	-36.0421	-2.08167	14.2439	-25.3252	-9.37048	-18.6005	1.44836	-31.5179	-33.6063	-38.2656	15.7062	-30.7374	-0.218381	38.7174	10.0094	41.7961	-101.088	12.7739	-24.0481	52.0234	29.5356	18.1575	-37.1475	-29.4314	-24.2412	-18.6063	17.4046	-21.8741	4.29525	38.6618	-7.19884	-5.30474	-24.4209	-1.32148	11.8312	-7.39499	-14.4242	42.6138
GSM187282.CEL	-0.663613	-4.43049	13.197	10.7111	44.6477	-32.7386	-37.6986	29.2681	13.085	-15.1444	13.2194	-12.9822	-1.23031	25.431	-14.8119	-15.0586	-10.1522	6.04523	-22.3249	-64.8424	-45.453	0.115414	-31.7071	-4.33796	19.9465	-10.783	24.58	-108.025	10.5645	-27.9528	39.5799	7.59675	11.2263	-26.4723	-46.3077	-43.0502	3.33661	36.1492	5.38717	9.50317	30.3988	-5.16348	8.57946	-11.9017	19.7901	-8.39495	-16.8785	-29.5182	33.4407
GSM187283.CEL	4.02756	12.3679	-25.1428	15.6375	44.0127	-25.2064	-27.39	13.3734	1.9759	-12.0568	37.0961	-7.07051	-9.45938	32.7373	-23.8354	16.9534	-12.9343	12.962	-3.88929	-57.9526	-33.3188	-6.9288	-46.4023	2.81214	-1.03304	-16.5125	32.681	-90.9432	-16.8988	-24.4293	34.0174	-22.9238	3.35394	-2.92202	-51.1499	-33.2001	3.26696	-1.64032	16.381	7.80538	42.6068	15.5776	4.99758	-36.823	7.69497	-14.0189	-10.0581	-25.2612	26.1438
GSM187284.CEL	-7.03867	3.87341	-23.3618	10.7239	31.4479	-26.9488	-44.0214	21.0953	10.2438	-12.3044	31.8669	-19.9361	-17.1868	29.0189	-28.9129	-0.423742	-7.71115	4.29981	-2.36102	-67.3154	-27.4503	-10.2911	-49.1446	0.902102	-16.1537	-16.9032	16.5244	-78.6599	-13.7648	-28.9862	17.7666	-25.7582	8.97743	9.39751	-62.0836	-39.2989	8.48459	-8.48075	9.49023	2.17731	27.7396	12.9589	11.8887	-20.0096	19.6383	-11.1255	-21.1916	-30.6429	19.8377
GSM197237.CEL	5.80129	-1.79584	-23.2717	11.3555	97.5956	16.3764	3.31404	-7.81408	-53.5575	10.3714	44.3296	-33.1347	7.49185	17.1423	22.966	2.4029	-24.3186	-11.4888	-6.0391	-22.9682	47.77	36.4995	-12.0426	-16.4072	41.5851	0.0976243	40.1562	-107.83	22.0044	28.75	57.1498	10.6466	-17.2198	-36.9507	25.6862	14.6002	-6.83693	18.0024	-18.2652	16.9342	34.6152	-8.30915	-11.1124	-65.1806	5.11644	-11.6072	2.10961	1.03654	27.6899
GSM197238.CEL	-33.3203	15.2519	-21.4779	16.0884	50.7628	-28.4524	-57.1939	-22.4068	-18.5273	13.6024	24.3354	-44.0928	-9.86584	-1.23167	-9.83468	-41.2709	-25.2159	-4.9897	-13.9447	-77.1965	24.4284	3.75578	-29.0841	-13.6705	-14.5203	-48.4201	-36.5631	-99.7514	17.0002	15.9095	12.9689	-33.7589	8.86795	13.7283	-54.367	-14.3764	8.29847	29.234	-17.666	40.4017	-33.2845	-23.7852	-20.4226	-6.9952	-11.9893	28.9567	-31.9405	-34.1044	-7.34145
GSM198186.CEL	18.9825	-6.98317	25.5016	30.5545	77.2826	-30.174	-3.06182	26.2366	-40.5036	-19.5907	26.7232	-36.2703	22.6415	9.25641	-16.081	-9.51086	-16.014	13.4075	-29.8982	-20.2739	-38.2142	40.611	-39.0609	11.7045	33.9899	13.7783	43.6476	-105.174	-1.57128	33.7836	58.6779	49.9724	10.9282	-41.4659	7.10878	-18.4539	-11.0502	-18.9154	-28.5313	14.0144	44.1272	-10.0313	15.5738	-53.1752	-10.7206	19.4884	-29.6731	9.19406	45.4464
GSM198187.CEL	27.087	-16.5415	35.1953	26.1518	76.7514	-27.2678	5.91434	34.478	-34.4534	-6.1982	27.0467	-33.6362	14.1346	17.421	-24.5639	-6.40072	-14.0244	-2.45049	-24.4267	-16.3775	-29.3708	35.3688	-32.2004	11.5861	34.0563	23.5632	46.6994	-103.763	1.02555	32.8884	54.9259	48.0256	8.68756	-38.6345	8.42086	-12.5441	-13.0079	-14.2278	-23.398	17.1011	42.3412	-23.6882	12.1476	-52.856	1.791	16.2559	-23.1375	4.03859	47.0265
GSM198188.CEL	13.5698	-15.4529	30.1033	25.9835	56.8444	-35.014	-14.9492	41.1768	-16.9947	-4.6497	21.0763	-40.7264	11.2527	12.8569	-27.0112	-16.9703	-12.3055	-0.937642	-20.6814	-32.6688	-33.4628	19.4255	-40.5522	14.0772	22.8322	6.79649	31.436	-103.765	-9.98271	17.3487	40.2667	27.5504	16.8992	-17.0045	-23.9353	-21.8193	-14.589	-20.6886	-17.3104	15.6288	37.4656	-13.1227	19.0693	-34.2998	0.646389	20.7913	-28.2399	-13.2347	34.1784
GSM198189.CEL	0.544376	-24.9729	37.0773	42.9107	63.3409	8.56305	-11.7345	28.9053	-36.9351	-21.6052	3.21662	-43.6193	25.2925	11.4358	-10.18	-25.0602	8.92581	5.81849	-32.2383	-45.3382	-15.5552	-11.8002	-27.9006	19.2802	24.6035	5.88076	46.4766	-114.152	10.8237	30.2659	60.5385	32.6175	23.8836	-34.2698	7.83213	-22.9112	-37.1072	9.92615	-22.8942	13.2215	33.3377	-28.3385	-7.68372	-29.7445	11.4233	7.81914	-15.4425	-19.6701	39.8413
GSM198190.CEL	24.5063	-30.2654	10.3379	36.0959	59.2346	13.9521	-8.03305	7.06322	-32.0625	-21.5258	29.34	-38.4056	29.929	23.4028	-11.8933	12.2205	29.0403	7.92734	-43.2371	-23.3494	-21.8581	1.64557	-30.3105	27.0909	51.6833	-29.2647	60.884	-106.47	24.0805	34.1674	63.5062	49.8289	12.9043	-14.9583	13.9666	-7.27947	-49.6529	7.09648	-36.431	14.1619	44.9295	-15.133	14.7212	-53.2724	30.895	1.73275	6.62813	-38.4491	51.8765
GSM198191.CEL	10.7513	-31.7295	7.18093	31.8464	65.9193	14.4102	-9.07485	6.64096	-27.3033	-11.4037	26.3647	-41.4234	28.2462	17.6553	-6.45788	1.24473	26.708	3.59818	-37.4462	-22.0629	-23.1168	-1.52839	-26.7949	25.0719	54.4524	-22.7398	57.7464	-103.457	20.0718	25.0758	67.933	50.9899	12.871	-25.0744	19.2406	-14.0203	-45.1839	-1.514	-24.6907	15.3093	42.1162	-14.8426	11.0574	-46.7846	25.1429	8.61336	5.67746	-32.1138	51.8068
GSM199982.CEL	-8.72355	5.24744	-37.5063	-27.3817	70.9293	38.6709	-10.1506	-34.666	-37.9237	5.19823	-1.42674	-33.6167	-4.50357	-20.5171	35.8413	-21.3922	-31.2121	-27.0227	-10.5244	-44.0809	27.0214	31.8587	15.0257	-26.6736	45.0229	-14.763	37.1869	-107.564	33.0266	21.8247	52.5254	-1.71081	-13.2467	-49.5963	31.1897	5.82501	17.7879	32.2632	-21.0423	12.3138	40.263	13.4644	10.3818	-53.1174	-20.2545	10.953	7.9465	29.6944	26.0943
GSM199983.CEL	-8.64836	5.89391	-38.9271	-27.5536	70.773	38.0133	-12.2556	-35.134	-36.294	6.03425	-1.26383	-33.0031	-5.42023	-18.7458	34.9278	-21.4468	-30.8057	-27.367	-9.92376	-45.1139	24.5584	31.3331	13.759	-26.5285	44.5882	-15.7683	36.0102	-108.113	32.4788	19.8826	52.0757	-2.87233	-13.2715	-48.6391	29.1859	4.51525	19.4259	32.9109	-20.3779	13.2976	38.7158	13.4539	8.86557	-51.673	-21.7395	10.9588	7.46053	28.9873	25.6044
GSM199984.CEL	-9.89971	7.74369	-43.4332	-31.3275	64.6972	15.4039	-25.7774	-29.7305	-28.1762	0.434879	12.5768	-34.1886	-7.69323	-9.86602	19.1483	-15.3801	-39.0924	-26.4612	-4.67104	-44.8459	21.4645	26.8936	-21.3616	-23.2181	38.9519	-26.5913	26.1947	-114.869	33.4691	20.6815	42.3826	-7.04702	-10.8885	-33.3554	12.0221	10.6343	21.5074	26.9381	-28.6745	20.0354	23.9705	16.5346	6.7451	-45.9603	-25.4718	14.0674	-11.2906	22.1826	21.3448
GSM199985.CEL	-8.30308	7.55431	-44.5895	-32.6903	70.588	17.1524	-21.2848	-30.3434	-32.0031	-1.8888	16.1462	-35.3885	-5.88005	-13.7505	22.4603	-12.8734	-40.2363	-26.4431	-8.10065	-41.898	26.4341	30.0537	-19.1702	-23.4727	42.4603	-25.3548	28.627	-109.168	35.7657	24.4701	43.0496	-4.31246	-13.0822	-37.1849	16.1747	12.6472	20.6447	23.4358	-28.0604	18.1675	23.6642	17.4795	8.56598	-49.4256	-21.2477	17.0423	-9.27684	24.1697	22.9536
GSM199986.CEL	-9.05523	7.931	-43.2469	-32.6625	68.1435	16.1713	-23.8612	-29.0902	-30.2144	0.225415	14.1515	-34.4061	-7.00177	-11.0181	20.9992	-14.1141	-39.5389	-27.5867	-6.24742	-44.3106	23.4515	28.5627	-19.6189	-23.4282	42.1021	-27.4747	26.9877	-111.364	33.7306	21.7935	43.2556	-6.20657	-11.8949	-35.1633	14.2744	10.6467	21.1269	25.8132	-28.4142	19.4175	23.6325	17.979	6.78548	-46.9826	-23.1643	15.6992	-10.7707	23.0073	21.917
GSM208602.CEL	27.6499	22.3736	-27.3079	-23.066	103.733	-22.2177	-11.1342	21.9142	-23.147	-18.2097	48.8302	-22.292	-5.05984	6.72655	16.4688	33.5324	-15.0777	20.4766	-7.74704	-26.0454	8.02609	27.6793	-32.7835	-35.6485	60.4793	-24.0798	47.9046	-99.4924	33.1337	-23.3454	49.3036	22.2894	-21.2415	-48.7479	-26.8862	-3.00853	-14.7021	5.11021	-6.86829	23.1134	50.0501	39.7066	-24.0268	-59.8169	-22.0978	-14.858	13.6547	8.89127	31.0826
GSM208603.CEL	35.3238	20.6388	-30.6021	-24.5458	103.492	-30.8553	-2.0942	23.8497	-22.3841	-4.28416	61.9939	-15.2429	-7.93784	18.2313	0.892483	57.0024	-9.25475	9.60867	-16.4076	-13.9599	2.91815	33.1298	-29.5942	-30.2037	67.3515	-33.3313	57.8522	-97.9329	35.0469	-25.0147	50.4825	20.1548	-21.9241	-37.5006	-27.6796	10.1981	-15.9109	8.97688	-9.37873	22.3031	54.0519	34.4827	-24.1164	-64.1068	-7.6859	-19.4856	23.4287	-3.19906	39.8429
GSM208604.CEL	22.59	21.9028	-40.7635	-28.1107	96.065	-24.6063	-24.4189	21.0576	-25.447	-13.1226	42.2852	-23.1243	-10.3981	13.8728	13.1758	28.7511	-11.3005	12.5114	-5.32021	-29.2324	-6.22791	22.1129	-37.3883	-35.8674	50.5893	-36.9492	40.1575	-102.567	35.1929	-27.5897	48.9384	14.4916	-12.9942	-34.9183	-34.5762	-4.407	-6.29854	16.1572	-14.8702	26.0681	44.1768	40.1343	-23.4936	-50.8613	-23.2573	-20.929	3.60665	5.68265	30.2941
GSM208605.CEL	47.3288	22.0217	-34.7125	-18.2079	98.0025	-52.1967	-1.18781	26.4462	-16.7653	27.0231	73.1968	-9.72201	-23.2332	34.0672	-29.8302	65.1313	14.7204	11.1502	-16.6502	2.58196	-26.3386	39.7443	-33.1538	-23.391	66.4085	-43.9014	62.546	-88.9681	38.2712	-33.4187	42.7327	35.1742	-22.5388	-14.9967	-37.9141	12.2573	-19.2377	-1.14753	-10.4391	20.718	59.9783	22.2673	-21.3069	-65.1215	12.6076	-16.8049	25.3283	-30.4289	55.4658
GSM208606.CEL	17.886	25.9224	-37.986	-18.0323	91.8294	-41.5463	-22.1843	15.7649	-10.6455	0.496527	37.3895	-24.0322	-14.8477	17.5239	-4.83337	14.7216	-10.7209	20.0233	1.66013	-31.0525	-9.80134	3.98905	-48.1104	-21.2955	46.3436	-43.1172	33.144	-103.096	17.4868	-31.3243	38.9387	3.78481	-2.41001	-15.8638	-51.6964	-9.94424	-10.4366	3.53306	0.916364	34.3344	45.188	18.5262	-17.9928	-34.1654	-25.8802	-9.48555	4.7342	-18.9099	29.5502
GSM208607.CEL	-3.88629	38.4666	-0.890479	-20.5025	86.3499	-39.4512	-39.991	46.6618	-18.1339	21.4752	26.8816	-47.0752	-19.1191	32.2621	-25.0759	-13.3677	47.5648	1.48674	-8.73837	-32.1639	-47.5373	35.1512	-13.9315	-37.4639	34.6245	-37.1485	35.6771	-79.1679	15.6796	-47.6525	49.4191	26.672	-24.7729	-31.7445	-28.7544	-12.0678	-26.2477	15.8426	13.0089	11.4318	45.4232	15.7355	-40.7083	-26.9548	-11.6419	-8.54053	20.0236	-15.3193	24.6606
GSM208608.CEL	27.2707	30.4396	-20.3029	-25.7356	107.305	-49.7984	-16.1266	42.494	-25.494	17.0801	58.9636	-27.2343	-22.6188	32.1151	-24.0772	38.7101	25.0502	10.987	-12.7365	-13.4648	-30.4946	41.1717	-26.9491	-40.2274	61.7587	-40.4668	56.1446	-83.0116	27.7866	-33.4976	48.6204	34.2177	-31.3251	-28.2196	-35.1562	0.835949	-26.0649	-2.98373	-0.0987903	17.9106	56.2071	25.5585	-31.6688	-55.2291	-1.41556	-14.9794	26.7384	-20.4304	42.5702
GSM208609.CEL	20.0385	21.1058	-39.3282	-14.8796	90.4783	-40.201	-28.7937	26.418	-26.1621	19.3385	41.8933	-32.2028	-30.3772	32.1769	-26.514	23.8099	15.8872	15.2443	0.791805	-25.3346	-29.3145	22.3211	-35.518	-33.4736	40.1536	-29.8142	42.0286	-91.2789	24.1661	-28.1336	47.9508	6.27827	-12.4477	-19.8137	-39.7133	-2.98692	-11.6618	9.19045	-4.64396	17.1994	47.3752	17.3469	-21.4159	-45.8319	-9.21877	-23.0854	14.3057	-15.5706	30.4829
GSM208610.CEL	39.038	15.742	-18.9864	-5.4674	92.7425	-45.3742	-3.08154	22.6267	-3.1995	40.3377	70.3617	-2.72106	-20.4478	34.9939	-37.2954	58.2866	23.9787	9.50554	-12.0727	3.21606	-32.0859	28.3101	-33.517	5.41112	61.39	-42.0189	68.089	-86.3072	28.7512	-37.7147	46.4601	27.2007	-13.8999	-10.2187	-39.7592	13.7152	-31.9928	2.15851	6.36995	14.0651	65.6192	11.6937	-25.519	-56.6166	21.3254	-15.2125	38.7028	-37.2897	57.4888
GSM208611.CEL	25.3128	37.2224	-12.7979	-21.0095	106.824	-46.9834	-11.9659	37.2317	-17.6861	14.0149	58.7449	-25.3238	-19.2706	34.0484	-25.1154	30.8916	30.3573	13.3757	-17.3905	-14.0258	-29.9099	42.8841	-24.673	-36.0211	59.3066	-38.0652	56.6306	-83.3854	26.4435	-32.5965	51.6292	38.8712	-37.7668	-30.8175	-32.5007	6.11058	-35.2107	-0.594582	9.49756	14.9705	57.3719	17.6933	-26.4678	-56.6096	-7.16934	-7.32324	31.7153	-23.2654	41.5128
GSM208612.CEL	33.1172	24.6576	-29.8272	-13.9515	99.5284	-54.6195	-8.57411	32.6102	-17.4323	18.307	61.3223	-22.2378	-23.4429	29.1802	-22.1384	40.1947	22.1981	19.6044	-5.39999	-2.66247	-27.1394	30.0608	-38.8757	-21.0027	60.1853	-36.0969	53.219	-83.7381	31.1851	-33.8656	46.2779	29.046	-22.1063	-25.991	-40.6336	9.34975	-30.5418	-9.10671	8.51459	23.1851	60.4119	14.608	-22.3751	-58.114	-0.390761	-10.5209	28.4273	-29.8685	42.9775
GSM208613.CEL	26.0742	23.2349	-34.4153	-18.0514	101.372	-42.5273	-21.8034	36.1526	-26.5613	2.21694	48.8562	-32.1534	-25.8337	19.6743	-7.8348	26.1871	13.9213	24.0801	6.58528	-21.443	-19.5869	22.1607	-37.6062	-34.8062	49.5408	-24.4974	41.4084	-83.3346	26.4911	-29.5635	47.4175	17.1117	-21.1587	-34.859	-39.881	-3.27246	-20.7665	-6.121	6.13952	23.7859	52.3744	24.0042	-21.7078	-54.3437	-7.48606	-18.9487	18.0315	-12.8864	30.8549
GSM208614.CEL	29.3753	28.8244	-33.2305	-24.1599	102.446	-42.8254	-22.5012	39.0473	-30.2987	1.73405	53.6726	-31.5387	-26.681	25.1977	-1.40351	28.3289	17.2868	20.3683	1.95846	-13.2825	-20.0277	34.8502	-36.1645	-44.2687	62.8736	-42.7252	48.6482	-84.6796	37.5598	-27.392	46.471	31.1408	-33.7468	-38.5139	-39.0834	0.116442	-24.4208	6.71042	-5.71161	14.7976	54.169	34.6886	-30.948	-56.5883	-12.0388	-14.7095	21.3376	-11.1948	32.1091
GSM208615.CEL	-3.00737	14.8737	-35.677	-5.98163	85.1034	-28.11	-29.8686	18.5335	-38.6654	-7.1164	39.8277	-32.5735	-10.5275	13.3676	15.6011	-3.21021	-5.23539	17.1905	7.393	-19.5439	-5.55759	5.80703	-49.2332	-22.5761	39.2984	-71.1671	30.3155	-110.468	21.485	8.24072	36.408	13.8196	6.28823	10.3391	-47.3883	3.73904	-6.8015	-1.4996	-30.538	33.8945	34.0815	19.9472	-20.6591	-33.8011	-28.8469	5.25977	-17.3282	-19.2047	14.8282
GSM208616.CEL	17.4833	9.17004	-34.4799	1.8305	97.9741	-29.1953	-5.78831	36.0563	-49.2239	-3.03417	55.3181	-28.3928	-1.64507	19.0942	15.4262	21.5857	10.7629	16.3383	16.3412	18.0192	-10.0688	10.2213	-49.5449	-8.83514	44.0099	-40.7874	46.9854	-99.3769	21.8342	2.77784	48.8508	23.1424	7.16753	-5.61297	-29.7353	24.5534	-16.424	-24.1271	-15.1795	30.1712	58.4291	16.3778	-17.2171	-61.2885	-12.0507	-12.5418	-3.40001	-12.3126	22.6388
GSM208617.CEL	21.3044	9.45856	-35.2295	-1.34035	98.5613	-29.2506	-3.58925	35.4001	-50.7177	-0.22624	64.0776	-23.6627	-2.48773	22.378	21.5794	31.0946	11.9328	12.4785	12.8511	26.613	-12.1145	19.8094	-47.0708	-12.994	58.0686	-57.1006	56.176	-99.7767	30.0167	2.87011	47.9099	37.3332	-1.35694	-7.77438	-27.0906	26.3233	-13.723	-18.2153	-27.1405	24.8924	61.2946	26.6784	-27.1246	-66.7891	-9.60211	-10.4474	0.148894	-10.3087	28.9671
GSM208618.CEL	1.01509	27.0471	-13.9404	-11.3145	102.517	-21.2071	-15.6234	39.8369	-55.9616	-9.0395	50.4291	-37.3176	-6.66506	15.1307	24.9372	-6.39762	34.9957	14.0801	12.6327	5.38092	-14.97	39.017	-32.6637	-27.3586	50.6695	-59.4431	44.6723	-93.9389	33.951	9.79112	56.0347	49.1913	-25.5828	-27.3367	-15.701	23.4802	-36.823	-12.3878	-13.7949	14.3114	57.4042	24.9824	-26.5514	-65.0613	-18.2327	5.19408	4.23921	-6.19613	18.1351
GSM208619.CEL	-2.41019	23.3939	-25.1558	-16.3079	96.6504	-28.3481	-23.6761	42.15	-48.6235	-3.40946	39.5493	-39.6847	-9.19685	24.3245	11.3378	-8.95644	31.9623	10.3949	13.6619	-2.21991	-28.8758	23.7123	-44.1596	-22.5793	36.8571	-51.9224	35.6898	-99.5286	26.9579	-6.45646	55.2177	32.5975	-11.4451	-12.1547	-27.1081	17.7129	-26.2021	-10.0844	-12.5632	24.0235	51.6177	16.6229	-23.0229	-49.4331	-25.6399	-9.18321	-7.71489	-9.90298	15.4844
GSM208620.CEL	5.3547	16.5852	-37.3911	5.55168	94.3816	-27.4295	-10.3077	13.4477	-49.636	-14.8782	50.1217	-36.0518	-2.39016	4.32028	15.4655	1.59127	-8.45921	25.6965	7.46427	-9.84676	16.4622	7.71636	-51.7011	-15.7471	35.1405	-50.2545	31.5683	-105.981	21.4687	24.9342	39.0266	13.2774	3.30502	2.43876	-38.6484	19.8839	-20.5014	-16.5983	-14.7979	35.0143	39.8743	2.83229	-3.56425	-52.0687	-23.118	9.47988	-11.9859	-24.1331	15.8312
GSM208621.CEL	17.9727	1.98838	-35.0294	1.76285	103.412	-29.8627	13.6989	31.6873	-61.4211	-8.07631	69.8581	-29.4232	8.14495	13.1618	23.997	37.7974	2.85593	10.502	7.60224	32.8579	3.27213	26.7076	-47.2083	-12.256	59.9879	-38.2783	57.0948	-93.2516	30.7858	13.9421	49.2886	38.9916	-2.65263	-18.553	-9.44359	33.9794	-14.9919	-33.2836	-17.2726	31.7897	60.3811	16.3677	-14.2998	-76.9277	-4.48175	-9.07602	-0.106665	-10.7662	31.6063
GSM234928.CEL	-4.68207	-0.719625	-19.9335	14.7031	83.7362	17.3995	-10.5262	-11.0048	-48.1992	15.5017	11.7973	-37.6852	-4.70649	4.75071	20.2293	-27.5537	-38.2432	-17.7266	-16.3794	-45.9641	31.5241	42.1114	11.8217	-22.7142	28.9855	9.35563	25.4336	-104.5	20.0057	29.7489	51.3434	2.64254	-11.8133	-42.8767	14.5047	-13.0626	12.8314	31.1456	-20.5762	26.9036	22.3386	-21.6266	-9.06698	-38.7518	-9.1485	5.23594	-11.4151	4.34687	22.3462
GSM234929.CEL	-33.3203	15.2519	-21.4779	16.0884	50.7628	-28.4524	-57.1939	-22.4068	-18.5273	13.6024	24.3354	-44.0928	-9.86584	-1.23167	-9.83468	-41.2709	-25.2159	-4.9897	-13.9447	-77.1965	24.4284	3.75578	-29.0841	-13.6705	-14.5203	-48.4201	-36.5631	-99.7514	17.0002	15.9095	12.9689	-33.7589	8.86795	13.7283	-54.367	-14.3764	8.29847	29.234	-17.666	40.4017	-33.2845	-23.7852	-20.4226	-6.9952	-11.9893	28.9567	-31.9405	-34.1044	-7.34145
GSM242671.CEL	24.6248	-29.4489	-33.3595	5.24602	86.0526	30.4664	9.05976	-20.5962	-7.28077	26.6818	16.0482	-31.3431	5.97711	-19.5847	27.4377	-12.9114	-30.3925	3.21452	-19.41	-42.4969	-3.77814	24.0496	24.8664	-6.48294	57.6983	-0.67256	42.1006	-101.944	17.4453	-31.1245	73.4807	-19.4072	-31.7003	-45.8711	-34.7488	-6.42521	17.0216	25.5085	-12.2248	27.9444	54.3659	8.07313	-14.8858	-42.0516	-25.1453	12.8315	8.08638	9.83831	29.7586
GSM242676.CEL	27.0155	-17.9398	-32.7827	4.63274	87.4591	-11.1082	2.85602	-28.3914	18.4294	21.1954	62.1205	2.70423	5.14954	10.4622	10.298	40.643	-22.2961	9.92081	-17.6942	-7.15965	-12.5779	14.796	-26.7478	21.3637	66.6294	-50.6538	59.3042	-106.669	28.0308	-36.0392	63.1975	-1.23405	-22.2422	10.4055	-67.0986	24.3559	3.8109	5.07089	-18.3006	31.5166	51.5518	-5.92797	-13.599	-52.3053	-6.50147	5.13784	14.7184	-37.6727	36.5897
GSM242677.CEL	20.1335	-16.6837	-32.7276	0.774729	85.5949	29.9387	4.4015	-24.221	-11.1262	26.1355	6.32043	-33.5263	5.43388	-19.6416	24.8154	-25.3867	-22.7971	8.99696	-13.9827	-44.3117	-3.44817	21.6643	24.7673	-9.22915	48.0045	0.870547	34.3237	-107.433	17.6984	-30.0873	75.8147	-21.6142	-28.3735	-50.1828	-27.3918	-5.15207	14.1941	27.8948	-5.90656	30.3648	54.3461	1.9561	-8.55548	-41.0506	-33.2431	10.2907	7.26107	12.5762	26.0779
GSM243221.CEL	34.9458	13.7968	-36.0663	-12.0373	76.44	-33.4264	-1.53676	2.6209	-1.51389	11.6098	60.9898	38.6103	-14.113	27.6057	10.1111	52.4102	-10.8213	14.314	-9.52942	-12.0801	-29.4544	11.2056	-47.8181	11.0515	50.1307	-54.7977	59.845	-105.56	36.8532	-33.0873	44.1592	15.7405	0.557509	4.4252	-58.0388	4.9528	8.15818	10.9656	-4.69801	16.8918	61.4557	14.0079	1.68738	-58.0204	5.17811	-21.3539	11.9948	-35.0296	47.135
GSM243222.CEL	31.7464	13.6362	-15.4328	-14.1864	77.1118	-16.8399	2.11781	7.59544	-8.27713	-20.4904	53.6253	27.0362	2.78532	11.4691	43.0331	47.227	-12.7929	15.6439	-9.23856	-31.95	-4.10561	18.5137	-30.9952	0.850418	56.1179	-41.5473	47.9372	-103.268	32.2546	-27.2252	45.9693	6.15273	-19.4774	-21.3879	-42.8378	9.86863	-12.7034	22.3518	8.50432	19.349	56.9565	29.3147	12.1976	-71.1537	5.69147	-13.3231	20.4774	-29.2335	36.8809
GSM243223.CEL	28.6064	14.8532	-37.5695	-28.7519	95.8662	-21.1792	-1.79274	7.04492	-21.3976	3.19108	52.655	1.37824	-9.08194	12.1409	8.05268	39.4781	-10.6508	9.89538	-1.72025	-2.22595	-7.63578	11.9348	-48.1062	0.928859	48.3912	-36.8441	46.0591	-102.832	32.3649	-22.0963	42.3239	14.7794	2.16509	-0.448787	-44.0923	22.6533	0.955772	-12.2136	-20.3264	25.3134	47.9739	16.6993	-12.8951	-58.2611	-22.133	-15.7834	-9.44882	-10.8301	35.8506
GSM243224.CEL	33.7685	10.8415	-27.9002	-22.8498	95.895	-15.757	-2.05585	14.7538	-28.3708	-11.8169	59.1831	-8.29365	-5.84867	8.36924	7.61863	50.0621	-7.43367	6.51243	-7.41216	-12.5285	9.76005	21.2387	-38.3941	-9.051	44.9026	-22.3764	42.517	-101.061	31.6565	-12.2536	39.3235	-1.23718	-11.635	4.23171	-42.9829	32.9621	-16.8414	-9.02511	-20.7956	24.5789	35.3159	17.4298	2.71706	-67.7805	-9.76332	-14.4421	-7.74064	-20.1661	29.2731
GSM244065.CEL	23.0215	12.9653	-29.8265	-12.8131	91.5896	20.7635	18.8463	13.1202	-53.3953	-7.8942	13.3395	-29.344	12.038	-28.2607	31.7619	-18.3299	-23.7127	-8.1209	9.88202	-26.2314	30.2707	13.5415	-11.748	-4.30305	23.0327	21.1454	24.5739	-104.728	29.6412	7.47388	59.5733	-18.3951	13.6814	-54.1164	33.0159	26.6453	-2.75285	12.0582	12.2291	15.8574	53.6355	-7.82294	10.1879	-62.5752	-5.34648	-9.85121	-10.0064	15.6097	24.6629
GSM244066.CEL	26.389	16.3321	-34.1164	-10.1615	91.5073	27.4518	17.5786	12.7676	-48.4208	-3.9335	13.3164	-29.3752	12.3342	-23.9478	31.7326	-19.0471	-23.6677	-7.82057	6.90182	-29.1109	31.1753	14.291	-8.14857	-5.59872	24.6429	16.5688	26.9744	-106.935	28.0826	12.0492	60.093	-17.1295	9.33891	-50.9465	27.468	25.9793	-6.29833	14.7131	7.44154	11.7581	55.7877	-3.7917	13.5067	-66.7223	-7.99553	-8.1445	-5.52935	16.349	24.7165
GSM244067.CEL	23.2178	13.2002	-32.4072	-8.04089	90.5005	23.4669	16.9092	14.2012	-49.7312	-6.58423	14.7203	-30.4179	12.8596	-22.196	33.8183	-21.118	-23.3974	-8.48115	10.5896	-27.6691	32.2281	13.8551	-13.8896	0.361762	16.4053	23.4615	21.4583	-100.051	31.9557	12.4355	59.2107	-16.406	9.78363	-49.7783	25.2598	27.552	-7.21249	10.1399	10.8103	12.1333	50.5393	-11.1396	19.2448	-68.0907	-4.15279	-8.49038	-9.72507	14.3068	20.6093
GSM244068.CEL	22.2217	12.0469	-28.7653	-6.99764	93.5485	18.7992	16.477	16.4346	-49.7246	-5.87839	14.4813	-32.1986	12.6224	-22.3434	30.3187	-21.4092	-24.5767	-6.0074	12.3331	-28.4792	30.5045	11.1052	-16.4646	-0.9823	18.615	23.8395	21.6512	-103.674	27.829	11.6362	59.618	-20.8563	12.2545	-50.099	23.2405	28.188	-9.4254	8.55619	15.0179	14.5622	52.2037	-11.752	18.8705	-64.0696	-5.82663	-7.54756	-8.58595	11.6052	18.6872
GSM244069.CEL	24.2032	15.1215	-32.1291	-9.8574	88.2391	17.0359	16.8345	14.93	-47.3926	-5.06078	14.0804	-27.8077	10.4649	-17.4146	25.2332	-20.1028	-23.5639	-5.52946	9.68993	-28.3764	26.3946	8.36087	-22.7926	-0.327799	17.7467	15.0845	23.5936	-109.515	29.2459	10.9885	56.745	-18.7035	11.959	-45.306	16.6061	27.0365	-5.41742	11.9013	9.57616	16.9393	53.4746	-10.1892	15.7627	-62.8248	-9.42353	-7.92172	-13.9541	11.0772	22.705
GSM244070.CEL	24.8299	15.1239	-30.8405	-9.04846	90.0687	20.0827	18.9494	15.9589	-47.6413	-5.1124	13.7611	-28.9146	10.6275	-19.0965	27.781	-20.5371	-24.449	-6.18808	10.2176	-29.1666	29.6034	8.57758	-18.6952	-0.534851	18.2695	19.1654	24.6253	-105.603	28.1358	11.4144	56.3831	-18.8354	11.3873	-47.0143	19.4019	26.881	-6.92451	11.5918	10.3161	14.9291	52.9147	-10.3493	16.6603	-64.6448	-7.44255	-7.38314	-10.5175	11.8756	21.8265
GSM244071.CEL	29.9242	14.6902	-30.8193	-8.67484	88.3339	19.8802	27.7844	14.3348	-52.6608	-12.2888	19.5023	-25.0107	13.8637	-24.2622	28.5268	-9.20823	-23.7937	-5.25804	9.79552	-22.4958	38.5195	13.2099	-17.8535	2.30155	21.5246	22.789	24.5742	-105.021	31.0232	18.1343	55.788	-14.5369	8.52747	-47.6294	26.9518	35.6878	-10.3856	5.69207	9.89428	14.3331	54.8728	-12.3576	23.7468	-78.1999	-0.849567	-4.82853	-10.05	12.5764	26.7479
GSM244072.CEL	28.9195	17.8893	-39.2726	-11.5047	86.2822	9.35112	24.3151	9.21491	-48.7159	-6.72241	26.5585	-22.1551	10.7015	-14.4131	21.4644	-4.02116	-27.3332	-4.94863	7.64045	-18.8894	29.0554	14.1643	-28.7793	1.71948	23.8788	13.6771	28.5181	-107.582	32.124	15.7194	54.7566	-13.4321	7.29831	-43.8083	14.8641	33.0657	-3.56434	9.15438	10.3279	15.5169	55.2883	-10.195	20.5064	-73.3826	-5.95056	-7.53264	-11.8159	8.44048	28.8829
GSM251201.CEL	35.148	-13.7559	-35.5848	18.2266	80.5809	-17.0366	25.1825	-2.24289	-33.844	18.0418	57.7777	-22.909	17.7357	11.3723	-10.7558	33.1844	27.0528	-0.390082	-11.4662	33.0811	-1.75425	1.29297	-29.2702	20.5879	48.3184	-34.3138	53.9746	-96.7799	30.867	7.72246	55.7539	37.8117	31.0706	4.55052	4.12783	48.6753	-27.4877	-31.9915	-11.1443	26.5567	59.921	-20.5772	26.1864	-72.8531	23.4347	-4.23543	19.4145	-31.4115	43.5228
GSM251202.CEL	23.5697	-13.4251	-31.7018	17.4172	90.8181	-41.1225	28.1365	19.0178	-42.5842	22.0354	77.3846	-22.4972	11.5383	21.031	-6.40242	41.9664	6.14333	-1.17831	7.6296	48.3798	9.25935	11.8643	-44.1801	14.6368	57.7241	-31.3037	50.7439	-95.8127	22.9936	1.96991	48.0171	21.7009	19.6734	-4.24781	-8.86197	51.1195	-21.568	-42.1819	9.09315	33.0487	55.3893	-10.4807	7.45546	-68.62	27.1711	-4.06749	15	-32.1773	30.999
GSM251203.CEL	15.4109	-3.97532	-34.4907	12.8064	67.0846	-32.6867	11.3274	-3.92538	-49.5237	-9.90365	46.1177	-18.3527	-1.21378	10.6395	-21.2492	33.487	5.01662	17.5822	4.61801	3.00892	9.47099	8.63575	-45.2603	16.1402	13.7997	-0.33533	23.8369	-91.0055	21.6308	14.3557	32.5875	10.5619	17.3459	10.3469	-22.3747	34.5525	-16.0047	-24.7556	1.56211	28.7805	40.5743	-27.2138	26.5272	-62.1648	20.065	-9.69148	-18.9886	-30.3935	33.0755
GSM251204.CEL	25.8902	0.854546	-37.3746	8.97373	93.2661	-21.7998	7.03019	18.6232	-45.0055	1.05865	71.7647	-22.8404	10.1184	27.5142	17.6098	41.5635	20.3468	14.2971	1.12846	38.1319	-7.59471	13.6394	-49.4218	6.9288	45.3011	-50.7276	62.0255	-97.4799	34.9514	6.22901	53.0483	44.1331	14.1625	3.39468	-23.1652	33.3752	-21.7769	-22.211	-19.2088	21.7639	60.9785	10.1462	-16.5993	-71.7352	16.1227	-15.5968	7.04054	-22.9732	36.2238
GSM251205.CEL	39.8553	-5.24589	-35.4681	24.5925	76.5371	-30.574	11.5973	7.71779	-38.6267	15.7028	77.5131	-23.7626	11.8215	25.0961	-11.4286	56.3987	36.5386	10.1867	-21.7704	38.2757	-18.9352	4.01411	-41.4284	15.5625	43.5516	-43.1955	66.3313	-91.1024	33.6541	3.88018	48.7238	35.8191	21.3896	14.1664	-18.0137	38.9822	-21.0481	-22.4683	-30.3624	20.0999	55.621	-0.324171	7.23348	-70.9204	38.6444	-17.1245	14.0561	-38.8013	50.6133
GSM251206.CEL	24.001	4.39691	-45.7452	13.2923	86.4723	-35.807	8.32314	16.5929	-42.1549	4.64576	75.4273	-22.4539	14.7409	24.9804	13.039	42.8103	20.0298	17.5885	-3.67157	45.522	-24.3358	14.0121	-51.4392	15.3707	42.8282	-48.3968	61.6194	-96.6486	33.7664	-1.94161	52.3661	44.8966	16.1522	3.06554	-19.9717	38.1363	-16.4324	-26.9156	-17.6406	24.2931	63.2793	10.6229	-7.61668	-71.8733	12.3715	-9.66606	4.87926	-25.752	39.1586
GSM252496.CEL	23.003	-25.9612	-34.4691	8.56355	41.6683	-29.4583	-31.7751	10.1249	23.8225	27.365	31.191	-22.3137	-13.9992	34.6172	-33.1081	29.8862	-19.4706	-16.9541	-4.21272	-32.9304	-41.4205	6.30622	-45.0824	-2.1594	25.5817	-25.1398	39.3002	-95.612	16.9199	-22.775	24.1208	-13.2132	2.52314	42.2664	-65.4216	-16.2055	27.8853	-2.43781	-45.5205	22.8628	25.1602	-9.20188	3.33719	-33.3807	-14.9014	-16.8655	-17.5698	-33.9325	30.447
GSM252501.CEL	29.9439	-24.9103	-34.999	7.19771	51.4306	-27.1131	-24.0626	9.46354	23.8464	30.925	35.3319	-19.671	-10.8417	35.3288	-31.2751	34.4349	-22.4977	-17.6368	-9.0812	-29.145	-39.7604	11.2593	-42.7003	-3.40629	34.4329	-27.0672	47.161	-98.0798	18.2582	-19.3557	32.6242	-9.86972	-3.90012	36.5945	-62.2408	-12.6685	29.4352	-1.97025	-47.5281	22.2534	32.9674	-6.54492	0.96635	-38.787	-17.5079	-19.711	-11.6695	-31.8427	33.3013
GSM252505.CEL	30.8362	-24.6065	-33.6196	7.12575	52.8313	-28.9639	-20.124	9.45071	20.8333	29.6244	38.2788	-17.427	-11.5213	31.1941	-31.9749	35.3604	-25.919	-14.9182	-10.4471	-27.9996	-34.4114	13.0769	-42.0166	-3.75281	38.0209	-27.2761	47.8216	-96.5289	19.0861	-18.5377	34.2994	-11.8459	-6.57847	32.9499	-61.447	-10.4802	29.1693	0.0356646	-45.6262	23.3337	33.5034	-6.56165	2.14864	-38.7564	-16.9486	-16.2805	-10.3316	-30.9478	33.9086
GSM252506.CEL	-11.5881	-16.4759	-28.0921	20.7665	48.7712	-18.5481	-29.0246	-11.9632	39.7811	21.2893	33.0406	-28.6711	-6.42753	39.0081	-23.8371	-17.3582	-16.924	-16.5056	12.7439	-41.138	-20.4107	-5.73107	-48.2481	25.9829	18.5353	-33.4675	32.7432	-87.6487	-25.5383	-41.5998	35.5738	-34.4024	4.55026	23.2275	-55.779	-18.5264	25.2138	-30.8993	16.3877	18.2871	39.1661	-17.2612	-0.234926	-17.9275	-21.36	-7.32029	-0.859909	-33.5431	-6.16768
GSM252507.CEL	-12.6497	-18.1105	-26.6066	22.5298	52.692	-17.3889	-23.2194	-14.0273	38.509	24.0704	36.5226	-30.0514	-6.17596	38.088	-20.8868	-19.9068	-18.7172	-14.7256	11.1945	-37.3799	-21.0121	-4.53908	-46.8869	29.1707	22.7845	-32.7244	37.7731	-85.9973	-27.2504	-46.3127	38.8948	-33.7753	7.17889	16.6814	-54.8214	-15.7971	27.2925	-33.9485	22.2933	19.3335	40.3126	-17.7894	-6.7672	-16.2921	-22.2679	-3.82557	3.1117	-32.3613	-8.30466
GSM252508.CEL	-15.9305	-13.3358	-30.7153	11.6033	44.4211	-23.3147	-39.1727	-7.67661	31.7458	27.3066	24.1147	-36.1297	-14.4585	42.6756	-29.8459	-29.4306	-15.733	-18.7278	12.8868	-51.1391	-28.735	-11.1795	-50.0225	16.7815	9.76841	-35.9792	26.8519	-91.9477	-23.5262	-43.1763	33.1295	-41.9284	17.2315	21.9736	-57.166	-23.7727	34.7253	-17.3498	11.1672	19.8663	28.1027	-15.9184	-8.37542	1.77786	-21.6336	-10.4556	-7.81675	-31.0141	-9.40689
GSM252559.CEL	13.8345	-22.8149	17.1575	26.3333	93.6219	37.6075	-12.1512	26.9063	-25.9154	-12.5249	-10.3214	-34.1991	18.9865	-23.9876	41.0883	-33.5967	-10.1077	10.4791	-8.78792	-62.2842	8.98944	13.5179	27.9848	-21.2029	42.0607	17.6979	35.2703	-103.695	3.44796	-36.6939	70.3546	-26.7277	-15.2131	-62.9148	-31.8877	-27.9037	8.51188	19.4591	-16.0838	23.6516	53.1568	16.6721	-33.5542	-27.6277	-28.4775	-12.8276	2.80143	28.5682	1.74828
GSM252560.CEL	23.9521	-23.9948	13.4848	25.7822	98.1501	37.7317	-3.16373	25.4621	-27.676	-11.3973	-4.13317	-35.3289	21.3764	-25.8963	40.4113	-27.256	-10.5896	10.6365	-13.2035	-56.6738	8.94636	19.707	30.2037	-25.7021	56.6048	13.5604	41.2306	-104.714	7.2191	-29.6873	76.4158	-18.439	-25.4146	-64.7387	-27.1402	-24.5173	3.05792	14.7308	-19.2284	25.0125	58.8606	18.0595	-28.6704	-36.5444	-29.5395	-8.3363	7.57169	27.5709	8.74902
GSM252561.CEL	14.822	-21.693	13.26	25.516	92.3472	41.4205	-5.74498	22.1034	-24.0033	-13.4032	-12.2737	-30.2883	20.8776	-26.6736	41.1388	-30.7551	-14.2982	12.1605	-8.98872	-59.074	12.8363	11.91	26.5455	-15.8092	46.1196	17.4213	34.2513	-100.158	2.60166	-32.0595	71.5747	-22.7398	-14.4286	-62.7047	-28.3489	-27.973	2.93599	13.1235	-10.0746	23.4832	61.1511	13.9772	-21.474	-31.6046	-26.8134	-9.5764	7.32541	27.0545	5.8118
GSM252562.CEL	23.15	-27.8052	5.01225	22.4065	95.6905	34.7469	-6.04857	12.3841	-23.8402	-8.06412	-5.47092	-27.0026	20.8876	-21.7746	35.6438	-23.4409	-19.0877	10.701	-18.7726	-59.3341	2.13879	22.058	26.6935	-16.151	53.3202	13.5631	40.6464	-108.811	12.2536	-26.4624	76.9882	-9.48741	-20.7154	-65.1836	-24.664	-28.0517	12.5553	17.0632	-20.5461	30.3977	55.9579	11.7236	-22.0011	-35.5482	-28.3859	-13.1616	0.783011	27.3389	20.1987
GSM254432.CEL	0.230481	-10.9633	-18.3705	-1.98902	96.9487	38.3468	20.3939	-22.7615	-54.6303	19.3624	17.064	-37.2361	-1.8032	-19.062	41.8636	-15.6475	-15.7494	1.04444	-14.0046	-30.2865	40.8264	22.8791	13.9122	-10.8846	34.0943	12.935	44.8626	-93.915	31.6206	19.7771	56.9351	12.4532	8.1696	-57.3056	30.9568	10.4583	-4.51524	9.15201	-0.120597	21.3199	53.0869	-5.57441	-3.59724	-57.4207	-1.38437	-0.380637	11.8767	12.3278	31.5484
GSM261915.CEL	-34.7077	-17.3632	-32.9806	-15.3096	59.9934	-16.0334	-53.664	-19.7136	-12.8745	-11.5801	-1.7685	-45.2578	-21.5685	-17.043	-5.51268	-39.2729	-18.3167	-11.5891	-25.089	-65.2861	-23.7114	-23.5083	-33.4737	-17.0594	36.4543	-46.1409	30.2949	-113.176	16.7226	-53.1241	50.4725	-26.6958	32.091	9.49895	-51.5144	-29.3576	-11.9352	24.3175	14.9389	31.5021	-8.11557	12.8435	-23.8933	55.1421	-17.4112	22.031	-25.5714	-27.3423	3.51453
GSM261916.CEL	-30.5141	-19.5717	-30.8882	-13.8777	69.4429	-11.278	-45.1006	-16.7937	-23.2472	-12.8625	-0.985748	-40.9985	-22.0745	-19.1025	2.10264	-35.8653	-16.5009	-7.61918	-22.2052	-62.2353	-24.0312	-25.1366	-30.8656	-21.2868	45.5481	-45.4966	43.172	-120.267	13.4368	-52.534	58.7889	-26.0011	30.292	2.79728	-46.9789	-28.6246	-18.1598	26.519	19.3942	33.1106	2.16432	20.4798	-31.1681	51.541	-25.0167	17.7516	-21.3082	-25.4669	1.64989
GSM261917.CEL	-30.4352	-12.184	-28.3847	-14.1459	50.3568	-21.6306	-53.0475	-18.8763	-7.02343	-5.62379	-1.96924	-41.5666	-22.8935	-17.8131	-10.231	-44.1624	-20.2308	-8.55866	-25.6449	-67.9099	-25.4349	-25.6646	-33.3142	-22.4459	44.035	-60.7538	30.157	-127.988	9.28094	-56.006	47.0223	-29.6216	24.8519	13.7622	-56.9012	-31.9671	-17.8065	32.5614	15.3939	39.024	-9.62611	18.6223	-28.3441	64.1994	-24.0114	27.0811	-24.5981	-32.8325	-0.229061
GSM261918.CEL	-44.6493	-17.0023	-23.8825	-24.6993	63.3426	-2.79717	-39.4356	-22.7669	-24.1444	-14.9476	-4.4842	-33.8942	-8.45223	-7.5855	14.3273	-24.174	-11.4984	-6.36835	-16.5637	-58.2923	-25.1389	-20.7132	-25.5927	-16.7797	32.4851	-35.4345	32.9353	-109.913	13.3129	-48.155	58.0725	-13.16	37.5977	-10.5285	-29.7459	-33.8481	-7.45669	30.3554	25.4217	34.631	22.1035	9.0277	-23.4408	25.5742	-22.6421	-4.33391	-3.73055	-24.8889	13.777
GSM261919.CEL	-35.4826	-0.343895	-26.3245	-21.5049	28.1256	-32.3449	-63.6483	-20.7163	-2.85815	-0.478097	-13.0368	-36.7339	-21.697	-3.48481	-15.71	-47.1361	-23.9962	-12.1805	-15.681	-72.2746	-30.7579	-24.9962	-40.216	-24.5325	30.8484	-59.6928	12.0271	-129.475	3.45091	-50.2094	33.1307	-35.9283	21.5069	18.6654	-60.6589	-35.1355	-4.05457	49.7293	11.9311	39.4873	-13.2606	13.9458	-19.0117	62.8661	-30.8034	19.9808	-23.9192	-27.9303	-1.41566
GSM261920.CEL	-34.3209	-1.37851	-35.6079	-24.0866	51.5018	-22.5344	-52.8786	-20.6684	-15.7001	-7.14828	-3.58817	-32.8693	-17.98	0.509256	-4.85012	-33.8112	-22.1606	-8.63487	-13.0945	-62.0036	-25.5319	-17.5837	-45.1711	-16.6672	24.0007	-48.6549	18.3537	-119.251	15.6138	-43.319	45.1699	-24.0595	26.821	9.19518	-54.4476	-27.9925	-2.58642	34.2636	14.7468	36.3006	6.37337	10.9664	-12.9613	35.5121	-29.6218	7.40175	-21.0719	-23.5783	5.784
GSM261921.CEL	-25.7481	-12.8813	-38.4771	-25.6223	69.4207	-28.1476	-35.5589	-15.2297	-24.3028	-3.6983	27.6748	-21.0446	-19.5241	3.44479	-1.81585	4.62857	-18.1043	-13.9438	-12.2692	-35.657	-28.0801	-8.57697	-45.8932	-9.33158	40.5502	-47.3148	39.7764	-109.36	25.6003	-46.0447	54.6136	-7.21231	31.6688	9.60489	-49.4401	-13.3584	-9.05933	14.2993	15.1048	34.589	26.4929	12.5002	-21.4361	15.6803	-20.0283	-0.119007	-12.1342	-27.2222	20.9469
GSM261922.CEL	-26.2074	-18.0078	-30.0087	-20.9012	95.9846	-7.12727	-14.8231	-9.51871	-38.5559	-21.815	52.8042	-19.6285	0.234169	-11.6703	31.3761	41.8998	-10.3688	-8.86166	-18.6732	-10.0132	-7.69684	15.138	-31.6756	-14.7462	58.574	-34.6927	56.1199	-95.1653	28.9447	-43.4022	68.8956	24.6611	25.6571	-23.8909	-21.2863	-12.8623	-27.5069	-8.56647	20.8754	30.4145	50.2137	28.0318	-43.0397	-21.4786	-3.92061	-12.1922	12.7417	-16.0537	31.1466
GSM261923.CEL	-26.4882	-20.5282	-42.0839	-26.7621	76.5079	-24.131	-25.8581	-23.078	-22.8292	-4.79509	43.6818	-17.3769	-15.8542	-2.07388	12.2418	23.3153	-20.2437	-18.5288	-20.1768	-25.7908	-25.2171	-0.670093	-39.0158	-7.06304	57.4068	-52.5557	55.9653	-102.108	33.6526	-50.9623	57.8151	8.92053	30.1047	3.32848	-41.4155	-12.7626	-12.9536	9.08429	17.4029	30.8614	33.426	20.7747	-32.2691	7.25244	-13.0686	2.2025	-1.54057	-29.7187	30.5529
GSM261924.CEL	-6.05559	-26.6865	-47.1529	-18.9404	81.5281	-2.08518	-16.8096	-23.9719	-21.5673	-13.7441	44.9277	-5.04229	-10.545	-8.25771	40.36	36.626	-12.516	-0.948836	-9.45961	-17.6171	-24.3395	4.04282	-38.8429	9.06927	53.2548	-41.8093	59.027	-90.9372	40.5765	-47.6552	65.062	24.8794	24.8035	-15.471	-36.4325	-4.32149	-12.0296	10.4794	16.3304	25.4446	57.3028	27.7673	-22.5461	-32.9713	-5.76088	-16.0786	16.8528	-18.2953	38.6958
GSM261925.CEL	-35.1235	-22.1916	-38.059	-26.916	69.5331	12.2696	-23.0399	-47.7218	-16.9326	-35.3333	13.8543	-19.3737	1.82901	-18.2274	51.4365	-0.723841	-17.6235	1.28711	-22.5561	-49.3413	-24.6122	-5.71141	-25.1286	0.995675	47.9996	-42.7457	49.3337	-101.346	28.409	-53.2829	70.8802	15.6071	25.8009	-22.7051	-29.0326	-21.1212	-10.2279	32.9282	33.2565	22.1305	50.8017	21.4897	-13.8735	-13.4824	-22.8364	-4.73555	15.9958	-20.6697	28.9528
GSM261926.CEL	-2.22331	-24.2334	-47.6752	-14.99	77.5594	-2.78643	-1.84208	-35.9316	-12.5961	-9.87058	52.16	3.38569	-6.78548	-2.46832	38.5344	45.4013	-12.7445	-0.437325	-15.5963	-9.4195	-24.1154	8.8388	-39.1425	17.8467	59.2865	-47.1786	65.5269	-92.1987	40.1305	-47.7204	66.2182	32.9633	20.2279	-12.9228	-36.0348	2.33214	-15.9258	10.019	20.5737	22.6596	65.3562	21.9985	-14.2682	-43.7991	-7.47959	-10.3068	27.1843	-27.1832	45.8864
GSM261927.CEL	-21.4298	-37.3126	-28.2152	-20.1084	75.4891	9.62855	-25.6458	-19.7105	-23.7851	-19.4223	28.9891	-22.1802	-14.4878	-26.254	37.8997	22.0889	-6.59208	5.17123	-5.61235	-30.8221	-18.7352	-5.57313	-27.8082	3.78756	47.9174	-25.7574	47.8157	-95.4156	33.149	-48.5395	70.9966	9.62183	33.1467	-28.1165	-24.6415	-9.54595	-24.8288	13.3384	23.529	31.075	46.7128	23.7712	-30.0498	-13.5818	-4.66625	-13.344	15.5255	-12.1905	32.4091
GSM261928.CEL	-34.2097	-25.6673	-31.4969	-22.4413	70.8395	25.994	-37.2899	-32.7747	-24.4984	-32.2347	17.7117	-20.4694	-12.6536	-17.5459	49.5453	6.61234	-7.75767	4.98994	-8.69708	-41.2327	-15.5947	7.58621	-24.6497	-2.02626	38.8909	-33.6499	41.3868	-95.6183	30.2993	-45.5585	68.4988	16.1664	22.1163	-32.2936	-29.9481	-20.409	-13.4599	25.779	18.2962	26.1296	47.9245	29.5672	-29.6878	-19.1983	-17.0782	-17.7609	13.6084	1.39007	26.1944
GSM261929.CEL	-14.1822	-37.2698	-33.5511	-15.7347	75.9665	10.9532	-7.82953	-32.1766	-8.75014	-12.5849	46.2922	-10.2024	-7.25644	-15.1771	41.2214	36.0116	-10.1657	0.684674	-14.7039	-18.1255	-22.1791	2.26737	-29.4825	20.3513	58.604	-39.0218	58.5119	-95.9374	34.8726	-49.9808	75.0511	26.1679	27.5049	-23.7899	-28.0574	-0.920666	-25.7428	8.67401	25.2721	24.7855	60.7801	21.43	-26.746	-32.5679	-2.95631	-6.45452	25.6589	-20.4503	41.569
GSM261930.CEL	-25.1134	-20.3341	-37.4162	-23.7099	59.0556	-19.9967	-33.2763	-39.1052	-8.5136	-12.4418	16.2636	-35.1505	-21.723	-15.39	4.05312	-13.2757	-26.4333	-2.12692	-29.8999	-56.9652	-25.8827	-18.0147	-38.0809	-10.1536	56.9268	-58.6992	44.3231	-118.721	19.7695	-51.6425	51.883	-14.7819	22.1334	16.3019	-55.1668	-25.9948	-19.9375	29.9544	18.6452	38.9589	14.0419	15.0041	-20.4044	33.3371	-24.9748	21.8418	-11.7509	-41.9525	19.1225
GSM261931.CEL	-20.1318	-45.828	-39.8201	-10.8657	72.1238	10.0286	5.7294	-38.5347	-12.8697	-10.5689	43.6732	-13.4484	-10.1704	-7.36339	38.3393	35.6928	-16.3794	-7.61821	-24.4595	-20.2906	-21.6767	-3.50018	-31.9785	18.4383	68.3088	-44.2045	69.3831	-97.2312	36.4776	-52.9767	70.8412	20.5737	31.6529	-16.4676	-26.2092	-6.36912	-23.4758	9.53519	25.3492	27.8941	57.0354	22.7843	-27.4104	-19.9832	-3.75196	-0.227985	19.1007	-34.5727	41.5229
GSM261932.CEL	-12.3242	-26.056	-40.1908	-20.7347	69.1944	-25.9503	-13.6166	-39.2864	-11.1733	-4.69819	45.3943	-11.2365	-28.5437	-9.06316	9.57605	27.0549	-27.7899	-3.80324	-24.3031	-28.8876	-25.2661	-10.7443	-43.9429	2.15403	67.8721	-53.9118	65.0441	-105.378	31.5973	-54.7555	56.5511	-1.33837	25.2592	12.6874	-54.9069	-12.1826	-17.1537	13.6156	21.499	30.3022	40.8331	13.5466	-20.32	6.49847	-9.94116	11.0574	3.07161	-42.1357	33.4459
GSM261933.CEL	-38.1657	-29.9161	-17.554	-25.2535	64.5492	-16.579	-47.7608	-10.7241	-29.1438	-25.22	15.7381	-26.5892	-20.5704	-27.2581	34.0489	1.86847	-14.6059	-5.43562	-0.355659	-49.3586	-23.5798	-13.2935	-29.9936	-13.7871	37.6204	-28.699	35.0114	-96.1896	27.4386	-56.055	60.4524	-13.7982	35.573	-23.4058	-35.986	-24.4907	-10.3554	26.2731	22.2476	30.0473	30.6895	22.819	-34.8562	24.9088	-7.9728	-16.4682	1.0499	-13.2004	12.5951
GSM261934.CEL	-29.7723	-31.8723	-24.5803	-25.6378	69.4502	-18.1544	-40.8841	-18.7392	-26.8239	-25.286	25.4469	-21.8762	-22.5407	-26.6337	35.7965	14.9826	-16.6957	-7.23567	-4.53231	-43.0341	-24.072	-9.76992	-33.8893	-6.66833	47.2289	-32.1107	41.0259	-94.4719	32.3108	-53.7503	60.3842	-5.44075	32.6716	-21.1448	-37.4729	-20.0609	-12.7126	20.1622	20.9996	27.7967	33.62	24.8994	-31.0672	13.1162	-5.7409	-11.9708	0.850085	-16.9471	21.5411
GSM261935.CEL	-9.77729	-21.5184	-35.3568	-17.7496	73.4104	-19.8164	-14.5468	-22.6829	-13.4794	-13.4848	52.1093	8.40985	-19.4041	-4.42897	36.1878	41.6704	-16.9701	-3.67157	-5.00012	-17.3678	-33.7967	2.93705	-43.5269	16.3767	54.3759	-44.4447	56.7403	-93.5597	38.5462	-48.2921	60.8957	17.682	23.6381	-19.7162	-44.0326	-6.75648	-5.54183	9.57667	22.414	18.2714	58.8318	19.2702	-24.857	-26.3939	-2.14227	-13.5965	12.2711	-18.1498	37.8094
GSM261936.CEL	-22.6538	-11.6024	-33.6457	-22.9192	79.8643	-21.893	-15.2132	-24.8306	-15.307	-20.0188	49.5811	-6.40985	-2.89606	-8.189	34.392	36.6894	-17.8434	-2.26792	-18.5348	-18.5193	-20.9668	8.03704	-35.0258	5.05605	52.3578	-39.8309	48.5072	-97.2077	25.8544	-48.5326	69.3922	21.8231	22.8638	-20.5915	-38.3412	-13.8395	-17.7371	3.16996	32.9685	21.0023	58.1991	11.2446	-20.2334	-29.224	-8.76273	-8.23703	21.1396	-20.4723	30.619
GSM261937.CEL	-20.8028	-12.8946	-34.1862	-27.0286	79.401	-22.7586	-17.2629	-21.3791	-20.3765	-18.1115	48.1954	-6.4068	-2.26668	-5.28269	30.0444	43.9774	-15.058	-7.24599	-19.6288	-16.5444	-23.0132	5.99418	-37.2617	2.50923	51.9726	-36.1209	48.6773	-96.5477	29.6164	-44.8668	69.7356	24.6479	24.8157	-18.0107	-34.0734	-12.8953	-18.7653	3.69353	26.5431	24.0507	54.8035	9.84241	-20.8243	-27.2456	-9.61048	-13.9692	18.8493	-21.3043	36.757
GSM261938.CEL	-17.1883	-11.6675	-38.2127	-27.8458	80.1549	-23.8378	-9.75046	-29.875	-15.4947	-17.1826	61.1806	-1.31691	-0.548508	-3.87548	31.0939	58.6647	-16.3418	-10.758	-23.7936	-3.01838	-17.3875	11.7736	-41.8759	8.626	59.4357	-42.1185	56.597	-90.7567	35.3712	-42.3528	65.8224	37.359	19.951	-15.0758	-34.8115	-8.68388	-21.5681	-6.19447	25.4555	20.0911	55.0596	9.11963	-17.2375	-36.5555	-3.11614	-8.41482	24.8001	-24.7791	43.8289
GSM267248.CEL	9.16662	16.1772	-28.1863	-1.5597	75.2452	-29.6939	-17.9703	-2.68094	-33.5191	-9.76471	39.8385	-10.1343	-16.1032	26.3275	4.80338	10.1451	-13.0271	20.7139	18.5595	-13.6888	-2.38884	-12.0848	-59.386	12.0577	11.9046	-34.3718	41.3485	-110.819	26.3175	6.69253	19.6222	-1.22503	14.2098	14.6759	-54.1687	22.6565	7.625	-0.956123	-13.4086	27.4689	30.4883	-20.1583	-12.3101	-47.143	-20.949	-4.01161	-17.7636	-24.2578	24.2276
GSM267249.CEL	19.0595	20.9446	-26.0483	-1.83519	71.2725	-18.6088	-13.7867	-6.07694	-39.5793	-4.11767	28.8618	-19.3988	-16.1433	18.2719	-10.1115	1.05593	-19.0826	7.20315	11.595	-25.8343	12.3069	-5.4138	-47.2417	-5.47521	9.08445	-7.56257	39.8804	-112.952	21.487	21.9567	28.8596	-17.7334	7.77182	-5.7235	-32.9065	27.8148	12.0195	13.4309	-17.4339	14.0823	30.7338	-21.6266	5.8815	-56.9334	-18.3704	-4.62436	-12.9329	-7.65961	21.2545
GSM267250.CEL	17.7458	17.5952	-33.0409	-6.38751	85.9281	-24.8867	-14.1463	4.43253	-29.3498	4.38333	47.1048	-2.41616	-12.5944	34.2391	12.7413	16.3299	-12.6302	19.0331	17.6713	0.855137	-12.4091	-3.71729	-60.0439	14.7826	31.6621	-49.084	49.7983	-113.604	25.0404	2.6913	38.8629	10.9791	10.8973	15.1916	-52.8185	26.043	3.07872	-1.48362	-18.69	22.0318	49.4635	-4.41264	-17.6722	-53.7105	-28.2361	-12.9722	-9.13288	-17.8475	26.6906
GSM267251.CEL	15.8995	17.436	-34.0345	-5.80033	81.9793	-26.5498	-17.8715	2.41585	-28.5181	5.57473	44.8428	-2.81735	-16.8948	33.8123	7.39827	15.9579	-13.0799	18.9293	17.3381	-4.97565	-15.7615	-7.09273	-60.33	12.9295	27.104	-47.7565	47.8452	-115.468	23.7405	-1.0937	36.3737	5.47699	14.839	19.587	-55.9086	22.1172	6.85811	1.0839	-19.75	23.5445	45.6257	-5.5159	-18.9355	-47.6158	-27.8417	-14.7361	-11.5961	-19.1951	26.6718
GSM267252.CEL	-8.32182	21.4043	-30.2485	-10.1197	62.2727	-25.176	-32.474	-18.4667	-28.4808	-15.5373	13.9278	-22.2533	-11.5618	14.3733	0.488895	-23.9944	-17.0509	15.3369	16.1976	-37.0733	-5.24822	-12.0602	-55.3906	4.77195	-5.30307	-30.6165	13.2611	-121.466	24.7841	-2.06172	20.7049	-12.7631	14.9507	-2.19863	-43.2373	11.7332	18.2972	16.2943	-6.10429	30.725	16.1482	-20.6707	-9.36299	-26.5378	-30.6056	4.57844	-35.3627	-10.9461	17.9182
GSM267253.CEL	-6.92272	12.6212	-34.58	-19.5589	68.3455	-12.3314	-21.7484	-35.5018	-26.884	-10.9988	20.0689	-19.2053	-10.0116	10.9234	2.38328	-15.1971	-21.5002	10.6229	5.47244	-33.4513	-5.64027	0.0182777	-46.4304	4.46599	1.7744	-25.6869	22.4675	-116.564	29.709	3.55093	35.2239	-5.75793	12.1814	-3.84495	-30.9481	16.099	20.8177	14.665	-6.84243	28.5834	26.6001	-24.6872	0.975587	-38.2298	-22.1993	0.863063	-27.9206	-9.56498	26.6391
GSM267254.CEL	1.41406	23.1192	-35.7184	-20.801	75.1098	-18.6848	-26.1175	-13.5357	-26.7728	-7.60172	24.639	-13.8082	-7.27157	18.501	16.1492	-13.8376	-24.9481	10.6635	17.9655	-22.1949	-11.2848	-2.90247	-56.9302	7.47875	23.121	-46.1097	25.6864	-119.647	28.1899	-1.98749	41.2275	-0.725127	9.95796	-8.51892	-37.1019	17.5682	20.7755	12.4003	-10.2811	21.5941	40.4759	-3.595	-11.5922	-42.5514	-38.4634	-0.837162	-23.8396	-1.86942	21.3971
GSM267255.CEL	6.3144	25.0239	-31.3995	-17.4886	80.8071	-19.1627	-19.5077	-8.39727	-31.2702	-9.02845	27.161	-14.3988	-4.69602	16.1916	21.1205	-10.7914	-24.193	10.4831	19.6766	-14.9778	-6.54265	-0.985613	-54.3049	10.8759	24.9238	-39.439	30.7214	-115.035	29.9525	-1.51742	41.4316	2.37851	10.1338	-17.7891	-31.2737	22.436	19.2645	8.88088	-5.81902	17.8898	45.2083	-4.63288	-12.5866	-48.7259	-35.7024	0.956859	-19.2892	0.773133	21.5979
GSM267256.CEL	-14.2475	18.3748	-26.3191	-10.8733	58.9717	-3.40968	-30.4224	-23.1983	-36.0728	-10.2402	-7.81297	-36.1534	-13.3756	-1.76907	-1.44861	-40.1949	-20.9811	6.32407	6.86343	-55.8884	10.5773	-3.38076	-34.4473	-13.2225	-9.79845	-9.24134	9.46675	-121.872	23.7952	9.53774	34.2247	-28.0038	15.1337	-23.3101	-20.6419	9.45679	14.7552	29.4075	-9.04077	28.3496	11.454	-17.7352	3.07113	-22.4906	-32.5776	6.47737	-30.7899	5.36974	8.24117
GSM267257.CEL	-17.6653	14.9753	-27.0569	-9.50299	55.6261	-9.80253	-34.009	-30.7432	-26.8928	-4.36068	-1.43094	-36.2086	-16.4906	2.57828	-8.64449	-42.4577	-18.6691	7.48945	3.48418	-60.4021	4.93467	-7.56571	-36.2484	-8.01914	-18.9534	-13.5832	4.64519	-116.626	25.7532	3.05008	24.3901	-26.2026	16.727	-13.5804	-29.6428	3.18439	19.9523	24.9067	-5.18087	33.9855	-0.634654	-23.9542	0.121829	-15.1932	-22.3445	8.20968	-35.5292	-8.3349	12.8713
GSM267258.CEL	-8.71193	18.8066	-35.9558	-18.3256	72.5439	11.0686	-25.9162	-20.8225	-31.8797	-2.34954	0.643892	-27.6385	-8.99896	1.41339	15.041	-31.2012	-23.6457	-1.38139	6.78686	-45.8144	6.18551	-0.0432345	-27.4732	-9.53984	12.888	-21.0891	21.407	-122.453	25.7414	7.51236	54.1413	-19.0043	9.7558	-32.9524	-12.9771	13.9464	18.465	26.5122	-10.1976	17.9726	30.4705	-3.62351	-5.02442	-37.9635	-33.1799	3.53178	-21.4336	20.567	14.0056
GSM267259.CEL	-7.49554	20.9837	-34.8912	-15.4753	68.302	9.51336	-30.6237	-17.5428	-30.5417	-3.80435	-3.71264	-30.0693	-10.3492	5.35983	11.8156	-35.7657	-17.6305	-1.05827	7.07562	-48.6849	1.60522	-3.87734	-31.0482	-6.18957	1.81957	-17.9589	17.8774	-123.775	26.1027	3.77978	50.0473	-22.3526	12.2125	-29.5703	-18.8805	12.1041	18.6568	29.1731	-9.34204	20.1015	25.3824	-6.30663	-4.89176	-32.6629	-33.1819	-0.887165	-23.9143	18.6534	11.5985
GSM290747.CEL	34.0056	16.6466	-39.2864	21.9862	93.2925	-7.43454	22.3758	-7.06443	-40.4168	-5.09442	69.6998	-3.88114	-0.156318	23.7009	7.18697	41.3353	-8.14626	19.1767	12.1396	14.7672	12.8372	6.62787	-52.4175	1.34512	53.1668	-42.2317	66.045	-102.546	-5.37955	28.1378	45.6926	15.2881	-2.78652	-5.58045	-39.2005	23.7306	-13.8378	-30.6154	-9.13566	0.811408	72.0841	10.6658	2.03175	-86.6069	-17.6464	-10.1988	18.0697	7.00219	34.5524
GSM290748.CEL	30.7491	14.6457	-36.1512	22.9545	90.1968	-7.31689	16.5865	-0.550789	-37.7713	-2.41382	66.1413	-9.26501	-2.69437	26.1178	5.54012	35.6619	-5.96968	17.0236	13.7125	7.94827	8.58402	3.45327	-50.8757	1.46376	49.0667	-41.3666	64.9293	-104.679	-8.13964	25.0795	45.8368	8.28282	-2.1453	-5.25511	-40.8004	21.5663	-14.5062	-26.2967	-8.66842	2.58595	69.8753	11.8303	-0.171688	-81.4814	-16.4669	-10.7734	17.7048	4.64121	30.9763
GSM290749.CEL	4.50945	7.5004	-28.687	26.6203	79.7165	15.6745	7.62534	-18.3862	-43.9138	-10.3528	35.3295	-31.2389	1.1876	11.7688	-5.50823	-7.61956	-11.5278	18.0096	1.10246	-31.3483	14.9376	13.5251	-29.1242	-14.0494	25.5229	-12.7505	48.1619	-101.689	-28.8912	22.573	52.2547	-16.8671	12.7573	-24.0323	-24.0388	-10.4314	7.40884	-26.1162	13.4191	6.52634	60.3833	-9.66187	3.29723	-50.6274	-21.6693	-18.1935	4.69355	3.43729	18.7976
GSM290750.CEL	6.52349	15.7522	-32.895	21.6461	81.6658	15.452	-8.2183	-16.0854	-39.9124	-6.26906	26.7346	-31.131	1.61875	11.1851	-6.34551	-17.2932	-18.7393	14.7851	2.38163	-39.037	20.5863	7.80537	-32.9723	-15.2505	22.5358	-23.465	38.4293	-112.643	-17.6682	29.003	52.3732	-18.9538	6.53504	-15.8251	-28.6182	-2.66102	0.401596	-15.6448	4.98099	14.8618	47.3884	-9.76619	7.97242	-46.1037	-31.3737	-11.0205	-3.54389	-0.761866	13.1033
GSM290751.CEL	3.26071	9.72675	-26.678	30.2904	75.8382	15.3816	-6.48461	-27.518	-41.1545	-7.2216	38.3864	-27.9477	7.76506	17.6505	-7.19285	-11.2858	-6.6086	15.2653	-11.1262	-33.8018	18.0424	14.3303	-32.0235	-2.52157	19.0408	-27.874	44.7785	-104.233	-11.9312	23.9314	57.3459	-11.4857	9.94378	-14.1798	-21.2728	1.88249	-2.18928	-24.2089	15.3902	12.5756	51.5372	-23.0592	10.1151	-46.8168	-8.23843	-15.2902	2.92402	-15.3419	17.2938
GSM290752.CEL	12.4102	14.0088	-33.2699	24.2347	84.3716	19.9896	-1.77	-15.732	-44.7555	-9.23725	27.8904	-28.1152	3.47608	10.199	-2.48825	-10.9457	-16.2968	17.2173	6.36042	-31.2165	22.2019	8.57974	-29.0326	-12.1132	21.1824	-9.84338	40.5592	-112.675	-17.7907	28.1994	52.9204	-16.5405	8.51083	-22.4963	-21.9953	2.23606	1.02882	-20.0967	9.55156	13.383	53.1842	-11.8944	10.6293	-58.9147	-29.0365	-17.6315	-1.8007	7.50903	15.0533
GSM307112.CEL	-7.43695	10.7697	-27.7449	-12.4632	76.9148	-20.5827	3.77158	-30.8207	-19.4999	7.60864	48.4489	-6.83813	2.51889	19.3677	-2.81724	28.1974	-10.3711	-5.8187	-11.0796	-0.885911	-8.81265	20.2885	-46.5143	24.8247	35.6222	-35.6537	43.8248	-112.079	45.5817	3.00313	47.6063	24.7147	16.5233	-3.67408	-25.4923	34.407	6.90087	-18.5839	-13.6786	24.8916	46.2844	-27.3403	12.3967	-57.4981	-12.9204	-5.17169	-15.924	-19.5601	34.5928
GSM307113.CEL	-7.81675	14.2933	-26.9604	-13.4752	79.6175	-22.742	2.89614	-31.4106	-17.6717	10.3582	52.3767	-1.76019	5.74732	26.1441	-1.18965	29.6145	-11.593	-7.94286	-11.3574	2.80484	-9.11141	27.7576	-46.0053	23.9598	40.9353	-42.544	43.8871	-114.3	46.2268	3.07591	50.8904	31.594	11.1718	-3.7986	-22.0885	34.9823	6.68064	-16.7197	-14.9769	23.2245	46.5592	-24.5972	9.54167	-60.7199	-16.6142	-3.806	-15.3691	-19.8813	34.9435
GSM307114.CEL	-0.871378	10.4766	-23.334	-12.8932	86.211	-20.7849	17.575	-28.8384	-21.2805	13.3119	63.8352	4.65747	11.5797	24.4712	5.16211	43.1469	-8.70801	-13.6923	-14.381	20.841	-1.76495	33.3382	-41.2867	29.0013	46.6518	-41.3335	52.2057	-105.046	49.9409	3.18106	51.5827	42.5186	11.1289	-7.72809	-11.4119	45.6558	4.8049	-25.4837	-15.032	22.4111	52.2304	-24.077	7.68208	-73.54	-5.07996	-4.67456	-6.85586	-19.6166	40.7989
GSM307115.CEL	-49.6902	2.44428	13.2067	25.6512	62.9315	31.3637	-34.6296	-20.809	-31.7392	-13.3482	-50.4043	-42.4048	-3.33456	-20.4938	9.7532	-69.4908	-6.76644	18.0234	-11.5279	-83.1371	-6.95061	9.29888	13.2585	-23.6608	-19.6934	32.011	-0.930044	-107.673	-7.98906	2.89184	59.2123	-28.3051	28.021	-54.0541	1.04231	-43.0071	11.348	28.6292	8.66791	-7.5328	24.7027	-32.9945	8.62564	17.5137	-39.7442	-4.33964	-19.0409	28.6649	-15.4811
GSM307116.CEL	-38.7711	3.76985	0.844129	25.4086	47.3596	12.7989	-45.0366	-16.6153	-25.8464	-13.1002	-42.6209	-46.6706	-11.8371	-19.0352	-12.4807	-69.0136	-3.61672	11.5129	-10.7172	-82.0424	-8.6844	-0.912747	-12.4247	-13.4747	-27.3621	21.7018	-17.3017	-112.898	4.02175	3.42845	36.1647	-30.4156	24.0018	-36.9006	-21.0838	-32.9391	15.1437	25.8916	1.67913	13.9647	-2.41753	-33.0629	5.14845	24.7778	-29.8159	-1.98559	-38.0931	14.907	-7.50774
GSM307117.CEL	-52.8009	8.43944	8.44759	20.1768	48.2611	15.427	-47.8195	-24.2977	-26.4621	-14.5216	-46.7928	-43.3862	-9.22213	-18.2267	-2.96887	-64.6165	-7.28009	18.3929	-6.03409	-85.2956	-9.07795	4.85721	1.6079	-24.835	-26.4184	25.5128	-16.1459	-110.636	-8.14806	-5.06065	45.3506	-40.4314	28.469	-41.4607	-18.9403	-41.876	12.5841	36.0278	10.5526	0.515482	14.0708	-34.5421	9.38397	28.699	-33.3617	-4.74771	-22.707	16.7473	-20.1185
GSM307118.CEL	18.1525	-7.16451	-18.3527	12.9069	76.7744	-19.6604	18.5886	-17.2247	-37.2156	8.49871	31.5659	-10.6355	-7.46261	13.7033	5.69391	22.055	-39.2897	-4.5971	-12.8893	-11.7124	1.43734	31.7591	-28.193	-4.49926	46.5537	3.12318	50.9469	-103.727	33.2583	28.3555	51.7008	19.7816	4.60525	-39.3234	-12.7302	12.7901	18.4225	1.59824	-33.2959	14.4106	53.8885	-18.8476	11.6425	-72.3186	-25.8453	-10.1464	-8.4832	16.6268	32.6559
GSM307119.CEL	22.9074	-8.50258	-17.0633	12.8709	77.942	-27.5868	24.7474	-16.2356	-35.5827	9.09178	45.4058	-5.67414	-6.63764	16.898	2.14877	37.3506	-37.4295	-6.70684	-15.9466	3.04181	5.98406	30.6895	-34.8892	3.56659	48.8404	-0.241728	55.787	-95.9634	42.1105	26.5278	46.197	27.8804	6.79439	-33.1437	-16.1814	23.633	17.0259	-8.27589	-35.7661	15.4574	51.048	-23.9621	7.8851	-76.9481	-14.0911	-8.82117	-7.90092	10.7148	38.3625
GSM307120.CEL	20.5031	-8.534	-19.5854	11.9124	77.9592	-27.5046	22.0296	-15.5745	-35.5851	10.1515	43.4157	-6.36112	-7.9427	16.9157	0.530468	35.1558	-38.3351	-5.04482	-12.9978	0.364643	2.79954	30.5225	-36.0395	1.76784	49.4588	-0.80729	54.6763	-99.2149	39.5398	26.9655	49.16	24.2847	7.10154	-32.0735	-17.0176	22.1111	16.411	-9.03805	-34.2525	15.6675	52.8307	-21.4845	9.97074	-75.1599	-18.0069	-9.08794	-8.33711	11.8598	35.7219
GSM307121.CEL	2.72459	2.47136	-18.9792	6.57271	68.4201	-22.9716	-6.96891	-15.411	-38.0544	-6.23869	-6.36436	-35.8282	-25.1648	-11.0019	-7.26686	-19.873	-24.7658	16.4443	1.10388	-48.7493	-17.4552	5.4731	-30.7181	-16.7858	16.5651	25.2978	24.6539	-86.8875	16.0971	13.7909	39.1832	-12.5732	13.5957	-47.4075	-28.199	-21.3518	31.3626	9.29921	-9.24584	10.9667	42.3898	-24.551	17.9473	-29.1396	-30.4722	-7.59975	-18.3579	18.2253	20.7709
GSM307122.CEL	-2.76718	6.61042	-13.9429	4.01983	63.9391	-24.8509	-9.54563	-18.5527	-35.7431	-11.1588	-11.13	-32.4702	-23.207	-10.8986	-3.55137	-22.7525	-26.983	19.9694	1.74439	-54.0882	-18.6457	5.54363	-29.7755	-18.6521	13.5468	24.0365	20.0407	-89.1987	9.20602	9.65883	40.6512	-18.5847	15.3396	-46.5781	-31.2792	-27.0499	32.3525	17.0464	-3.57619	7.96703	48.4506	-24.5668	21.6962	-26.5412	-33.5987	-9.87599	-14.6361	15.7084	16.7406
GSM307123.CEL	1.63526	7.26622	-12.2485	5.51129	68.5212	-20.4078	-2.59999	-17.4269	-39.4056	-9.13921	-9.4192	-28.3283	-19.0317	-8.44322	1.75433	-18.2065	-27.8169	20.6048	0.507842	-49.606	-15.6637	6.55974	-25.8631	-18.273	16.4086	24.4767	27.1243	-94.6718	8.42678	11.7832	43.8978	-14.9157	14.6323	-50.7736	-27.5689	-24.327	31.1214	20.8872	-5.80431	6.49949	54.4471	-21.9443	17.4704	-34.5759	-35.8486	-12.848	-12.4347	21.1075	19.27
GSM307124.CEL	-1.23773	8.09929	-36.2746	-0.411272	66.5159	-24.2753	-26.127	-12.5875	-40.0091	-15.43	11.7234	-28.3185	-23.8054	-3.80894	-12.7199	-6.99297	-24.715	19.4118	16.2947	-35.9178	11.7313	-2.24022	-51.7658	-5.78773	7.33745	9.60253	16.6207	-104.258	27.5015	5.19118	33.7115	-30.5116	32.4201	-34.1224	-33.2346	17.5386	18.1408	0.665473	-17.2467	8.92227	32.7193	-4.43009	0.893954	-35.5655	-35.1743	-14.8742	-25.0517	28.8931	-6.79211
GSM307125.CEL	-2.69709	8.27938	-35.951	2.85686	68.5263	-23.1103	-26.9879	-13.0394	-36.1012	-13.2761	15.1233	-26.7762	-23.3116	-1.17494	-9.35679	-2.08113	-24.5256	19.4489	16.4293	-34.0361	10.5335	-6.36646	-52.8633	-2.02977	10.8721	6.73324	20.3863	-102.08	26.045	2.37126	35.03	-28.1096	30.8803	-35.3669	-33.3399	17.3086	15.8404	0.622219	-17.0275	6.51948	35.6891	-0.184099	-1.77257	-36.5606	-32.1015	-12.4381	-21.62	31.3945	-5.8254
GSM307126.CEL	-0.182875	7.56545	-30.0391	7.13818	72.3494	-17.713	-15.9113	-12.0848	-43.8862	-14.7839	18.8141	-25.862	-18.5635	-4.99705	-2.1678	-0.25903	-26.0389	22.9718	15.7542	-26.8751	22.5403	0.313805	-46.5824	-5.3286	17.4462	7.40431	29.8983	-105.769	25.8234	9.03581	43.6774	-26.6605	33.79	-48.066	-21.7458	22.8622	10.4237	-4.26583	-15.966	-0.541245	45.1931	1.20869	-4.50483	-47.4282	-34.0754	-11.7051	-11.8867	37.4128	-10.8177
GSM307134.CEL	7.51148	-7.06838	-20.0154	-2.95956	85.9466	22.533	10.5478	-24.5552	-54.0314	15.1266	21.0327	-36.6241	-6.29713	-13.7654	25.6277	-11.4432	-22.4871	3.21867	-11.7139	-30.1964	37.1522	34.6356	0.407083	-13.1873	34.4003	11.3757	31.5352	-107.086	29.9004	26.105	60.7428	-0.595731	2.85582	-47.1992	24.1645	25.1188	-14.1322	13.4826	-18.1326	22.0444	43.0855	-2.59228	12.8205	-64.8057	-15.563	4.28566	-4.10876	17.0368	20.0548
GSM307135.CEL	0.97107	-6.60911	-20.0819	-3.56487	85.6278	21.2175	5.26094	-24.5135	-48.9868	17.8382	16.6193	-36.6784	-8.06371	-15.8769	25.0272	-19.8179	-25.9204	5.34524	-11.4196	-38.2446	32.9471	30.3875	0.138767	-15.1272	35.3688	7.20558	28.2206	-107.365	23.997	24.0396	60.1724	-4.49228	2.44543	-44.51	17.4444	15.1816	-11.4453	14.35	-12.4287	23.8511	40.7401	-3.52677	13.6618	-54.636	-17.9323	8.469	-4.69279	13.3052	17.511
GSM318398.CEL	-33.5617	16.5928	-22.4535	19.1485	53.8284	-10.9216	-51.0216	-21.7135	-29.6294	-24.3584	-8.03062	-51.179	-8.47384	-2.34523	-10.7976	-54.0134	16.2005	17.6011	-17.2041	-70.5033	12.2654	-14.0178	-29.7075	0.647913	-34.6579	-18.9381	8.78112	-109.822	11.9225	0.642557	30.2856	-34.9925	27.3464	-35.0981	-34.933	-21.7855	8.498	21.1812	13.1997	-6.63224	-1.44564	-9.46555	-18.7771	24.5501	-15.9594	-2.16214	-28.0252	10.9612	-22.8202
GSM318399.CEL	-8.12366	17.1337	-35.4131	13.4582	64.439	-23.3027	-36.3553	-18.4035	-28.4607	-11.4261	18.9604	-41.7635	-11.7247	0.325762	-9.86378	-32.2486	5.30279	21.5415	-15.8814	-55.5325	8.46377	-13.6319	-38.4746	-5.52572	-6.60274	-45.2531	26.2735	-111.088	19.7499	18.9331	31.846	-19.9303	19.0984	-22.9682	-39.0163	-16.4379	4.32307	9.47963	-7.33806	6.82048	17.5717	5.22926	-11.8435	3.30813	-15.6294	7.46903	-23.7323	-10.1538	-2.14501
GSM318400.CEL	-23.1812	19.2516	-21.9872	21.0671	69.4533	-4.85509	-35.7187	-20.1462	-41.2373	-25.2844	-0.0206927	-45.677	-0.142923	-13.6309	7.6131	-42.8622	16.7086	21.8522	-21.8341	-59.7443	21.1278	-13.6164	-16.0574	-6.81867	-15.7538	-26.3531	29.9598	-111.459	15.5127	17.7458	45.6423	-24.9023	25.4089	-49.5231	-14.1835	-19.2735	-0.243546	17.5802	10.0085	-10.3523	19.1126	-0.543247	-23.6561	7.7103	-15.0011	4.07437	-14.9123	12.8648	-17.4008
GSM318401.CEL	-26.6646	19.0854	-23.7531	19.7779	36.9977	-29.9579	-51.8951	-15.5471	-18.7999	-13.3598	-1.52977	-47.2122	-16.7109	5.34926	-26.0053	-49.0214	8.12769	13.3853	-13.6951	-73.2055	13.9585	-14.6493	-41.5347	4.03127	-44.1904	-25.203	-10.069	-108.003	9.9594	2.46638	-0.753408	-38.3717	22.5509	-12.0263	-49.154	-22.3946	14.3272	22.4885	2.84077	18.3846	-24.4868	-15.2612	-17.0092	28.9303	-9.00467	8.15219	-40.6092	-17.8375	-13.8027
GSM318402.CEL	-14.5284	19.746	-34.3653	13.6386	54.4026	-30.1492	-40.4776	-18.8807	-22.918	-7.39099	13.3239	-39.8482	-16.4948	-2.95422	-16.1907	-40.7398	-0.385342	19.8732	-19.2872	-65.2709	14.6046	-15.0944	-40.8483	-3.55234	-16.0656	-50.1409	12.9202	-112.552	19.8828	17.8854	19.0639	-25.6689	17.6837	-18.512	-44.1491	-19.4809	7.89474	17.0827	-8.30586	16.8568	4.66973	1.16408	-15.5519	17.8892	-17.7374	16.1548	-33.3451	-15.1683	-5.54857
GSM318403.CEL	-21.4735	19.7731	-28.191	21.752	43.5395	-34.6692	-43.0505	-20.7588	-22.3584	-10.0859	7.71045	-44.7562	-16.0098	0.818923	-17.207	-43.3564	7.45079	12.6658	-17.979	-68.189	17.5983	-17.3832	-39.1384	7.56014	-35.7886	-34.1767	0.451014	-112.526	14.9537	8.44767	-0.0983699	-30.2425	18.6068	-16.9876	-44.7159	-20.7127	13.8621	26.0068	-1.92661	21.734	-19.0447	-11.1707	-25.3735	21.7275	-6.53277	14.169	-41.762	-21.9761	-5.69441
GSM318404.CEL	-19.9386	7.47862	-30.0806	35.7264	50.4146	-36.2723	-18.0105	-12.8198	-19.1675	0.099498	52.9842	-33.4015	-20.0107	23.6405	-23.54	-19.1188	10.5752	11.9798	-21.9418	-43.0148	0.496856	1.17189	-39.5219	33.1819	-23.7031	-29.9023	42.8916	-99.6241	-5.45482	-16.8259	14.8871	-29.0107	29.3027	-18.7622	-44.9766	-15.5916	16.8976	-16.8576	30.0217	13.129	25.5015	-11.7498	-33.5419	3.03077	28.5461	3.90014	-20.2989	-28.4425	-4.66254
GSM318405.CEL	-16.0709	10.6101	-33.3618	28.65	54.3971	-31.4928	-18.319	-18.6807	-14.8215	2.37374	45.6583	-29.4136	-14.2025	13.0904	-22.6087	-26.1007	-3.52229	24.235	-22.711	-52.631	9.46029	0.856633	-42.4467	19.9969	-4.1212	-51.0772	36.5016	-113.583	-9.03865	1.56096	34.5448	-30.3147	22.7402	-18.5372	-43.8382	-17.2756	1.63107	-13.7572	22.8695	17.3855	39.7143	-0.857059	-16.7711	4.22193	4.33214	11.544	-15.2403	-29.2868	-5.85968
GSM318406.CEL	-18.4946	15.0179	-28.9478	29.0622	46.1822	-40.4556	-23.0766	-23.3462	-21.4439	-4.54523	39.5334	-35.2265	-18.9339	9.72323	-26.858	-28.7436	2.34308	19.7973	-27.1491	-59.0818	18.528	-5.15813	-42.6579	24.1152	-28.6021	-38.668	24.1567	-112.222	-0.243408	5.52001	12.0724	-32.2635	19.6543	-15.662	-47.7377	-18.2496	7.85209	0.0711782	19.4784	19.0174	14.8179	-14.5736	-25.6545	10.7047	11.6361	14.0009	-31.6845	-34.1426	-4.25661
GSM318407.CEL	-29.0772	9.42965	-27.5937	23.1762	48.4101	-42.6672	-47.9184	-24.8954	-17.7732	6.58954	33.4367	-33.6103	-24.2057	31.2718	-34.691	-27.3013	3.61276	7.31484	-14.6013	-57.9522	4.08334	6.22058	-46.1427	22.671	-36.0332	-25.739	12.853	-107.054	14.7857	0.493775	4.26341	-29.1897	13.9945	-15.7485	-47.0161	-13.3595	15.331	14.6909	3.98816	12.1448	-17.5381	-12.9641	-23.2228	16.0161	1.67511	-1.91739	-43.4506	-19.255	-7.59241
GSM318408.CEL	-29.6161	4.19617	-22.4657	37.178	76.0979	-12.2393	-25.8643	-26.3753	-31.6904	-4.22489	47.7882	-29.9837	-1.67415	26.0072	-11.8714	-19.1773	7.46704	20.7421	-18.2835	-41.9566	11.6818	18.0932	-23.5317	15.8461	-8.67816	-21.626	45.7337	-108.293	-1.2654	12.1804	57.4156	-23.6336	21.9228	-43.492	-21.1467	-4.41846	-5.65573	-11.8253	27.8436	-16.1393	31.808	-6.33669	-14.0793	-15.2135	1.65301	-8.51583	-8.11953	3.9759	-19.3369
GSM318409.CEL	-29.6094	13.1502	-27.8247	19.1058	34.8806	-39.0911	-45.7377	-32.5902	-12.1091	10.6133	24.4038	-34.7256	-17.4363	13.4674	-36.0383	-39.3066	-11.3701	19.3021	-17.1771	-71.03	11.7675	10.8902	-43.9534	8.49101	-15.553	-53.3624	-9.05229	-124.283	-5.06989	21.3893	20.7864	-31.8888	2.07868	-2.37563	-46.1168	-17.3881	-8.67253	15.8306	-3.51476	23.2682	-5.9735	-1.66215	4.44871	14.4433	-17.0927	18.2724	-41.3846	-30.1159	-12.8697
GSM318716.CEL	23.4085	-24.7301	-30.3618	-2.4456	96.5648	28.8887	12.6594	-29.5471	-11.4814	24.4411	19.3151	-31.98	7.61172	-27.4863	29.5191	-12.3718	-28.1155	11.0035	-12.7947	-39.0245	8.46239	23.845	28.0344	-2.35687	56.3132	10.1233	40.4991	-96.8417	16.88	-32.8895	74.9708	-24.9489	-31.1514	-54.1654	-24.7061	1.89239	15.0104	18.3511	-1.2208	29.2879	52.4785	2.27741	-10.9377	-46.2445	-23.7878	10.9697	14.7424	10.8921	28.1643
GSM334310.CEL	42.5521	4.66893	-38.3758	-4.03227	83.7363	-11.1903	19.1649	-7.25655	-35.4462	-1.02082	72.5896	16.5877	5.28641	19.0478	17.5691	63.0804	-15.6098	-1.59503	4.6622	41.5146	18.0018	32.0999	-48.0944	16.685	49.1288	-42.0747	59.0019	-101.747	35.0775	20.8619	39.8246	39.0954	-5.49061	16.9515	-26.5664	49.6339	-6.17049	-23.3843	-31.6964	12.8374	60.3519	4.31284	17.3922	-95.4625	7.13013	-16.8109	-2.563	-16.7647	46.1884
GSM334311.CEL	43.1157	-1.11809	-36.8065	-8.95191	72.7832	-14.0439	18.1466	-9.49919	-15.6627	19.833	75.6947	16.8746	3.0676	26.981	0.0876484	65.3518	-15.2934	-18.4608	-8.06108	39.9342	4.5035	39.1363	-41.51	19.6103	45.707	-44.8655	59.273	-97.5574	33.9195	13.1667	36.7858	38.6526	0.642359	27.642	-26.7756	47.8378	1.45349	-22.1096	-36.6289	9.73568	54.3593	2.54584	21.301	-89.4744	20.286	-17.4926	2.75805	-23.4715	47.8824
GSM334312.CEL	31.8048	3.94128	-37.4339	-15.1644	68.9608	-14.6312	-12.8576	15.3973	-11.6188	8.04705	57.5105	-4.34002	0.33924	28.183	17.715	42.6186	-17.7348	-18.3019	12.0291	3.16141	3.04451	10.6801	-51.9247	15.0094	29.7525	-37.1731	46.8247	-84.9506	29.8698	1.55965	20.48	18.3011	10.6401	21.1034	-46.3329	28.1652	13.1025	-25.1375	-26.7805	2.78707	41.4316	11.7704	10.048	-71.4053	0.657373	-20.2705	-0.608973	-16.1551	32.1432
GSM334313.CEL	25.3905	5.21885	-38.4006	-23.5057	74.3012	-9.73608	-11.9052	11.7234	-17.1902	5.18074	49.9564	-13.4753	7.27276	22.7676	25.1764	27.5174	-22.8202	-20.0467	11.9528	1.53116	9.66354	14.3593	-48.5251	4.4347	32.6724	-33.1826	37.8223	-87.2639	31.263	0.133291	24.9799	21.1497	6.74807	2.64331	-30.6759	22.8603	20.2465	-18.6584	-23.6247	8.03992	38.1493	15.634	4.25558	-67.4756	-10.0423	-15.5866	-9.64087	-1.11206	30.2327
GSM334314.CEL	31.1411	-3.67432	-33.4881	-14.1136	79.9366	-20.3605	9.70085	-1.76388	-24.8634	22.2418	67.7335	0.344796	0.853411	21.2979	18.132	48.3527	-20.5694	-14.7919	5.45663	34.5191	0.842469	27.6704	-45.051	16.1775	52.8275	-44.4683	58.1362	-96.4094	36.6688	-1.84	39.0882	29.2049	13.0775	3.04583	-20.0368	43.7736	12.8653	-22.1142	-19.03	16.1924	54.5509	11.5129	-2.63173	-73.8172	5.42099	-11.6398	3.41951	-11.0944	39.9145
GSM334315.CEL	26.3708	1.45927	-36.0189	-15.6683	78.1123	-19.0396	-1.18367	1.16318	-25.4617	15.3313	63.4072	2.20443	2.69161	25.9849	22.8698	44.5784	-20.984	-14.5173	7.93329	27.718	3.49823	22.0853	-49.5944	15.9767	45.2102	-49.4309	55.5197	-96.7537	38.6114	-3.36314	34.5228	27.0648	14.6364	3.54464	-30.0126	37.0658	15.0969	-17.6004	-21.394	10.1195	53.447	15.1089	-4.6287	-70.7671	-2.59519	-14.5961	-2.57402	-7.36373	37.3857
GSM335182.CEL	11.4941	-24.4951	-3.31323	14.9963	48.331	-22.4855	-27.5636	-10.4065	24.1465	24.4019	-1.22898	-47.8784	-9.90006	-9.51986	-24.5131	-39.3705	-35.338	6.86465	-27.0521	-73.2637	-24.681	1.64509	-16.6959	-1.41552	51.4335	-31.0371	17.5932	-120.531	-9.57618	-34.0645	50.4024	-40.4496	-28.0626	-9.12803	-67.334	-32.4127	15.0244	33.4347	-35.0398	46.7377	13.199	-8.32568	-17.6436	17.7773	-29.0914	21.5673	-24.5448	-23.265	17.8096
GSM335183.CEL	-14.9546	-4.52282	-28.1967	8.98791	12.4301	-27.3885	-60.9552	-23.0344	39.2636	23.1543	0.532534	-51.7056	-10.1345	-7.31149	-31.5203	-57.7976	-22.083	8.68385	-17.4039	-86.0582	-11.7126	-16.3204	-27.4708	-2.89472	20.4643	-57.5517	-15.5898	-122.045	-13.7888	-43.1935	22.2219	-53.9668	-29.5536	11.8509	-76.7164	-35.0631	15.9592	41.071	-26.6048	46.8438	-32.1672	2.66729	-28.8173	48.1414	-20.3919	30.2507	-38.7442	-30.8208	-6.97172
GSM349042.CEL	11.2642	-20.616	-35.7238	3.41561	75.8716	7.52461	-16.3739	-29.123	8.96915	26.204	14.0625	-41.7278	-2.45925	-20.8683	4.8014	-30.5737	-30.2289	10.2865	-18.6268	-57.8372	-2.26485	8.87029	5.6567	-5.46535	45.2083	-17.0713	23.579	-103.932	8.80338	-34.413	62.7427	-36.0073	-32.5501	-25.2446	-53.0944	-15.34	16.7757	24.419	-12.3564	39.0799	23.8939	-1.83132	-12.7477	-11.2496	-24.5882	23.5901	-9.13332	-11.6378	17.4917
GSM349045.CEL	27.4769	-28.2686	-34.7862	1.33647	97.5735	26.4203	16.3091	-29.8014	-11.8671	22.212	27.8981	-24.1901	9.5989	-21.8734	28.5816	-0.716811	-24.2708	9.64767	-17.6576	-36.9341	8.01525	25.1426	23.0542	6.84603	50.8288	11.9105	40.2673	-93.3282	27.4321	-35.12	70.3843	-12.0306	-30.8239	-54.6857	-22.2555	0.711906	21.4474	13.2276	2.61693	34.3273	48.6697	0.105738	-17.8756	-51.6402	-12.4629	4.78609	8.90733	6.22735	34.026
GSM349047.CEL	32.2799	-29.4262	-31.3991	8.53267	96.8167	29.6539	21.9164	-28.0682	-12.4197	25.669	23.9329	-31.8962	7.22666	-29.2846	28.1802	-1.41638	-21.2522	12.6185	-18.3076	-32.5629	6.34822	24.8231	31.3979	2.75717	54.9789	21.2705	44.0655	-85.4334	22.5082	-33.8309	73.7806	-16.4332	-32.3019	-56.3276	-23.4638	2.47442	14.2309	9.63253	-0.988923	31.7089	55.0657	-4.69124	-12.3911	-55.1385	-13.0563	11.4302	18.3727	7.1431	35.2506
GSM349048.CEL	22.5062	-22.4392	-33.3241	3.72584	90.7776	16.1806	0.0407836	-21.5018	-1.65458	25.0151	23.3011	-33.3719	4.84974	-17.0063	17.9739	-14.839	-27.5036	11.6678	-14.2912	-44.5841	5.45481	15.8216	10.6311	-0.116258	48.5194	-3.57105	34.83	-105.466	17.901	-34.5389	68.8304	-26.5225	-28.6341	-42.8564	-38.7168	-4.91651	17.2261	19.143	-0.900024	36.4917	41.525	2.62314	-16.9532	-32.9331	-19.4521	8.44744	2.66038	-2.22012	22.6574
GSM356953.CEL	-13.098	18.4666	-35.1125	4.98471	53.827	-38.3133	-49.5435	-22.5014	-10.4866	-1.65204	25.8672	-19.9251	-24.47	35.293	-21.7652	-16.5312	-9.57492	8.89199	8.83902	-49.0337	-14.0089	-20.4753	-57.1118	0.877296	-23.3066	-43.7718	17.0755	-114.825	25.6692	-14.2588	-28.1749	-11.9167	23.3467	35.4063	-68.0675	-8.35422	29.0456	22.3877	-17.2432	31.3494	-19.2795	-25.8148	-19.082	-3.60839	-15.9237	11.7235	-36.0984	-37.8541	22.3448
GSM356954.CEL	-14.0896	20.185	-36.7467	1.61953	55.4172	-36.4315	-50.2606	-18.6675	-14.9142	-4.84585	21.1087	-22.9743	-22.503	34.8566	-16.2497	-21.1792	-9.55476	9.46238	12.4856	-48.9936	-14.5231	-20.2888	-58.504	-0.278303	-21.434	-43.9871	14.3013	-116.559	24.4945	-14.7857	-21.6584	-13.1062	22.1029	28.8075	-65.7012	-8.26801	27.8958	22.9121	-17.0347	33.2207	-18.6598	-21.3033	-20.8988	-3.38405	-23.2595	9.83027	-38.1943	-32.1769	18.4196
GSM356955.CEL	-12.0385	20.3018	-36.8557	0.458562	53.7442	-36.47	-50.974	-19.1538	-14.2132	-4.66188	19.9471	-21.3137	-23.0979	35.5148	-16.4913	-19.4928	-7.51255	9.96906	13.2765	-49.1418	-17.0323	-20.7954	-58.8901	0.746191	-21.3654	-41.3812	14.9175	-117.313	24.3878	-17.028	-17.8251	-13.3054	23.1573	28.3	-64.8708	-7.99691	27.5503	23.7331	-17.1477	33.5297	-16.4512	-21.4269	-21.2791	-4.70881	-23.6933	6.59709	-37.8069	-31.0159	19.9383
GSM356956.CEL	-21.4931	24.2082	-31.1559	3.74442	51.911	-37.5662	-58.8968	-21.3209	-11.831	-12.1554	18.0188	-26.5683	-18.0454	31.2274	-18.6002	-30.996	-14.8686	10.3208	7.5155	-59.6398	-11.3509	-19.6989	-55.6757	-7.29977	-27.028	-47.7017	3.31778	-117.154	24.3361	-15.8845	-26.8836	-15.2369	19.6844	27.3043	-64.0243	-14.7501	28.7662	26.8422	-10.4847	34.0535	-25.4324	-24.3606	-20.5004	7.00202	-23.7709	17.9654	-39.6267	-34.3675	12.7396
GSM356957.CEL	-24.8629	25.951	-25.873	4.61645	45.9603	-36.3942	-62.4868	-16.6719	-12.0356	-14.7098	12.705	-30.3222	-16.9173	29.2655	-17.9982	-37.6643	-12.2114	7.45533	8.42647	-62.63	-8.88649	-20.7801	-54.5294	-7.64035	-32.4192	-44.2907	-4.96513	-117.065	22.2207	-20.1528	-31.403	-18.7611	19.1094	24.3039	-62.7376	-15.769	27.3362	30.2459	-10.3375	36.3364	-33.6431	-23	-24.1426	12.8527	-22.1825	20.2269	-44.3814	-31.0912	7.08638
GSM356958.CEL	-24.6671	25.3816	-28.7439	2.27561	45.5814	-35.0181	-60.1428	-20.5628	-7.89246	-10.1504	11.3271	-26.7912	-16.0691	30.9515	-19.0662	-37.2314	-15.8753	10.4173	6.69116	-64.8055	-15.3658	-18.0654	-54.097	-8.79938	-27.1422	-52.179	0.19663	-124.369	20.0836	-17.3038	-19.3156	-16.7768	18.967	27.5481	-62.3224	-16.7947	25.8993	31.8795	-11.3884	36.0861	-22.4288	-22.2494	-20.5285	11.9269	-30.3878	16.9895	-39.4853	-32.9852	8.75335
GSM356959.CEL	-32.4315	20.4149	-23.2686	6.313	24.7618	-36.9528	-66.7286	-16.7719	0.901192	0.378521	4.21601	-33.0818	-19.9236	35.8911	-28.2597	-48.2517	-9.80351	3.50732	5.98093	-71.4953	-16.934	-20.5653	-52.1643	-8.95117	-32.8634	-53.2997	-12.1201	-122.504	12.2185	-25.012	-30.4404	-24.7856	21.1606	30.2758	-65.5983	-23.0035	26.2627	39.0441	-11.7417	39.5426	-38.7212	-20.2608	-24.9769	29.4584	-25.3877	17.871	-43.1776	-36.2182	1.02958
GSM356960.CEL	-30.3398	21.2962	-22.8716	7.39219	27.7259	-36.8729	-63.0476	-18.5135	-0.677012	-2.75246	5.52971	-34.8623	-20.4379	34.5517	-27.994	-44.9344	-7.23197	2.97976	5.64426	-70.5615	-12.6769	-21.005	-51.4465	-6.66356	-37.1069	-44.7989	-12.1172	-120.558	13.5271	-23.9652	-35.595	-23.7735	20.8183	28.8362	-64.0437	-21.1806	26.0591	37.6615	-11.758	39.0665	-42.0094	-23.6699	-22.9222	24.6722	-20.085	18.8521	-44.7672	-36.8854	4.70894
GSM356961.CEL	-27.8908	21.9253	-28.5839	5.0992	34.1087	-37.9191	-57.9459	-20.8295	-2.53799	-1.30389	8.74622	-30.7488	-17.5502	31.4082	-26.6826	-41.7868	-14.2378	9.12957	3.66052	-68.2373	-11.6698	-19.0834	-51.7748	-8.85768	-29.8886	-53.1718	-4.35585	-126.624	13.5634	-14.003	-23.6929	-22.1545	18.9166	29.5072	-64.7169	-19.5302	22.6006	35.9557	-10.7558	37.6969	-28.2857	-23.5412	-18.3239	20.1706	-28.703	19.9579	-40.009	-37.924	6.05083
GSM366976.CEL	45.2925	-36.0188	8.75955	25.8314	85.7156	26.1316	23.6344	-4.11791	-5.24174	11.8498	-9.11804	-35.0824	10.1955	-28.2119	22.0568	-15.3698	-30.4767	11.3061	-29.9651	-46.1459	-10.8259	21.9553	28.2367	6.87701	57.6857	35.7158	52.7797	-94.0529	16.9536	-26.2923	71.2482	-1.60482	-25.4347	-66.2288	-29.7187	-25.2371	17.382	20.4229	-27.8758	32.4937	61.0138	-14.9187	-12.9838	-42.0782	-27.7958	7.95704	12.2325	17.7091	45.2754
GSM366977.CEL	32.2784	-20.553	-19.2662	15.9754	88.0269	35.2283	4.32449	-12.5326	-14.794	15.6356	-6.08651	-36.2396	2.62576	-37.0565	24.214	-22.6132	-23.4392	19.8453	-12.9271	-52.3743	13.5858	4.33836	37.8201	-8.78721	40.3037	32.353	43.3851	-96.8753	11.7444	-28.1899	67.2111	-37.9258	-25.927	-65.834	-32.6282	-16.6211	19.185	23.6634	-8.18851	18.7757	49.5426	-2.18667	-16.1924	-37.9895	-22.6554	10.0055	14.0042	22.0378	18.4974
GSM375702.CEL	42.2821	-19.2678	-36.0462	4.16155	91.3768	0.775852	6.90803	-8.72187	-1.24909	10.3994	57.07	-19.3782	10.5505	-11.2197	16.5982	38.9499	-27.4582	3.53453	-16.6885	-18.6757	11.2121	20.5727	-7.46916	4.76521	67.2592	-18.8813	55.4294	-101.578	34.7613	-27.1482	63.8687	-19.2985	-34.0988	-29.8443	-47.4504	34.3174	11.2937	10.2642	-30.6427	29.0188	42.6263	14.5281	-24.141	-65.2778	-12.8146	7.69131	11.676	-1.85629	26.9282
GSM375703.CEL	40.484	-17.1785	-33.6023	1.74409	94.7237	-3.44803	2.75591	-3.8286	-3.57687	6.72358	65.1271	-14.1581	11.1265	-2.15954	12.2467	47.8819	-23.3109	4.58192	-18.0882	-18.5053	10.3834	19.3492	-12.984	2.92914	65.6299	-27.6057	57.7642	-102.512	32.0542	-23.7168	59.7334	-18.2358	-35.8376	-17.0941	-54.0909	33.4818	9.15284	8.25905	-29.9424	31.7529	40.0044	14.4394	-26.6527	-63.5389	-5.51477	0.38791	11.9214	-12.5361	27.7629
GSM393044.CEL	22.225	17.3978	-34.4972	-10.5427	84.7065	10.2272	5.46414	12.6695	-45.2622	-5.96012	17.3661	-31.827	5.68544	-11.1483	21.3553	-18.2906	-20.0754	-11.2478	8.66333	-27.3338	21.6222	6.32642	-30.5143	4.85277	7.21166	17.8223	19.7348	-102.895	31.8028	2.39326	46.416	-16.6197	12.1153	-37.8603	7.27399	25.0739	4.63768	13.7884	5.70868	19.7932	37.7991	-12.1296	7.67579	-57.3745	-4.17937	-11.3757	-21.7246	7.71836	26.5351
GSM393045.CEL	26.26	14.8801	-29.0362	-10.2892	89.2334	11.9659	18.3	14.1454	-49.4718	-3.61595	18.5692	-29.1233	9.79148	-16.381	25.5496	-15.6026	-24.9646	-10.2757	11.7769	-21.7118	29.05	7.56159	-27.1145	3.27873	19.9523	19.0847	23.3717	-103.388	31.2229	6.93876	53.5439	-17.1398	10.9792	-46.2367	18.8048	30.9791	-3.1862	10.2001	11.6722	20.4793	49.1404	-12.8244	11.1065	-63.8228	-5.31153	-8.43218	-13.588	9.47101	26.0631
GSM424829.CEL	-33.016	8.87977	-17.3132	0.887078	30.4258	-28.0561	-55.8885	-16.8305	-2.10376	1.04163	-3.45499	-43.0307	-19.1811	-11.6022	-23.836	-51.0417	-28.9331	19.188	3.53487	-81.5498	12.4802	-5.63755	-42.7427	-17.398	11.311	-50.6191	-29.4893	-106.585	-21.0366	2.15681	14.2489	-35.481	10.9049	12.6617	-52.3266	-35.0499	1.67723	19.0955	-15.8203	43.9437	-17.3839	2.60494	8.86179	28.7544	-20.933	30.3431	-29.1569	-33.975	-9.39356
GSM424830.CEL	-36.2086	8.64016	-14.7145	0.617534	18.5777	-30.914	-60.3176	-17.1935	3.04936	4.58454	-8.67903	-46.0731	-22.4822	-12.83	-28.7338	-55.5822	-25.9685	15.7284	1.88116	-86.3562	9.99156	-6.87498	-42.3365	-17.6685	9.23064	-54.1565	-36.7691	-105.291	-22.4646	-1.81155	8.97268	-39.3236	10.546	16.7559	-55.0362	-37.8178	1.04754	23.0026	-20.1124	46.3408	-27.0712	2.50627	9.52689	36.5103	-19.6444	33.2892	-32.9208	-35.2606	-10.5169
GSM424831.CEL	-35.0585	7.96298	-16.8674	-0.540952	25.3656	-29.0917	-57.2933	-17.0484	-2.10133	3.80292	-7.00313	-45.2561	-21.8302	-14.4612	-26.8393	-54.8281	-26.7807	17.335	1.90164	-84.5528	13.4025	-5.75354	-41.7294	-17.7242	8.49116	-50.1576	-35.1911	-106.033	-22.9999	0.792722	12.9353	-38.9047	10.3619	12.0991	-52.7636	-37.5658	1.96847	21.5816	-16.9723	45.7929	-22.9138	2.5599	9.26944	34.0792	-18.2311	31.8151	-32.5625	-33.1427	-9.74589
GSM424832.CEL	-20.2139	6.71674	-19.3006	-0.239265	68.2246	-13.5775	-39.076	-9.44041	-21.7603	-4.0176	12.0469	-37.2586	-15.7626	-17.7776	1.96021	-36.9825	-30.1844	25.7643	10.526	-67.0541	26.8073	-3.91089	-34.4538	-22.7318	25.3668	-37.542	-1.81819	-102.136	-14.7244	6.79528	32.8242	-31.7345	10.9307	-11.8497	-40.2635	-31.8057	3.8657	7.27214	-6.30271	33.4798	15.8374	11.295	1.72824	4.75529	-15.2133	14.3246	-9.65943	-21.4401	-6.99909
GSM424833.CEL	-18.1239	7.32402	-20.8857	0.0340193	70.7621	-17.5836	-37.9947	-11.5371	-25.7647	-7.13421	11.955	-36.8073	-17.2888	-19.9388	-0.0137382	-34.3835	-29.6208	28.6244	10.6582	-67.3706	26.4565	-3.66777	-36.4564	-21.1421	25.1257	-36.7783	-4.11572	-101.508	-15.0379	8.15245	32.5106	-33.6849	12.54	-10.4368	-42.0978	-31.8289	2.38921	5.42225	-7.31149	33.647	15.5558	11.0556	3.74054	2.92847	-13.5792	16.4413	-13.8921	-22.7711	-6.00716
GSM424834.CEL	-32.0231	7.63685	-15.8215	0.973088	50.5484	-18.6159	-51.6596	-13.0466	-14.6249	-6.43374	-2.52045	-44.8734	-16.7229	-22.2153	-8.9958	-51.3125	-32.087	23.0868	9.05582	-76.4331	26.4763	-4.12582	-35.6708	-24.6607	15.2878	-40.3578	-25.828	-100.754	-17.3913	7.16579	21.1226	-35.6643	12.924	0.190872	-46.1966	-33.1242	-0.587119	11.739	-12.2062	42.9701	-11.3527	4.21787	8.38274	21.9125	-19.8512	27.8756	-22.5484	-25.5351	-15.5504
GSM424835.CEL	-32.0949	6.72159	-17.9429	-2.36456	50.7424	-21.4028	-51.5158	-13.8127	-15.7742	-4.10073	-3.06726	-45.0645	-18.2642	-21.1746	-10.2806	-50.9397	-33.6567	18.3006	6.47685	-79.4673	24.765	-2.56233	-35.0147	-25.4798	16.9387	-43.0625	-27.2158	-101.302	-16.4232	3.89	21.579	-35.6058	12.8112	1.19204	-46.2064	-35.2458	3.59266	17.7979	-16.1676	44.6666	-13.7498	4.91487	4.52254	24.7378	-19.7556	27.69	-24.0843	-26.8336	-12.0788
GSM424836.CEL	-37.6866	-3.07315	-23.1522	-7.10213	32.2189	-26.3954	-72.8157	-0.570593	-6.68803	-0.0404791	-14.5527	-49.5368	-25.3218	1.52704	-19.8182	-50.4451	-16.4888	-6.03917	15.539	-80.1106	-4.4433	-13.1128	-38.9258	-15.7466	-15.0331	-22.9456	-38.0313	-84.3058	-11.4755	-24.8204	8.30754	-45.5759	28.4278	7.90611	-51.7414	-36.0351	24.7796	20.755	-14.1334	36.2993	-32.4212	0.316812	-7.72656	40.0999	-6.9185	6.99442	-40.3929	-21.4677	-17.7968
GSM429472.CEL	2.04645	4.89487	-40.8525	-11.7249	54.1742	-28.2639	-28.141	-0.16219	-17.6847	12.1426	26.2161	-10.5728	-13.9522	18.8576	-25.8624	6.02192	15.881	2.12922	8.59443	-21.2488	-38.093	-4.93471	-46.5733	26.3168	1.84903	-36.8193	19.9368	-113.985	13.4184	-22.5305	37.9109	-2.31889	29.0887	25.3597	-42.5552	10.8358	7.22978	-11.2897	-14.0306	24.6729	40.335	-2.12114	11.5987	-39.022	-8.16736	-18.505	-30.161	-19.0409	26.8843
GSM429475.CEL	-4.11726	6.36895	-47.3817	-13.212	49.5467	-26.6371	-38.2675	4.02136	-8.64167	19.4405	19.5073	-16.7771	-15.8712	32.7685	-26.7709	-9.91241	17.0631	-8.43425	7.53099	-32.3027	-45.6953	-15.6599	-47.8226	21.0224	-14.0554	-44.4068	19.4254	-113.147	10.288	-28.9951	33.2799	-10.5719	30.7368	24.5457	-46.7742	-6.07154	20.8859	3.76014	-16.6133	23.4609	27.1777	-0.898293	-3.66983	-19.7012	-9.86497	-23.6801	-33.9987	-17.7879	21.2088
GSM429476.CEL	-20.3892	5.48536	-36.9582	-13.9845	49.0338	-19.0734	-59.4021	15.3305	-23.0826	-14.4864	-3.95887	-28.9331	-16.1966	6.19647	-6.26563	-32.0288	13.9849	5.88476	24.362	-55.1829	-27.7181	-16.4705	-47.7786	9.79836	-19.6594	-32.657	-15.1478	-105.753	0.357938	-27.6631	31.8118	-29.5952	29.7985	9.41707	-47.5231	-12.6767	9.91713	4.10835	-12.5012	25.4597	18.9187	19.5407	-8.96959	-1.56302	-21.6734	-22.1611	-41.7821	8.04294	-9.20439
GSM429477.CEL	-20.8957	9.1461	-32.4644	-8.5956	48.0757	-12.3931	-57.8314	27.3349	-8.3714	1.45082	-6.33277	-32.4137	-13.3146	25.6984	-2.87628	-52.7423	8.87164	-1.83771	22.6271	-59.439	-24.9406	-26.7064	-48.4796	10.4578	-17.9798	-44.6675	-9.63773	-112.048	-10.2279	-30.7256	38.4434	-36.0246	24.4709	2.66974	-53.1178	-18.7901	11.1114	13.5935	-7.68696	22.4307	19.5347	23.0613	-20.1385	6.26342	-28.2322	-17.681	-33.8254	11.5433	-20.6307
GSM429478.CEL	-26.4913	7.46661	-25.5772	-7.8019	39.2164	-12.6772	-64.6991	20.9272	-4.62295	9.32864	-10.4687	-31.0821	-13.9039	22.2162	-14.1672	-52.3421	18.8725	-5.38708	15.5013	-61.3774	-36.4022	-20.5514	-41.4904	9.35533	-30.3809	-38.226	-14.6102	-112.946	-9.8986	-41.326	33.8836	-36.6422	34.4083	11.716	-45.0811	-18.6313	12.9141	18.0357	-11.0051	26.5169	11.3145	14.9182	-21.7825	17.9194	-21.9608	-23.9002	-38.4039	5.9094	-18.8445
GSM429479.CEL	-22.3413	11.5643	-26.338	-7.18558	43.4104	-12.0853	-55.195	17.4297	0.378518	12.3452	-2.75568	-28.2736	-10.0925	27.0114	-11.3391	-51.7699	17.5245	-4.98437	15.3638	-53.7771	-35.4909	-20.3747	-44.8535	19.0506	-24.3275	-40.0071	-8.61679	-114.155	-8.93224	-39.8276	38.1785	-27.7457	30.8896	7.87818	-44.7928	-13.5443	11.4193	13.2203	-5.19834	22.5871	23.6156	11.4389	-16.5951	1.38127	-21.643	-18.4885	-35.7344	6.61283	-11.9967
GSM429480.CEL	-10.1719	8.57829	-30.7826	-5.29816	74.4714	-3.46705	-38.1111	22.543	-22.917	-9.79452	15.0784	-24.1975	-8.31909	13.3912	21.7514	-34.2296	13.0101	8.06034	27.283	-34.1701	-19.1414	-17.0228	-45.6698	19.1561	-4.10972	-38.5905	13.6835	-103.403	4.88149	-25.6581	47.6561	-16.7441	29.3923	-16.1902	-38.0093	-8.00313	8.67009	-7.00384	-1.29198	14.5654	42.4418	23.4693	-21.0022	-23.4835	-17.4182	-20.8609	-22.5682	17.8157	-8.59348
GSM429481.CEL	-12.2372	9.16876	-32.5429	-6.26448	69.1349	-3.98922	-43.1285	20.5999	-18.8147	-6.12457	13.0842	-25.0074	-10.6998	16.1478	18.4779	-35.3691	11.5918	7.33609	26.3932	-35.9911	-23.9837	-16.8512	-47.3774	16.2521	-3.25766	-41.8325	12.151	-106.595	5.17039	-27.9796	47.4174	-17.4817	29.0667	-13.507	-39.603	-9.92408	9.46964	-1.62555	-4.94262	15.7292	39.2067	24.5473	-22.9277	-17.9494	-20.9463	-22.2769	-23.322	17.1835	-9.21364
GSM432860.CEL	35.2124	4.84704	-24.0064	8.43605	98.1614	-32.964	21.1296	18.723	-38.1439	15.8625	81.6041	25.3422	-9.5894	24.022	9.00007	69.7486	-8.42376	15.0509	18.5672	50.0983	-2.3845	11.2693	-54.1413	28.4514	58.9969	-42.7268	70.7986	-89.4539	29.302	6.42947	37.7623	29.3605	12.8862	14.5086	-45.1879	46.6536	-10.4696	-35.5765	-16.8152	20.8715	70.5915	1.52922	-17.0526	-79.453	13.0005	-16.2618	16.6759	-26.5662	43.6141
GSM432861.CEL	37.4586	6.45688	-24.9096	11.713	95.1413	-32.0849	21.0947	14.8136	-37.486	18.2387	81.2286	27.493	-10.349	27.1976	0.291517	71.7647	-7.52293	15.5954	14.4036	49.5744	-4.66283	13.9885	-54.2307	26.285	56.549	-43.2489	71.2959	-96.6541	26.5772	9.77333	39.6521	27.596	11.4047	22.4684	-47.3987	46.9462	-14.0398	-32.0599	-19.8614	21.366	71.0355	-1.02484	-9.83149	-80.702	13.2418	-18.8919	14.3298	-29.7348	44.6843
GSM432862.CEL	30.7083	9.33018	-18.0414	10.6763	94.2704	-29.0725	15.6814	19.4127	-30.8375	17.9905	77.2386	18.8478	-4.50366	30.8213	3.97388	62.2372	-1.96866	12.076	11.3267	37.9681	-7.98385	8.04004	-52.0959	26.3314	54.5013	-46.9709	72.9919	-94.092	24.5643	7.42045	41.298	28.7111	8.45699	19.5072	-46.6835	42.0079	-17.0022	-28.1992	-16.1887	20.9767	69.784	-3.66422	-15.5186	-73.2893	10.0998	-13.6352	20.0911	-30.475	43.907
GSM432863.CEL	28.2075	9.21704	-25.0388	2.98851	93.1671	-30.1312	10.9105	20.8702	-31.6833	16.2353	71.5985	16.1159	-9.35157	27.4359	6.82704	55.17	-5.19596	12.6266	16.1803	34.4946	-9.7661	3.22915	-54.7566	24.4562	52.9667	-47.1978	67.6906	-94.2426	25.7128	3.96061	40.0214	26.1865	12.0299	16.6675	-48.2685	37.5395	-7.23101	-27.1687	-17.6773	22.9883	66.1401	0.543081	-17.211	-67.785	5.05882	-17.762	11.8859	-25.1213	41.8908
GSM432864.CEL	39.3342	8.21804	-19.8222	11.4193	82.801	-36.7088	21.0592	2.86187	-23.4401	32.3864	80.0021	34.1501	-14.4062	34.4348	-19.2295	71.2617	-7.16913	8.65569	-2.46024	47.3343	-17.7513	22.8005	-50.1476	30.2201	48.7964	-44.3834	77.0021	-99.7346	32.076	5.17431	39.5521	32.4682	13.7736	32.558	-43.2264	50.108	-7.46196	-20.6208	-27.1619	13.5718	70.0787	-15.9411	-3.91832	-78.6779	15.9647	-19.3125	16.5723	-36.0357	51.5056
GSM432865.CEL	36.2343	5.70965	-19.6654	12.2064	81.5041	-35.9259	18.4903	3.92271	-22.4335	32.2004	80.0139	35.5602	-15.8315	33.6575	-19.6539	73.6736	-4.51427	9.12342	-0.705296	46.1796	-22.3148	17.2974	-51.6437	32.1774	51.9493	-48.1045	79.1511	-97.8722	31.966	1.98507	39.8738	33.8698	17.5203	35.0655	-45.5063	46.0545	-9.77528	-22.5234	-24.6222	14.6779	72.5401	-12.6458	-6.43159	-74.9453	19.8195	-17.8637	18.8927	-37.2594	53.1493
GSM432866.CEL	3.80804	12.2572	-35.2412	-18.4608	97.0039	0.292626	-21.4014	15.753	-54.456	-9.09786	25.2116	-23.3365	3.68197	-9.05372	20.1158	8.47813	-20.6459	-10.8014	17.0988	-18.9124	19.0505	15.0921	-28.8549	-19.9133	40.0316	-5.47133	36.9783	-102.794	33.5694	13.0323	56.92	-4.45566	9.12732	-42.6081	9.40905	27.2842	10.3146	0.803318	-21.8336	17.9166	40.0226	13.2726	-14.7264	-55.703	-20.8628	-12.0665	-9.25686	31.7827	17.6738
GSM432867.CEL	4.09129	12.2274	-30.3098	-11.6978	101.218	-4.37832	-11.6508	19.1637	-53.5612	-14.3321	37.2844	-15.581	10.8381	-5.19808	18.8986	27.4227	-21.199	-7.97383	9.01085	-9.11661	15.6614	21.2358	-30.337	-17.5709	43.9701	-7.45296	46.6766	-102.782	32.7718	18.8496	59.87	6.31534	6.06407	-36.5928	1.45573	34.1564	3.83198	-6.67998	-23.7911	14.3155	47.8262	8.16169	-14.6104	-65.7811	-19.5617	-6.60837	-7.25521	30.2726	23.6194
GSM432868.CEL	-5.76101	12.4819	-25.6597	-15.756	104.089	-5.94063	-16.8234	18.8994	-49.3769	-14.9151	37.2166	-15.7799	9.91899	-2.72849	20.7522	23.28	-13.3085	-6.05586	11.786	-7.87675	12.6411	14.3194	-32.9061	-12.6165	38.6861	-16.5568	46.6766	-100.722	33.1291	10.0109	59.3192	4.69213	12.0684	-30.5393	-5.42472	34.2902	2.56869	-11.7518	-20.0831	17.1141	44.9957	8.15541	-18.8745	-57.0502	-19.2948	-13.5925	-4.83299	23.0367	18.4375
GSM432869.CEL	4.82698	18.2738	-18.8572	-10.3146	107.008	15.682	-6.63194	17.8479	-51.814	-13.1988	23.7877	-25.3007	11.6291	-16.0084	28.0636	-0.884218	-10.369	-0.942462	13.9239	-22.2603	32.4033	14.1832	-12.6901	-21.9003	39.3416	0.275519	42.4184	-104.835	26.1356	20.5567	63.9606	-3.60721	5.11247	-48.5065	17.4182	32.9835	-4.43526	-6.37191	-17.5429	11.5053	49.0612	6.93217	-11.573	-65.9098	-23.6102	-8.23245	3.68858	34.4363	12.0917
GSM432870.CEL	13.1493	11.2745	-26.7282	-14.4026	91.0307	28.0496	1.74661	-15.6883	-42.8288	17.4064	6.73259	-20.3326	3.03285	-16.623	23.1994	-22.8128	-15.013	-11.6364	3.9834	-25.8234	15.9299	21.3225	4.73951	-3.49331	35.8216	4.28749	34.1463	-105.525	34.8735	8.30713	67.1866	13.2637	7.55098	-44.3143	32.1682	22.0005	5.38209	11.7063	-8.40467	22.105	56.3427	-15.1047	8.46231	-61.2705	-17.6348	-6.85431	3.50156	15.2197	34.76
GSM432871.CEL	13.4771	7.47589	-20.6657	-18.5915	92.8478	22.3163	2.21037	-8.88906	-43.2282	15.9557	14.5509	-19.2402	4.18691	-20.768	24.468	-10.3157	-11.1797	-13.1207	2.80231	-17.8076	13.6244	23.2366	3.28906	-3.98309	38.3219	0.947419	39.7926	-95.7063	39.8509	7.74824	61.4487	19.3855	10.3293	-42.6547	35.336	26.9776	7.62187	3.66608	-15.5823	21.8063	53.1939	-9.52324	0.502386	-59.997	-10.0416	-7.12691	4.02496	14.7422	37.3167
GSM45588.CEL	-22.9781	2.60675	-36.692	-19.4771	43.7107	1.54089	-58.011	-0.234647	-16.4932	16.0155	-29.6594	-37.1453	-22.2273	6.1161	-11.6838	-59.2417	-4.61395	-7.34129	16.8786	-70.1077	-28.0731	-11.8342	-33.8959	-10.0116	-23.3423	-8.19019	-24.3348	-100.805	-4.87102	-34.989	36.7321	-44.0133	25.3643	-18.1534	-32.3729	-26.3907	24.6254	31.5129	-3.09003	25.0651	12.8803	10.1355	-0.106734	16.4867	-23.8196	-18.888	-35.1666	19.6255	-5.18382
GSM45589.CEL	-27.7575	4.647	-31.6325	-17.7707	32.1442	-6.64335	-65.3985	-0.239357	-8.7891	21.1483	-30.5889	-41.5491	-26.1891	10.7832	-19.4788	-65.4784	-7.38443	-5.97861	12.6189	-77.1308	-29.3044	-15.2339	-40.2126	-14.6001	-20.4276	-26.1951	-26.707	-110.569	-9.52355	-33.931	32.4689	-45.8891	22.7163	-6.77456	-44.1683	-32.5907	21.4692	37.2872	-8.62608	34.3418	-0.167683	11.7795	-2.23928	30.309	-29.1601	-10.5808	-37.7789	8.53277	-9.31281
GSM45590.CEL	-17.3823	6.55139	-29.9062	-12.3547	49.2114	-14.0645	-41.1752	-13.6145	-6.0298	19.8909	-13.3747	-42.9934	-19.8	16.4869	-17.7438	-47.8415	-19.898	1.11246	8.28405	-62.5021	-20.2505	-7.56385	-45.0557	-6.96639	-4.68195	-28.2715	-7.77944	-112.513	-10.2885	-27.4669	43.3247	-39.7459	24.1115	-10.0635	-40.7853	-20.6206	14.4438	21.9761	-6.61327	29.9003	23.8586	4.77339	4.61283	10.9555	-32.8662	-0.0646005	-20.1837	-4.69833	-6.03098
GSM45591.CEL	-14.885	1.98256	-26.5678	-15.1115	57.9028	-5.29263	-39.4182	-2.33675	-13.231	15.253	-14.2282	-40.8839	-19.3494	13.2354	-6.79052	-43.7895	-14.8495	-3.44345	17.3785	-54.5482	-18.1283	-6.95524	-39.4729	-5.15194	-6.2957	-7.02746	-6.55961	-97.9169	-4.08231	-39.7724	46.5993	-39.6116	27.4528	-26.3694	-27.8891	-14.152	17.0496	17.8015	-4.24419	20.2057	33.7666	8.5612	-1.50178	3.17254	-26.0488	-13.8524	-16.2627	13.3205	-9.75987
GSM462061.CEL	-6.29923	-7.88411	-29.4831	11.6106	23.137	-28.8697	-47.7306	-31.0861	42.2417	2.27897	13.9421	-47.8728	-2.59776	-23.5208	-32.568	-37.3483	-23.4889	28.0044	-17.4736	-80.3628	1.36039	-9.89326	-27.285	4.08036	26.0602	-40.5294	-15.492	-110.756	-17.5398	-39.1457	28.3553	-48.6248	-30.3217	18.7807	-75.4291	-26.5123	-1.99418	10.76	-16.586	50.2616	-25.6838	-7.94501	0.922483	22.5453	-12.9457	36.1469	-25.3268	-41.871	-8.10809
GSM462062.CEL	11.7778	-6.46619	-38.4221	9.61462	80.7454	-11.8548	-24.7722	-29.4119	10.2577	-2.43712	37.5283	-38.5592	1.6744	-14.6356	-8.16716	-15.4945	-27.5102	31.4149	-12.8476	-58.4734	8.67365	-0.829976	-21.4304	-7.19756	38.7227	-27.1855	27.4896	-105.005	-18.2846	-28.6639	51.0172	-42.2001	-29.356	-4.20515	-65.5109	-20.3312	12.0201	5.64646	-0.473305	33.0603	26.789	-0.884467	-8.47924	-15.8193	-18.4767	10.7337	0.917947	-27.4399	1.13297
GSM462063.CEL	8.38061	-31.4006	-26.0694	14.1088	88.8134	40.5647	-7.54611	-24.795	-25.6808	4.02024	-2.8135	-35.9291	7.45078	-22.1851	28.7628	-31.9217	-22.4531	11.5146	-14.316	-54.4568	-1.08292	25.7128	36.2841	-3.25044	31.953	26.4697	32.1803	-97.2322	7.77513	-25.4435	69.3432	-13.6449	-24.7671	-67.6685	-10.6055	-26.2789	28.9896	21.7756	4.20384	29.1268	41.0623	-3.45044	-23.1943	-35.4378	-17.4304	-11.2692	-6.46114	25.0409	29.1061
GSM462064.CEL	32.564	-0.135692	-14.9187	-1.83689	105.608	17.9314	-13.7597	4.23013	-21.7725	-2.425	35.9102	-28.81	18.0468	-9.58031	33.7896	-2.48705	-14.7273	9.27732	4.87514	-37.3283	26.087	17.0442	12.8967	-24.1296	44.8853	6.83737	42.152	-101.731	26.0711	-23.3532	63.3307	-25.5834	-41.7477	-51.4985	-25.1008	9.38921	15.0404	25.9013	-15.2861	21.1912	36.7818	14.23	-34.2769	-55.7647	-15.9887	-14.1791	13.0292	9.71777	12.6391
GSM462352.CEL	17.9298	-21.0938	-10.425	17.5706	71.0042	-10.6209	-3.07368	1.7881	-10.9861	-1.81478	26.291	-31.1204	0.730322	-8.08951	-19.8053	2.65537	5.31877	21.2651	-19.1361	-49.3305	-8.12521	12.921	-9.04939	-1.368	25.5091	8.05366	26.3252	-79.3467	-0.418811	-9.117	45.8637	-19.6593	-22.7252	-8.2824	-47.6298	-7.92559	-4.97186	-12.0369	-8.68984	31.248	28.7573	-17.2049	18.3897	-33.9701	-0.226477	10.4163	-10.0132	-26.7276	25.2111
GSM462353.CEL	41.9541	-24.6808	-18.6524	25.5261	98.129	7.36232	29.8992	-15.3771	-5.11154	18.3369	34.9161	-15.9155	16.8505	-22.0084	4.83865	20.844	4.21975	24.2521	-28.8508	-25.0613	-23.2746	23.8965	26.1286	-2.35571	58.4463	-5.74861	62.5941	-98.4537	16.4259	-21.7573	77.0066	2.28477	-21.088	-36.0082	-33.0785	-0.884521	7.06094	-3.94652	-13.4466	16.0441	66.5359	-13.2688	4.18437	-59.9277	-12.8078	4.13912	19.0827	-10.5244	39.6351
GSM462354.CEL	44.6037	-17.8641	-37.6338	-6.27016	95.7634	7.94959	17.0967	-29.4001	-4.96133	19.7025	45.0972	-41.5166	10.0798	-20.5936	12.8071	16.792	-27.0575	10.0541	-6.30198	-16.2081	20.6731	21.2371	-10.0413	-0.207747	69.794	-0.183629	53.1921	-94.5269	24.9595	-41.6815	70.8879	-20.0241	-22.515	-50.8189	-17.2177	24.2611	13.5864	-4.9971	-14.5886	22.2076	56.7606	10.6946	-20.1034	-61.0224	-20.0752	2.87679	27.5033	12.9246	21.7961
GSM462355.CEL	43.5311	-16.7148	-24.802	-0.818084	97.9154	9.28411	13.8227	-26.7111	-2.12785	15.2356	46.8529	-38.5426	3.91694	-17.8719	13.5125	16.0064	-24.4648	21.0493	-10.2579	-27.2857	15.8748	23.8223	-3.46384	-2.45778	62.1014	3.15457	57.4509	-89.0999	15.5732	-38.0021	71.8357	-27.8446	-32.9673	-49.3775	-32.2086	16.5604	7.16052	4.76148	-12.6564	15.1807	61.5932	11.8581	-18.8735	-57.9819	-18.7512	1.99387	33.2032	6.50491	19.5464
GSM537320.CEL	-20.462	16.2926	-10.8989	23.7069	-30.8809	-14.0527	-42.9978	-19.8765	22.2674	-18.3293	-14.7021	-50.9387	-6.04925	-18.6443	-24.6117	-43.1066	-13.5436	25.5469	4.99021	-77.0624	19.0917	19.1355	-36.285	2.17353	-36.4177	-31.5987	-48.481	-123.071	-29.7465	27.3556	20.0613	-30.5546	15.5929	31.643	-44.5997	-8.8275	-31.4912	-14.6922	-14.2909	40.3725	-19.5565	-16.8328	59.2644	-36.8967	-29.0847	28.7185	-32.7813	-37.5746	-15.7691
GSM537321.CEL	-23.1627	15.2513	-12.048	21.0865	-28.692	-15.7146	-46.0442	-21.0679	23.3363	-18.7162	-14.1349	-48.6606	-8.68866	-14.9079	-23.4837	-42.4619	-15.9597	25.749	6.05927	-78.3372	14.9631	16.0812	-37.9485	-0.0351512	-34.2527	-33.9586	-45.1605	-121.388	-28.5221	26.5559	15.8471	-28.7633	16.2824	36.1828	-47.2201	-12.1623	-27.011	-12.4232	-16.3793	39.96	-21.9704	-17.9593	55.325	-32.5768	-31.7684	30.2022	-32.3578	-39.3469	-14.7535
GSM541640.CEL	41.2939	-1.4127	-38.3916	16.1695	92.7345	-22.4371	18.4252	6.37794	-4.47344	27.1641	74.4352	24.0384	-13.0364	18.2569	-4.83842	53.4224	-15.0093	16.9584	-3.21686	19.7196	-16.1096	3.87542	-53.7553	29.3868	60.6039	-39.9307	72.5293	-100.68	24.8768	-22.9232	49.6283	22.3581	2.6348	-4.69854	-50.6476	19.5578	-9.79585	-24.8284	1.37802	12.7926	66.619	9.97722	-19.8116	-68.6449	3.46233	-11.6422	19.0877	-20.3259	44.6444
GSM541641.CEL	42.3875	-3.79878	-35.4506	21.0164	91.8417	-22.9163	22.1905	7.62691	-1.72719	24.5949	76.1869	24.3342	-10.7718	17.5402	-2.02922	54.4774	-14.4579	16.2817	-5.68207	20.7307	-14.9341	3.40769	-53.2053	34.4169	59.0655	-37.0892	73.342	-97.9451	26.9618	-24.5526	48.6936	23.8139	1.14422	-7.84747	-51.7442	22.3411	-10.9922	-25.1037	3.31587	11.886	66.9879	8.09008	-20.9737	-70.9284	6.15527	-8.08205	20.0818	-19.7564	45.826
GSM541642.CEL	25.8269	8.60514	-33.8163	18.4659	89.9032	26.9942	-10.9965	28.4933	-22.5653	-11.5179	0.487274	-27.5331	7.85287	-17.4622	25.349	-15.3082	-28.9513	13.5033	-9.8672	-39.3294	11.6373	-12.0302	-19.1133	-18.0386	44.2264	6.72259	46.782	-106.069	11.3306	-18.1007	56.761	-14.9943	8.32549	-61.1301	-27.3975	-10.2153	5.92108	3.49924	10.165	13.9692	54.1791	19.792	-16.888	-40.9027	-32.2512	5.68572	15.0223	38.3894	-0.779867
GSM541643.CEL	15.9878	2.52402	-21.0542	31.3188	88.3428	29.259	-10.01	38.0519	-24.3902	-17.437	-5.02371	-26.4173	8.21204	-24.1862	27.2297	-15.3995	-28.5402	14.1205	-15.7525	-45.5655	6.07967	-10.7072	-12.2082	-17.3069	39.5772	15.5798	47.8676	-102.629	3.66068	-21.6342	57.7186	-19.3733	15.0917	-65.9093	-31.3043	-17.9664	3.4145	1.31583	12.1304	13.5087	56.3692	19.5274	-21.6867	-34.3476	-28.5104	8.17155	13.8809	42.6459	-3.56208
GSM541644.CEL	26.7042	3.52843	-40.1254	18.1574	87.415	23.1573	-15.9473	25.577	-25.13	13.7519	29.9172	-15.8804	-18.9434	-3.84691	20.9634	11.669	-9.8843	9.27693	20.9177	-27.9726	9.1901	-20.6366	-25.5039	-7.04703	38.0484	-11.3813	51.9669	-102.847	-1.34592	-20.9884	53.5817	-36.971	11.2957	-34.9289	-38.9304	-4.54943	-0.431833	6.99356	-4.37407	-9.71865	56.6477	33.465	-34.5725	-47.7301	-7.38461	-14.8106	19.1529	26.6964	8.66165
GSM541645.CEL	26.3678	2.01868	-33.3487	24.9648	89.4314	29.2458	-13.0076	31.9298	-25.8647	8.72683	27.1083	-18.0308	-14.1997	-8.49455	25.5556	9.39555	-11.5427	10.8486	18.1221	-28.7512	14.2987	-21.9253	-21.0044	-8.62936	41.8253	-6.98132	52.6157	-103.651	-5.47026	-20.0861	55.764	-38.1345	11.7488	-40.15	-38.8333	-6.40778	-7.84865	3.44022	-2.00455	-13.582	58.5468	36.1435	-32.2221	-50.3286	-6.67583	-8.54878	21.38	31.6766	2.97395
GSM541646.CEL	-4.68061	9.4043	-25.0043	16.4969	53.5997	6.63753	-47.0862	37.6288	-12.9381	-7.27736	-10.9374	-28.6248	-6.67865	15.2036	-8.24296	-36.2551	-10.4762	1.55075	-0.543776	-62.4584	-19.8616	-22.7063	-36.7362	-11.4459	-3.99845	-9.67559	10.3254	-108.921	-12.7557	-33.1991	42.8707	-37.7516	22.1864	-23.3401	-52.8613	-25.3499	10.8607	22.5039	-3.74489	20.6045	28.9317	21.0676	-22.4128	0.577381	-27.094	-12.0562	-18.3313	21.7861	-14.9366
GSM541647.CEL	-14.6206	8.6586	-25.9679	16.612	50.6572	6.62356	-55.9491	40.2756	-11.4351	-13.7357	-13.6245	-28.0134	-5.49042	13.4104	-3.63298	-39.4064	-7.32116	0.807877	5.47242	-64.6231	-20.0907	-25.3704	-39.2065	-9.76306	-9.76519	-11.4486	0.747155	-107.102	-13.4731	-39.2896	39.977	-43.1765	24.4699	-24.0292	-54.9865	-28.4381	11.8643	23.1236	0.622281	19.4809	22.4423	25.4772	-28.4742	8.16652	-25.083	-13.5641	-22.4735	23.8157	-24.6501
GSM541648.CEL	22.6782	1.23043	-32.5581	-15.745	84.4851	40.54	-2.99605	-14.0075	-30.4171	20.2402	-15.5062	-33.857	0.188532	-26.6886	31.8221	-22.1681	-16.0472	-12.4524	-12.1881	-41.2723	13.0295	10.2171	30.2651	-16.8602	46.8383	12.7134	34.6869	-101.251	24.7059	-34.5023	66.835	-9.93852	8.46481	-52.8197	22.6946	-9.72693	11.0802	27.7324	-8.42603	27.3534	55.4553	8.31228	-11.6877	-45.802	-20.8714	-16.4735	21.1238	13.2831	33.3306
GSM541649.CEL	17.4151	1.4513	-30.3577	-16.4294	84.0916	43.9176	-5.77444	-16.3569	-30.7253	13.9275	-19.1581	-35.5353	3.90381	-29.3204	37.3051	-25.5402	-17.2001	-12.9345	-14.188	-45.5578	15.9393	10.5838	33.1314	-18.2709	46.6475	14.3152	33.209	-100.247	25.7547	-34.3159	69.2119	-10.6513	8.01549	-54.4411	26.6814	-11.4882	10.4029	29.2055	-6.81679	27.3708	53.3192	7.24405	-11.0966	-43.8866	-21.4971	-16.2942	23.4043	13.3802	31.1191
GSM546244.CEL	41.1488	-18.4477	-27.4127	20.2841	72.8622	-42.9014	32.1066	-19.4266	22.7101	29.5572	66.1202	29.4508	-16.4691	20.3942	-19.4636	74.9688	-17.5909	5.24525	-21.7413	36.3886	-15.5796	19.1569	-51.0845	38.0525	56.6382	-38.0996	70.9172	-98.8286	45.6566	-47.5764	40.2102	25.3655	28.8039	9.09665	-57.2862	49.3239	-14.6656	-5.93046	-36.1559	18.7113	65.0682	8.51424	-6.52339	-66.2972	-14.7459	-11.0532	21.3421	-29.3265	45.7304
GSM546245.CEL	45.8754	-11.1751	-36.0275	13.7253	71.6659	-36.6595	29.8821	-31.6468	26.7626	29.1881	66.293	40.4218	-17.4546	17.7879	-17.2987	70.8833	-15.0395	11.9681	-14.7103	39.9704	-20.1909	18.7049	-51.7323	39.653	61.508	-52.2905	70.743	-107.668	44.0521	-45.6227	45.1008	30.8913	23.7349	17.6268	-55.9632	53.0947	-17.8349	-5.06337	-34.6396	13.8758	75.8266	11.3366	5.38862	-77.2546	-20.289	-12.3017	27.1527	-27.731	46.5793
GSM546246.CEL	42.6375	-15.5194	-31.8021	16.2043	74.209	-37.1841	28.129	-20.4013	24.2468	30.1894	64.3824	33.1172	-16.7555	15.9583	-20.3993	68.7498	-14.0396	9.82888	-14.5273	32.9496	-20.7028	16.8139	-47.8802	36.8855	58.3902	-43.6185	68.3473	-105.285	38.5488	-41.6866	43.1859	23.6077	26.6288	17.5709	-56.2557	47.4582	-15.3456	-13.8595	-30.5206	21.6455	69.8084	8.72295	6.34367	-70.0269	-16.5845	-10.7448	23.8733	-30.8964	44.8565
GSM546247.CEL	44.4528	-11.3803	-36.0215	15.9321	69.5383	-37.0726	28.6276	-27.0831	26.0387	29.1358	66.0494	37.4759	-17.4935	17.6259	-19.9151	68.4973	-12.8934	12.7654	-15.9141	35.9425	-19.9362	15.1578	-51.2926	39.8019	57.9244	-46.7485	68.3991	-105.028	41.3116	-43.9384	42.0923	28.6618	26.2165	16.8505	-56.0103	49.2305	-16.1743	-10.0803	-30.2001	16.9207	72.3463	10.0302	6.89644	-72.7341	-16.6462	-9.26095	24.3095	-29.3084	45.6828
GSM546248.CEL	42.0334	-14.5806	-32.1457	16.263	73.0636	-38.0301	24.0581	-21.6238	24.2795	29.2593	63.6998	33.0865	-18.847	14.5462	-22.5508	70.1259	-13.0796	12.2059	-13.0755	30.3825	-22.5017	16.5596	-50.5031	37.7299	57.3668	-40.5471	66.9471	-102.825	36.5093	-42.6545	42.1915	23.1601	29.184	17.4999	-54.954	42.8856	-16.2498	-17.4578	-26.5132	24.5411	70.5704	7.38196	6.17175	-69.2637	-13.1892	-8.70891	24.5662	-30.4787	45.9935
GSM546249.CEL	45.4461	-10.1981	-33.2706	13.2706	71.5411	-37.5767	30.5517	-24.8993	26.9598	30.4168	64.1131	35.9288	-16.7861	16.8261	-16.3464	66.4085	-14.5961	8.11804	-20.239	32.3452	-19.5136	19.3703	-48.9348	38.8891	60.5909	-47.158	67.7492	-102.82	41.6771	-47.4096	42.075	28.6109	25.9542	8.93887	-53.2122	46.6662	-13.6037	-5.15339	-28.5024	19.4224	73.606	10.4973	1.63477	-68.272	-18.3261	-7.34566	25.1205	-27.6329	46.2648
GSM546250.CEL	41.6017	-17.6113	-26.3617	3.86896	75.8913	-14.5781	42.5097	-34.931	24.7503	22.9238	47.0729	24.4599	-9.58319	-6.03397	1.29935	50.1146	-15.5837	6.66247	-25.2815	3.79723	-14.4522	20.7249	-21.1714	28.3849	57.5787	-29.4244	60.3495	-101.931	42.0008	-53.6584	55.4067	20.4719	24.2946	-25.9817	-34.108	34.515	-4.10944	3.98721	-20.8445	18.6281	76.3932	14.5591	11.1292	-69.6617	-22.576	-5.95704	24.6644	-19.5641	50.0738
GSM546251.CEL	42.31	-11.9856	-30.7194	3.46281	72.3879	-16.8518	35.3489	-36.0657	27.9241	21.2385	47.5739	28.6335	-11.4223	-0.658811	-1.53271	50.0578	-15.6167	10.7564	-23.5189	3.27909	-18.2739	20.1201	-30.7452	31.8186	55.3217	-35.5877	60.4236	-101.981	42.8004	-48.4833	54.1785	23.0231	20.948	-17.0203	-41.5229	32.825	-6.47932	3.48463	-22.6631	16.1146	75.5534	13.6448	14.1136	-68.1851	-25.485	-3.39338	23.8932	-20.7397	49.524
GSM546252.CEL	42.3149	-7.60815	-28.803	13.4866	80.266	-37.0601	39.7374	-22.4888	25.4394	27.4159	63.7483	39.3581	-8.25204	13.2638	-12.8697	71.4561	-18.8251	8.51366	-21.584	29.1098	-18.0089	27.0155	-40.0561	34.1913	61.281	-36.511	66.5286	-98.9444	37.7822	-54.2628	48.7478	28.1043	24.096	-6.29013	-48.2038	36.7085	-9.7486	-10.3968	-14.5534	19.02	78.7385	9.47861	3.46786	-73.8384	-12.8243	-7.67353	28.0274	-31.1295	51.0169
GSM546253.CEL	43.284	-7.68499	-33.802	12.5523	74.7806	-34.008	33.1093	-24.7297	26.1417	25.5179	59.3259	36.0331	-12.88	12.4794	-17.958	64.2385	-15.9118	12.8332	-19.4245	25.8859	-18.9586	20.064	-46.1699	36.28	56.0287	-37.6032	61.9078	-102.177	38.5302	-46.9009	46.5412	26.594	25.6148	3.18987	-51.4844	40.6344	-12.5687	-11.677	-21.6631	19.3318	75.3232	7.33851	9.81382	-71.5287	-19.107	-6.76339	21.5557	-26.6572	47.2983
GSM546254.CEL	31.8427	-20.3952	-36.337	26.6911	78.2425	-32.855	26.6759	-17.9478	21.7033	33.6296	77.0247	55.1486	-7.80724	30.2282	-9.45891	78.8412	-10.7327	-5.04709	-19.299	33.2395	-32.6857	23.8711	-49.699	38.1667	70.7696	-67.7757	74.2491	-111.922	42.3324	-39.0062	46.238	42.6853	20.0335	22.1502	-63.6845	37.1623	-19.918	-11.6754	-24.2868	17.9117	72.5352	19.9357	-8.42092	-68.5959	-6.99958	0.358862	19.9601	-34.0695	49.7695
GSM546255.CEL	34.1973	-12.2274	-38.5956	17.4335	75.8526	-33.7707	13.5682	-16.0668	11.4931	22.0989	65.9519	37.477	-16.8153	22.0112	-17.2957	65.2904	-0.391858	10.6023	1.06654	16.0274	-18.6021	6.07636	-48.9938	37.6951	51.0917	-42.053	61.2785	-104.236	32.1118	-31.579	38.9812	18.5969	21.9109	22.3821	-59.2767	38.6501	-19.5471	-18.5574	-14.2023	22.5122	60.9415	11.9208	7.36268	-66.9306	-7.91036	-10.0597	17.2904	-35.7894	40.3306
GSM546256.CEL	0.122764	-22.2474	-44.5917	0.101446	82.4083	3.85204	23.2689	-29.4422	21.4112	16.5438	48.1383	18.2892	11.6095	11.5728	21.9475	35.585	7.27032	-17.8143	-24.9311	-14.0895	-17.9962	9.05412	-27.9746	37.8099	61.7217	-59.0181	61.4414	-110.322	40.8577	-50.9976	61.9964	37.8753	18.0203	-21.3367	-30.8534	17.2878	-23.8619	-9.46462	4.21253	24.2653	66.3831	28.5761	-8.08903	-52.115	-19.783	8.61083	17.6924	-22.9257	47.0886
GSM546257.CEL	29.763	-6.76206	-43.3591	1.80966	75.1558	-22.1995	16.6699	-23.8895	24.296	15.962	55.4658	40.5466	-5.23596	19.6863	0.708208	56.8087	2.14365	-1.65038	-16.3318	-4.49802	-27.9306	15.0242	-46.1542	35.6477	55.4975	-54.6015	58.8614	-101.276	42.0346	-43.2295	46.9531	35.0309	14.0185	-2.90309	-50.1403	20.6407	-18.5823	-6.81258	-13.1724	19.5589	70.0707	22.2685	8.83592	-66.5185	-14.7939	5.8653	16.7367	-26.6932	50.2651
GSM546258.CEL	8.68027	-24.8032	-43.1992	3.47447	82.3716	-5.33933	30.3001	-29.811	28.0457	23.3079	60.3614	28.0261	9.3243	13.4124	15.8881	54.702	6.31658	-20.8495	-24.7928	0.935024	-18.4969	13.454	-33.7208	42.9237	66.9152	-60.7406	66.4356	-100.645	44.5705	-53.8518	55.8542	41.2379	17.9003	-14.435	-38.3611	23.2761	-24.3995	-16.1003	1.906	26.0465	66.9775	26.6186	-6.77144	-56.4329	-7.67332	11.1045	22.8045	-29.2359	53.8038
GSM546259.CEL	28.2378	-6.42315	-40.2086	0.880661	74.5845	-17.6496	15.3462	-26.2422	26.7358	15.3295	49.6298	37.786	-6.57221	17.1185	0.794795	49.7298	5.36256	-1.70085	-14.1626	-9.95262	-28.4095	14.4835	-42.4827	37.9378	51.4044	-50.8685	54.6349	-102.462	40.1632	-44.3844	50.2771	33.2287	15.9823	-3.19049	-49.3931	20.6782	-20.4385	-5.89273	-8.2934	20.2679	69.6277	16.6595	11.7312	-65.2575	-15.5616	5.33777	16.7768	-27.2892	49.1412
GSM546260.CEL	24.1126	-3.41517	-38.2712	3.64728	86.7696	-30.4883	29.2735	-19.7522	27.3232	29.0067	69.662	43.2833	5.27226	23.367	-0.497783	66.2344	4.11034	-13.4089	-13.9358	16.808	-24.56	13.7596	-42.6108	39.1093	65.4069	-59.2824	67.3734	-96.5487	39.7848	-50.0077	48.0375	40.4985	15.9338	-8.46727	-45.4493	21.8447	-18.3928	-24.2933	8.56139	17.6913	74.1528	16.1951	-11.4719	-65.7238	-2.28816	7.80641	25.3352	-34.0792	54.6534
GSM546261.CEL	22.0281	0.725392	-43.3482	-0.0998803	78.2833	-28.093	16.9327	-23.0041	24.5847	19.9079	54.9704	35.3916	-0.247885	20.5353	-6.01407	50.3301	4.00211	-3.84992	-7.75283	-0.526588	-25.8646	7.37251	-45.1148	34.9038	48.4416	-49.5122	54.7302	-103.604	32.8419	-43.9608	44.8225	28.4241	18.648	-1.82009	-48.1975	16.8369	-14.3235	-18.5505	5.46946	19.2358	67.4008	12.8138	4.31354	-62.7717	-13.5286	4.85405	14.6819	-30.9998	46.3993
GSM546262.CEL	-0.390939	-1.57817	-36.772	-3.46267	86.2615	-26.6287	26.2403	-24.6549	28.8213	24.607	59.2511	29.1445	15.7784	21.3073	7.11701	46.2961	3.14943	-21.5884	-24.4996	-8.8843	-20.7038	13.7574	-38.6269	31.4047	60.3197	-58.1599	59.8929	-95.7369	40.1813	-55.5728	51.9649	44.4344	15.0548	-31.6507	-34.2181	3.02972	-20.3549	-18.8795	19.512	18.6115	66.4092	17.7666	-10.3591	-52.8786	-10.8494	14.0254	21.4401	-29.6522	51.1671
GSM546263.CEL	22.5481	6.03963	-38.1135	10.8518	63.2212	-30.2182	15.3987	-20.7904	26.3705	7.99069	37.6399	45.7904	-0.352876	17.8517	7.76504	32.509	-12.85	18.1876	-14.6879	-42.7337	-37.8835	6.57045	-43.8812	28.4927	37.6173	-35.2329	46.0289	-105.184	24.5591	-42.5895	50.8107	18.5089	12.8869	-25.5334	-45.3015	-16.4171	1.55527	7.29642	24.3544	15.5997	74.3722	9.14289	33.2319	-61.1442	-9.66251	-4.34062	15.9297	-30.4737	46.1873
GSM546264.CEL	18.6715	4.65588	-36.168	-10.904	79.7547	-31.0423	10.311	-22.7027	30.5955	16.4571	47.7487	32.0493	5.2041	20.891	-7.01373	43.8563	4.76593	-3.81917	-15.8886	-13.1665	-27.6831	15.2121	-42.7113	29.2106	48.1698	-46.4706	50.6465	-97.4159	35.6861	-45.2393	48.3462	38.1694	12.9921	-17.49	-42.0058	-2.54905	-19.8852	-16.1775	9.33283	23.0912	65.4275	11.7649	2.20388	-59.3204	-16.5231	13.5229	16.8586	-25.0107	50.9705
GSM546265.CEL	19.1347	7.06554	-38.0498	-11.798	84.4724	-30.538	19.2442	-29.4652	33.5234	17.0653	58.0872	40.7073	11.314	21.6375	-4.28602	55.1587	5.98292	-7.93599	-20.7013	-2.68753	-22.386	21.0911	-38.9478	33.5312	55.2241	-52.1981	54.7999	-93.5551	40.2085	-50.579	48.1659	48.7579	12.3106	-20.6748	-38.8613	1.46747	-21.1644	-21.2943	11.1867	20.1703	70.875	13.8377	-1.81404	-66.8442	-9.41138	12.1058	22.2814	-26.6415	55.8276
GSM546266.CEL	-13.4062	-13.2833	-35.2117	-0.959525	73.7709	-1.58873	15.5525	-37.2307	31.7853	2.26918	44.2584	32.9322	14.56	15.7712	35.0112	26.9286	6.25034	-14.2954	-26.9393	-39.9486	-24.9071	10.9401	-26.2391	38.614	52.0545	-58.1207	52.243	-103.05	37.0783	-56.8053	63.1061	33.5116	14.0825	-37.8784	-33.3704	-1.80305	-11.2251	1.25101	28.4952	22.6138	64.3695	22.3805	-0.52896	-48.723	-13.5466	1.30928	22.8358	-24.0997	45.1784
GSM546267.CEL	17.6521	2.66069	-44.7632	-2.09616	73.1665	-29.4432	13.2081	-31.3494	28.7727	20.8446	54.7307	48.5805	-3.00455	26.7117	1.32122	48.159	1.33605	-2.60682	-10.2957	-18.5726	-27.9585	13.8837	-42.4332	33.778	49.1409	-58.8423	51.4459	-107.775	40.3446	-46.5694	48.0487	29.006	13.5983	-8.98399	-48.2112	8.63175	-10.7473	-2.96655	9.32352	16.7352	66.8319	13.9209	11.2268	-64.2654	-8.65345	-0.0984328	15.7213	-31.4787	46.8848
GSM546268.CEL	39.5251	4.23713	-46.1128	4.16569	75.1991	-38.8302	23.4354	-10.7365	0.75829	18.9735	55.13	30.3411	-9.4006	18.0636	-23.003	56.9784	-18.8261	12.8456	-18.5968	-0.671973	-22.5565	13.6422	-47.3606	15.5289	45.8832	-27.9851	57.3812	-107.41	30.6858	-29.942	41.3048	12.762	15.1525	2.89542	-46.6882	27.98	9.05768	-7.83085	-17.8137	20.6485	61.0235	10.911	17.2063	-66.093	-21.776	-13.0107	2.77361	-24.8138	44.5116
GSM546269.CEL	48.363	4.87675	-45.7287	3.82308	85.0593	-36.3271	33.8265	-15.4688	7.63727	28.579	78.0321	47.8301	-11.1306	23.9031	-17.6726	79.5544	-13.6284	3.99786	-14.7767	32.2503	-10.9523	22.0307	-45.0576	20.5374	66.8819	-52.6884	73.962	-103.964	39.2863	-32.866	40.7138	29.7179	7.71968	13.2634	-49.264	44.3452	1.3312	-12.3366	-18.3287	13.9511	68.3388	15.318	3.48779	-79.1957	-5.31865	-17.4565	25.9032	-33.0414	51.2442
GSM546270.CEL	36.0196	-16.8002	-32.9779	12.6439	74.9958	-34.015	20.1016	5.21409	6.54425	20.1022	43.265	2.20276	-14.1319	9.88514	-29.4775	49.0323	-25.852	2.58763	-19.2819	-7.07917	-26.8713	15.2244	-46.9387	11.896	45.4997	-8.02694	53.91	-100.066	23.5924	-26.1778	38.1154	13.603	23.1296	6.42614	-52.866	18.961	4.5645	-22.0364	-24.6992	32.9784	52.3526	2.01972	10.2877	-56.6906	-23.4467	-4.66981	-2.23605	-19.9576	43.3743
GSM546271.CEL	41.614	-1.05337	-50.7571	1.8329	76.065	-26.6149	28.4121	-14.1446	0.0858761	19.8504	54.1861	18.6903	-5.87146	7.90981	-17.1951	52.1421	-21.0699	8.28648	-22.8999	2.53305	-17.2824	15.2633	-45.4236	14.3409	50.7649	-27.7886	56.7677	-110.554	34.5862	-27.2283	41.7647	17.7313	11.8887	-0.817594	-41.0682	33.2996	6.24385	-10.8871	-26.7121	24.2088	59.1072	17.1885	14.6184	-69.2185	-28.7497	-5.74231	-2.16027	-14.2543	46.4528
GSM546272.CEL	35.8076	0.785284	-41.4564	1.6855	85.7723	-34.7417	31.205	-10.7454	20.1641	31.53	64.7607	28.1875	1.08688	17.4455	-16.0822	56.4279	-7.50244	4.13896	-11.0974	17.3118	-20.5008	15.1269	-43.0701	29.9934	58.9436	-47.3387	58.9103	-102.332	33.2858	-39.2794	41.0169	33.3418	14.6449	6.82255	-44.3269	30.2667	-7.57762	-24.5247	-0.864251	24.3138	63.3592	7.59504	6.21401	-66.4654	-10.7516	1.51517	14.2893	-37.145	50.5367
GSM546273.CEL	39.9069	7.58464	-47.7378	5.85038	79.7886	-36.7944	30.8057	-16.045	19.2169	34.1718	67.7029	41.6519	-2.84827	27.5658	-20.6992	59.0073	-6.81418	6.88422	-12.3127	22.7201	-25.5692	12.447	-50.2322	33.7769	55.2897	-54.9244	62.6212	-107.439	35.7949	-37.1421	38.8617	39.9745	12.4802	15.2998	-52.3554	30.9148	-7.21243	-15.2383	-6.73444	15.5905	67.5655	8.22521	7.55071	-70.4964	-14.0322	-3.08629	11.423	-36.5247	53.8149
GSM546274.CEL	33.7709	7.10655	-32.8008	7.68316	73.5266	-40.5796	36.7051	-18.9825	30.7378	25.6075	62.7823	59.1945	5.87257	23.5162	5.69827	55.9266	-10.6617	7.99163	-17.9535	-12.022	-24.7136	17.8419	-33.2807	28.7957	60.5196	-52.0716	60.6506	-99.2352	32.5135	-49.4725	44.1145	33.9437	7.25804	-22.2351	-39.6036	1.52799	6.06719	1.87341	23.2102	14.2911	74.8413	11.8013	19.6	-68.1269	7.91901	-7.98012	31.3781	-42.1565	57.0417
GSM546275.CEL	27.9405	13.3174	-38.5912	5.03537	64.8939	-36.7142	20.7522	-22.6124	25.9498	21.2033	51.3777	53.857	0.518624	28.2855	2.84601	39.2731	-9.59616	13.8271	-12.3775	-23.8973	-29.1143	7.52399	-41.5371	28.2785	46.799	-52.0828	51.6056	-106.967	30.4493	-43.9684	44.4681	24.6648	9.92209	-14.4105	-45.3421	-2.04102	7.5965	10.3272	19.8154	13.5278	72.2373	7.79614	24.2081	-61.5016	-3.91503	-10.0909	21.3838	-38.3498	49.2712
GSM546276.CEL	26.1612	3.18855	-26.5719	13.38	66.6037	-32.8102	26.5107	-20.9553	34.7845	11.7399	43.9541	51.4685	1.57698	17.0522	10.7171	38.6389	-12.9179	14.5519	-15.0357	-39.5923	-28.8755	11.6265	-36.5647	31.4933	47.6631	-37.4436	50.0486	-95.1269	23.4599	-45.5413	44.5294	24.5102	10.4208	-35.2134	-39.8734	-15.7838	3.73804	4.2453	33.7828	16.6647	78.8134	9.20418	29.3522	-61.1962	2.42631	-5.45413	29.5957	-34.4465	52.1812
GSM546277.CEL	24.6412	9.54683	-34.0917	11.3726	61.3721	-31.8025	23.0329	-27.0168	32.3394	12.0178	46.6663	58.2941	3.63642	21.3027	15.5639	36.7615	-11.3524	15.8506	-17.1274	-38.1592	-32.4054	10.4608	-41.0126	33.5877	44.986	-47.1591	49.2083	-100.661	29.0566	-47.9624	46.7784	27.5075	8.87677	-33.481	-42.2916	-13.5294	3.97619	13.7861	29.8818	10.415	81.7429	14.6873	29.4033	-63.8256	-1.64837	-4.03338	25.87	-32.1232	50.3409
GSM546278.CEL	40.2351	-26.2815	-40.2122	19.2232	91.1265	-20.1085	32.2334	-21.9541	26.8857	35.7624	79.2629	45.6772	13.2306	18.6663	-6.14294	70.6749	-13.5856	2.1937	-17.2599	33.685	-26.3312	29.5259	-34.2467	41.8115	71.4852	-60.3834	69.0954	-107.228	39.2685	-40.9244	55.2281	31.1729	-12.7632	22.4948	-64.1276	43.5361	3.03005	-14.1697	-28.0263	24.7684	66.3032	7.00256	-8.20792	-73.8964	-7.51677	-1.32619	12.5837	-37.1485	49.1969
GSM546279.CEL	38.175	-17.677	-45.56	9.21398	89.499	-21.0519	21.1586	-25.6201	25.2449	34.7317	77.6013	44.276	8.01971	23.0867	-8.23753	66.2747	-8.89269	2.98129	-8.286	31.5702	-23.9158	21.8921	-37.2954	40.8771	65.7448	-61.5982	69.0275	-107.19	39.429	-40.8601	53.9971	28.4843	-9.78376	25.3169	-60.4871	41.9888	7.32543	-13.714	-25.0018	22.0148	64.0106	5.55674	-6.1603	-73.91	-7.25948	-11.7019	16.0225	-37.4389	47.2471
GSM546280.CEL	21.3249	-10.637	-34.3968	21.5839	88.7813	-27.2822	34.5635	12.131	-28.4502	3.97562	67.0224	32.582	13.0465	25.3775	18.0611	61.3795	-17.087	-0.510454	10.1422	39.6789	-7.5294	14.8787	-60.2211	34.5782	53.9955	-47.4564	65.3946	-102.854	40.223	6.84806	43.3044	49.223	20.3392	-5.57268	-32.2559	37.4083	-16.7153	-27.7862	-15.9949	12.8068	73.4311	15.2345	0.16817	-80.806	-9.05833	1.8062	-3.68891	-19.2007	40.8471
GSM546281.CEL	20.9874	-1.80932	-37.2726	17.8844	81.4204	-27.2071	29.8977	-16.1332	-8.54562	34.7228	83.0445	54.7336	4.1049	40.8075	-9.29604	69.0336	-3.42456	-7.28326	2.72122	52.4888	-16.5855	26.1793	-52.4096	42.7211	54.0459	-70.5486	71.7324	-114.476	42.7429	-6.50386	49.6258	52.1193	17.3964	21.7696	-32.8482	49.9622	-15.6833	-17.7447	-17.2604	3.84376	74.5105	3.53447	5.78004	-84.3509	12.6496	-10.1112	10.8272	-36.0549	47.9824
GSM551147.CEL	-33.5617	16.5928	-22.4535	19.1485	53.8284	-10.9216	-51.0216	-21.7135	-29.6294	-24.3584	-8.03062	-51.179	-8.47384	-2.34523	-10.7976	-54.0134	16.2005	17.6011	-17.2041	-70.5033	12.2654	-14.0178	-29.7075	0.647913	-34.6579	-18.9381	8.78112	-109.822	11.9225	0.642557	30.2856	-34.9925	27.3464	-35.0981	-34.933	-21.7855	8.498	21.1812	13.1997	-6.63224	-1.44564	-9.46555	-18.7771	24.5501	-15.9594	-2.16214	-28.0252	10.9612	-22.8202
GSM551148.CEL	-8.12366	17.1337	-35.4131	13.4582	64.439	-23.3027	-36.3553	-18.4035	-28.4607	-11.4261	18.9604	-41.7635	-11.7247	0.325762	-9.86378	-32.2486	5.30279	21.5415	-15.8814	-55.5325	8.46377	-13.6319	-38.4746	-5.52572	-6.60274	-45.2531	26.2735	-111.088	19.7499	18.9331	31.846	-19.9303	19.0984	-22.9682	-39.0163	-16.4379	4.32307	9.47963	-7.33806	6.82048	17.5717	5.22926	-11.8435	3.30813	-15.6294	7.46903	-23.7323	-10.1538	-2.14501
GSM551149.CEL	-23.1812	19.2516	-21.9872	21.0671	69.4533	-4.85509	-35.7187	-20.1462	-41.2373	-25.2844	-0.0206927	-45.677	-0.142923	-13.6309	7.6131	-42.8622	16.7086	21.8522	-21.8341	-59.7443	21.1278	-13.6164	-16.0574	-6.81867	-15.7538	-26.3531	29.9598	-111.459	15.5127	17.7458	45.6423	-24.9023	25.4089	-49.5231	-14.1835	-19.2735	-0.243546	17.5802	10.0085	-10.3523	19.1126	-0.543247	-23.6561	7.7103	-15.0011	4.07437	-14.9123	12.8648	-17.4008
GSM551150.CEL	-26.6646	19.0854	-23.7531	19.7779	36.9977	-29.9579	-51.8951	-15.5471	-18.7999	-13.3598	-1.52977	-47.2122	-16.7109	5.34926	-26.0053	-49.0214	8.12769	13.3853	-13.6951	-73.2055	13.9585	-14.6493	-41.5347	4.03127	-44.1904	-25.203	-10.069	-108.003	9.9594	2.46638	-0.753408	-38.3717	22.5509	-12.0263	-49.154	-22.3946	14.3272	22.4885	2.84077	18.3846	-24.4868	-15.2612	-17.0092	28.9303	-9.00467	8.15219	-40.6092	-17.8375	-13.8027
GSM551151.CEL	-14.5284	19.746	-34.3653	13.6386	54.4026	-30.1492	-40.4776	-18.8807	-22.918	-7.39099	13.3239	-39.8482	-16.4948	-2.95422	-16.1907	-40.7398	-0.385342	19.8732	-19.2872	-65.2709	14.6046	-15.0944	-40.8483	-3.55234	-16.0656	-50.1409	12.9202	-112.552	19.8828	17.8854	19.0639	-25.6689	17.6837	-18.512	-44.1491	-19.4809	7.89474	17.0827	-8.30586	16.8568	4.66973	1.16408	-15.5519	17.8892	-17.7374	16.1548	-33.3451	-15.1683	-5.54857
GSM551152.CEL	-21.4735	19.7731	-28.191	21.752	43.5395	-34.6692	-43.0505	-20.7588	-22.3584	-10.0859	7.71045	-44.7562	-16.0098	0.818923	-17.207	-43.3564	7.45079	12.6658	-17.979	-68.189	17.5983	-17.3832	-39.1384	7.56014	-35.7886	-34.1767	0.451014	-112.526	14.9537	8.44767	-0.0983699	-30.2425	18.6068	-16.9876	-44.7159	-20.7127	13.8621	26.0068	-1.92661	21.734	-19.0447	-11.1707	-25.3735	21.7275	-6.53277	14.169	-41.762	-21.9761	-5.69441
GSM560754.CEL	-18.9661	19.3034	-23.9685	5.20425	80.9251	-11.3957	-28.8366	-21.2232	-46.831	-21.2781	8.91325	-40.6522	-10.4144	-25.4521	18.8884	-28.145	-32.1746	20.4166	9.69804	-58.9267	35.9419	2.0919	-32.6988	-27.4267	17.7512	-19.3588	-0.107788	-105.24	1.48241	17.2271	31.962	-30.2501	11.8523	-34.4235	-19.988	-18.9051	20.1843	12.984	-14.9765	23.483	15.8514	-2.4278	-22.2334	-17.0738	-28.8985	4.15643	-21.502	8.02947	0.554434
GSM560755.CEL	6.42629	13.6112	-24.1147	18.1249	97.6533	-18.9259	6.78285	-12.6322	-46.8111	-4.44883	57.331	-15.7362	-6.41044	-4.29397	17.7888	28.2953	-19.4878	16.6025	6.97521	-16.7169	38.3594	7.05933	-35.8066	1.59313	36.3307	-25.2441	42.7417	-94.7302	11.6103	15.4627	31.1975	-10.8157	10.31	-17.2148	-25.459	8.85315	9.75227	-15.4875	-9.01363	17.038	39.6251	-9.43221	-26.626	-55.5259	6.79634	0.0199367	1.03808	-16.3936	26.3374
GSM560756.CEL	-12.8732	17.558	-26.0301	6.66358	66.4175	-21.7181	-29.2528	-22.204	-28.8032	-9.09091	12.5822	-40.6165	-14.0265	-19.5825	-0.556798	-28.2785	-35.6565	23.4549	6.14789	-63.907	29.1026	1.66931	-40.9754	-21.9132	24.7181	-40.7786	-7.00651	-114.134	-8.49929	22.2701	30.1861	-32.9338	8.24115	-5.35093	-37.4584	-16.7168	3.13869	8.91292	-20.7245	34.4039	12.5307	-2.10092	3.9296	-16.5353	-30.5151	19.5339	-19.8462	-16.5134	-0.872129
GSM560757.CEL	-26.622	17.7636	-27.3397	14.0165	64.7566	-11.9723	-46.1483	-11.9845	-38.2363	-17.1689	-3.83095	-47.5579	-12.6875	-17.2064	8.50904	-41.0208	-19.223	8.66331	11.986	-70.563	30.8718	-9.47056	-32.9367	-20.9864	-11.6513	-12.1695	-14.7776	-107.263	1.80587	5.11837	13.9115	-41.4644	20.2283	-27.0727	-29.7985	-24.6023	25.3689	18.2311	-13.7487	31.1565	-11.2953	-5.93298	-31.611	2.62791	-18.454	0.367619	-35.2454	3.44329	-8.95346
GSM560758.CEL	-26.8765	17.9804	-26.897	11.1478	60.3577	-12.4172	-43.097	-13.3936	-34.8011	-10.5909	-2.50337	-46.0566	-14.0735	-22.7474	6.71262	-44.7098	-29.8504	15.8455	7.75491	-74.5949	32.2613	-6.60859	-32.3286	-30.3505	10.4543	-35.1766	-15.1765	-111.101	-6.26935	14.6142	25.7179	-43.5623	12.7993	-22.8471	-34.1303	-28.2343	15.7071	18.3949	-20.3136	33.7105	-3.17424	1.61602	-24.652	8.54344	-28.9392	14.1985	-28.0946	-0.398098	-11.5646
GSM560759.CEL	-25.3929	20.6744	-28.2435	18.1708	50.9003	-15.8914	-44.5149	-13.2817	-31.6739	-16.2974	-2.9454	-45.6214	-8.56845	-14.6969	2.60191	-36.655	-20.1178	11.4047	8.98007	-69.8026	30.2152	-8.64848	-34.4883	-19.3958	-18.1925	-16.5938	-18.2473	-111.529	-2.78627	11.0864	12.0633	-39.7569	16.5808	-19.6109	-37.4894	-23.3248	19.5728	20.0745	-13.4114	32.3892	-11.5752	-6.96468	-20.4199	-0.632638	-17.9757	5.23017	-32.7213	-5.88278	-5.78053
GSM562109_PAK_GI_colonization_2_6-9-04.CEL	23.8549	-13.6049	-36.2465	15.5325	72.1488	-28.0267	-16.5648	-11.1893	-4.00472	-1.88256	48.0076	-5.57867	-18.6391	11.7025	14.6214	32.0262	-20.6659	20.6328	24.507	-16.689	-7.84527	-12.9691	-52.8343	29.9824	34.8266	-19.6476	47.5346	-89.3323	29.6242	-36.0779	42.2836	-10.1162	29.6627	-23.6856	-43.2508	14.1811	-0.158773	-9.93068	-0.369418	11.0946	57.5118	25.0435	-22.7845	-51.2578	-13.4736	-14.7884	19.854	-8.92351	14.872
GSM562110_PAK_GI_colonization_4_6-9-04.CEL	26.7849	-13.4815	-42.567	14.4934	62.6651	-30.2768	-20.8431	-10.148	-2.96924	1.39035	42.5246	-10.748	-26.8434	17.7501	2.62269	32.6971	-15.4013	16.3119	21.7001	-16.3366	-14.0042	-16.6425	-56.1277	31.4663	29.1944	-22.0329	48.2551	-88.6819	32.091	-34.5967	35.1418	-12.6568	31.5972	-13.2794	-50.9003	18.5489	4.93019	-0.324154	-15.1444	12.0871	47.1909	23.2769	-24.4032	-48.39	-16.864	-14.7989	11.9989	-8.11538	18.4174
GSM562111_PAK_GI_colonization_5-12-04.CEL	24.471	-9.38032	-38.8777	15.1201	73.6807	-27.3448	-15.2066	-13.4351	-6.31741	-2.36009	46.9159	-2.43803	-17.9659	14.5048	13.9432	29.5845	-20.645	23.1327	21.3825	-17.6051	-7.89609	-12.042	-55.7837	30.9673	34.7778	-24.0488	46.7573	-96.7253	30.9958	-35.6948	44.784	-7.80704	27.8684	-23.0638	-45.7983	15.7281	-1.48257	-4.08061	-1.25626	12.0123	59.1869	25.5755	-23.2626	-52.8451	-19.3064	-14.319	16.948	-8.23149	16.452
GSM562112_Koh_PAK_H2O_1.CEL	-32.114	4.05655	7.24006	23.7249	70.837	44.4046	-43.9739	-23.3802	-18.9245	-41.3247	-19.3038	-37.9406	16.5129	-32.118	21.2057	-36.2893	25.2867	23.6099	-14.9543	-82.7557	21.2061	-13.1938	27.9171	-10.8244	-16.7442	25.472	21.093	-83.3688	-10.5079	-38.6288	52.7859	-28.9302	29.0583	-38.8983	-10.5459	-33.1613	-21.6923	12.5632	23.1407	-21.408	26.0607	6.18655	-14.5039	-7.63997	-7.85606	3.98398	9.79129	-7.18324	-8.41046
GSM562113_Koh_PAK_H2O_2.CEL	-18.3504	15.0734	16.9153	27.5671	71.3399	15.3912	-26.2397	-23.3632	-10.5454	-17.3508	15.4441	-35.2878	-5.68795	-18.9805	-7.59932	-22.6083	-3.33666	31.655	-18.2971	-64.6395	-8.07608	-8.30466	-9.60069	-10.8242	-7.51958	14.1817	41.4172	-82.2082	-35.8068	-34.154	53.6468	-23.2002	-2.76606	-43.5205	-39.0001	-49.3453	-3.90161	-6.18715	35.1123	-11.1522	42.5428	5.92112	-13.8728	-10.5253	-8.23181	9.64653	11.6589	-15.3839	19.0398
GSM562114_Koh_PAK_H2O_3.CEL	-18.9034	14.7792	21.4678	26.2817	76.4577	19.4956	-26.5589	-19.8325	-15.1894	-13.5808	16.4819	-33.0779	-6.37759	-14.1556	-1.41582	-23.3942	-1.10481	28.8526	-16.4156	-63.0145	-14.0241	-8.44306	-8.4793	-12.6215	-4.52702	10.8244	48.3907	-77.5801	-35.2352	-36.171	58.48	-18.854	-3.2517	-48.0881	-35.3468	-53.0872	0.190134	-5.54466	34.3048	-17.368	48.2915	7.8997	-18.4604	-12.2084	-6.19639	5.57116	16.6722	-9.18966	22.4643
GSM567541.CEL	20.061	-10.989	9.70363	-17.0011	97.4386	8.21743	29.5518	-7.58335	-37.9648	-4.5556	67.4806	-14.4732	17.1616	18.6295	33.6849	45.5267	-0.566139	-8.74976	-20.9819	4.38313	16.8978	44.6317	-23.4164	1.62503	62.3874	-43.6602	62.1772	-95.623	25.32	15.6754	54.417	38.3748	-16.6638	-20.3951	4.20752	30.6132	-22.3139	2.01987	-7.63116	29.668	68.1204	16.8318	-8.49955	-73.5707	20.7379	-11.9775	28.0088	-21.2912	46.2971
GSM567542.CEL	-9.26144	-13.662	7.29225	-7.00882	97.7981	47.1378	27.5218	-27.2539	-58.7678	-18.609	19.0624	-37.5997	17.5327	-13.5973	45.2704	-15.7371	-1.61964	15.8749	-16.0693	-38.5973	32.703	37.2529	25.9363	-29.6449	41.7796	3.36102	50.6118	-97.7789	1.56312	23.3867	64.9012	18.5608	-5.20306	-54.6126	44.9183	-12.0148	-9.81376	10.7548	10.1864	15.9479	67.7291	8.3419	-7.30228	-63.251	-3.76561	-14.9085	20.9555	1.32964	28.8555
GSM567543.CEL	21.0966	-10.7849	8.13562	-17.7446	97.3193	9.47344	27.5474	-6.95135	-36.7155	-3.93814	66.6095	-13.835	17.1258	20.7575	34.4267	43.9495	-0.0964306	-9.95915	-21.7866	3.81815	15.6936	43.6897	-23.8898	1.15583	62.3778	-46.3924	62.1271	-94.3436	25.722	15.0505	53.088	38.3425	-17.5072	-19.122	2.01382	29.8699	-21.3971	4.65698	-8.72637	28.998	68.4948	18.2007	-9.42173	-71.825	19.0122	-12.2601	28.2268	-21.1497	46.5846
GSM567544.CEL	-8.25557	-13.4371	7.93966	-6.88139	100.556	50.5288	31.116	-26.6902	-59.9675	-18.0089	20.6082	-38.8582	19.1974	-12.4234	47.0939	-15.7968	-1.48913	14.6768	-18.9537	-36.2352	34.3756	38.2892	27.467	-30.4464	42.817	3.6774	52.7428	-94.3966	3.13963	24.7894	67.3074	20.8746	-5.65231	-57.3989	46.4125	-11.8635	-10.0772	10.6008	10.0951	13.7782	69.8131	8.70979	-9.28601	-64.5716	-2.42768	-16.792	22.0071	2.29843	29.81
GSM567666.CEL	-23.4266	-29.4154	-23.9019	-15.1435	69.739	5.72328	-51.7379	29.1306	31.845	17.5717	-10.2568	-58.7959	-29.6483	-15.7278	4.38711	-38.78	-15.4168	-18.0308	-20.4116	-76.6658	-8.82149	-14.0018	-10.4201	-11.9689	-25.2695	23.3349	-11.514	-27.5526	-2.44936	-33.7917	-20.3562	-30.8253	31.5595	-15.3246	-57.7035	-45.0557	28.499	-19.3994	-7.84894	-13.233	-8.20581	-13.7784	16.1535	39.4068	23.9402	-9.70694	7.89418	-24.7167	5.54912
GSM567667.CEL	-21.0307	-32.981	-21.6595	-15.1387	71.0497	8.48813	-46.9801	31.5504	33.6649	15.2979	-9.41304	-54.2978	-28.2484	-24.7721	8.8435	-34.275	-13.8561	-17.2331	-22.6465	-74.8798	-4.95838	-11.0885	-4.21315	-10.5879	-24.2945	28.8371	-8.82115	-26.4656	-3.59167	-35.8038	-21.0072	-29.1256	34.8533	-20.1986	-54.1384	-47.935	26.9864	-26.7597	-6.21608	-18.9041	-3.82397	-13.1842	21.3351	33.8779	30.0128	-6.67347	10.631	-22.1783	7.27508
GSM567668.CEL	-19.7484	-21.2165	-35.1148	-13.6061	37.3189	-30.5612	-60.4418	27.8946	44.9648	-7.68264	18.1812	-44.8797	-26.0895	6.61811	-15.4035	-25.1971	-18.2525	-15.2275	-10.8904	-78.2971	-20.4967	-19.1842	-40.7759	6.12111	-40.1209	15.4109	-17.2722	-10.9521	-10.2651	-33.7168	-36.2271	-30.8363	29.5327	12.8512	-75.3955	-51.5193	36.0751	-29.4519	-9.1209	-25.6563	23.0398	0.348159	25.0111	26.0113	27.5013	-11.9404	7.79299	-29.6657	-2.71673
GSM567669.CEL	-17.6691	-20.612	-34.7345	-10.8297	38.1011	-30.0656	-56.3188	29.0011	43.6263	-8.69556	20.0403	-42.2519	-25.01	7.97444	-14.2636	-20.9566	-21.5753	-11.3291	-12.2054	-77.6102	-19.5973	-19.1099	-39.5593	7.23131	-36.9202	17.1203	-12.223	-24.4911	-10.9474	-31.4157	-32.0407	-31.7237	32.2749	11.4533	-75.6985	-50.1172	35.6738	-26.8358	-9.72882	-27.2801	27.8592	0.854355	26.0226	22.078	24.1231	-16.6517	9.77981	-30.3096	-3.68517
GSM567670.CEL	3.48203	-23.6677	-44.4379	-22.4543	57.5052	-31.238	-57.1191	32.7456	51.9198	29.9254	35.2378	-51.5293	-37.5529	-2.56772	-30.8974	-15.3082	-17.2496	-16.869	-14.9742	-67.9821	3.95726	-20.9568	-41.2711	-5.54653	-14.5217	-4.49503	-0.163938	-13.9839	6.6556	-29.2299	-45.0564	-29.3302	22.9638	24.7961	-79.2665	-38.6179	29.2477	-32.5301	-27.756	-19.0679	-14.3957	2.15834	13.6275	32.7152	30.0251	-6.1384	13.382	-37.343	14.9267
GSM567671.CEL	-1.45829	-23.452	-44.395	-20.7928	48.0574	-31.7479	-60.8017	33.8528	52.0594	28.8821	29.8562	-50.076	-36.474	-1.20371	-33.1467	-20.6693	-15.3873	-19.0977	-12.2741	-72.0005	4.77587	-24.47	-41.0362	-3.96873	-21.9821	-7.68585	-4.54563	-24.9906	2.17436	-30.1421	-43.0752	-32.8098	23.2462	28.8433	-80.4902	-39.1123	29.2221	-29.7989	-26.8103	-18.7733	-11.8065	0.691998	14.9423	32.367	28.2709	-9.62691	8.04604	-36.5815	11.5907
GSM567672.CEL	-28.0969	-29.4281	-22.9351	-12.5017	-20.4667	-31.1309	-85.8	31.1187	44.8839	-2.94693	-4.12281	-60.3748	-39.3695	14.6049	-19.361	-36.8053	-16.9516	-28.2105	14.5221	-84.4527	-20.3265	-23.2112	-39.6917	-5.43754	-41.5369	13.8597	-25.8233	70.6433	19.2884	-50.9062	-40.3248	-38.4198	38.9207	4.89954	-69.9338	-50.8924	47.226	-16.0353	-26.1752	-29.418	-26.5433	16.3562	-11.809	57.6736	26.1151	-10.8538	4.86472	-20.5306	-21.1562
GSM567673.CEL	-26.2254	-28.6336	-22.1127	-9.26863	-12.789	-34.5244	-79.6326	30.6983	41.1095	-4.27951	-1.49311	-58.5916	-39.2934	13.2555	-17.2199	-31.9691	-19.3534	-24.6661	13.0043	-80.203	-19.2662	-21.3595	-38.748	-5.54437	-37.6058	14.9235	-20.041	67.9869	19.3569	-48.7205	-35.5632	-37.5762	39.7486	-2.56995	-67.0175	-48.9812	45.1256	-15.767	-23.6765	-31.2857	-19.8308	16.5514	-11.8296	52.4609	25.0919	-10.5271	7.40935	-19.003	-19.0948
GSM567674.CEL	-15.3144	-32.7228	-27.3048	-7.19765	70.354	-21.487	-48.5639	33.7242	39.574	22.7641	29.6979	-47.1796	-34.7271	5.22511	-24.6554	-14.6594	12.9302	-19.713	-12.6919	-64.83	-11.6517	-29.8354	-28.1383	-4.39275	-25.8389	14.9798	39.6717	75.4705	-15.3524	-36.6238	-43.9753	-25.9029	26.5763	-2.85162	-72.874	-56.6106	34.6317	-38.9184	-12.0657	-36.1492	-23.2948	-13.3133	9.18404	45.3435	38.348	-8.01822	26.1353	-21.2652	25.5696
GSM567675.CEL	-13.2704	-34.1179	-25.2821	-4.94868	73.1736	-20.9931	-44.5039	32.0927	37.3671	23.3493	31.7074	-45.3036	-34.4879	4.52574	-24.195	-13.0128	12.9044	-19.1339	-13.7425	-62.854	-10.284	-29.7841	-26.0421	-2.78913	-23.1436	16.3386	43.6406	77.3408	-15.5507	-34.6582	-42.918	-24.8314	26.6441	-5.50651	-71.2788	-56.5422	34.5316	-39.3083	-9.36574	-37.7644	-20.5445	-13.6799	7.78917	43.3163	40.4649	-7.40121	29.5369	-21.98	28.5719
GSM567676.CEL	-26.3862	-43.8815	-22.1609	1.01602	75.4618	24.9871	-51.1607	43.2682	18.2767	28.8505	-10.3895	-60.4343	-27.2084	-17.0709	18.8665	-44.6596	-11.4754	-30.1732	-10.5943	-80.8373	-5.80816	-9.58928	20.0456	-11.6535	-24.6836	38.0549	-8.58613	37.59	-4.90345	-37.6055	-18.1522	-34.7356	32.6772	-30.091	-40.6955	-49.9396	28.6669	-25.6275	-4.40086	-23.0858	-10.1269	-0.744983	-10.6329	35.6137	42.7938	-5.85726	-1.14869	-8.87225	-11.4039
GSM567677.CEL	-26.7693	-43.8324	-22.9411	-0.204264	71.8876	24.8299	-52.4768	43.2111	19.3225	29.3605	-11.6167	-59.9972	-27.8641	-16.5971	18.5959	-45.4101	-11.5204	-30.1104	-10.6866	-80.4385	-7.08389	-10.8604	18.9037	-12.0584	-28.3726	36.6586	-11.01	36.5241	-3.87566	-36.296	-18.7747	-33.6419	34.0452	-29.3294	-41.9949	-50.5586	29.1918	-23.1275	-5.90842	-23.6736	-10.8588	-1.42303	-10.2551	37.0251	42.2611	-6.38588	-1.76359	-8.90523	-12.0238
GSM567678.CEL	-15.2993	-22.2363	-27.2215	-10.4351	-0.900681	-24.1917	-60.8498	25.8464	41.1979	10.4004	0.856802	-50.0729	-28.4277	14.868	-15.0695	-32.2244	-20.0339	-21.1624	-8.24617	-88.0687	-26.4323	-16.6969	-29.6305	-5.94848	-42.2901	23.5679	-20.8947	36.1219	-12.1691	-30.7869	-32.6228	-34.2194	29.2343	10.6762	-71.9496	-57.0103	43.8476	-16.664	-15.6295	-26.1424	10.6853	6.83863	23.9775	29.516	28.6238	-14.4688	1.85408	-33.255	-4.15608
GSM567679.CEL	-18.2603	-22.7908	-26.8485	-12.4931	-4.05127	-22.7771	-64.8868	27.2579	42.1902	10.8285	-0.785635	-50.83	-27.2459	17.3825	-14.8578	-35.2289	-18.2154	-22.7778	-5.44157	-88.5026	-28.4703	-18.2651	-29.3806	-5.46155	-46.7628	22.3498	-25.9449	31.9167	-14.8576	-33.3625	-34.6971	-35.096	28.7129	13.6699	-70.771	-57.4261	44.6596	-13.2515	-14.508	-25.1331	9.15029	6.1297	21.358	31.971	28.7478	-16.8974	-1.13916	-33.9822	-5.831
GSM567680.CEL	17.3915	-22.8676	-41.6643	-18.0932	63.2099	-28.3067	-40.4507	36.8541	27.4431	23.8212	39.0009	-42.6585	-28.4203	1.53967	-26.7268	-5.34968	-20.2422	-19.558	-2.9905	-54.0166	8.28709	-13.6655	-38.4485	-2.16087	-18.9158	15.9327	10.2057	-19.8148	0.835886	-17.4709	-31.0232	-28.3021	20.1883	16.5511	-67.7127	-25.3974	32.6773	-34.9929	-22.419	-20.8067	10.1455	-4.02987	24.4943	3.18159	35.0511	-17.9842	9.57878	-31.775	18.8699
GSM567681.CEL	26.0043	-22.6979	-38.4854	-12.7821	73.5774	-25.2363	-27	36.9912	25.0544	28.5405	46.4627	-39.9512	-25.7511	-3.1162	-26.0552	0.0548114	-24.6624	-15.3899	-3.622	-47.3844	17.3925	-9.486	-34.5845	-1.31722	-9.73586	17.0855	19.4333	-29.4513	0.403448	-9.54679	-31.5615	-26.8607	18.3847	10.7014	-61.1821	-18.3452	27.0041	-37.5142	-21.0046	-22.4953	20.7584	-1.60957	26.0105	-13.2085	36.052	-17.1045	19.7531	-31.4529	19.5913
GSM567682.CEL	-13.0157	-29.4851	-32.7505	-21.5371	58.4968	-25.3257	-44.5294	27.6696	17.197	-7.86113	21.8674	-48.7709	-32.8531	-13.8189	-0.19601	-17.8624	-25.1607	-19.3492	7.41965	-58.3385	12.9825	-19.6437	-30.1513	-10.1693	-18.9653	30.2191	20.765	76.3607	26.8979	-34.7364	-34.4518	-24.905	28.5456	-21.8487	-57.311	-33.9009	49.0052	-39.6843	-13.3079	-17.9186	-7.19075	-4.82175	9.07737	24.5115	31.1911	-14.3835	19.646	-12.7502	-5.88252
GSM567683.CEL	-14.133	-29.632	-33.2647	-22.4999	54.557	-25.067	-48.179	27.6916	20.2596	-5.8095	19.6946	-50.081	-34.6056	-11.5194	-2.47747	-19.7838	-24.6938	-20.3951	9.35709	-60.5303	10.0895	-19.2354	-31.782	-9.52318	-20.9635	29.5207	17.3293	79.2091	26.7419	-34.6037	-35.1575	-24.7157	30.2446	-19.3724	-58.0755	-35.7667	48.5696	-39.315	-14.6243	-18.9488	-9.38751	-4.07095	10.24	27.21	30.2686	-13.5178	17.961	-13.6185	-6.72016
GSM567684.CEL	-23.8547	-30.0087	-16.8688	-8.05398	76.6948	1.51008	-52.7576	39.8852	26.7284	11.9642	14.5542	-54.581	-28.9683	-7.4059	-16.5778	-35.0849	9.00224	-19.0139	-6.24687	-72.3046	4.53257	-28.2439	-15.2008	-8.22887	-33.6051	33.0652	27.5702	71.467	-16.1954	-32.9846	-33.4848	-35.2091	27.0969	-17.6785	-60.198	-49.0318	29.8135	-39.4581	-3.98761	-26.2809	-27.959	-13.0784	5.26369	47.8201	32.3678	-8.74094	17.1799	-10.6852	-1.0285
GSM567685.CEL	-24.2951	-28.9618	-15.8204	-8.36609	78.2805	2.14374	-50.3972	41.6889	25.6016	12.0722	16.2861	-55.9027	-28.6506	-7.34578	-16.9995	-35.0791	8.84153	-19.4214	-7.60246	-71.8602	6.00917	-27.6398	-14.13	-9.55177	-31.4917	33.3752	29.5092	72.7705	-17.6156	-32.8457	-33.2652	-33.728	26.2567	-20.4373	-59.5518	-49.0991	29.0246	-40.0828	-3.30331	-27.0588	-25.7268	-12.7497	5.67233	46.7868	32.5837	-8.12855	18.8546	-9.83079	-0.623762
GSM567686.CEL	-26.6396	-24.6741	-26.5587	-15.5009	95.2464	23.3112	-51.4785	15.477	25.1416	-3.81815	-13.7562	-55.5759	-26.0666	-34.257	18.6111	-41.619	8.16056	-5.69954	-16.7346	-67.3952	17.2941	-19.4246	14.5608	-10.1684	-27.6451	36.9264	32.4291	47.7091	0.506526	-40.4427	-17.1987	-20.9008	35.5677	-33.4985	-35.8233	-45.8656	21.1504	-29.9095	11.9639	-32.2382	-12.3424	-20.1652	14.1813	34.2315	25.3662	2.66937	37.1315	0.810553	-1.99906
GSM567687.CEL	-25.9126	-24.7419	-25.9222	-16.3799	92.7857	21.4784	-52.7081	16.7834	24.5406	-2.75443	-13.9224	-55.5295	-26.408	-32.8277	17.8808	-41.7287	9.71793	-7.05941	-15.3379	-67.2873	15.4349	-19.0112	11.6981	-10.2745	-27.9595	35.4146	30.7172	49.9565	-0.273999	-40.584	-18.6294	-22.0451	36.5861	-32.1227	-36.9445	-46.4513	22.6711	-31.1367	11.3411	-31.5812	-13.406	-19.5973	14.171	34.9631	25.2137	3.30225	36.0067	1.55845	-1.94513
GSM567688.CEL	-22.9976	-30.3231	-11.3046	-11.7447	69.5056	-36.2332	-39.7622	26.2447	26.686	-13.0926	15.4687	-41.6283	-32.2196	-12.4791	4.50277	-11.0782	-32.7299	-9.35484	-17.7708	-68.4308	-26.2462	-11.2027	-29.9749	-8.93329	-19.1775	40.2401	35.4443	62.2554	-10.822	-32.9806	-27.9878	-25.5759	26.7931	-21.5478	-72.7303	-64.8779	49.0319	-22.3724	-7.73365	-27.762	17.744	-16.7872	18.2854	30.8656	22.3042	-10.5509	30.8001	-16.9445	20.6939
GSM567689.CEL	-21.9737	-31.7149	-12.2073	-11.3398	69.0813	-34.8923	-38.6382	27.5734	27.605	-14.2406	17.6078	-40.3262	-32.9907	-12.6609	4.31693	-8.81345	-29.6933	-10.4517	-17.9004	-65.872	-24.3898	-10.4546	-29.5394	-6.99844	-19.2844	42.4611	37.6117	68.8237	-12.4535	-36.1879	-30.2024	-22.9487	26.5699	-21.7836	-72.1107	-64.2749	49.9351	-25.0439	-7.75544	-27.8114	14.3192	-17.0275	19.6171	28.5009	26.3024	-10.1513	33.0617	-15.2318	22.6358
GSM567690.CEL	22.9935	-23.9291	-36.5858	-16.4548	89.7985	-27.0259	-32.4846	22.942	35.2535	18.7488	49.3552	-39.5849	-36.9935	-8.78416	-24.5662	19.7403	-14.0488	-15.2485	-17.0471	-40.1651	22.8424	-19.1108	-42.1196	-0.102183	-10.306	21.7194	45.4979	40.9689	12.5872	-20.9036	-34.9561	-17.4117	16.1207	9.19971	-67.2875	-23.2323	24.6802	-50.1038	-15.3921	-22.0328	-2.26572	-17.7382	27.9593	-6.82971	37.6173	-14.0149	39.4738	-35.733	26.7443
GSM567691.CEL	22.7327	-23.4904	-37.5903	-16.2312	89.9303	-26.6961	-34.5288	23.6429	34.6967	18.4256	48.4978	-40.8145	-37.0213	-7.67943	-25.5199	18.1163	-13.7102	-15.7065	-16.8761	-41.5388	21.0848	-18.7484	-42.1724	-0.39397	-11.8885	21.6719	43.4237	38.3935	12.8233	-20.5575	-33.9841	-17.8506	17.5377	10.6085	-68.1335	-22.2932	24.1205	-49.4492	-16.07	-22.4496	-3.60966	-16.5225	27.7379	-6.78074	36.5132	-14.8423	37.9522	-35.3231	25.3978
GSM567692.CEL	-27.4032	-24.7217	-31.1321	-11.2027	-25.9135	-29.8202	-84.5621	28.3354	45.3497	-0.783346	-7.31353	-61.0503	-33.7897	19.3575	-26.7807	-42.446	-13.7252	-29.2591	16.17	-85.4761	-19.537	-27.5075	-44.8866	-5.36171	-45.7857	7.15632	-32.9422	51.6671	17.0235	-43.3173	-35.876	-37.1887	37.9476	12.8671	-67.1511	-47.8405	39.9682	-18.6546	-22.4118	-23.4225	-25.5001	15.9799	-6.83555	55.8125	17.4762	-10.8402	-7.5191	-25.5557	-25.0252
GSM567693.CEL	-28.9787	-24.8385	-32.5923	-14.3161	-32.8115	-28.6144	-91.1645	29.6156	51.0175	2.87955	-10.0407	-62.199	-33.4556	21.9859	-28.5548	-46.9089	-8.53508	-33.1446	16.1982	-89.4319	-22.2767	-27.2083	-43.9442	-5.68813	-51.1225	5.55916	-38.8897	54.0098	16.2755	-45.7872	-41.4806	-37.8205	36.0058	18.7478	-69.6411	-49.9865	42.6482	-16.0279	-24.433	-23.9176	-32.4889	15.8798	-8.15872	60.3636	18.9083	-10.2597	-10.9427	-27.8773	-25.2125
GSM567694.CEL	-16.5238	-30.7852	-24.9387	-6.85869	74.5839	-18.1368	-48.0324	35.3013	37.5501	15.7535	26.6835	-50.0297	-30.8984	-1.49926	-20.3321	-20.2089	10.0535	-18.7531	-14.691	-66.3626	-10.5788	-29.3516	-26.0166	-7.29109	-24.3706	20.5842	41.4406	73.3836	-18.1761	-31.9057	-35.9548	-26.5475	24.2817	-8.43492	-69.3775	-53.3478	30.2268	-39.0424	-7.2325	-34.2569	-23.9856	-16.2632	10.9459	43.7937	29.2312	-4.08083	29.2196	-20.4948	23.76
GSM567695.CEL	-14.0567	-30.5785	-21.8844	-4.88145	81.8732	-17.4096	-42.8474	35.295	35.194	15.4705	28.9534	-47.8714	-28.7045	-2.55454	-17.829	-17.1773	10.1136	-15.9102	-16.6943	-64.0554	-8.34639	-29.2181	-24.4329	-6.82389	-20.7792	22.3631	45.4906	74.4411	-19.4969	-32.2654	-33.4609	-25.6284	22.1586	-9.99279	-68.7824	-52.8208	28.1947	-38.5818	-4.91688	-36.4303	-19.4516	-18.4921	10.2612	39.8679	28.8119	-3.30713	32.8645	-21.091	26.4779
GSM573322.CEL	5.8105	15.0217	36.0842	22.0288	99.7429	19.0706	17.7341	21.4009	-29.2251	3.57263	30.8467	-35.7305	22.2824	-20.4448	28.4932	-38.9207	33.0777	3.54967	-17.5705	-28.7149	-3.14669	25.6074	28.7058	11.0753	42.4087	-45.2376	53.4539	-94.057	-11.6957	-3.59266	66.1695	18.6084	17.5229	-46.8675	28.4551	30.3204	-22.4625	-20.9208	15.3641	-16.1475	55.3954	8.401	-34.1102	-45.8138	-6.75253	19.3125	24.4008	14.2275	12.5233
GSM573323.CEL	4.30636	24.7344	27.4286	10.9416	100.342	28.0456	13.9592	4.39631	-37.1094	-10.9742	18.7324	-31.4223	23.6945	-27.4163	32.279	-39.2588	32.5048	9.24958	-16.5812	-31.4652	-3.86836	29.6279	29.6534	7.30381	35.3765	-36.5458	54.6156	-96.1027	-5.59061	4.68534	72.3408	25.7859	17.2697	-51.98	38.8674	26.8546	-16.8734	-17.9816	10.0159	-21.424	61.5962	4.74345	-19.1741	-57.5696	-16.2905	13.1778	21.8906	23.0811	15.7376
GSM573324.CEL	11.6163	14.1685	18.9149	18.1582	96.5534	19.6259	15.268	17.353	-27.2932	-4.10864	28.914	-31.8503	22.1669	-17.7123	24.5655	-29.6003	28.9715	0.093548	-17.9112	-25.6253	-14.0787	27.3511	14.476	16.5601	43.29	-48.3541	56.4829	-90.5965	-4.49675	5.13568	66.11	28.0122	13.7456	-40.8539	21.2816	28.5888	-20.8047	-25.6679	6.88065	-14.1644	58.4027	13.7913	-22.3851	-55.0203	-9.25754	20.169	18.575	17.1567	21.2119
GSM573325.CEL	8.79675	12.5378	20.1414	13.8325	94.4819	20.2326	11.4813	14.6055	-27.5886	-5.96648	24.8103	-35.2453	22.7241	-16.8073	25.0442	-30.2649	27.1005	-3.38205	-14.2113	-26.4545	-16.5353	26.744	19.1854	15.6258	42.1067	-42.8999	51.7314	-89.0828	-6.78841	0.493796	69.8706	24.2885	16.3538	-38.1659	25.7977	27.5253	-18.2539	-24.7509	8.68557	-12.4279	57.0112	7.86514	-20.6026	-53.7959	-12.3375	16.1819	16.9746	12.7482	20.4199
GSM573326.CEL	11.2434	13.983	21.1094	15.7932	96.1275	15.2395	17.9581	18.2884	-27.3166	-1.29837	34.6635	-31.8103	22.8046	-13.4853	23.5643	-23.754	25.786	-4.54371	-18.6432	-20.009	-12.6688	27.7855	12.7488	18.8667	49.1527	-49.4981	59.5685	-91.3821	-3.29334	3.30693	64.3094	31.7039	13.5505	-43.1343	24.2808	29.7918	-17.7153	-26.1101	6.10298	-10.662	59.3085	11.3381	-28.0061	-54.839	-4.60821	19.762	20.1469	15.3381	26.5117
GSM573327.CEL	2.67043	11.3694	35.0039	22.1919	107.261	16.1244	18.1543	20.8035	-36.7211	2.93337	36.1091	-36.2915	20.0695	-21.7975	26.4146	-34.8525	36.3015	7.55208	-14.6585	-21.1794	-5.18701	30.4395	26.4178	14.0139	38.6195	-38.6147	54.74	-89.9612	-7.03579	-3.97683	70.5492	21.1652	22.4832	-46.6168	32.1461	35.5444	-22.6925	-30.7584	17.3794	-13.7893	57.9905	3.99154	-32.708	-52.4399	-0.926946	16.1143	20.0937	14.81	11.8337
GSM591496.CEL	36.9275	-27.6815	-32.1364	-16.1382	101.517	15.5711	1.0425	-1.07575	-13.0874	5.28018	52.0193	-11.5356	17.9475	-18.334	38.9215	28.4499	-21.0091	-0.154549	-5.23239	-17.101	11.5875	32.5089	1.06284	-6.2229	69.5133	-25.9452	48.6245	-101.111	46.8959	-35.8966	60.9452	5.27731	-35.781	-39.0888	-28.2371	19.661	20.9333	13.487	-36.0593	31.5133	47.6214	35.0702	-36.0924	-60.67	-9.86334	-8.8544	-1.41153	10.0542	33.0678
GSM591601.CEL	31.0126	-20.5918	-40.37	-16.1703	93.3967	11.2092	-4.25219	-8.58371	-18.0175	2.3448	42.0866	-18.3491	13.4356	-14.4725	30.5816	21.9629	-15.0486	4.05605	-3.44518	-21.4471	0.044712	29.8777	-5.69355	-11.5742	60.0084	-26.1186	40.2095	-107.219	39.3684	-36.5695	67.7614	1.16257	-29.4938	-34.6011	-28.3509	16.9375	19.5849	13.661	-28.5892	36.9582	52.702	29.7321	-24.803	-61.9184	-19.8281	-14.2653	-4.07609	8.3673	30.0218
GSM591602.CEL	25.5158	-30.5295	-51.0366	-28.1477	86.0123	20.9424	-3.9604	-28.7313	-11.195	9.4964	38.2797	-17.3461	13.3803	-16.109	29.2365	21.6734	-23.3994	-8.40317	-13.5848	-21.8432	-7.79529	38.3033	0.0775467	-6.75493	61.8555	-26.1447	41.9728	-100.847	48.141	-35.0559	63.8393	16.5591	-33.1917	-27.4797	-19.2345	7.22428	31.5489	15.0878	-38.2005	35.5323	40.5387	26.0324	-21.2269	-60.5027	-12.949	-4.9809	-11.6639	6.3601	45.0841
GSM591603.CEL	5.85322	-14.4662	-29.5069	-14.0713	82.8406	38.6837	-20.6111	-23.6751	-24.169	2.61861	1.14203	-28.8734	5.67888	-27.2174	40.5811	-28.339	-13.2094	8.26543	6.63771	-52.4117	6.69162	18.9467	26.2623	-15.5229	35.5245	-2.87985	24.2285	-105.978	26.1114	-33.8989	64.102	-14.5043	-21.7858	-49.0226	-18.368	-6.57221	25.1652	34.6284	-10.4459	27.2936	48.1645	20.1354	-16.1073	-40.4384	-22.0223	-14.9187	2.67158	19.0933	19.3033
GSM591622.CEL	1.13306	-14.7995	-35.482	-15.4979	81.1014	32.8918	-28.9865	-20.2373	-27.5096	0.906332	3.78154	-37.4199	-0.510904	-28.8069	36.2938	-27.4152	-7.28216	3.75668	8.13645	-53.6006	2.66159	17.0123	25.2295	-24.6914	29.6988	0.647758	22.3807	-89.072	28.9126	-33.9512	62.0882	-17.4799	-21.7734	-48.2758	-18.7733	-10.2439	32.9024	26.3505	-12.8877	22.1641	41.1335	18.0444	-17.904	-38.9981	-14.8756	-16.2837	3.007	22.1219	16.6766
GSM591623.CEL	14.0893	-16.714	-34.3468	-16.2219	90.7958	37.6256	-19.0469	-19.5699	-24.9195	5.21825	10.3612	-29.8318	4.34656	-27.6246	38.3461	-17.3989	-13.9412	4.90433	7.14233	-48.9794	12.7533	15.9035	26.3411	-15.0099	37.7035	2.11274	31.41	-94.9799	31.2114	-29.0298	59.7067	-13.7685	-22.034	-45.0232	-17.9021	-3.84645	28.9764	23.0829	-16.5349	26.3982	42.5495	17.132	-19.5907	-46.4015	-15.4398	-16.0918	5.83235	17.1398	24.1503
GSM591624.CEL	-4.20133	-19.2744	-28.6705	-11.2518	65.1039	28.9705	-20.2199	-18.8619	-18.331	-10.3573	-22.6484	-31.096	3.82619	-29.2686	19.6668	-40.667	-26.0066	4.29338	-11.737	-67.3547	-12.3937	11.7285	15.7734	-9.13316	12.8809	24.9339	-2.71104	-98.3829	14.2858	-33.5495	58.4145	-20.4072	-15.3866	-48.9764	-28.4839	-34.1145	33.6193	24.0186	7.67061	37.8938	37.5682	-2.20089	7.71614	-26.3699	-24.6209	-4.90985	-26.4864	16.6949	31.0001
GSM591625.CEL	-1.25907	-23.6512	-23.7868	-14.173	65.9142	27.37	-16.884	-14.2133	-21.4773	-12.6985	-22.9151	-28.5425	1.70373	-32.6739	19.4377	-37.5731	-26.7585	1.55546	-12.848	-65.951	-10.0385	18.2658	21.2761	-10.4398	10.6843	34.7688	-8.50125	-90.5839	16.8296	-28.3205	54.3105	-17.4339	-17.4796	-50.0002	-29.5574	-36.1596	34.2986	19.5347	6.52881	30.3282	41.1859	-6.02718	15.8059	-28.9006	-20.1952	-2.07698	-28.2226	18.4255	34.3086
GSM591627.CEL	-7.10264	-13.3933	-32.6676	-17.4278	69.1816	36.9629	-19.9011	-20.5576	-24.7605	0.248307	-26.6639	-30.7779	1.34055	-26.7896	13.5988	-47.1238	-13.1304	9.06043	-7.62413	-68.1149	-6.73841	1.80988	19.708	-9.37242	-0.47822	23.9524	-10.1723	-99.2378	12.1463	-33.3195	58.9716	-24.8059	-8.64583	-45.722	-24.6738	-28.7589	22.1203	24.044	9.85587	34.0204	35.2565	-0.882706	4.56316	-22.781	-26.1423	-4.77816	-28.2662	19.258	25.7784
GSM596626.CEL	21.4231	-10.1882	-31.5648	13.5493	72.1759	-6.28081	-24.0537	-15.9273	30.3886	21.6554	37.5681	-23.5937	11.8979	0.404016	-9.14735	-28.2352	20.8855	27.1994	-2.36502	-38.7167	-37.0823	-7.01787	-21.1399	27.4207	35.9473	-52.2782	40.0015	-107.209	-5.98321	-39.1216	66.3668	-9.68805	-29.7431	-18.7243	-49.331	-6.93307	-17.5649	11.6979	13.0536	-5.68531	43.4999	15.5235	-15.7443	-36.5736	-14.4421	17.8457	-0.997133	-20.1212	26.4441
GSM596819.CEL	26.2851	-17.2957	-31.8199	15.5194	81.7906	9.29962	-11.8773	-20.3658	26.2449	23.492	33.6276	-24.6214	20.5898	-8.78068	6.92261	-23.0464	30.7422	23.797	-3.14209	-32.9711	-34.1285	-8.18225	-2.61013	29.6361	41.1243	-43.6646	49.4147	-101.009	0.168516	-39.2434	75.1589	-0.305508	-24.9971	-30.392	-32.577	-4.22305	-17.4738	10.0827	17.9217	-9.00314	53.397	12.0838	-15.2335	-44.3263	-8.14059	12.6395	15.2515	-17.6045	35.0203
GSM597216.CEL	-9.02773	-17.0577	-41.9051	-16.7273	76.7211	30.5816	-22.027	-30.8624	-27.9847	-18.1247	6.60851	-26.4196	4.86551	-13.8307	15.468	-24.0166	-12.9937	17.458	-11.7035	-55.4191	-8.46003	2.81612	-10.6107	1.66386	-3.29655	13.0503	-0.126015	-98.2672	14.7486	-23.5829	58.6774	-14.9	-11.2622	-34.3621	-32.569	-21.2744	21.4675	10.5455	14.6876	34.3489	38.6266	7.09954	1.44561	-36.9156	-15.1748	-16.0877	-32.955	11.8363	29.2042
GSM597217.CEL	-15.5734	-22.7449	-44.0389	-17.9451	58.6889	20.1842	-32.3558	-16.4707	-26.6942	-20.3923	-9.85271	-30.6999	-9.61675	-22.1494	-6.39961	-33.6336	-4.02025	8.95449	-9.9744	-63.1853	-3.41512	-6.47452	-18.3153	2.95737	-19.5256	15.6047	-20.1748	-87.1635	10.0045	-23.312	44.4171	-26.1791	-1.93711	-21.6989	-48.2686	-23.612	16.6724	-2.60167	18.0718	34.072	26.0007	-3.64569	22.7948	-22.7257	-9.608	-10.2388	-40.6946	8.94077	22.2432
GSM597218.CEL	-10.9492	-13.4584	-42.3042	-15.7994	64.5058	14.7542	-36.4636	-16.5506	-24.3865	-8.91002	-3.07116	-30.035	-3.89831	-9.07813	-4.07155	-33.7906	-11.5345	14.1385	-3.85356	-61.4014	-15.4598	-3.80833	-19.2168	-2.2725	-14.0614	10.0916	-13.7391	-95.6893	5.87063	-29.4437	46.7107	-27.8337	-1.13749	-24.2591	-40.4074	-25.164	26.1608	13.7764	10.2328	35.9338	25.718	7.15157	-5.59722	-16.0062	-19.935	-16.8224	-41.1801	10.7948	19.7726
GSM597219.CEL	28.4555	-20.1978	-35.2712	-15.0984	98.1385	14.858	-11.9579	-1.45267	-21.3473	-5.0563	49.7331	-21.0813	17.8905	-13.5459	41.1589	22.14	-16.4888	2.15556	1.9552	-20.0246	10.7017	29.3442	-8.17895	-7.16598	61.7326	-31.8341	43.5194	-103.383	45.4268	-32.7954	61.5798	4.20241	-31.0882	-35.1155	-28.0011	22.8722	12.2928	18.3157	-31.1842	30.7561	45.837	36.8287	-36.3755	-60.6971	-13.5641	-8.9423	1.66419	7.80188	25.4301
GSM597220.CEL	21.7523	-18.6245	-41.4781	-11.0616	93.813	10.5207	-11.1037	-9.46195	-22.4304	-2.33039	44.9193	-16.8223	16.3051	-7.06515	33.2689	23.8115	-21.7696	2.28566	2.71964	-18.1851	4.16447	22.757	-19.6666	-2.19217	55.6227	-29.7921	42.8459	-114.381	38.2449	-30.8118	63.9488	-0.719555	-17.3429	-26.2166	-31.6299	21.659	13.3758	15.7633	-23.2927	36.3471	50.7094	29.7012	-27.9253	-55.5461	-20.4497	-14.0928	-3.08661	1.6234	26.9623
GSM597221.CEL	31.1487	-28.076	-49.985	-10.0686	95.5022	4.98263	0.741798	-16.3235	-6.84333	11.2945	65.4252	-6.3571	17.5225	1.26846	30.151	47.2637	-15.925	1.74714	-5.11902	9.20273	-6.30383	28.7231	-25.8755	10.8244	67.9115	-46.5865	55.3386	-107.009	43.1742	-36.8468	64.3622	20.9359	-23.7987	-7.25292	-41.4685	27.9185	8.27648	3.51132	-27.967	35.7083	55.5823	26.7978	-27.4395	-65.8761	-7.00294	-9.97342	4.33529	-15.0638	39.8793
GSM597329.CEL	1.56047	-16.3182	-31.4728	-9.94099	87.0873	36.4267	-29.8619	-11.9068	-23.0742	-12.6008	17.7771	-24.8277	7.66812	-24.7647	40.0743	-4.10382	-16.5806	0.707428	5.61523	-50.5227	14.1519	13.4387	19.1078	-16.1198	34.4916	-4.57634	35.936	-94.7249	30.287	-27.6077	62.2515	-18.8052	-19.681	-44.397	-28.2485	-0.623982	26.1459	27.4406	-18.7994	13.8841	42.6124	26.1841	-26.2508	-46.332	-11.2656	-12.8643	9.1398	25.3084	14.0277
GSM597330.CEL	12.9435	-22.4662	-24.8688	-8.53456	100.718	41.7318	-16.3803	-11.9858	-23.7544	-10.6985	24.3035	-27.3088	17.6902	-34.156	56.6969	-2.80336	-14.6584	8.15216	4.92859	-44.1193	24.4502	17.7035	28.7174	-13.8177	50.7534	-1.76888	43.1598	-91.9394	31.2651	-33.2281	69.4476	-12.4466	-30.1041	-55.9841	-18.7945	2.11406	18.0077	22.6519	-14.4127	18.8726	51.0519	28.7379	-32.2189	-54.8701	-9.60892	-12.7439	23.908	22.1642	14.939
GSM597331.CEL	8.69001	-27.3452	-45.2329	-22.2866	87.1972	43.0469	-0.777317	-42.7972	-19.5909	3.55755	11.772	-27.7314	15.5481	-30.3573	37.4145	-8.04485	-24.7304	-2.48713	-21.8522	-43.5969	-0.686359	35.748	27.3808	-13.3899	50.4886	-3.42243	34.6673	-99.6173	33.529	-35.3506	74.3533	6.567	-31.2546	-49.2832	-3.15831	-13.5837	32.2516	16.4894	-16.5444	31.7875	43.6622	12.9258	-11.0372	-53.603	-20.21	-1.64954	-7.33934	18.631	37.5375
GSM610406.CEL	13.1672	-18.4138	-30.4598	-7.2869	92.4358	28.9662	21.4864	-14.9518	-46.1772	23.2085	15.4833	-22.5585	-9.81795	-10.8514	23.1942	-2.81343	-20.9063	0.914571	-5.26407	-27.9092	9.84806	17.0479	-8.94207	-8.88913	42.2596	11.7618	51.6596	-95.471	24.4729	14.1812	56.173	15.4107	6.01067	-54.6523	16.425	-12.6054	14.47	1.34547	1.16547	21.6413	59.0132	2.11462	-1.22848	-51.9229	-5.03207	-6.08565	-2.42732	18.9795	44.7023
GSM610407.CEL	11.5407	-22.8103	-27.058	-4.98381	89.7444	28.407	24.4263	-11.7243	-45.1579	20.5814	6.00704	-29.2442	-11.1113	-16.9065	24.4015	-10.4224	-22.3381	3.89767	-7.79897	-31.7108	2.98355	13.6444	-7.98245	-8.81745	40.2779	18.5435	50.611	-91.1924	20.9516	12.3046	56.8105	15.7584	9.12299	-60.2818	15.0184	-20.3352	16.6721	-1.94596	5.6699	22.9472	60.7868	-0.71543	1.0282	-46.5328	-7.17308	-2.46096	-3.58936	21.1861	46.7825
GSM617286.CEL	-9.81347	19.9125	-49.693	0.630557	78.9392	-17.1877	-28.5809	-16.4347	-15.575	-36.7459	42.3367	-23.8119	1.34867	-14.9517	22.6644	24.3614	-29.0724	19.0009	-2.48804	-33.7828	6.69261	-7.10908	-45.4123	-16.6111	44.9115	-28.4467	35.0249	-91.329	5.98628	-27.4719	53.4882	-13.1537	-0.345817	-34.0506	-42.1024	-30.6209	-10.0467	-12.2052	19.6556	17.0863	48.3964	16.0182	-18.7738	-41.5983	-8.02459	14.4782	18.5446	13.881	18.7737
GSM617287.CEL	-22.6583	14.4312	-54.5156	-10.7529	72.1074	-11.629	-32.6691	-24.7967	-16.4707	-40.2397	38.5875	-28.3305	4.33482	-8.34131	26.3159	22.7777	-22.4479	1.93711	-9.49246	-32.3292	-10.8249	1.29634	-43.5819	-15.472	45.0101	-36.5276	32.9778	-87.0618	14.7258	-34.8131	59.1686	-0.329243	-5.59131	-34.533	-30.2009	-30.0123	-1.62541	-8.86126	23.1874	20.5254	48.2428	14.3307	-20.8505	-40.6063	-6.97145	14.1853	14.7316	16.1055	29.2427
GSM617288.CEL	-6.70073	20.331	-45.7506	-0.519494	76.6365	-21.0132	-27.3129	-11.3557	-14.9648	-28.276	52.9275	-16.7862	0.231093	6.62522	25.2838	33.8541	-18.692	5.69106	-0.521812	-17.7202	-4.3053	-10.0066	-51.5187	-5.64988	38.7312	-24.3241	45.4291	-84.7472	12.961	-40.4241	48.2632	-5.21115	-0.636682	-35.3138	-40.732	-31.2069	5.08817	-9.85578	26.14	12.8366	50.2859	10.7078	-35.2042	-44.3338	9.16032	4.80776	18.8249	9.797	30.4375
GSM617289.CEL	26.9818	22.0533	-45.6707	-6.97149	79.5955	-32.7	-5.83997	-13.9154	-14.9649	-4.96082	44.3498	-32.0401	-18.979	-20.3904	-6.82104	18.5289	-38.1882	14.3102	-13.7151	-36.6035	15.927	-0.0464896	-35.6424	-21.3608	56.5833	-14.4393	36.8931	-88.8541	-4.34138	-20.8883	34.1449	-21.959	-15.0789	-28.6457	-37.2974	-11.7952	12.462	-5.13261	7.05827	26.3422	36.5389	8.7544	-15.3746	-40.0933	-17.3993	16.128	12.7321	3.76238	33.9363
GSM617290.CEL	18.8896	19.0792	-41.0102	-8.7426	81.9209	-28.903	-7.81422	-6.36282	-18.0116	-6.98505	40.2203	-38.6316	-16.1153	-20.1002	-4.28688	11.4963	-31.6548	7.63815	-10.2341	-36.7595	13.8365	0.991275	-29.0481	-20.3683	45.8189	1.00085	33.7162	-80.1072	-3.65808	-27.8946	38.6312	-22.5627	-10.7991	-39.1802	-27.5129	-10.7499	16.8552	-9.89992	16.7834	26.9272	35.5684	1.76781	-19.9316	-37.896	-13.7803	11.6479	13.3509	10.6638	31.5397
GSM617291.CEL	32.7206	15.7147	-39.1046	-2.10707	81.2741	-33.4648	0.276372	-9.93174	-14.1115	-0.0515557	46.1924	-29.7793	-23.0844	-23.5788	-7.73214	23.2519	-37.6313	18.5379	-8.89922	-33.4534	22.0622	-3.41082	-33.0475	-15.1628	52.9333	1.71854	39.6752	-82.4212	-8.34851	-21.8883	32.2907	-27.4929	-8.88316	-29.5625	-40.1668	-12.5991	10.3346	-10.0082	12.9935	26.3974	38.6289	2.41352	-10.5763	-41.2368	-5.11803	10.068	20.7329	-6.63533	32.9504
GSM617292.CEL	-7.46108	2.80302	-40.0777	1.55817	80.7105	-5.89531	-31.3388	-2.28497	-15.8286	-9.99427	39.1121	-28.1891	-3.64876	-11.1312	27.5761	5.1289	-10.7994	8.64061	-1.15213	-23.8378	1.21534	-8.86213	-37.5451	9.51721	26.0889	-2.08635	43.802	-88.1192	27.721	-49.4707	50.6533	-12.1072	22.3395	-48.8375	-23.4051	-20.343	-3.52776	-2.23533	30.776	11.6036	41.6882	14.6153	-38.4062	-31.2705	26.5979	3.87255	10.7333	8.75406	18.6662
GSM617293.CEL	-14.5362	8.10017	-45.6205	-11.5676	79.7898	-7.75733	-37.1372	-13.2264	-10.5729	-13.7431	38.7826	-28.4591	-4.5481	-15.8244	29.6545	1.60231	-21.7978	8.23562	-14.2422	-35.3711	-1.67342	-3.23068	-38.0526	-7.70002	41.9612	-32.8757	46.4494	-96.5865	31.3219	-42.5905	56.8239	-7.90023	10.9556	-39.4225	-30.4953	-27.0096	-10.5918	10.5171	18.6665	12.3487	42.4722	24.5118	-35.7773	-20.2025	12.5443	11.7529	11.8302	3.40612	19.5051
GSM617294.CEL	-10.972	11.4823	-44.0814	-9.79864	68.7903	-14.9577	-37.3324	-22.7298	0.987555	-6.28303	35.4145	-35.1571	-10.4219	-15.4963	14.6349	-8.12585	-26.5822	12.1408	-18.7755	-42.6307	-4.20941	-3.31977	-43.3488	-2.8734	45.8636	-41.6793	37.6569	-108.669	19.0897	-43.2208	55.2324	-19.3017	5.49174	-28.1449	-40.3151	-27.2762	-14.7502	14.58	14.9086	21.0798	36.8509	22.8623	-26.7644	-12.5687	7.59417	20.8403	4.35669	-7.1581	17.5335
GSM617295.CEL	20.7358	0.451384	-39.3637	-11.7995	92.1751	4.85046	-3.14422	-7.86389	-28.6197	15.803	22.159	-36.1644	-25.7986	-27.2709	14.2388	-9.64778	-24.0699	9.71476	-4.89198	-36.2006	11.35	11.3499	-3.75419	-14.3899	34.2614	22.1777	36.896	-88.4053	14.3504	-35.9161	50.2388	-24.2315	12.6603	-55.4061	-12.8187	-14.655	18.3033	9.28305	24.3431	16.9829	44.0345	8.93386	-21.7794	-32.4061	-1.51309	-6.61402	10.2853	13.681	25.5879
GSM617296.CEL	24.9984	3.97181	-31.0712	-13.6304	98.0356	8.81063	2.42185	-2.95008	-35.8211	6.481	24.7886	-32.4368	-21.0771	-39.7757	19.868	-4.05551	-18.1447	19.1135	-5.97926	-37.7254	18.1268	18.9642	7.40892	-27.2035	41.2476	23.1266	36.1459	-90.7161	15.6314	-29.5218	57.8041	-23.3791	6.37788	-65.2969	-2.49871	-11.4373	7.81747	6.88791	20.7749	14.6141	54.2443	16.9804	-16.7899	-41.5826	-2.25247	-9.65366	15.7213	19.9101	21.8309
GSM617297.CEL	16.673	7.66546	-30.1921	-12.1979	92.8426	23.5523	-4.79834	-13.2065	-27.541	20.709	3.69727	-34.6592	-22.6866	-27.8705	26.7771	-26.5414	-17.6625	11.1004	4.33263	-43.0168	18.3543	7.1106	17.8831	-23.5248	31.1789	27.8184	39.0098	-92.8084	10.7886	-30.9269	56.7607	-29.1168	13.9815	-63.7383	-1.8239	-15.7517	14.6879	20.4773	22.5328	-2.24772	54.1838	10.1256	-11.0901	-40.7879	-11.3406	-8.50259	24.0958	25.3416	13.627
GSM617298.CEL	-34.2062	19.5137	-20.3772	-8.20314	-23.5727	-42.9288	-66.0283	-24.7696	42.7426	17.1878	-8.87693	-58.3079	-29.0544	-12.2409	-41.3088	-56.7826	-23.7908	16.2794	-19.7212	-85.6443	-19.7041	-19.3747	-43.627	-15.0507	27.1113	-72.0939	-20.4422	-139.917	-25.0414	-47.8938	-6.72424	-46.4965	-4.79193	31.8219	-68.7419	-37.9656	-13.7636	43.1511	-19.0133	56.0677	-34.9046	9.75762	-12.6688	60.745	-25.4068	34.2658	-34.2937	-33.3645	-7.51266
GSM617299.CEL	-34.0796	19.0103	-21.079	-8.75104	-23.2668	-41.4551	-65.8757	-22.6533	42.3483	20.5217	-10.3414	-57.6482	-28.1999	-9.82573	-40.9409	-58.8012	-23.042	14.0927	-18.6767	-85.022	-22.2076	-19.4561	-43.6421	-15.3183	26.2612	-73.8219	-20.295	-140.226	-25.2853	-47.6375	-5.13921	-46.7401	-4.38476	30.8904	-67.9377	-38.7055	-12.1042	44.2901	-20.1632	54.9241	-33.2107	11.2864	-14.1522	61.2142	-26.6892	31.7694	-34.3062	-32.466	-7.45634
GSM617300.CEL	-30.2416	17.9941	-22.3146	-8.98534	-23.5871	-41.4956	-69.8978	-17.8662	44.6408	18.092	-3.7933	-53.1773	-28.4086	-7.45166	-35.9159	-54.4056	-24.5251	12.2784	-17.8287	-84.9109	-19.4865	-18.9005	-44.08	-13.3759	26.8755	-78.9026	-21.149	-134.903	-20.849	-48.7568	-15.6086	-39.9892	-0.154631	39.068	-71.5121	-35.057	-7.97302	39.2782	-17.9362	53.7941	-37.1169	13.3185	-14.2074	56.6852	-25.1512	35.6378	-31.3464	-37.8628	-6.29738
GSM617301.CEL	-29.7787	18.3501	-22.0228	-9.26959	-22.4398	-42.0731	-69.2693	-20.3792	43.3609	16.3241	-4.46463	-52.4439	-28.5012	-8.47944	-35.372	-53.3459	-23.7802	13.591	-18.3553	-84.5964	-19.6615	-18.6242	-43.3639	-13.6058	27.5732	-78.0106	-20.5738	-133.344	-20.1409	-48.6746	-16.3381	-39.4293	-0.547511	38.7405	-71.6471	-34.7147	-8.50323	39.0519	-16.4544	54.3478	-37.164	12.6828	-13.7254	55.1169	-25.5374	36.4822	-31.1459	-38.0006	-5.81527
GSM625973.CEL	-27.7002	19.1803	-20.9283	-8.91658	-23.2387	-37.4225	-69.0497	-20.3225	51.672	19.7233	-4.45217	-53.8174	-25.6951	-13.0031	-41.2137	-48.7816	-22.5157	17.1061	-16.4463	-84.8218	-16.3845	-17.4361	-42.4622	-6.97558	23.1866	-65.9975	-19.6491	-128.652	-18.7275	-45.0479	-15.7161	-43.3751	-3.73193	29.5447	-72.6853	-35.5345	-11.1367	33.5534	-18.1497	52.2536	-38.2352	8.60613	-10.9056	52.4206	-15.1717	33.2149	-30.0774	-35.0244	-7.77685
GSM625974.CEL	-28.3255	19.9592	-22.8786	-8.18526	-25.5468	-38.0852	-66.0373	-23.0925	48.127	24.1463	-7.26775	-53.7391	-26.5894	-12.3656	-46.6506	-51.4829	-18.4162	18.5596	-18.304	-85.4747	-16.7361	-17.2748	-42.885	-7.0535	21.5306	-66.1965	-20.8808	-133.875	-22.8146	-43.7263	-7.706	-46.0987	-6.16567	24.0595	-68.944	-37.0919	-14.4322	41.7732	-16.7274	50.4192	-31.889	11.6895	-12.5174	57.173	-16.7913	29.7952	-32.7954	-32.4515	-7.05027
GSM625975.CEL	-27.8088	21.0231	-23.6613	-8.40919	-23.8569	-35.7519	-65.861	-23.666	49.9419	18.6077	-5.86616	-53.4215	-24.9119	-14.2505	-41.4943	-48.8436	-20.726	19.473	-18.0382	-84.857	-15.8438	-16.8654	-40.7024	-7.17496	21.9266	-66.9972	-21.3652	-133.99	-23.1011	-43.8358	-13.3221	-42.114	-4.43318	30.5124	-70.4084	-34.4424	-14.3585	37.1407	-18.3401	53.5167	-34.0956	9.49209	-10.6443	49.9149	-20.6039	33.7028	-32.2737	-35.1259	-6.87023
GSM625976.CEL	-28.114	21.3162	-20.9202	-5.80367	-18.6725	-36.5618	-66.0587	-21.5787	50.3625	17.5782	-1.90953	-51.8517	-23.7314	-13.1701	-36.9749	-46.7929	-25.0392	20.6636	-16.9794	-83.8886	-14.1696	-17.1966	-41.9502	-7.54744	26.367	-69.7254	-20	-135.309	-19.2376	-42.7293	-14.2307	-41.0528	-3.37871	31.0015	-71.0995	-31.7824	-14.3429	34.3158	-17.4638	56.0837	-33.5373	6.30823	-11.8108	45.5889	-20.4881	35.21	-29.9509	-35.8268	-6.56038
GSM625977.CEL	-28.0843	21.2437	-21.4642	-7.91825	-25.1385	-36.9032	-66.3349	-22.9682	48.3646	22.6458	-7.05635	-53.602	-25.8634	-13.1078	-42.4895	-52.3114	-21.1985	18.1519	-18.2705	-84.4353	-17.7206	-17.2175	-43.5739	-6.60997	24.3258	-68.852	-21.5965	-140.338	-23.6627	-45.3642	-10.538	-44.6742	-5.60567	26.3481	-69.1892	-34.6617	-14.4005	41.3006	-16.7338	54.8456	-30.8524	11.1503	-13.8479	52.6835	-20.1276	30.7906	-34.7164	-32.5253	-7.47839
GSM625978.CEL	-25.9564	16.6853	-20.7078	-2.707	-27.5445	-37.4148	-64.5092	-21.276	42.8035	17.9652	-6.40598	-54.261	-23.1083	-14.7084	-44.2775	-49.0825	-20.0972	20.1657	-17.5891	-84.7181	-13.3758	-11.0446	-40.4618	-4.11961	15.8457	-58.7438	-25.3089	-134.52	-23.8779	-33.2775	-6.90195	-43.3306	-4.11608	24.2795	-64.07	-34.3455	-15.3302	34.0849	-18.2861	51.3687	-34.7749	10.5271	-0.868969	46.2084	-18.063	29.4089	-34.7931	-30.2999	-6.83161
GSM625979.CEL	-27.4553	16.5546	-22.4308	-2.74619	-27.4705	-38.1271	-65.3683	-20.7782	42.4136	17.8521	-5.29408	-54.0025	-22.5846	-12.7651	-44.4254	-50.6298	-20.1527	18.3938	-17.5622	-85.4472	-10.9596	-13.4035	-40.8023	-5.20101	10.3176	-61.1265	-25.3265	-131.577	-20.7531	-31.1377	-10.6663	-41.4499	-4.69045	24.9536	-67.676	-36.2119	-13.1711	35.6296	-18.3862	49.1612	-37.1721	8.53333	-2.90627	49.3272	-16.379	31.8145	-35.3569	-32.025	-5.46626
GSM625980.CEL	-25.1713	18.4756	-19.4697	-2.28998	-21.8243	-39.6382	-68.2769	-20.0645	40.3478	17.8524	0.0906629	-52.8692	-22.5763	-14.4355	-39.1856	-48.504	-22.5576	15.262	-18.5032	-84.9541	-13.7737	-10.8895	-38.6999	-8.08578	18.8829	-67.8852	-27.7785	-130.114	-16.6697	-30.3711	-12.1464	-40.1573	-2.23741	31.5622	-69.8755	-30.763	-12.974	32.3865	-18.5812	53.9159	-39.8432	5.67488	-5.09376	41.2105	-18.8544	33.7247	-31.7582	-33.0751	-7.64418
GSM625981.CEL	-27.9547	18.8298	-20.3166	2.83174	-27.7187	-37.974	-65.2902	-21.065	40.4112	16.1146	-5.68723	-53.7625	-21.9944	-4.01421	-42.3063	-50.3852	-14.5511	13.6275	-16.7596	-84.3284	-8.81044	-16.0898	-39.9028	-2.37697	-7.72812	-53.0555	-24.8645	-131.081	-14.5689	-32.3556	-20.1129	-38.3031	-3.39239	22.5141	-66.4898	-35.8222	-4.55052	38.514	-14.0224	45.7227	-39.5901	1.14189	-14.1579	49.3144	-14.2508	26.2626	-39.2224	-33.3364	-2.25525
GSM625982.CEL	-18.0803	10.6394	-24.6737	-1.20732	-1.49756	-35.4877	-58.7697	-22.512	41.3657	16.39	11.9402	-39.3199	-16.9914	-6.47208	-27.6769	-39.3736	-14.9245	11.6107	-19.1079	-72.9968	-16.392	-19.1964	-37.7648	-6.9313	38.5927	-75.7401	-4.09023	-135.719	-11.4248	-50.3262	-7.42911	-31.8939	-10.4899	25.4376	-68.0386	-25.5296	-10.3634	33.1603	-14.3467	49.9458	-25.414	9.87145	-18.0216	35.6816	-18.3942	29.856	-18.8352	-36.1246	-1.4635
GSM629176.CEL	22.8235	17.1989	-34.3852	-18.4143	90.6778	-24.3399	4.42938	-2.00862	-40.3414	-7.75687	70.4321	5.88981	4.2848	16.1506	24.2636	50.8938	-17.0034	4.19123	12.2595	35.7842	6.99912	18.7698	-52.313	15.2659	39.619	-34.0011	55.2299	-103.914	44.0934	5.02792	37.9336	27.9576	8.75005	-9.70815	-22.0854	40.2375	14.1853	-17.1318	-14.2132	15.7281	55.9006	1.79894	-15.2836	-76.6069	7.97608	-19.1322	-9.64469	-10.6795	38.3699
GSM629177.CEL	22.9486	14.6344	-28.2444	-7.9053	88.9281	-27.4244	3.81013	-3.2785	-37.944	-6.43358	72.8834	11.9533	1.53685	21.6098	17.065	52.3852	-8.72305	10.8897	10.7908	37.3826	1.39222	13.2236	-55.0985	25.9437	30.6919	-30.5394	56.5306	-104.036	40.0165	4.45839	38.351	29.2447	13.9644	2.83893	-30.1752	41.0216	4.55459	-19.0222	-11.5967	17.4206	55.4419	-8.28523	-15.266	-75.433	17.0913	-22.8709	-6.15037	-23.5831	40.5824
GSM629178.CEL	22.9667	12.9701	-25.0408	-11.0381	93.1349	-23.4417	9.5443	-0.868669	-41.2056	-10.205	77.1399	15.133	6.07249	15.3473	28.1654	55.0535	-10.9318	15.0042	12.4303	43.4693	6.00959	17.9142	-52.0006	23.7047	41.2026	-37.561	60.2522	-103.925	41.357	10.4343	45.4047	36.0714	9.5718	-2.97813	-23.7168	45.6973	-2.04093	-22.0708	-13.5516	14.8907	65.0863	-1.78084	-15.1169	-81.9792	14.8107	-21.8356	0.575317	-20.565	38.2966
GSM629179.CEL	20.9354	15.8645	-25.3746	-12.4434	88.7125	-27.3533	-2.35856	-1.52985	-37.2248	-10.2129	63.6415	2.39501	-0.881158	15.8842	21.6084	42.9847	-13.241	10.6538	12.8069	26.6914	0.0727552	12.5018	-52.1011	16.2471	30.8252	-25.019	53.4963	-99.8401	40.1753	0.0729971	39.0796	20.9631	12.9637	-8.80729	-28.8993	32.9859	14.1332	-11.9914	-10.491	15.6693	55.4141	-7.0911	-15.0065	-68.288	9.40595	-21.5037	-4.96583	-15.8675	36.5562
GSM637573.CEL	-23.4266	-29.4154	-23.9019	-15.1435	69.739	5.72328	-51.7379	29.1306	31.845	17.5717	-10.2568	-58.7959	-29.6483	-15.7278	4.38711	-38.78	-15.4168	-18.0308	-20.4116	-76.6658	-8.82149	-14.0018	-10.4201	-11.9689	-25.2695	23.3349	-11.514	-27.5526	-2.44936	-33.7917	-20.3562	-30.8253	31.5595	-15.3246	-57.7035	-45.0557	28.499	-19.3994	-7.84894	-13.233	-8.20581	-13.7784	16.1535	39.4068	23.9402	-9.70694	7.89418	-24.7167	5.54912
GSM637574.CEL	-21.0307	-32.981	-21.6595	-15.1387	71.0497	8.48813	-46.9801	31.5504	33.6649	15.2979	-9.41304	-54.2978	-28.2484	-24.7721	8.8435	-34.275	-13.8561	-17.2331	-22.6465	-74.8798	-4.95838	-11.0885	-4.21315	-10.5879	-24.2945	28.8371	-8.82115	-26.4656	-3.59167	-35.8038	-21.0072	-29.1256	34.8533	-20.1986	-54.1384	-47.935	26.9864	-26.7597	-6.21608	-18.9041	-3.82397	-13.1842	21.3351	33.8779	30.0128	-6.67347	10.631	-22.1783	7.27508
GSM637575.CEL	-26.3862	-43.8815	-22.1609	1.01602	75.4618	24.9871	-51.1607	43.2682	18.2767	28.8505	-10.3895	-60.4343	-27.2084	-17.0709	18.8665	-44.6596	-11.4754	-30.1732	-10.5943	-80.8373	-5.80816	-9.58928	20.0456	-11.6535	-24.6836	38.0549	-8.58613	37.59	-4.90345	-37.6055	-18.1522	-34.7356	32.6772	-30.091	-40.6955	-49.9396	28.6669	-25.6275	-4.40086	-23.0858	-10.1269	-0.744983	-10.6329	35.6137	42.7938	-5.85726	-1.14869	-8.87225	-11.4039
GSM637576.CEL	-26.7693	-43.8324	-22.9411	-0.204264	71.8876	24.8299	-52.4768	43.2111	19.3225	29.3605	-11.6167	-59.9972	-27.8641	-16.5971	18.5959	-45.4101	-11.5204	-30.1104	-10.6866	-80.4385	-7.08389	-10.8604	18.9037	-12.0584	-28.3726	36.6586	-11.01	36.5241	-3.87566	-36.296	-18.7747	-33.6419	34.0452	-29.3294	-41.9949	-50.5586	29.1918	-23.1275	-5.90842	-23.6736	-10.8588	-1.42303	-10.2551	37.0251	42.2611	-6.38588	-1.76359	-8.90523	-12.0238
GSM637577.CEL	-26.6396	-24.6741	-26.5587	-15.5009	95.2464	23.3112	-51.4785	15.477	25.1416	-3.81815	-13.7562	-55.5759	-26.0666	-34.257	18.6111	-41.619	8.16056	-5.69954	-16.7346	-67.3952	17.2941	-19.4246	14.5608	-10.1684	-27.6451	36.9264	32.4291	47.7091	0.506526	-40.4427	-17.1987	-20.9008	35.5677	-33.4985	-35.8233	-45.8656	21.1504	-29.9095	11.9639	-32.2382	-12.3424	-20.1652	14.1813	34.2315	25.3662	2.66937	37.1315	0.810553	-1.99906
GSM637578.CEL	-25.9126	-24.7419	-25.9222	-16.3799	92.7857	21.4784	-52.7081	16.7834	24.5406	-2.75443	-13.9224	-55.5295	-26.408	-32.8277	17.8808	-41.7287	9.71793	-7.05941	-15.3379	-67.2873	15.4349	-19.0112	11.6981	-10.2745	-27.9595	35.4146	30.7172	49.9565	-0.273999	-40.584	-18.6294	-22.0451	36.5861	-32.1227	-36.9445	-46.4513	22.6711	-31.1367	11.3411	-31.5812	-13.406	-19.5973	14.171	34.9631	25.2137	3.30225	36.0067	1.55845	-1.94513
GSM637579.CEL	-36.3369	-23.4948	-37.3435	-18.5953	85.7262	22.7989	-71.0609	16.867	24.1876	0.496509	-9.44025	-52.4801	-21.9671	-13.289	8.09699	-31.3666	11.3324	-19.3577	-13.2815	-66.9029	-6.17949	-25.969	-13.4185	-1.92138	-18.644	17.0081	29.0737	49.3175	18.6602	-47.1166	-15.0927	-13.8282	35.6531	-28.769	-38.8336	-56.1945	20.409	-30.8576	5.81219	-22.4245	-22.0235	-0.657653	-9.72256	43.6934	27.7383	-6.52875	16.811	3.04333	18.0149
GSM637580.CEL	-38.2169	-24.1324	-39.4798	-20.6529	74.7642	16.1901	-80.578	20.1011	28.0028	0.870558	-11.629	-54.4982	-26.4791	-10.8247	0.790534	-36.6419	9.94189	-23.848	-10.235	-72.8027	-9.74176	-27.4281	-19.5624	-3.70398	-29.2666	16.5416	15.8992	50.8325	18.2237	-47.7414	-22.5182	-17.6319	37.8785	-21.227	-45.3661	-56.5925	26.9086	-27.8915	0.565509	-23.5101	-29.0812	0.314069	-8.16346	51.1712	28.8888	-9.18136	7.25888	0.0927361	13.0308
GSM637581.CEL	-34.2163	-27.0108	-27.5663	-30.5723	77.5992	16.8717	-62.4099	0.582385	22.4509	-5.15304	-5.18656	-45.5877	-30.6818	-15.8029	11.8456	-29.4007	1.20979	-11.6669	-0.892403	-70.3599	-17.8744	-6.28197	-14.7023	-1.76309	-24.35	17.2987	20.7415	51.0576	13.3534	-48.221	-17.1268	-14.8639	27.8248	-33.389	-41.8226	-55.7572	38.2861	-30.1635	8.48534	-22.0858	-13.1367	9.69362	-8.03384	31.4469	23.7256	-12.0052	0.0689102	16.063	17.132
GSM637582.CEL	-34.2363	-26.7948	-27.1867	-29.3886	72.2431	14.6297	-66.4381	3.14625	22.3926	-5.40475	-6.34713	-47.0032	-33.6066	-12.8959	9.29071	-31.6345	3.72999	-13.3498	-1.31121	-70.2399	-18.7906	-8.98436	-17.8102	-1.64943	-26.9481	15.2061	17.3766	50.8915	12.0809	-48.1661	-19.3888	-16.5599	27.9334	-28.4273	-45.5944	-53.9465	39.3742	-30.5597	5.73588	-20.9377	-16.5113	8.60649	-5.77294	34.5871	26.1824	-13.1459	-2.08092	13.569	14.2991
GSM637583.CEL	-19.7484	-21.2165	-35.1148	-13.6061	37.3189	-30.5612	-60.4418	27.8946	44.9648	-7.68264	18.1812	-44.8797	-26.0895	6.61811	-15.4035	-25.1971	-18.2525	-15.2275	-10.8904	-78.2971	-20.4967	-19.1842	-40.7759	6.12111	-40.1209	15.4109	-17.2722	-10.9521	-10.2651	-33.7168	-36.2271	-30.8363	29.5327	12.8512	-75.3955	-51.5193	36.0751	-29.4519	-9.1209	-25.6563	23.0398	0.348159	25.0111	26.0113	27.5013	-11.9404	7.79299	-29.6657	-2.71673
GSM637584.CEL	-17.6691	-20.612	-34.7345	-10.8297	38.1011	-30.0656	-56.3188	29.0011	43.6263	-8.69556	20.0403	-42.2519	-25.01	7.97444	-14.2636	-20.9566	-21.5753	-11.3291	-12.2054	-77.6102	-19.5973	-19.1099	-39.5593	7.23131	-36.9202	17.1203	-12.223	-24.4911	-10.9474	-31.4157	-32.0407	-31.7237	32.2749	11.4533	-75.6985	-50.1172	35.6738	-26.8358	-9.72882	-27.2801	27.8592	0.854355	26.0226	22.078	24.1231	-16.6517	9.77981	-30.3096	-3.68517
GSM637585.CEL	-15.2993	-22.2363	-27.2215	-10.4351	-0.900681	-24.1917	-60.8498	25.8464	41.1979	10.4004	0.856802	-50.0729	-28.4277	14.868	-15.0695	-32.2244	-20.0339	-21.1624	-8.24617	-88.0687	-26.4323	-16.6969	-29.6305	-5.94848	-42.2901	23.5679	-20.8947	36.1219	-12.1691	-30.7869	-32.6228	-34.2194	29.2343	10.6762	-71.9496	-57.0103	43.8476	-16.664	-15.6295	-26.1424	10.6853	6.83863	23.9775	29.516	28.6238	-14.4688	1.85408	-33.255	-4.15608
GSM637586.CEL	-18.2603	-22.7908	-26.8485	-12.4931	-4.05127	-22.7771	-64.8868	27.2579	42.1902	10.8285	-0.785635	-50.83	-27.2459	17.3825	-14.8578	-35.2289	-18.2154	-22.7778	-5.44157	-88.5026	-28.4703	-18.2651	-29.3806	-5.46155	-46.7628	22.3498	-25.9449	31.9167	-14.8576	-33.3625	-34.6971	-35.096	28.7129	13.6699	-70.771	-57.4261	44.6596	-13.2515	-14.508	-25.1331	9.15029	6.1297	21.358	31.971	28.7478	-16.8974	-1.13916	-33.9822	-5.831
GSM637587.CEL	-22.9976	-30.3231	-11.3046	-11.7447	69.5056	-36.2332	-39.7622	26.2447	26.686	-13.0926	15.4687	-41.6283	-32.2196	-12.4791	4.50277	-11.0782	-32.7299	-9.35484	-17.7708	-68.4308	-26.2462	-11.2027	-29.9749	-8.93329	-19.1775	40.2401	35.4443	62.2554	-10.822	-32.9806	-27.9878	-25.5759	26.7931	-21.5478	-72.7303	-64.8779	49.0319	-22.3724	-7.73365	-27.762	17.744	-16.7872	18.2854	30.8656	22.3042	-10.5509	30.8001	-16.9445	20.6939
GSM637588.CEL	-21.9737	-31.7149	-12.2073	-11.3398	69.0813	-34.8923	-38.6382	27.5734	27.605	-14.2406	17.6078	-40.3262	-32.9907	-12.6609	4.31693	-8.81345	-29.6933	-10.4517	-17.9004	-65.872	-24.3898	-10.4546	-29.5394	-6.99844	-19.2844	42.4611	37.6117	68.8237	-12.4535	-36.1879	-30.2024	-22.9487	26.5699	-21.7836	-72.1107	-64.2749	49.9351	-25.0439	-7.75544	-27.8114	14.3192	-17.0275	19.6171	28.5009	26.3024	-10.1513	33.0617	-15.2318	22.6358
GSM637589.CEL	-7.95227	-25.238	-30.7448	4.31041	68.7762	-35.5873	-53.6591	42.7013	31.5631	-5.80031	50.0179	-27.336	-28.2372	17.7543	-28.7369	32.3071	-17.0454	-17.7731	-17.9993	-52.4385	-40.1613	-14.8282	-50.7093	15.7864	-10.1121	14.691	48.1531	56.6504	9.95164	-39.1615	-27.3937	-15.3317	23.3457	-9.38568	-76.2283	-60.52	31.663	-47.7256	-14.2843	-24.8063	12.7336	10.6051	-6.90094	18.8553	48.3551	-10.7323	16.26	-23.4897	35.152
GSM637590.CEL	-6.70423	-25.9162	-29.6097	5.47398	71.7388	-37.307	-52.4871	41.3625	31.1518	-4.96731	52.5977	-26.8456	-27.1393	18.3523	-28.5296	34.5596	-17.5098	-16.3529	-17.7156	-52.2445	-39.2982	-15.1982	-50.2076	16.7815	-9.40667	15.1397	50.2605	59.418	10.163	-39.1671	-27.3315	-15.0153	22.7404	-11.4731	-75.4591	-60.1615	32.2748	-49.4839	-13.1879	-26.2542	13.3621	8.8638	-8.03605	17.3515	48.694	-11.0042	17.8422	-23.7826	35.6008
GSM637591.CEL	1.05923	-27.4406	-30.5972	11.0251	62.9613	-41.4459	-42.2992	30.5703	33.8693	-6.57372	57.0141	-16.9346	-31.905	14.3638	-14.9426	40.6673	-25.8581	-6.36301	-10.7861	-38.939	-34.1828	-4.32821	-50.6912	23.5966	4.45101	8.15153	47.3986	48.3226	20.7409	-40.4631	-22.9062	-10.8771	26.5695	-16.4802	-67.6727	-47.1907	32.5807	-46.3034	-12.8802	-30.5084	32.7267	17.0073	-6.7093	-7.05207	46.7179	-9.83066	22.4503	-21.5171	32.4951
GSM637592.CEL	3.8378	-29.0704	-29.5322	13.6873	62.9516	-42.3252	-37.4733	31.8845	31.0778	-8.53806	59.514	-14.2283	-30.6576	12.6675	-13.0482	45.1846	-24.6216	-4.65494	-11.8511	-36.4091	-34.7819	-2.13694	-50.7038	25.6317	11.4129	7.50817	47.5566	44.0924	19.9346	-42.7344	-19.5375	-9.74915	25.7961	-18.3983	-67.4703	-44.9886	30.4805	-47.0886	-10.6256	-29.1147	37.1769	18.2704	-6.61952	-12.5437	48.925	-8.66592	23.8901	-20.3806	33.0306
GSM637593.CEL	-26.2254	-28.6336	-22.1127	-9.26863	-12.789	-34.5244	-79.6326	30.6983	41.1095	-4.27951	-1.49311	-58.5916	-39.2934	13.2555	-17.2199	-31.9691	-19.3534	-24.6661	13.0043	-80.203	-19.2662	-21.3595	-38.748	-5.54437	-37.6058	14.9235	-20.041	67.9869	19.3569	-48.7205	-35.5632	-37.5762	39.7486	-2.56995	-67.0175	-48.9812	45.1256	-15.767	-23.6765	-31.2857	-19.8308	16.5514	-11.8296	52.4609	25.0919	-10.5271	7.40935	-19.003	-19.0948
GSM637594.CEL	-28.0969	-29.4281	-22.9351	-12.5017	-20.4667	-31.1309	-85.8	31.1187	44.8839	-2.94693	-4.12281	-60.3748	-39.3695	14.6049	-19.361	-36.8053	-16.9516	-28.2105	14.5221	-84.4527	-20.3265	-23.2112	-39.6917	-5.43754	-41.5369	13.8597	-25.8233	70.6433	19.2884	-50.9062	-40.3248	-38.4198	38.9207	4.89954	-69.9338	-50.8924	47.226	-16.0353	-26.1752	-29.418	-26.5433	16.3562	-11.809	57.6736	26.1151	-10.8538	4.86472	-20.5306	-21.1562
GSM637595.CEL	-13.0157	-29.4851	-32.7505	-21.5371	58.4968	-25.3257	-44.5294	27.6696	17.197	-7.86113	21.8674	-48.7709	-32.8531	-13.8189	-0.19601	-17.8624	-25.1607	-19.3492	7.41965	-58.3385	12.9825	-19.6437	-30.1513	-10.1693	-18.9653	30.2191	20.765	76.3607	26.8979	-34.7364	-34.4518	-24.905	28.5456	-21.8487	-57.311	-33.9009	49.0052	-39.6843	-13.3079	-17.9186	-7.19075	-4.82175	9.07737	24.5115	31.1911	-14.3835	19.646	-12.7502	-5.88252
GSM637596.CEL	-14.133	-29.632	-33.2647	-22.4999	54.557	-25.067	-48.179	27.6916	20.2596	-5.8095	19.6946	-50.081	-34.6056	-11.5194	-2.47747	-19.7838	-24.6938	-20.3951	9.35709	-60.5303	10.0895	-19.2354	-31.782	-9.52318	-20.9635	29.5207	17.3293	79.2091	26.7419	-34.6037	-35.1575	-24.7157	30.2446	-19.3724	-58.0755	-35.7667	48.5696	-39.315	-14.6243	-18.9488	-9.38751	-4.07095	10.24	27.21	30.2686	-13.5178	17.961	-13.6185	-6.72016
GSM637597.CEL	-28.9787	-24.8385	-32.5923	-14.3161	-32.8115	-28.6144	-91.1645	29.6156	51.0175	2.87955	-10.0407	-62.199	-33.4556	21.9859	-28.5548	-46.9089	-8.53508	-33.1446	16.1982	-89.4319	-22.2767	-27.2083	-43.9442	-5.68813	-51.1225	5.55916	-38.8897	54.0098	16.2755	-45.7872	-41.4806	-37.8205	36.0058	18.7478	-69.6411	-49.9865	42.6482	-16.0279	-24.433	-23.9176	-32.4889	15.8798	-8.15872	60.3636	18.9083	-10.2597	-10.9427	-27.8773	-25.2125
GSM637598.CEL	-27.4032	-24.7217	-31.1321	-11.2027	-25.9135	-29.8202	-84.5621	28.3354	45.3497	-0.783346	-7.31353	-61.0503	-33.7897	19.3575	-26.7807	-42.446	-13.7252	-29.2591	16.17	-85.4761	-19.537	-27.5075	-44.8866	-5.36171	-45.7857	7.15632	-32.9422	51.6671	17.0235	-43.3173	-35.876	-37.1887	37.9476	12.8671	-67.1511	-47.8405	39.9682	-18.6546	-22.4118	-23.4225	-25.5001	15.9799	-6.83555	55.8125	17.4762	-10.8402	-7.5191	-25.5557	-25.0252
GSM641845.CEL	31.1625	-1.54139	-23.5455	10.5218	79.1375	-26.7996	20.0464	-20.8614	-23.6175	18.705	75.4998	23.3082	-11.7015	22.626	-12.9878	67.0431	-16.6321	8.77826	-10.3314	37.1611	-7.41859	33.6326	-46.3812	28.581	45.477	-46.8914	63.526	-106.426	38.4803	6.88384	46.5403	31.226	18.1974	26.4028	-37.6717	49.9159	-14.0308	-20.6553	-28.564	18.9068	61.5408	-13.5147	15.0009	-85.0456	15.776	-2.22595	2.21533	-33.1981	46.8762
GSM641846.CEL	36.4962	-11.7559	-22.737	16.02	70.5296	-25.7912	17.8354	-14.9898	-16.6231	19.0543	76.8984	34.7735	-16.0384	25.4017	-14.3236	74.6345	-7.27348	8.95071	-0.678702	45.9455	-16.9494	26.2955	-50.0866	43.7041	41.0963	-38.0862	67.5235	-96.382	43.0217	-3.89756	47.7574	29.6005	23.815	26.3281	-39.352	51.3437	-16.2809	-24.4296	-22.2593	10.8429	69.4445	-8.97555	17.4408	-84.6015	29.4105	-11.4334	9.02113	-31.2733	46.7901
GSM641847.CEL	31.3984	-8.49824	-27.4554	15.2915	70.5998	-22.5446	15.5465	-15.7362	-13.7633	19.5736	76.6284	36.6452	-10.9729	23.467	-10.1058	68.3599	-12.1732	10.1889	1.12931	36.3669	-16.3026	17.2199	-53.9474	40.6839	44.3509	-50.3356	65.0329	-101.362	39.5158	-0.32948	47.5466	31.3381	20.9333	31.678	-43.0672	40.088	-21.2167	-19.4168	-14.4759	5.46486	66.729	-7.41782	17.6543	-78.3727	30.7015	-0.183513	6.89269	-39.1593	49.5983
GSM641848.CEL	34.6412	-11.8654	-27.5106	17.1114	68.5453	-20.5227	16.879	-12.0858	-14.3688	20.5127	75.7032	37.5227	-10.5525	27.4958	-10.1548	68.1893	-9.41928	8.13206	3.69643	42.1512	-18.7574	21.3399	-55.3253	43.7318	41.7721	-45.922	67.3972	-99.502	40.1613	-2.30587	47.5383	30.8996	20.6883	27.149	-39.4881	44.6184	-18.3063	-18.2644	-13.8638	3.35631	69.1515	-7.42496	16.0076	-80.3459	30.9225	-6.23749	8.9545	-35.7002	49.6077
GSM641849.CEL	34.8794	-2.63346	-20.6762	11.6125	77.9763	-25.4259	31.3204	-17.3109	-22.9965	21.7489	82.3973	35.8598	-4.7028	26.8034	-11.2276	78.3518	-7.8169	3.647	-10.0187	57.294	-11.1719	39.2002	-45.1265	39.0193	46.8022	-45.9385	71.6695	-104.532	44.3922	0.900111	52.0182	42.6099	17.1689	19.5513	-28.4775	57.6389	-16.847	-23.9529	-26.3833	12.2265	72.8968	-10.9867	11.6077	-92.947	25.0816	-10.6009	9.02466	-29.5518	50.6353
GSM663161_03_mix_1wP_Pae_5-10-07_S2.CEL	22.7551	6.46229	-31.6925	-3.22534	81.0674	-24.5689	10.077	-17.7167	-23.3566	4.26165	61.4408	19.9079	2.34005	20.2172	4.54443	51.6123	-15.6536	13.8274	7.48175	40.0422	-6.86045	25.6237	-58.1061	31.8865	42.5974	-36.7281	52.3663	-103.776	36.4366	0.213469	42.8285	32.9751	17.749	8.80918	-28.4735	39.9691	-7.71679	-23.1445	-9.85857	19.1432	65.9329	-2.08125	5.20763	-74.5913	3.54523	-1.50381	-4.91374	-25.1776	43.3583
GSM663162_Pae-Mix-1_5-22-07_S2.CEL	19.1492	11.7805	-38.2708	-11.7725	87.7108	-22.5726	-6.55338	3.2795	-35.8431	-15.0156	52.1851	-2.10942	5.93002	15.4347	38.7685	28.689	-23.1975	8.47478	28.0065	31.6875	5.78044	13.2676	-59.2166	26.4175	44.219	-38.8574	42.9339	-101.124	43.0188	-0.960598	36.836	26.2091	13.1328	-21.4375	-25.4543	36.2392	7.73706	-14.7697	-8.36774	11.0292	59.7451	16.8028	-17.752	-72.5637	-15.7811	-0.954967	-9.56814	0.711423	26.1988
GSM663163_04_Pae_5-10-07_S2.CEL	34.4121	10.6987	-17.0072	0.189526	94.0722	-24.8246	15.7824	10.6286	-33.8231	3.08604	74.2158	16.9143	1.33937	20.4795	19.9276	59.9687	-12.0469	14.9074	12.6125	47.2231	5.74882	27.92	-52.0208	21.8598	56.3411	-47.0684	62.5251	-106.606	33.9517	11.0259	42.6611	30.2233	4.56964	1.98694	-34.1598	47.4235	-19.5421	-21.3412	-20.7581	16.8441	70.0781	12.6354	-11.6277	-82.9894	0.807016	-6.57584	7.05997	-20.9103	36.0352
GSM663164_Pae_5-22-07_S2.CEL	14.4203	16.3278	-37.8138	-11.14	87.8893	-22.4615	-3.1116	-0.508117	-41.1499	-15.0141	49.6804	-12.4014	7.93842	18.9905	30.575	30.4238	-16.6178	-3.89522	19.9696	22.5315	16.3828	12.8824	-53.7057	18.5865	30.1616	-20.4418	40.6922	-100.557	41.513	-3.22315	28.1008	17.1008	10.9099	-24.5512	-19.5458	35.2407	14.1944	-8.02006	-7.79551	18.9797	40.6867	6.94017	-14.0932	-73.881	-8.14695	-3.15056	-14.9788	-1.98812	26.0515
GSM663168_BM-Mix-Pa_1_6-6-08_s1.CEL	-22.5827	-1.21742	-32.0949	-9.46035	74.9574	25.3197	-30.3517	-24.5551	-33.9825	-44.4454	3.03072	-33.0785	38.5715	-16.7619	53.9551	-22.009	24.183	16.5333	4.10146	-26.4996	-18.6411	-9.26902	-37.4403	29.8242	35.5699	-57.1014	35.5486	-104.608	38.6603	1.98339	67.8153	41.221	19.9915	-33.3324	29.2098	15.1834	-24.6458	-6.30544	-15.8576	10.0067	47.871	24.5357	-2.86853	-46.9348	-25.4046	-2.91215	-7.45702	-12.84	21.9485
GSM663169_BM-Mix-Pa_2_6-6-08_s1.CEL	-27.8279	-3.4618	-31.7507	-11.4906	71.173	21.9838	-36.0715	-24.0081	-32.4039	-43.6419	1.02358	-34.2262	35.7501	-16.5158	51.5833	-26.5077	22.348	13.1839	5.76171	-32.1421	-19.4176	-12.8414	-38.9813	28.4329	31.95	-58.1835	31.6215	-101.244	37.681	-1.0598	63.9305	39.7021	21.4592	-31.8859	26.3614	10.8251	-18.743	-5.36962	-16.5348	11.1546	44.5492	23.2271	-7.10584	-39.8972	-24.78	-4.61878	-10.9977	-13.4441	21.9676
GSM663170_Pa_label_cDNA_5-13-08_s2.CEL	7.64454	-11.5772	-51.4386	13.7834	68.4393	-5.11536	1.23503	-27.2709	-37.1293	-20.0811	34.9409	-16.3694	21.4147	-13.258	27.0853	21.6411	13.9928	26.5842	9.03137	5.0333	-15.1076	-11.6816	-52.3174	42.8521	44.275	-42.7555	43.3449	-107.417	32.4916	0.783882	56.8351	31.8546	26.2978	-20.0587	10.4376	28.5694	-25.6132	-27.9654	-4.90896	24.8994	60.5213	10.6328	17.1016	-68.3627	-9.20118	3.12385	-4.04334	-20.2531	37.2314
GSM685447.CEL	-9.81442	-39.286	-22.381	10.6856	69.3341	-16.7415	-44.7713	63.1046	11.9395	14.9714	17.1314	-50.6364	-26.286	-10.07	4.9456	-27.6236	-10.6385	-9.37105	7.14679	-63.7326	-23.1051	-14.4508	-37.4831	-1.2634	-24.3084	28.2949	18.0073	40.1889	-4.57587	-23.1156	-25.1244	-21.9851	27.3788	-30.6392	-48.5864	-52.5068	27.226	-38.6773	-19.9374	-33.1348	-1.83844	23.6726	1.06415	27.443	35.2992	-5.69355	-14.5532	6.58031	7.12722
GSM685448.CEL	-7.71097	-42.2807	-20.0487	12.3148	74.0815	-16.5066	-40.101	68.1471	8.77273	15.848	19.2125	-51.1492	-26.184	-11.6506	7.6149	-26.4278	-12.193	-10.1547	6.94066	-60.3961	-21.3549	-13.8691	-35.8079	-1.48458	-19.4973	31.2134	24.2441	47.9091	-1.22035	-21.5037	-22.3443	-21.4025	27.8117	-36.3912	-46.8634	-52.5158	27.1501	-42.303	-19.0136	-35.2535	0.0193295	24.5171	2.24402	27.5721	35.5607	-5.22101	-9.91547	8.45687	7.76614
GSM685449.CEL	-9.41936	-31.9331	-34.3038	-14.9638	68.8893	-2.80993	-44.3303	33.0342	3.31822	19.9164	9.63212	-49.3851	-33.7511	-17.7613	9.70965	-27.6066	-12.605	-18.7828	10.842	-61.6252	-18.4124	-10.023	-23.2087	-0.473678	-20.1222	26.9093	20.3147	36.557	14.4878	-23.7639	-17.7314	-28.2817	25.5751	-35.0878	-33.1056	-36.6156	43.3303	-33.8181	-21.0763	-28.0843	-3.83757	16.8861	9.94098	18.1436	28.005	-10.15	-11.6009	13.8227	13.7121
GSM685450.CEL	-7.01325	-32.817	-31.5694	-12.947	71.0933	-1.85199	-39.9472	32.0452	3.45886	20.9666	12.708	-48.2029	-32.3668	-18.4641	12.1231	-25.4084	-13.6268	-19.0019	10.2878	-60.3036	-17.5216	-8.29707	-20.7249	0.328487	-14.9799	26.7894	22.9235	38.37	15.8109	-22.5111	-15.3887	-25.2416	23.3326	-39.9053	-30.0655	-36.3884	41.652	-37.94	-17.9887	-29.3912	1.64964	19.2271	8.88237	14.1601	28.7228	-8.2318	-7.90653	14.8512	16.3904
GSM698080.CEL	9.69966	5.37278	-23.7445	11.6246	77.8975	-10.9022	-12.9346	-8.76048	-43.0359	-7.52598	36.4677	-23.8015	-14.8314	17.6948	16.415	13.3655	3.73236	0.554441	4.62633	-15.0343	13.8024	5.98712	-44.1036	13.2463	0.823945	-1.50583	37.3033	-105.762	38.1458	-6.72195	27.2541	-2.77653	20.045	-21.9444	-26.6841	27.2826	4.46575	13.463	-19.7659	22.5857	21.7163	-3.42013	-22.2252	-54.3647	2.76957	-15.8165	-18.9185	3.15862	23.92
GSM698081.CEL	16.6572	0.870162	-17.9563	11.3482	83.2131	-8.61852	0.934858	-1.16774	-46.4593	-4.7346	41.5436	-18.3717	-12.755	12.2969	23.294	19.9802	-7.71558	4.58918	-1.87715	-8.32742	18.8779	11.6649	-41.2872	9.32971	16.7867	-4.57837	47.6341	-105.602	43.327	5.51484	36.3824	4.8692	16.1045	-28.9359	-23.4046	28.4741	1.71443	9.27007	-23.3081	19.381	38.143	-1.64905	-20.135	-62.4257	0.145352	-14.674	-12.9954	8.27944	26.1113
GSM711446.CEL	18.1038	-16.7254	21.7702	11.4906	105.424	-5.49819	31.4979	32.284	-54.9077	29.8955	37.9697	-28.9231	11.43	-29.4466	31.1474	-10.6469	-18.524	9.38396	30.2919	-19.136	48.0774	-14.5822	-7.76545	-14.8005	48.8564	21.9338	39.6081	-100.994	15.8621	-0.95582	57.8968	-32.3171	19.7602	-73.5776	40.9988	33.7228	-19	-14.038	25.4979	7.56687	54.0056	11.0973	-24.518	-48.5008	17.2407	4.2468	17.0385	21.3868	3.31633
GSM711447.CEL	16.0701	-19.7403	23.4898	13.8245	103.093	-12.5658	28.6615	36.421	-55.231	32.5925	43.5527	-28.5065	8.39046	-24.5731	29.1805	-7.75176	-15.7229	8.29614	31.7115	-16.9436	46.2588	-17.7768	-11.0043	-13.017	46.5418	19.0246	40.7623	-99.4662	18.2134	-3.07599	55.2887	-32.8025	21.3253	-73.0858	38.4679	34.2606	-17.7751	-13.2005	25.4675	6.60982	49.9517	11.8835	-31.7621	-45.0585	23.9369	2.83542	15.2022	18.3501	2.74707
GSM711448.CEL	20.1512	-17.7943	24.7489	9.2199	108.188	-21.7544	38.2107	33.0382	-54.556	33.3463	52.7507	-28.3092	13.9012	-21.263	20.3008	1.55254	-15.4938	3.26229	24.1687	-9.45893	45.4783	-4.09105	-15.1624	-7.94843	51.5037	17.7144	42.1633	-99.1223	22.0485	3.83756	54.6774	-18.7666	19.5514	-68.0839	44.0168	40.3692	-22.2653	-20.4806	20.5683	10.517	52.4447	5.65303	-25.1187	-49.8977	27.6846	5.24756	15.8098	9.82941	14.7184
GSM711449.CEL	16.0278	-18.2609	24.6816	11.1619	105.509	-21.5799	29.0285	37.3982	-53.4383	38.4819	48.4582	-32.147	10.642	-15.6862	19.4699	-5.11326	-11.3453	1.94604	25.9338	-14.2451	38.2768	-7.60492	-13.5974	-11.1625	48.1883	15.3608	42.4321	-99.7607	19.4546	-1.2039	56.4	-23.8317	22.1887	-66.761	40.5843	35.258	-19.6201	-13.7632	19.2389	8.44923	48.2272	9.15264	-32.7305	-40.4413	25.0032	0.169576	14.1037	9.77854	10.1455
GSM711450.CEL	19.8797	-26.2044	12.9489	23.8871	98.5321	-23.5708	28.3001	33.1008	-48.5095	33.7765	55.0643	-20.5576	2.26409	-16.6464	31.5034	4.58522	-22.3066	8.08645	36.6243	-1.95175	40.5203	-22.2385	-24.9471	-1.23739	54.1689	10.2463	46.8591	-93.4514	24.0375	-5.28506	49.7004	-26.8112	23.2397	-64.3855	27.8048	39.5799	-17.0433	-19.8895	29.9629	6.03556	55.8062	11.8751	-29.2784	-57.3967	32.1411	8.0825	24.0546	12.0723	6.37381
GSM711451.CEL	16.6993	-24.3965	14.212	25.0861	92.7074	-23.1713	23.4426	37.0954	-45.7209	33.3955	51.3214	-22.3739	0.874175	-15.6362	29.0514	-0.650778	-17.4453	10.1753	36.9798	-7.61499	38.9754	-25.5578	-24.1156	-0.826229	47.3656	8.55976	43.7363	-96.3821	21.469	-6.50021	48.0036	-30.8301	25.8152	-62.2942	24.1119	36.8703	-19.0923	-15.9598	29.377	4.53785	53.76	11.3572	-30.4064	-50.5926	30.217	5.67235	22.0864	10.0425	1.95549
GSM711452.CEL	15.9267	-24.4389	16.3462	27.0349	96.7785	-23.8105	30.1903	37.9326	-51.2161	31.3032	54.2318	-25.257	4.37297	-22.3544	33.9243	-0.897684	-14.8295	11.4114	35.2386	-3.94902	44.8742	-23.3999	-19.6741	-3.45794	47.5329	12.7385	44.8782	-91.6193	23.9818	-6.40918	47.6795	-27.4326	24.1662	-71.6104	31.8531	39.2046	-20.1344	-20.2042	34.3334	2.58927	56.3778	10.2937	-33.137	-54.0441	35.8883	9.27891	24.8369	13.5146	2.48057
GSM711453.CEL	2.23785	-18.9297	7.47053	22.5472	96.0602	-31.7825	16.472	57.392	-56.6682	-5.25136	70.6325	-16.3953	14.9613	8.13632	19.0781	49.3194	-19.2423	-15.9133	18.0321	3.75283	26.5479	-5.9864	-30.9879	-7.57932	61.7004	-1.89631	57.7163	-83.3084	20.9179	16.0077	52.6961	-5.32603	-8.34097	-54.9661	8.52463	36.6157	-27.1379	-23.5376	17.0376	15.2158	49.3049	16.8844	-34.7101	-59.5184	36.1758	15.255	18.9969	7.26223	19.9875
GSM711454.CEL	-1.49355	-21.8738	11.1835	19.1309	93.1234	-25.2582	17.922	51.6192	-53.4435	-8.52582	61.2579	-16.5878	18.8839	5.56916	23.1356	43.0067	-22.252	-15.8914	15.3676	-4.52189	29.0985	-5.85209	-30.1	-3.72651	60.4033	-0.361626	53.4446	-88.444	18.307	15.4576	54.1898	-10.3475	-5.00063	-54.6629	10.887	36.6326	-32.9326	-19.6359	19.0968	20.8371	48.9488	18.0816	-26.5829	-55.98	29.5176	17.4066	17.8922	7.97945	17.8738
GSM711455.CEL	-1.07206	-21.1792	13.6386	19.1304	93.3381	-26.5387	15.4654	57.2133	-53.2387	-3.83909	62.6777	-18.975	16.0644	7.4799	19.8759	40.1792	-18.3895	-16.8839	17.2339	-6.33101	31.2492	-8.74247	-26.9783	-5.70114	56.3174	1.09762	53.1387	-87.8398	17.3586	14.4359	52.7381	-15.2242	-3.30215	-54.2402	10.9639	36.6117	-31.584	-18.0796	18.4557	19.0759	44.7377	17.4333	-30.5277	-52.2532	34.0742	12.928	18.0971	5.42192	15.5869
GSM717419.CEL	25.7322	-3.38124	-26.8511	27.0024	84.4613	14.869	24.9917	-18.5696	-43.5002	-23.1163	8.6204	-41.5277	27.5872	-3.17689	17.116	-6.55176	-3.0229	14.7245	-22.5244	-18.5951	15.7233	8.0416	-19.4608	-13.6918	54.4758	-19.1952	53.5962	-103.206	-3.25829	36.6867	65.5101	38.7651	13.9946	-41.8048	20.8741	-12.0809	-21.6423	3.80047	-29.6627	-18.4298	66.7639	-6.47224	21.3965	-61.2466	-30.0298	-5.91051	18.0247	19.9457	38.899
GSM717420.CEL	13.4211	11.1651	-39.8883	17.3657	74.8385	10.4726	-6.06009	-28.582	-35.5697	-23.0388	0.220158	-43.7401	15.3023	1.65718	6.62582	-25.3214	-7.53057	19.6978	-18.5951	-39.5186	5.66049	4.3564	-33.0762	-18.5369	32.6588	-34.8375	35.571	-119.441	-4.35249	34.3539	64.4757	18.0863	12.3459	-21.444	-7.68494	-17.7424	-14.1992	13.7514	-30.3326	-8.7845	45.9829	-4.29402	23.067	-44.3526	-43.9377	-3.62789	-5.08653	11.1239	24.2979
GSM717421.CEL	18.0819	11.3287	-38.4834	19.2846	75.2847	13.0898	-0.184094	-30.5924	-34.7509	-22.365	1.7473	-43.6371	19.1304	3.90843	9.72206	-23.3245	-7.455	18.5838	-23.8316	-36.4052	7.18546	7.41493	-29.9222	-17.4569	37.4962	-37.4093	38.5389	-120.439	-3.32304	37.9298	67.1923	24.6998	10.9441	-24.3074	-4.13108	-16.7162	-16.3397	16.8109	-32.8091	-12.0437	49.1855	-4.24445	21.3723	-48.5665	-45.7918	-3.17658	-2.1709	12.2703	28.5753
GSM717422.CEL	-21.2258	10.0779	-15.619	16.6613	41.0176	-29.0497	-50.7363	-8.0854	-21.9517	-10.8371	-11.9227	-52.6773	-13.6027	10.6251	-31.4033	-43.8103	2.50098	-6.13607	-0.0150544	-72.338	-11.2713	-11.1347	-41.0363	-9.92149	-31.3231	5.71777	-13.4849	-102.796	-13.2254	-9.38456	-2.03887	-30.0915	31.7523	-6.24032	-39.0966	-35.7096	33.0133	17.6957	-10.0586	29.7792	-23.0973	-24.8825	-15.4238	18.8758	-15.2868	-3.35846	-46.5827	-15.4088	10.0252
GSM717423.CEL	-22.2414	12.2173	-7.92979	11.6613	43.9636	-33.5014	-34.0946	-19.7205	-23.566	-5.49631	-17.1549	-53.0243	-14.8079	-15.8815	-26.1685	-50.7296	-25.7638	20.8894	-11.2785	-78.7118	-2.02427	-4.67692	-39.1612	-27.5009	10.6923	-26.4437	-10.9475	-117.007	-25.1823	14.4671	33.4113	-34.5533	20.4035	-12.4271	-36.7059	-39.8085	7.75796	23.4523	-16.49	34.0126	3.86259	-12.5367	7.4452	21.469	-38.8897	18.979	-28.5571	-14.128	0.866806
GSM717424.CEL	-27.7625	7.66743	-20.3365	11.0903	6.14661	-27.1831	-63.1649	-9.44481	-1.05655	-9.74922	-21.7648	-49.237	-14.4938	2.24407	-32.3678	-46.7659	0.196107	-7.84426	8.40502	-83.8491	-14.1194	-12.4747	-38.4839	-9.45894	-39.0636	-1.41004	-39.7209	-92.0193	-20.1258	-17.6204	-9.12142	-36.7722	26.1401	11.4517	-48.4963	-38.4235	24.4689	20.1968	-14.2839	31.7366	-28.8214	-11.283	8.26854	24.974	-12.6511	-0.346391	-44.4369	-23.8647	-4.13956
GSM735748_PA14_WT.CEL	18.9128	-27.0002	-34.2255	14.85	82.2427	31.7984	5.63697	-27.2726	-13.9254	15.1521	-6.5543	-39.8926	2.74298	-24.0035	18.9906	-29.0757	-27.1746	13.483	-22.3747	-50.4456	-12.3071	16.968	21.2961	-7.53214	43.844	18.2578	35.4653	-98.1362	10.8718	-22.5479	71.4155	-12.3952	-30.2493	-52.8721	-32.7038	-27.5647	19.0586	21.0759	0.620724	34.3268	48.498	-8.79509	-4.33604	-34.6847	-28.4221	16.3485	0.0257796	11.8094	33.6632
GSM735749_PA14_WT_adenosine.CEL	10.6444	-20.2777	-33.3156	1.91622	80.4711	42.5277	5.53211	-44.9104	-13.1005	13.1252	-3.4849	-28.6462	8.61748	-23.7396	35.5219	-24.8063	-18.8347	13.9055	-13.6726	-47.8792	-3.42513	14.6674	30.6704	-1.02539	38.2386	12.2617	37.4217	-102.392	10.4621	-29.7104	76.9372	-21.0159	-24.2463	-51.3985	-24.2309	-14.524	19.0343	27.6471	14.4951	27.0336	58.9523	-6.22387	2.25325	-46.324	-25.9986	0.139345	15.8221	8.86917	27.8961
GSM738261.CEL	-20.8696	-11.7429	36.9109	10.2878	67.0543	11.0915	36.9611	-30.6643	-49.2961	-8.61621	-14.6344	-37.9467	14.5015	-29.3213	30.231	-17.9883	-10.6179	30.5542	-1.04334	-52.2596	13.989	-13.7852	28.7074	-24.4614	31.2412	28.9163	44.2368	-101.732	-28.1707	9.90223	75.6143	-32.1103	26.5331	-61.6669	33.131	-23.5684	-13.5897	20.9543	16.6758	-34.251	67.7164	-26.8826	19.6035	-35.4292	-25.9953	-2.30006	23.3677	7.66865	17.654
GSM738262.CEL	-23.3938	-12.3804	37.2009	10.2275	69.2865	12.1494	37.0831	-29.7579	-48.6357	-4.26241	-14.9756	-38.6644	15.3541	-28.8403	32.4341	-21.0209	-11.8481	28.7287	-4.31863	-54.0301	13.9162	-15.5083	32.0752	-26.7702	35.009	23.8526	46.7509	-102.681	-28.5279	8.99702	77.0192	-32.0544	26.2069	-64.6243	33.4699	-27.5636	-11.5455	26.0021	15.1059	-38.0418	68.8231	-25.4813	12.6924	-30.1319	-26.2361	-3.12827	24.6486	9.09799	19.3243
GSM738263.CEL	-23.4742	-12.0136	35.5265	9.48809	68.2498	10.0174	33.5918	-29.0092	-48.3978	-5.10448	-15.4475	-39.7389	12.0966	-29.9905	29.6436	-20.8381	-11.4056	29.3208	-2.28141	-54.7149	12.7688	-15.0708	28.0024	-27.1136	31.3775	25.4894	44.8281	-101.851	-29.1008	9.14134	75.6749	-34.2727	26.8565	-62.1762	30.1955	-28.0949	-11.2378	23.6156	15.6979	-35.253	65.5404	-25.7918	15.8049	-29.7145	-25.6155	-2.3312	23.1988	7.35994	16.6759
GSM738264.CEL	-13.1079	-13.5509	42.9079	13.8382	69.6344	9.1788	37.7559	-24.7389	-39.9389	-0.148184	-28.6918	-39.6487	13.9212	-16.0502	23.5889	-28.6559	-12.2889	26.5662	-14.0215	-52.7949	-7.17573	-8.33144	18.4012	-19.9017	29.1792	37.6529	49.9681	-96.4923	-31.877	14.2342	73.4189	-11.701	25.4513	-59.9528	28.6279	-35.5372	-9.77604	27.8747	10.9059	-29.8896	69.3418	-36.8023	25.4279	-27.7396	-36.2985	-2.9453	22.2377	10.0815	33.043
GSM738265.CEL	-11.6687	-15.2459	41.2579	15.8972	69.8586	9.28407	36.4724	-23.4555	-40.7517	0.381638	-27.0477	-41.6051	12.5943	-16.6597	19.8893	-28.0841	-9.25055	26.3134	-13.004	-52.1728	-4.91359	-9.39205	15.3607	-16.9123	27.9278	37.3891	46.4455	-94.1832	-31.4282	14.2388	71.5127	-12.2407	26.1683	-56.3777	28.5166	-31.576	-13.3837	22.2704	9.38242	-24.181	64.0787	-37.5237	24.2658	-28.2192	-32.3383	-0.308891	18.6075	8.22314	33.1541
GSM738266.CEL	-14.0486	-16.2131	45.7064	14.2365	71.8641	10.1492	40.8363	-24.3272	-38.1141	4.23642	-26.9225	-41.7598	14.4111	-16.4444	26.6014	-28.29	-12.5356	24.7132	-16.4171	-52.9121	-7.14674	-9.45143	22.1713	-20.1249	34.5575	36.5695	55.118	-92.9415	-32.6689	13.7868	74.8398	-9.08572	25.0372	-63.4668	33.1876	-38.6456	-9.46676	27.491	9.53921	-33.0574	71.0322	-36.8638	20.7639	-26.1073	-33.8537	-2.62195	26.6677	11.9572	35.859
GSM740019.CEL	21.8148	-38.833	-25.1272	16.2918	90.8865	17.186	19.4524	-11.9291	-20.2294	25.8465	11.1341	-39.2756	0.30085	-30.2777	20.0916	-8.47186	-24.9392	6.57732	-18.9202	-37.3058	-15.4935	27.8965	30.401	-12.0296	64.7073	21.5913	45.7373	-87.1595	14.2517	-31.6219	75.22	-12.9672	-31.0426	-62.9094	-22.8662	-12.4217	22.0173	9.17083	-4.53433	33.8402	61.3418	-4.78585	-16.3393	-45.9881	-16.4343	18.3516	14.9847	14.3713	35.8527
GSM740020.CEL	23.5712	-36.0745	-27.4186	8.64876	97.7185	20.7667	22.9949	-22.0678	-19.8794	32.4811	22.3767	-33.9858	4.07993	-32.4748	27.5963	-3.76352	-21.0196	7.02684	-11.0151	-30.8012	-1.7738	26.4178	33.2596	-4.51918	65.6654	20.9246	44.2235	-85.1518	20.0521	-36.9729	74.4472	-14.8102	-31.1101	-63.2737	-12.9468	-2.08821	19.2795	5.80867	5.62778	34.609	60.0806	-4.70109	-15.8913	-51.601	-7.37582	13.0214	22.3124	8.34065	35.4493
GSM741203.CEL	-9.36423	-14.1756	51.2428	28.023	91.0212	36.0249	32.9403	27.9755	-37.787	35.8905	-29.0371	-44.5217	24.2507	-23.6338	30.061	-42.6091	20.5847	18.5035	-15.4519	-54.9645	13.4364	-23.4923	45.5637	-19.363	25.8253	38.4416	61.4729	-101.584	-29.2668	4.76569	68.3278	-12.9888	27.1953	-65.7521	40.0731	-31.9281	-26.3869	19.8352	12.3424	-24.6881	57.4726	-34.131	-22.1652	9.81179	-19.4008	10.4637	29.0198	10.308	34.0419
GSM741204.CEL	-11.7498	-13.7369	52.9327	28.5917	91.9199	38.4361	32.2806	28.2289	-40.4265	34.0202	-31.267	-45.4222	25.1109	-25.7229	32.1379	-44.8204	21.776	18.8032	-15.9214	-56.5603	16.2712	-24.3848	48.2875	-20.6165	23.4464	40.5423	61.2464	-100.987	-28.7567	3.95672	68.7275	-14.1458	28.4641	-67.5509	42.6125	-32.953	-25.8583	18.9947	13.5469	-25.4708	56.8325	-35.1239	-24.0144	11.4627	-18.5908	9.2507	28.8847	10.3776	32.1348
GSM741205.CEL	-19.2533	-18.0387	51.9339	28.3062	86.4753	36.6435	25.3627	28.7337	-39.9998	34.5098	-35.7494	-46.8382	20.1878	-31.1585	32.2156	-48.0458	20.0454	17.7808	-7.98991	-60.5928	15.7101	-29.4131	49.4172	-24.6606	20.217	40.9584	56.4201	-103.669	-27.4835	-1.08768	67.7171	-22.6837	33.9834	-67.2831	42.111	-35.3376	-23.8976	17.457	15.7443	-23.6253	54.2745	-33.4693	-25.0138	18.0841	-18.1927	7.97228	27.8445	10.2818	23.1832
GSM741206.CEL	-16.6763	-21.2702	58.4143	27.9565	87.8198	33.1354	34.1064	30.7776	-40.9898	39.22	-31.4086	-46.4069	21.9917	-31.2769	32.4775	-43.2286	21.3107	16.5794	-11.5152	-57.0877	16.1759	-28.8415	54.7915	-21.6292	25.8009	42.2115	60.1336	-99.1771	-31.14	-2.44638	68.1324	-22.2475	32.3103	-69.4394	45.256	-34.6996	-24.9644	17.4464	19.0388	-24.9633	56.7478	-37.4061	-26.0959	18.7769	-11.5933	10.2736	32.087	6.59849	30.1568
GSM741207.CEL	-11.4924	-21.1339	55.8869	27.1796	86.414	28.7543	36.5751	29.0452	-35.6864	44.5923	-25.8641	-43.911	22.3962	-26.3177	29.7991	-38.9847	19.2066	15.8954	-10.9872	-54.7192	12.5589	-27.8777	50.1698	-18.7407	31.1042	35.7281	62.2144	-101.144	-33.4889	-1.79213	65.6377	-20.6531	27.9916	-66.2331	41.1673	-33.2219	-25.14	19.013	18.6455	-21.8969	60.304	-35.315	-24.5319	15.3801	-12.5344	11.1795	34.8795	3.55769	35.2019
GSM741208.CEL	-15.9002	-18.7134	55.8673	29.6473	86.9332	36.3459	32.3338	28.8267	-38.189	37.6886	-35.4332	-46.2478	22.9932	-30.5511	35.0446	-47.6324	19.0732	17.3346	-14.3082	-58.6441	13.8025	-26.3272	53.3361	-21.4626	26.6391	38.6195	58.8437	-103.238	-28.6949	-2.06776	69.5943	-17.975	32.3173	-69.7133	43.9454	-36.1693	-24.432	20.5431	14.9899	-26.6332	59.0673	-34.8923	-24.8177	16.4685	-17.1814	10.7036	30.0247	10.7534	29.1792
GSM741209.CEL	-45.6588	-0.518609	61.8371	22.5275	87.854	36.1749	18.2236	18.5221	-35.0501	26.2349	-32.2551	-39.5993	27.6118	-28.2813	38.6498	-56.7559	29.6941	30.4931	9.20786	-60.2924	23.0277	-17.2221	61.6082	-22.6285	-3.63802	34.4107	51.7752	-112.265	-34.4985	-22.9125	78.0055	-34.9617	41.2772	-70.3773	44.0834	-26.3187	-34.562	28.7754	30.373	-46.1995	59.7884	-25.7605	-29.0195	21.1408	-24.8386	8.95321	28.0965	13.7032	-9.38891
GSM741210.CEL	-48.6032	-1.66915	61.5671	22.7566	85.5142	33.3057	14.738	20.5217	-34.4782	28.5461	-32.9015	-40.8515	25.2917	-26.7919	35.5486	-58.571	28.2002	29.608	9.39603	-61.6137	21.1221	-17.9122	58.426	-24.3229	-5.38897	32.3322	49.2614	-112.318	-35.8718	-23.9236	76.0896	-37.8244	41.8565	-68.8498	39.8374	-29.2514	-32.3494	29.6209	30.6489	-44.7513	56.4722	-24.962	-29.2314	27.0221	-23.0143	9.35674	25.8684	12.8036	-11.4842
GSM741211.CEL	-47.4077	1.74795	59.0125	23.6391	83.4292	30.7437	10.0319	19.6	-33.5096	25.3108	-30.3525	-42.2676	23.5288	-27.2899	29.9189	-59.2414	25.4868	31.6462	6.66498	-65.738	24.9912	-17.469	54.2224	-26.5267	-7.31435	26.6922	44.7549	-114.036	-35.8714	-18.6087	74.0724	-40.391	39.4845	-63.7187	32.615	-28.7606	-34.7343	29.2569	25.7222	-40.908	51.2679	-24.5443	-26.3946	28.2659	-23.3524	11.9785	21.6511	7.58042	-12.7216
GSM741212.CEL	-46.2474	5.1812	52.4265	23.1712	81.7013	30.5914	8.41106	16.1949	-31.4227	25.2198	-31.8992	-42.2848	21.7937	-24.9758	28.2545	-60.3941	23.2714	30.8158	6.44882	-64.3997	21.8253	-17.5779	48.0232	-24.2035	-10.1413	26.0589	43.5071	-115.99	-33.675	-19.849	73.3604	-39.1503	39.6234	-63.5587	27.8613	-30.0535	-30.2717	30.424	26.2285	-39.1158	50.4648	-23.8428	-25.602	27.6932	-26.3842	11.1641	18.5704	9.64941	-12.8956
GSM741213.CEL	-47.5761	3.52696	55.6459	22.5298	84.7469	35.5369	11.5514	16.7736	-33.9867	25.127	-35.8996	-39.7681	23.6941	-26.4204	33.7403	-61.3222	26.0384	31.5723	9.78435	-61.5994	20.7749	-19.2067	53.2965	-23.6973	-10.5659	32.5908	46.2752	-115.912	-33.4952	-23.992	76.1663	-38.2501	42.7306	-67.5381	35.8646	-28.5695	-30.1514	30.6044	29.649	-44.1786	56.4934	-25.3274	-26.7546	24.7404	-27.3332	8.0436	20.7305	15.3892	-14.4469
GSM741214.CEL	-45.289	3.25795	56.3004	22.4041	87.3033	35.8286	13.8344	17.1899	-34.4229	26.1647	-33.2712	-39.173	24.9151	-24.5177	34.6361	-59.1596	27.8457	30.9049	9.39615	-59.1282	20.5825	-17.8457	53.8401	-21.6155	-9.42844	34.2418	48.6037	-113.623	-32.9304	-25.1393	77.0248	-36.4993	41.6091	-69.9559	37.5838	-27.4893	-30.1286	29.6352	31.3848	-44.8839	57.4849	-25.1506	-28.8114	22.6326	-26.841	7.22914	22.7423	16.6262	-11.9381
GSM743001_PAO1-PC4-a.CEL	11.6548	10.0225	-25.0285	13.1447	63.3883	-32.9387	-33.5672	5.1829	-32.2144	-9.68071	44.8773	-18.0358	-16.2199	29.6638	-0.424927	26.1851	17.8001	-11.7031	22.2886	-14.6311	-1.04637	-14.1956	-49.7027	29.1549	-19.6961	-6.72194	25.5983	-94.3284	18.7952	-24.1387	-25.7045	-7.11281	21.2661	23.276	-52.7024	14.4165	20.8281	3.69524	-17.4428	25.8026	-11.6988	-11.2899	-34.8363	-42.7031	30.9646	-13.2354	-34.2996	-37.135	27.3198
GSM743002_PAO1-PC4-b.CEL	6.74306	10.9666	-26.7151	14.0172	57.7852	-36.6577	-36.5666	-0.452053	-30.8791	-6.81248	38.1268	-21.4961	-18.8078	29.5995	-11.4108	22.0398	16.8347	-12.9999	19.4331	-22.9836	-2.38583	-15.8557	-49.2641	26.9596	-25.5566	-3.4162	19.4345	-93.8582	17.5554	-24.4785	-30.3006	-13.0359	23.678	26.1643	-54.3404	10.473	24.2224	7.8382	-18.5962	27.6261	-17.0003	-16.2774	-32.0002	-35.9891	31.3647	-11.6043	-37.5105	-39.2114	27.938
GSM743003_PAO1-PC4-c.CEL	13.7419	7.94773	-28.0762	11.219	57.0657	-35.4357	-31.6959	3.78956	-23.4893	5.10335	46.6816	-6.19897	-20.6863	34.5017	-19.2295	36.203	17.449	-17.1314	19.3543	-7.61758	-12.7101	-9.30659	-49.703	30.7763	-18.5476	-6.801	32.9518	-89.5753	16.7008	-27.5565	-22.9308	-7.03224	26.4521	32.5187	-53.4151	16.9572	24.3493	1.10143	-20.0341	20.6606	-2.81381	-12.9488	-24.9903	-41.7132	37.682	-19.8859	-26.5536	-37.9708	32.5466
GSM743004_PAO1-PC24-a.CEL	22.4106	1.21189	-28.4547	17.7136	51.159	-25.446	-31.0422	-9.81775	-18.2779	23.2434	39.6727	-18.8512	-30.7101	32.6593	-33.5514	26.9162	24.4007	-13.5616	11.733	-35.28	-17.0339	-16.5354	-46.4021	26.1741	-26.8259	9.67434	32.0411	-86.0681	-11.0575	-27.0666	-26.4018	-24.0169	18.27	29.825	-50.5535	-4.54043	27.346	5.2383	-12.4549	24.3455	-8.80427	-14.6786	-16.9969	-34.4202	40.6466	-21.8678	-27.9612	-33.3461	43.01
GSM743005_PAO1-PC24-b.CEL	23.7927	-1.04668	-28.7169	18.1077	49.7431	-21.4144	-30.9489	-5.82656	-22.6163	19.6936	36.954	-18.8144	-29.2558	30.4897	-32.6352	27.4683	27.1681	-14.9504	15.3288	-31.5499	-17.2715	-12.2865	-46.7208	26.0752	-28.2236	15.6047	28.507	-87.2035	-12.925	-27.6835	-26.0386	-23.0237	18.6053	28.2813	-47.0849	-1.21198	25.17	4.14174	-8.7936	24.2967	-9.46511	-13.6854	-14.9453	-38.2706	43.6214	-24.3664	-29.3969	-30.4074	42.6624
GSM743006_PAO1-PC24-c.CEL	23.1589	-2.53212	-27.5844	18.9715	51.5145	-21.2378	-29.2813	-6.37172	-20.4039	20.9063	38.9426	-17.5921	-29.463	29.6822	-31.4387	30.3715	24.4787	-14.7341	11.8152	-34.0282	-14.5538	-15.3003	-43.8771	26.3426	-28.2971	14.5851	30.4567	-83.4979	-13.2225	-24.4511	-27.5016	-23.1849	18.551	29.5817	-47.1971	-2.54861	25.9344	2.21487	-11.1075	22.1813	-6.57332	-13.2099	-13.4982	-39.8792	46.2359	-23.0482	-27.5573	-31.3458	42.3728
GSM743007_PAO1-SC24-a.CEL	7.24296	1.97211	-25.9879	19.2924	44.8187	-23.1604	-43.7514	-1.51385	-18.2118	10.5652	25.3354	-31.1116	-25.6627	27.4438	-36.5913	8.02097	15.4185	-17.0891	8.50345	-51.0551	-19.4066	-11.918	-42.575	19.1313	-40.9549	19.3131	17.6053	-90.9888	-18.8797	-24.3444	-31.5144	-28.6214	18.968	22.1042	-52.4278	-19.0902	31.9357	15.3761	-10.749	20.4572	-24.7558	-10.7844	-26.4933	-16.7615	37.297	-8.30713	-46.1055	-29.5142	31.5624
GSM743008_PAO1-SC24-b.CEL	-13.9303	7.68635	-24.8165	14.532	20.5781	-28.0204	-60.5568	-7.23761	-5.67579	3.3756	4.83878	-42.245	-23.8873	24.7593	-36.6988	-22.2522	19.1169	-18.9566	11.7817	-68.0953	-15.018	-20.2586	-42.4218	17.0865	-59.5033	9.6252	-12.025	-97.3634	-15.576	-33.209	-44.031	-35.1793	22.2477	25.5807	-54.1292	-28.3985	33.1487	25.8423	-12.4819	27.0766	-47.438	-13.5317	-27.292	9.11308	27.1258	-1.4274	-57.8182	-35.5656	15.2514
GSM743009_PAO1-SC24-c.CEL	6.01604	-0.143277	-24.3152	14.9957	48.761	-17.7262	-39.8616	-0.58289	-20.9094	11.6598	26.5549	-32.1497	-25.2528	23.2775	-30.3902	4.24562	18.7665	-17.0387	8.59787	-49.0046	-13.5618	-12.9952	-42.1553	19.0183	-38.9884	19.3223	18.1503	-87.4703	-16.5926	-23.1148	-30.2006	-26.9839	18.8404	17.635	-48.4976	-18.3873	28.4688	12.3066	-8.35541	19.4063	-20.5296	-8.71746	-23.7576	-16.7136	40.2283	-9.41675	-44.7696	-28.1362	32.6109
GSM767700.CEL	-21.3081	8.20968	35.6218	13.6402	78.6859	14.3529	42.8577	-30.5324	-42.3253	-2.16478	8.33026	-34.3257	30.9271	-17.7473	30.1611	-23.043	6.81106	29.1523	-14.315	-42.4104	18.7449	-15.9581	26.4538	-16.4158	24.8341	20.7978	59.2628	-98.3342	-31.1302	1.70956	76.7663	-17.6651	31.3542	-56.245	39.8954	-20.9631	-18.498	18.143	29.2835	-40.8085	77.7273	-34.8262	9.74559	-30.0148	-15.0149	-11.6537	39.1522	-14.4047	25.3676
GSM767701.CEL	-23.6793	8.22822	30.7473	16.1451	77.4278	14.3687	39.6555	-29.5977	-40.0242	-4.59641	9.83525	-33.6245	30.9322	-14.3657	27.4861	-23.5153	4.85973	28.9836	-15.4295	-43.1853	18.5322	-14.5152	19.5066	-12.9306	22.7692	15.56	57.6305	-102.928	-29.1799	1.64804	77.1764	-17.7623	32.5889	-53.9434	35.1613	-20.6317	-19.6155	16.3512	29.1401	-37.2947	78.7799	-33.8453	8.86104	-30.2795	-14.8287	-12.935	34.9227	-15.4773	22.7739
GSM767702.CEL	-26.6997	5.16867	37.65	14.1739	80.4844	16.0961	36.8155	-25.7661	-39.5393	-1.1315	10.8555	-33.4768	28.8356	-14.0665	26.638	-20.6391	9.37378	33.5801	-9.07366	-45.7874	16.5031	-16.058	22.7475	-16.8441	26.5447	15.3433	60.4634	-100.939	-36.5647	-2.1915	79.3747	-22.7279	32.3104	-51.901	33.4454	-23.8092	-23.521	15.2131	31.2151	-41.0628	76.6066	-30.5603	4.7329	-24.3824	-15.1	-12.1645	39.6196	-14.0775	20.2657
GSM767703.CEL	17.4065	36.6778	58.6067	19.8993	75.7159	29.546	25.3499	-37.5911	-28.1327	25.8392	-32.686	-43.8782	12.2814	-4.77092	30.0272	-50.3516	-15.5893	-3.75863	-15.2219	-53.9193	26.4012	-37.4486	-14.1465	-8.19693	28.9022	23.1761	50.2937	-93.312	-28.78	9.59828	61.6247	23.6479	-21.9172	-62.0526	34.6172	-37.0696	-13.6771	-1.70626	24.2195	-7.97534	54.5528	-41.5943	28.4714	-37.7872	-45.7728	-15.3767	25.5147	-7.68349	47.3214
GSM767704.CEL	17.4172	35.4206	61.8434	20.2114	76.7301	31.5561	27.0025	-36.5355	-28.2343	26.3859	-34.2199	-42.8831	11.8567	-8.29531	32.9	-50.568	-15.7194	-2.65845	-14.3324	-54.4052	28.2708	-38.6298	-11.7246	-8.68012	31.0146	24.6041	51.9018	-90.9221	-29.69	8.12438	62.3119	23.0536	-21.3473	-64.0333	37.0236	-37.9139	-14.6206	-2.87368	25.6905	-10.2887	57.1543	-41.8236	29.716	-37.8912	-43.7556	-14.7912	29.2808	-8.01093	47.0392
GSM767705.CEL	21.1365	35.5518	52.38	20.2403	77.1206	31.6747	22.4568	-35.0506	-26.5963	26.6184	-31.2795	-45.0257	8.67179	-3.60877	29.4741	-50.3341	-17.6815	-5.67864	-13.2393	-53.1004	25.9325	-38.9006	-19.7621	-7.79572	30.2283	19.2623	52.4752	-93.4557	-25.5496	9.0172	61.831	24.3319	-22.734	-61.0704	30.7752	-36.4279	-12.6295	-4.64169	20.4662	-7.54321	52.1059	-37.033	26.0721	-36.794	-47.1644	-13.6066	22.5331	-6.0943	46.6565
GSM774085_CF30-1979a.CEL	13.8003	30.1533	-40.9734	-13.7028	72.6283	-38.5529	-28.4135	-32.9411	33.9484	11.6778	48.958	5.51706	4.04367	27.2393	-22.1782	37.3883	-7.0979	6.47765	-6.57374	-7.28471	-21.8731	1.46378	-50.2069	34.971	19.7747	-29.1602	35.1859	-107.16	37.0792	-47.7016	31.5002	24.1704	23.2863	-17.1514	-40.6503	-15.276	-2.04467	-3.23786	14.0501	17.0472	33.6132	-22.1899	-25.5938	-40.3824	21.9838	13.1855	-13.8582	-26.907	48.0134
GSM774086_CF30-1979b.CEL	32.9155	27.7968	-38.908	-16.459	78.0698	-37.4901	-6.20629	-34.6155	41.2747	20.7228	65.2025	32.4311	12.7664	24.4302	-18.9486	65.9728	-13.1015	10.7276	-10.4809	23.2811	-25.07	16.0742	-52.8565	42.1654	49.7127	-43.54	52.7681	-106.146	42.7646	-43.2254	50.241	44.2505	16.8397	-23.4278	-32.6239	-3.91507	-17.9391	-15.7615	12.7349	6.39142	68.9555	-15.994	-17.225	-64.3492	23.0869	16.6466	10.809	-24.2307	56.6188
GSM774087_CF30-1979c.CEL	33.4564	22.6458	-38.3628	-15.2337	77.9981	-33.5559	-4.74374	-37.2446	44.842	19.6662	63.2171	33.7579	14.0143	20.194	-13.2314	66.4231	-16.5361	11.8339	-8.64323	20.1376	-26.7988	18.0876	-52.432	42.5178	57.5282	-47.3139	50.9815	-107.703	43.5401	-44.6028	56.0256	44.3498	15.7264	-25.0748	-30.6737	-3.9442	-21.6813	-15.6566	15.0178	10.0346	74.0706	-12.6938	-11.162	-67.6778	22.8355	20.1492	14.2582	-24.243	57.2703
GSM774088_CF43-1973a.CEL	34.9525	-4.28651	-37.7026	5.67729	73.2653	-22.5445	0.176037	-35.9286	35.6719	30.3271	68.8536	35.7698	-10.0577	9.48023	-15.2697	67.7707	-14.7248	12.5327	-2.95099	30.2833	-27.5176	8.86477	-51.3771	43.3218	66.5381	-59.8375	60.3576	-110.21	35.9626	-41.7788	49.2593	31.3187	15.8362	17.7624	-51.2301	26.5136	-24.3273	-14.752	-7.91191	16.0265	71.2409	-4.69719	-11.1268	-65.924	21.7338	12.9529	15.312	-30.2056	53.8084
GSM774089_CF43-1973b.CEL	35.5706	-4.49001	-37.4793	5.34576	73.7877	-22.4788	0.0043396	-30.9959	35.8849	32.7625	68.0281	37.4111	-9.8465	14.1695	-15.4164	65.7884	-12.3308	9.38709	-0.695257	31.4317	-31.1693	8.44479	-52.0137	44.2872	63.0775	-58.6632	62.0073	-110.203	36.2025	-41.2664	48.7168	32.2711	16.5921	17.8746	-50.2998	26.493	-20.5571	-13.3813	-8.04492	13.5957	72.3164	-4.35172	-12.1274	-65.5804	20.7223	8.58995	15.044	-29.202	53.635
GSM774090_CF43-1973c.CEL	37.2104	-5.53628	-35.9096	7.36424	73.8396	-20.521	4.07317	-30.5692	33.9067	32.1597	69.9649	40.3555	-7.37721	15.0885	-14.1261	69.4583	-9.80763	8.33304	-0.0765553	37.2125	-29.336	11.783	-51.6814	47.1156	63.2894	-57.2338	61.7103	-110.317	36.7453	-40.6651	51.3194	34.7985	16.2779	16.2006	-46.6973	31.3113	-23.0213	-15.6338	-7.30266	12.842	75.5347	-3.93909	-10.6975	-70.9641	24.1845	6.23671	16.0161	-28.5819	53.7955
GSM774091_CF66-1973a.CEL	33.8467	7.36033	-28.4642	-7.69724	75.5085	-36.8942	-4.10826	-33.3176	39.3311	27.051	66.1488	20.9394	3.39899	15.905	-29.2368	69.393	-17.3364	12.0167	-6.02663	41.0492	-26.6249	22.9982	-58.7946	48.2803	59.6251	-41.0796	51.8052	-108.426	40.2701	-45.1933	52.8055	39.6124	22.876	-12.8369	-30.3565	19.8816	-29.6943	-24.864	-6.50359	11.9281	71.1685	-13.64	-18.3823	-67.5638	16.5784	21.2398	8.31786	-22.0456	48.8001
GSM774092_CF66-1973b.CEL	29.4699	11.2744	-33.4386	-12.1657	73.2931	-37.7147	-14.3017	-35.7299	43.9491	27.6093	62.6987	13.804	-1.50005	15.8726	-29.698	60.6944	-21.9721	13.5911	-9.14717	28.0607	-29.3078	18.2675	-59.5041	41.6336	60.183	-51.0411	52.0979	-112.061	38.6567	-45.1061	48.9263	35.9038	19.7805	-6.85067	-39.7435	11.0179	-25.4683	-17.3097	-11.7822	12.8985	64.5844	-11.4827	-21.5375	-56.6465	9.55431	24.9326	4.19747	-24.2143	48.3151
GSM774093_CF66-1973c.CEL	31.3105	8.56729	-29.6505	-9.49549	75.55	-37.1717	-7.89832	-33.3344	41.3865	27.3011	63.5975	16.8532	2.42416	16.0883	-30.6526	65.2421	-18.9497	12.9086	-7.58767	35.4981	-26.6661	21.7876	-59.0343	44.943	58.3933	-41.5347	51.3568	-108.999	38.7423	-44.3227	54.5214	35.9594	21.094	-12.4737	-33.378	17.4289	-29.6542	-24.1434	-7.38411	12.4948	69.2832	-13.9335	-15.9476	-63.7454	12.0402	20.9972	8.27754	-21.6734	46.4962
GSM774094_CF66-1992a.CEL	20.424	26.118	-41.8534	-18.1457	75.4279	-41.92	-25.1922	-34.1611	41.6306	21.6055	61.4017	17.9988	6.30995	22.4352	-22.2935	48.3081	-20.5237	11.5775	-5.8097	-4.66577	-26.931	6.98283	-50.8292	30.6063	49.3818	-51.4761	46.166	-106.792	37.6634	-39.8583	44.3058	31.842	16.3013	-15.7208	-43.5005	-18.2302	-11.124	-14.1757	15.5707	11.7674	53.106	-15.2224	-16.2423	-47.2946	21.8852	23.492	2.66147	-28.5793	50.7052
GSM774095_CF66-1992b.CEL	23.8854	25.0661	-37.5952	-15.9945	76.0575	-40.0946	-16.1223	-33.1859	38.5261	23.7944	65.2407	27.586	11.9796	28.0376	-18.2999	58.6518	-14.8175	7.31223	-3.62403	9.88027	-28.6789	14.8099	-50.7966	37.3297	50.8113	-48.5526	48.6302	-108.084	41.0615	-42.1821	48.5139	40.4378	16.8164	-22.8151	-32.3812	-11.1315	-12.5485	-17.0273	18.1448	9.85006	61.7711	-15.1864	-18.0685	-59.128	26.7955	16.9443	5.57383	-24.3522	54.2833
GSM774096_CF66-1992c.CEL	23.2804	25.2058	-39.9278	-18.323	75.8143	-39.783	-20.1628	-34.9881	39.7866	21.7596	62.9668	24.4177	9.75152	24.5623	-19.7202	54.8576	-17.9721	9.40719	-5.66499	1.43834	-27.7157	12.4839	-50.2919	33.0628	52.0564	-51.503	46.5549	-107.063	40.5431	-40.1435	47.4191	36.3371	15.7477	-20.249	-36.8687	-15.225	-12.6766	-15.3835	17.0944	10.6766	58.8317	-13.9639	-14.4293	-54.3617	26.0372	21.1182	5.37718	-26.6983	53.4839
GSM774097_CF66-2008a.CEL	20.4397	8.2551	-39.0248	-17.1355	71.8989	-23.6	-19.3231	-43.3094	44.9357	14.8282	64.9513	21.7469	12.5978	18.8361	6.85042	53.4188	-12.0952	2.98076	-13.2664	-6.89742	-29.274	13.9323	-43.074	42.4967	51.0763	-51.9765	51.5884	-98.9139	50.225	-50.086	53.9775	40.5339	13.1276	-28.3205	-33.9249	-15.1222	-12.4399	-8.00141	20.3298	14.2923	61.1245	-9.88931	-20.8187	-54.1677	36.8967	18.6059	13.9617	-25.0549	55.9615
GSM774098_CF66-2008b.CEL	21.1491	8.61426	-38.0381	-18.1025	74.0101	-26.4797	-19.119	-46.3228	46.711	13.171	64.3496	19.2394	11.5409	10.3569	3.82189	52.7491	-17.3998	9.92536	-14.3797	-12.35	-25.7126	13.6747	-42.8655	40.3418	57.471	-51.5682	50.1766	-99.0846	46.0036	-48.2211	54.6056	35.7583	10.3906	-25.5141	-37.5869	-16.364	-20.0017	-12.4391	23.1187	17.0354	62.6735	-11.4448	-12.8707	-52.8915	33.7385	24.958	16.4701	-28.8175	53.8808
GSM774099_CF66-2008c.CEL	19.4395	13.1103	-41.3969	-18.9271	69.4661	-25.9447	-25.8573	-48.4601	49.1221	11.8467	58.1048	13.2669	7.94489	9.66155	-0.440653	42.702	-20.4886	13.5914	-15.6103	-22.2195	-25.3348	12.4053	-43.8074	35.0373	52.6531	-55.2239	44.6018	-106.775	42.6375	-44.2609	52.0647	31.1181	8.32575	-18.3866	-43.9601	-20.2102	-20.1818	-7.09995	17.701	18.4143	56.4949	-9.81356	-8.94348	-47.1292	23.8319	27.5507	8.94936	-30.3722	50.097
GSM774100_CF105-1973a.CEL	41.4173	-6.86309	-33.0141	11.3215	70.5639	-24.7817	2.27925	-32.1636	33.1003	31.2105	75.5577	39.3117	-17.4074	13.4754	-13.7651	74.6064	-7.02616	10.0929	-6.03617	41.161	-33.8126	13.3803	-53.6048	47.9251	61.6235	-55.6794	68.7534	-99.8747	41.7498	-44.4659	45.6752	36.8158	19.7775	19.4571	-54.4965	32.067	-15.3792	-17.4898	-14.3775	14.3928	73.994	-6.86314	-20.1521	-69.5535	27.6817	4.29256	23.4082	-26.5937	56.174
GSM774101_CF105-1973b.CEL	36.82	-6.15015	-34.6393	9.26847	67.7767	-24.2494	-4.08697	-30.2249	30.3433	30.5817	68.8163	34.3172	-19.3372	17.3333	-15.8738	66.4738	-6.73383	9.69243	-2.99331	30.7272	-36.3591	9.56904	-54.3544	44.2319	55.9096	-55.0929	64.0151	-103.812	37.6596	-42.3832	45.5931	30.5463	22.2132	22.8314	-56.3379	28.159	-11.4903	-14.2426	-16.0668	16.1	70.9736	-6.5152	-16.2378	-65.429	20.3532	-0.51803	18.4836	-26.9274	53.1786
GSM774102_CF105-1973c.CEL	35.9842	-6.40186	-34.6979	8.30447	66.4667	-24.5733	-6.2944	-30.1451	32.3632	31.8206	68.3058	33.7494	-19.8847	15.9678	-15.2714	65.9198	-6.86055	8.68372	-1.85209	31.2165	-37.9314	9.22311	-54.6165	44.7374	57.1152	-57.559	64.6038	-104.654	38.6396	-44.1222	45.8045	30.3738	22.8475	23.3845	-56.933	26.9736	-10.3856	-13.0579	-17.8915	15.6213	70.9648	-5.83086	-17.6768	-63.7583	20.8923	0.0289912	18.0826	-27.0934	52.9505
GSM774103_CF114-1973a.CEL	38.8779	-14.8972	-34.16	11.5616	73.657	-26.6611	13.8728	-27.0339	27.7752	25.5647	74.7778	31.2759	-14.6805	13.8064	-12.5684	64.3745	-12.9109	11.0378	-10.7544	33.7624	-22.8524	11.5363	-47.7715	42.7802	56.3084	-47.2638	66.1612	-99.8651	37.7965	-42.5137	43.266	22.2978	7.35561	21.6041	-55.744	42.4011	6.05965	-16.548	-14.5715	22.812	63.657	-13.0244	-17.0819	-69.7873	21.6663	-6.66654	19.5412	-32.4449	48.2193
GSM774104_CF114-1973b.CEL	45.4997	-14.3208	-32.7218	17.1321	73.2362	-29.9833	15.753	-22.7057	26.2841	27.9932	76.2701	35.6418	-18.4755	15.3315	-18.9919	68.1483	-14.359	13.4753	-9.99325	37.6289	-23.6039	12.7078	-48.5136	44.1757	53.9021	-42.2314	69.5574	-98.39	36.8198	-41.0584	39.3933	22.522	8.38091	22.1725	-57.4533	41.2007	8.08432	-17.385	-17.7137	20.6546	63.6792	-13.6472	-18.6709	-70.4677	23.8563	-8.40807	18.7056	-32.1513	50.0962
GSM774105_CF114-1973c.CEL	43.7183	-16.263	-33.6538	13.4279	73.3592	-26.7543	17.7959	-28.2639	28.1522	25.4188	75.4424	37.248	-14.2964	11.9749	-14.1605	68.7542	-16.5917	14.6321	-10.4447	36.0325	-23.2734	15.7114	-47.8824	44.2391	60.9121	-46.9992	68.2684	-103.175	36.0732	-40.0942	44.9156	25.1315	4.44726	22.529	-54.1255	43.1995	3.5483	-18.5412	-17.8736	22.403	68.3321	-11.2616	-12.1502	-73.8901	19.2349	-5.44259	20.1508	-32.1949	50.0601
GSM774106_CF173-1984a.CEL	22.7589	24.3961	-39.4865	-14.2826	76.4522	-33.4859	-15.3292	-27.7762	38.6712	21.2924	56.3824	23.1394	11.5365	25.9905	-11.793	47.5558	-12.256	3.82718	-4.38859	4.48778	-26.1953	7.69876	-49.8571	40.0106	38.0276	-38.0424	46.7887	-103.838	41.1875	-46.5658	42.9193	36.297	17.3754	-29.8621	-31.4288	-12.3208	-8.58258	-5.79066	23.4074	5.94347	58.1001	-13.5863	-22.9518	-52.0241	22.1308	15.2185	4.70616	-23.5119	54.6897
GSM774107_CF173-1984b.CEL	26.6315	23.3769	-38.3723	-16.6943	80.6487	-31.6212	-6.62108	-31.317	39.9973	20.9689	62.6368	28.3588	14.983	22.5247	-8.7938	59.2356	-17.7816	6.84071	-7.92679	9.60791	-21.5006	12.7154	-48.4377	36.7421	50.7738	-40.1627	52.5722	-102.227	41.4638	-42.2687	52.1164	40.5443	12.1625	-30.9537	-28.3633	-9.98914	-15.3006	-12.9031	23.5877	5.3147	67.5464	-15.9378	-16.35	-60.7132	22.1807	18.0479	14.5254	-23.6066	56.8236
GSM774108_CF173-1984c.CEL	19.3852	27.8976	-40.0875	-18.3643	77.5149	-35.3423	-14.5527	-38.0637	41.4573	15.5716	54.0037	12.2979	10.1667	13.4968	-11.0947	43.8591	-23.5285	12.7049	-15.8871	-11.1608	-15.3217	7.62975	-44.3543	30.3027	42.7891	-38.7533	44.1123	-104.289	37.4082	-42.6411	43.5981	29.5561	12.4563	-30.6039	-38.3752	-21.2815	-13.3972	-3.87639	24.0407	11.5801	54.5179	-17.0233	-19.0714	-44.8979	15.9008	26.93	5.3405	-27.2261	52.5496
GSM774109_CF173-2002a.CEL	-4.05592	23.7137	-41.0621	-4.64483	60.3318	-30.4934	-42.4443	-36.3297	28.1168	-1.86151	32.8528	-20.9466	-4.00688	19.5816	-15.7603	9.22001	-1.5517	1.64955	-6.44412	-40.5695	-14.496	-9.39988	-44.9215	29.226	-8.85475	-14.238	19.5973	-102.733	29.9303	-51.1185	13.5141	4.0449	16.8399	-15.5293	-47.19	-25.416	9.12792	15.5879	16.5641	23.449	-1.78407	-23.5156	-27.464	-18.6816	23.6556	16.3627	-26.7332	-28.0551	38.3869
GSM774110_CF173-2002b.CEL	-6.28346	19.0584	-39.6202	-6.90189	58.0314	-26.4623	-45.2457	-36.5562	27.6893	-4.95599	34.7824	-16.2972	-0.481975	25.6349	-10.0196	17.7547	5.09373	-7.25382	-1.95389	-35.1421	-21.5768	-4.78127	-44.9514	34.9018	-7.94887	-12.6713	19.7549	-98.682	32.9826	-55.5548	15.2239	11.9749	19.5612	-15.539	-42.1825	-21.9236	10.5016	13.2439	14.8615	21.0309	-0.431352	-20.3175	-26.8181	-25.5683	30.3152	10.3919	-24.708	-26.2592	41.0303
GSM774111_CF173-2002c.CEL	5.30409	19.9893	-38.9958	-7.94526	67.5199	-22.7795	-26.3297	-37.1208	34.3559	1.93506	47.7424	1.03281	10.4303	24.9931	0.778865	31.0492	0.885403	-0.902214	-8.18262	-17.8972	-23.2841	2.73156	-42.7507	42.402	14.9166	-26.0739	36.7862	-102.109	39.9261	-52.4546	37.8265	28.5202	15.9833	-30.7707	-31.0915	-16.36	-0.348452	6.84581	25.6456	12.708	31.8441	-17.216	-25.8161	-43.7999	31.6278	13.277	-7.22794	-22.1893	48.0133
GSM774112_CF173-2005a.CEL	25.7489	14.9544	-36.3783	-6.87837	80.0791	-24.7308	-4.25964	-35.2168	42.3071	18.4366	65.9376	25.6725	18.5008	18.0732	2.74842	55.8449	-14.5883	8.43825	-7.53872	5.03078	-24.1991	19.5334	-39.4965	43.3457	60.055	-42.455	52.4494	-99.2886	40.6091	-43.7434	60.9477	45.2942	7.3454	-37.5602	-21.0627	-8.22616	-19.567	-12.5729	31.7195	4.58907	71.4028	-10.7905	-13.9965	-67.6727	30.4272	24.3158	22.8177	-21.3773	54.511
GSM774113_CF173-2005b.CEL	20.6723	19.6458	-40.4157	-6.36325	76.854	-31.0672	-16.4524	-33.0488	40.1506	16.2531	60.8207	13.0868	7.85305	19.1703	-5.39957	44.0752	-16.5109	11.3518	-10.3293	-11.0676	-21.1035	6.87023	-42.572	37.2872	43.3392	-38.9332	48.1942	-99.1726	39.1971	-42.8518	48.7931	31.9156	11.3229	-28.0591	-36.6739	-15.4936	-8.9513	-5.35892	25.3993	8.95349	53.3876	-16.336	-20.9397	-50.6712	26.1889	21.778	9.71198	-25.8985	50.7343
GSM774114_CF173-2005c.CEL	17.7373	25.2887	-43.0481	-6.62711	74.3367	-33.8319	-20.2277	-39.2419	42.1058	12.2254	57.3588	3.97025	5.27697	9.83086	-12.276	34.0991	-23.9738	19.8805	-15.7339	-24.4693	-14.3844	4.15056	-42.1068	29.8036	42.8425	-44.3811	40.4617	-105.862	32.1149	-35.4417	43.8454	24.3118	6.25961	-20.3764	-46.5869	-19.6513	-14.7886	-2.30534	22.3028	13.0061	46.5409	-16.6006	-15.4944	-42.9364	17.1323	30.5029	2.87427	-31.1133	46.9356
GSM774115_CF243-2002a.CEL	24.3676	11.5806	-32.5803	-13.6163	63.2198	-26.5058	-15.5888	-45.5367	50.0096	5.12693	35.8137	-4.5576	0.0814709	-2.29298	-10.306	35.7017	-19.8018	27.0264	-12.3801	-20.8926	-24.4518	15.1711	-45.178	34.445	42.9849	-33.8967	30.4246	-102.926	37.1992	-50.5518	59.075	15.3093	14.3235	-31.3325	-38.7914	-11.9559	-28.0241	0.71946	9.21394	16.6468	64.8644	-9.10776	-4.03848	-50.8849	0.294624	27.9537	9.73819	-23.3262	45.287
GSM774116_CF243-2002b.CEL	24.4676	10.5482	-33.1209	-14.2048	63.1556	-27.0896	-15.5715	-44.3354	52.6135	9.97191	39.8805	-3.26497	0.4285	1.25544	-6.96835	39.3704	-19.4211	21.2533	-14.0679	-18.7682	-26.7243	14.5382	-45.2565	35.7962	45.7011	-40.0169	35.1929	-101.401	41.9644	-55.414	59.9434	19.2212	14.8008	-34.4017	-39.1799	-14.1438	-23.1793	2.53138	7.29076	15.9062	66.4843	-7.81592	-12.2532	-49.9632	4.83739	26.0552	12.7427	-23.689	49.1581
GSM774117_CF243-2002c.CEL	5.55052	19.4174	-32.9777	-5.58944	52.5385	-36.7177	-39.8836	-37.4923	41.2227	0.548773	27.3169	-27.4247	-13.6011	4.59388	-21.4445	7.52139	-10.7908	17.0152	-16.0735	-42.1289	-16.4593	-6.34205	-45.2519	28.6885	-0.590522	-23.2499	18.66	-99.7139	33.561	-54.2205	20.5081	-4.21897	20.0346	-20.0198	-54.6106	-25.5844	0.973819	18.3661	1.34754	21.7521	13.9846	-18.6485	-32.7986	-10.5783	11.3462	23.6056	-20.3339	-28.5532	36.431
GSM774118_CF333-1991a.CEL	26.8584	25.5592	-35.7609	-19.4359	79.5273	-38.6252	-8.85317	-34.1298	39.329	23.6148	62.5703	30.1106	13.3922	22.6303	-16.5436	60.1702	-13.4608	9.30156	-8.52141	14.5356	-30.2086	14.8121	-50.2149	39.2468	54.0726	-47.7726	50.375	-105.841	39.8331	-44.6984	53.492	41.0404	19.8582	-27.1521	-30.7895	-9.80955	-16.8538	-20.2026	21.186	8.36468	70.8575	-14.3194	-16.4073	-60.8706	24.4703	18.6548	12.4259	-22.3592	54.4579
GSM774119_CF333-1991b.CEL	29.4781	22.8186	-31.5871	-17.5509	82.2104	-34.8236	-3.01797	-32.9206	38.2981	23.1973	69.9275	33.6728	16.7766	19.0303	-13.2521	70.0624	-14.0331	8.48606	-8.62566	26.0271	-25.9416	19.5441	-49.6958	42.2176	60.642	-48.4523	53.8999	-104.364	43.3801	-41.6676	55.1789	46.6818	16.1776	-25.2262	-30.1393	-4.34236	-23.1871	-25.7015	17.4158	7.67658	74.1909	-14.8511	-17.5993	-65.8653	30.7912	22.6111	13.503	-22.7907	57.8804
GSM774120_CF333-1991c.CEL	21.8015	25.333	-36.8701	-16.8306	80.4465	-37.5971	-16.2492	-33.9278	37.4531	23.6408	67.2961	24.3125	11.9188	25.1509	-17.0692	60.4049	-14.3772	5.99098	-9.00159	12.1299	-25.9338	12.7191	-49.2517	38.2627	50.1226	-47.0227	51.0325	-103.885	42.4549	-42.9637	47.6539	40.2802	17.3367	-22.8399	-35.5957	-12.3647	-12.5697	-18.8485	17.3386	9.21653	58.763	-18.9316	-27.442	-55.0573	29.8872	19.9272	5.54535	-24.4951	55.1066
GSM774121_CF333-1997a.CEL	26.8073	24.5036	-35.6217	-20.4135	80.1686	-37.8107	-8.55384	-34.6487	39.0551	24.0533	64.4896	30.2302	14.0489	21.2103	-15.6085	60.1226	-14.227	8.92089	-7.2008	16.1222	-30.077	16.4372	-50.5517	38.6602	58.2389	-50.5815	51.7581	-107.997	39.4246	-43.2965	52.7544	42.8188	16.7711	-25.8252	-28.5927	-8.89851	-18.0575	-21.5875	22.3923	8.84766	71.1574	-12.5055	-14.7063	-62.0428	24.8352	20.6212	12.8415	-22.3722	54.8055
GSM774122_CF333-1997b.CEL	27.0899	27.2041	-35.6724	-18.9527	81.3051	-35.8929	-9.23633	-32.9126	38.6492	24.3851	70.3677	32.0251	15.9994	27.1645	-14.965	66.2342	-12.3848	5.2341	-9.90016	21.574	-27.7935	17.6285	-50.9082	41.0819	52.7182	-48.5348	54.6651	-104.179	44.9708	-42.1966	50.8276	46.9094	14.6188	-24.8438	-31.4843	-8.34379	-15.4511	-21.1472	17.8107	5.16307	67.2622	-16.7251	-24.825	-62.1354	28.6785	18.5289	9.26015	-22.8452	57.7585
GSM774123_CF333-1997c.CEL	18.075	25.1984	-34.8948	-12.5642	77.7992	-36.7106	-18.2735	-31.7498	34.0675	21.0946	64.6288	22.3369	10.3509	29.1026	-15.1697	54.8702	-7.6348	2.03726	-6.54691	10.5364	-26.0767	11.0778	-49.4167	41.5517	37.1627	-38.9443	47.8925	-102.935	43.2111	-47.8864	41.4574	37.4007	18.999	-24.6835	-33.5666	-11.5806	-5.12151	-14.3704	18.6903	8.46898	51.0167	-20.9156	-34.0026	-52.9215	33.196	14.1785	-1.67075	-23.0477	53.8487
GSM774124_CF333-2003a.CEL	28.6998	18.4526	-34.3211	-9.26466	78.7216	-40.9464	-9.21252	-24.383	40.0686	27.3285	74.2291	31.3326	16.9426	23.3585	-11.3153	64.2461	-12.3956	7.54636	-9.63736	14.5244	-28.5366	14.7704	-45.2464	43.5973	56.9082	-49.049	55.1087	-102.929	41.2232	-48.263	48.5935	39.8692	15.289	-30.6624	-29.1929	-10.4656	-18.5086	-18.1065	28.248	11.0758	67.8024	-9.97185	-24.4747	-56.2772	41.6626	23.341	17.8361	-29.7193	56.3161
GSM774125_CF333-2003b.CEL	26.7104	20.2261	-35.2435	-11.6162	80.3709	-35.5347	-8.8787	-26.3151	40.5633	24.3727	69.1466	29.1006	18.9253	21.7114	-6.85852	58.7012	-13.2245	7.36972	-12.1432	7.61496	-27.7502	15.0077	-43.0175	42.097	54.8928	-47.3996	53.1215	-102.686	41.876	-50.1509	51.5882	39.3326	14.675	-35.4454	-27.5757	-12.9379	-19.2849	-14.9247	31.7328	9.8195	69.6981	-9.70019	-23.2534	-56.1936	37.4661	24.3229	17.0488	-28.1074	55.221
GSM774126_CF333-2003c.CEL	15.3124	17.9497	-32.7237	-17.6534	78.7108	-27.297	-15.1884	-30.6707	40.2007	15.4162	64.807	22.1324	21.6931	16.7742	3.71515	51.8559	-14.8269	3.35453	-13.4886	-5.68428	-25.0137	14.5697	-37.9737	41.0664	50.3192	-46.3564	49.5802	-101.429	45.5196	-52.1563	54.0603	36.4689	11.4448	-40.905	-25.0562	-17.4026	-16.5633	-8.13358	34.3773	10.7321	63.2373	-8.99424	-27.5554	-49.098	39.4635	25.1039	12.7983	-27.4004	54.839
GSM774127_CF333-2005a.CEL	14.1553	23.4472	-32.0289	-22.6716	77.5755	-24.2303	-22.9176	-38.1542	42.7602	14.7942	46.1009	3.3362	13.0424	1.85426	-2.01923	28.7487	-21.4224	13.048	-14.7615	-26.8455	-19.6978	9.38528	-34.5968	29.8478	54.6852	-52.9921	38.6003	-110.054	36.0445	-44.0092	53.634	23.1822	10.6042	-33.6779	-33.497	-23.1131	-25.5506	-2.41604	24.3712	13.7349	58.9047	-4.67316	-19.6551	-39.2803	20.6982	36.2726	6.59798	-23.4506	45.4921
GSM774128_CF333-2005b.CEL	24.6281	23.393	-36.4095	-15.8366	79.9232	-35.1299	-18.9246	-32.3634	38.8585	24.2797	63.2302	17.1283	8.94712	18.4002	-12.1688	49.8726	-17.1108	9.5627	-10.6732	-4.08451	-22.0638	9.24048	-43.9062	34.5067	51.4198	-49.1952	48.1918	-102.809	41.1241	-41.7673	43.9646	32.6909	15.2118	-24.6761	-36.8774	-17.4285	-16.017	-10.6754	20.6891	10.2365	56.4822	-14.0122	-26.9889	-48.4898	31.8274	27.6968	8.2568	-27.1204	53.4538
GSM774129_CF333-2005c.CEL	7.95622	19.0117	-32.2264	-17.479	76.6642	-17.036	-26.2617	-35.0804	35.7793	13.4885	47.7099	1.73842	18.5006	18.2645	4.81861	33.1839	-7.33799	-5.09946	-10.8507	-16.0945	-17.4943	10.6371	-35.3395	37.4376	32.4758	-32.1451	38.2254	-100.708	46.7266	-52.1094	48.476	30.2159	16.6495	-43.5121	-19.7726	-20.8115	-11.9257	2.44842	28.6809	11.9044	45.2263	-12.9358	-35.0951	-42.6245	38.7207	19.9109	0.389733	-18.9432	51.2726
GSM774130_CF333-2007a.CEL	25.5692	21.4847	-35.0708	-19.601	83.9189	-31.7075	-12.8317	-34.6808	43.2051	21.0151	63.5909	21.9128	21.448	20.4805	-5.39656	54.6154	-17.4595	5.79838	-9.2115	4.19901	-21.819	19.182	-43.8068	35.6856	60.9263	-48.7592	49.9589	-102.979	43.1859	-42.0562	53.2396	44.3078	10.0685	-32.9173	-24.4541	-12.3682	-26.9093	-12.2306	26.6415	9.8118	67.8374	-10.3958	-16.1854	-58.612	27.0441	29.83	17.9317	-23.969	56.187
GSM774131_CF333-2007b.CEL	20.3666	23.6112	-35.4381	-20.3619	80.1484	-35.0986	-18.6824	-33.4432	41.4027	21.9062	61.0411	13.9994	12.2669	16.8073	-9.2183	46.7234	-18.8098	7.19605	-13.0918	-10.2768	-22.9118	10.9431	-42.363	32.8179	54.0335	-51.0692	47.3176	-101.879	42.2186	-44.4649	47.234	33.6996	12.8902	-30.3161	-34.8142	-21.4489	-18.6317	-8.81039	23.856	10.7954	59.5382	-10.7343	-26.1529	-46.1429	28.6784	30.4352	9.96929	-27.0488	53.532
GSM774132_CF333-2007c.CEL	5.04315	29.0015	-35.5325	-19.9941	76.7468	-29.5756	-34.9038	-36.039	36.9269	7.7105	45.4797	-7.37967	12.4086	13.2687	-5.8295	21.9893	-17.4736	5.65196	-17.018	-30.3508	-14.9687	4.81537	-38.0067	26.4627	29.5239	-39.2307	35.1766	-102.153	41.2347	-44.949	39.8522	21.6037	12.4294	-35.1134	-34.1156	-28.4339	-10.0684	5.25391	25.3826	14.0369	34.8244	-14.7423	-33.3586	-28.4641	27.8874	31.0372	-6.69467	-23.8709	44.8509
GSM774133_B6-0_1.CEL	30.1326	2.0058	-30.9096	12.3974	79.351	-33.9505	29.9492	-19.8319	-5.60621	26.9515	86.662	44.2226	-7.2059	23.3603	-14.8952	76.9718	-11.4117	3.23853	-13.2842	53.0102	-10.9429	23.418	-47.2616	40.5066	57.1283	-47.2173	71.4645	-100.856	39.2209	-23.6931	44.6743	43.1368	17.9176	19.6908	-39.5031	49.4653	-11.3238	-31.6975	-1.75581	20.2469	69.5271	-14.7719	-2.62732	-79.4124	26.7154	-7.23145	18.8953	-34.9252	50.5233
GSM774134_B6-0_2.CEL	19.0725	7.30241	-29.6054	16.553	71.6211	-35.0874	10.5473	-18.4112	-11.9074	16.8001	70.9969	23.98	-12.6457	27.0622	-18.7616	54.8423	0.808136	0.598176	-8.51783	30.1936	-8.65919	10.8335	-48.0337	40.9459	22.1703	-25.1938	54.6458	-101.865	37.8325	-28.8371	25.3003	27.0392	23.6587	15.3605	-43.7531	37.7292	4.21036	-16.8302	1.40578	24.4836	41.2475	-24.7102	-14.705	-64.3957	31.7509	-12.68	-6.11061	-32.9254	45.4958
GSM774135_B6-0_3.CEL	26.431	1.70441	-32.29	13.1506	78.5697	-33.6832	27.3969	-21.9518	-6.31862	26.1507	87.7603	41.863	-6.81975	26.9972	-12.9926	75.2017	-10.6897	1.83193	-15.0271	52.24	-11.5947	24.5872	-48.518	39.3644	54.8303	-47.9831	71.2944	-101.051	41.9552	-23.1536	43.1649	45.731	17.5388	19.0561	-39.3099	48.2475	-7.69936	-28.5787	-2.13143	20.8173	67.1622	-15.7075	-6.16439	-78.0129	28.3125	-8.76387	15.6822	-34.1512	50.5566
GSM774136_B6-4_1.CEL	25.2451	4.49327	-30.3676	15.6955	73.4285	-35.4786	19.3802	-19.4391	-6.75028	26.2398	78.2643	34.9515	-10.7382	28.3819	-18.0973	65.7029	-7.46777	1.85016	-11.5225	43.1741	-11.8184	15.6041	-49.2339	39.8177	41.1388	-39.2662	66.9204	-103.465	39.798	-26.204	36.2838	36.153	20.6191	17.6012	-42.5145	42.7467	-1.21994	-20.7757	-3.26826	22.5742	57.1123	-19.5664	-13.3236	-68.7669	26.2896	-11.2308	7.66874	-33.1923	49.462
GSM774137_B6-4_2.CEL	24.7245	5.20355	-33.1911	16.8293	74.7352	-36.2733	17.5893	-24.4078	-7.5417	20.4361	78.8481	29.7339	-14.8271	19.197	-17.3806	63.7875	-14.4827	10.7278	-14.6484	31.3157	-6.05482	10.76	-46.5182	34.8351	42.7569	-41.6178	65.5026	-100.5	38.9497	-20.0646	31.4021	33.3481	19.4386	23.0545	-49.9217	37.0438	-5.5447	-22.2978	-3.72612	23.873	52.4056	-20.5727	-8.30653	-66.4386	24.8079	-1.02912	6.39917	-37.8117	49.9841
GSM774138_B6-4_3.CEL	30.1805	2.51136	-32.326	15.2917	77.8249	-34.6463	26.4499	-21.2524	-7.68054	24.4058	86.3333	41.438	-8.63726	25.8278	-16.0626	74.8975	-11.5306	5.02076	-13.6119	51.395	-10.0884	23.5751	-48.4665	37.9678	52.3655	-43.8027	69.9277	-100.637	41.545	-19.7299	42.2395	44.6611	15.2222	20.4909	-40.8067	48.5526	-9.20278	-28.4591	-4.4628	19.7013	65.4078	-17.3613	-1.64118	-79.7597	26.9405	-7.96736	14.6197	-34.2405	50.9205
GSM774139_B12-0_1.CEL	33.3411	4.62675	-36.7758	10.8354	73.3049	-30.6788	6.84458	-22.0063	20.6549	29.137	72.1107	32.8298	-16.3534	29.1236	-21.2808	66.1067	-17.0073	10.8613	-13.124	36.1269	-29.7661	14.0611	-54.0225	32.9613	55.2454	-45.2415	73.4192	-107.599	35.5623	-35.185	42.4058	31.2393	12.9023	17.9016	-55.9136	27.6882	6.33408	-14.5145	-11.4732	18.0414	64.9713	-14.6783	-17.3655	-63.1681	14.1782	-6.76226	12.8424	-26.5223	52.2567
GSM774140_B12-0_2.CEL	32.9012	6.18226	-38.6461	8.20947	75.4574	-29.5609	5.29556	-26.0989	20.3603	28.3009	73.3209	33.04	-16.8247	25.982	-19.9879	65.2238	-16.8334	12.8761	-10.8487	35.2732	-24.7112	11.3515	-53.2087	33.7227	54.4383	-46.7024	71.4428	-107.532	36.8345	-35.511	40.1007	27.9968	13.0455	20.5102	-56.3965	31.2637	4.52068	-14.5602	-9.45254	18.5477	62.4014	-14.0136	-15.9888	-63.1727	14.8183	-5.90061	13.3363	-29.3858	50.9308
GSM774141_B12-0_3.CEL	32.3868	8.40052	-41.097	5.71126	74.1041	-29.5423	2.1944	-28.8254	23.353	27.6391	73.5993	32.1249	-18.3503	26.292	-19.0958	64.1921	-19.2883	11.9681	-13.3524	30.1235	-23.573	10.1473	-53.4599	30.7204	54.4472	-51.8165	72.7678	-106.414	38.0165	-33.9276	35.6146	29.832	9.94498	24.2104	-61.0886	26.2903	7.54489	-11.7325	-13.3274	16.8543	58.878	-13.5094	-17.0236	-59.718	12.8434	-2.94251	12.3807	-31.2529	52.8654
GSM774142_B12-4_1.CEL	31.3499	4.299	-38.2988	7.91243	77.0249	-30.823	8.46242	-24.2767	19.4731	30.1988	75.0801	37.1549	-14.0092	28.3008	-20.8487	70.8512	-17.4746	8.5998	-11.9032	38.59	-27.6654	14.5665	-54.6715	33.1539	62.6781	-50.6084	74.7751	-108.164	35.8749	-35.624	45.1503	33.8982	10.845	21.3177	-56.8941	29.8083	1.53118	-19.0808	-9.04769	19.685	68.0453	-13.0078	-14.1303	-65.5707	12.9679	-7.27086	17.9583	-28.2891	52.2992
GSM774143_B12-4_2.CEL	31.2837	4.66553	-38.4563	7.83865	77.6243	-30.4348	9.47249	-23.1559	19.751	29.8303	75.0525	38.0167	-12.7779	28.3098	-20.3291	71.0067	-18.4466	8.3731	-13.0561	39.3924	-27.9867	16.2899	-55.5008	33.6002	63.3928	-51.8026	74.606	-109.367	35.1881	-34.7322	44.6134	35.4079	10.4129	21.8293	-57.9297	30.1027	0.767024	-18.0493	-10.767	19.0453	69.1456	-10.8995	-13.2838	-66.0897	11.7994	-7.45667	16.4712	-28.0526	52.7321
GSM774144_B12-4_3.CEL	33.7252	5.26105	-38.6553	11.3907	75.9007	-31.2095	9.98674	-21.9123	19.8307	29.5388	75.3676	37.5147	-12.7906	30.4858	-21.5368	69.5732	-17.6729	9.20399	-14.1984	38.8821	-29.647	15.4185	-55.2945	33.0326	61.2227	-51.3216	75.1447	-108.562	35.0862	-33.3512	43.2904	37.7874	9.39589	22.5456	-58.668	28.4797	2.5716	-18.0796	-11.641	18.6034	68.3254	-12.888	-14.8532	-66.2774	11.2508	-7.12578	15.1218	-27.8807	53.6814
GSM774145_B12-7_1.CEL	23.1917	2.94561	-35.493	14.0168	70.6454	-32.0601	-3.86349	-17.4318	18.2081	25.0467	63.6714	21.9008	-14.8156	30.7154	-21.0589	56.4507	-9.25607	1.33649	-10.5009	20.4713	-27.6442	2.14636	-51.1572	34.9295	39.1789	-34.4676	63.7208	-108.149	31.4423	-45.6305	30.6947	22.7931	17.831	19.1075	-56.3229	19.3872	14.127	-10.7732	-8.7389	26.6563	47.3475	-18.1357	-27.5728	-49.6683	18.6326	-12.701	1.23722	-29.8367	50.1276
GSM774146_B12-7_2.CEL	22.8608	4.8048	-34.1361	14.3787	73.4705	-33.5094	-1.34135	-18.4075	16.6226	22.7994	66.5663	20.0494	-13.2478	29.4114	-22.0654	58.0786	-8.37181	1.19485	-14.8161	22.6771	-24.0568	4.98591	-49.7132	34.9782	37.5469	-31.5688	64.5464	-104.32	33.141	-44.0894	27.8905	24.781	17.256	17.1896	-56.1547	19.8792	13.4369	-13.045	-7.73076	27.0627	41.6104	-19.972	-29.4637	-49.2245	22.2954	-9.58989	0.294951	-30.8522	50.3681
GSM774147_B12-7_3.CEL	26.307	7.61927	-37.9791	9.05964	76.669	-31.3618	4.71344	-22.1166	15.7204	28.9819	74.0132	29.5339	-13.0556	29.7313	-20.1383	63.4899	-9.54237	5.46026	-11.138	32.647	-22.7311	7.64975	-50.0844	32.815	49.6675	-44.7394	70.4862	-108.049	34.7164	-40.58	38.2914	25.9329	12.9641	19.886	-53.923	28.7948	8.5523	-15.9466	-5.92398	22.1334	56.412	-16.6722	-25.3999	-57.6618	18.4058	-11.6479	11.0531	-31.7461	50.3082
GSM774148_B38-1_1.CEL	34.8141	-5.98654	-35.2204	10.3658	94.3758	-30.8812	17.0819	-23.5255	12.7662	33.2591	78.8552	32.1209	0.16171	21.7885	-18.7867	66.9428	-19.4758	8.57231	-14.3654	33.3261	-16.7958	23.9525	-39.2202	28.4667	64.315	-38.4694	69.8834	-105.92	34.7074	-29.2189	52.0015	24.3497	-8.84608	15.2849	-52.5002	37.5225	12.9834	-23.0311	-16.7203	24.5331	55.0824	-18.6797	-13.0091	-70.3772	4.39158	-6.71802	10.6029	-31.0251	45.4478
GSM774149_B38-1_2.CEL	37.9755	-9.45889	-32.8008	14.7164	91.7302	-31.0516	18.5856	-20.5023	13.5556	33.815	77.6384	33.998	0.0475269	24.6709	-19.8374	67.5948	-19.9773	7.66242	-14.0849	36.0108	-20.9386	25.7612	-39.8068	31.1531	65.2156	-37.9088	71.9109	-107.401	33.4386	-26.6578	53.2698	28.2899	-7.98175	14.4908	-51.2991	37.0692	13.4094	-22.1505	-20.0096	23.8333	57.7347	-18.8866	-12.9722	-71.7057	4.63759	-9.16892	10.2992	-29.1714	46.6375
GSM774150_B38-1_3.CEL	36.5861	-9.10249	-31.7347	14.4899	93.1478	-32.3292	19.402	-18.6503	12.6044	35.1614	79.7586	32.8364	0.853658	23.6107	-20.1577	68.2579	-19.1843	7.37607	-13.3519	36.9478	-19.5314	26.0802	-38.6602	31.4727	65.888	-36.4982	70.4665	-107.046	32.2878	-28.5496	53.4645	26.4136	-6.60165	13.6119	-49.5509	37.9236	12.9396	-25.8044	-17.3986	25.0021	58.0385	-18.9283	-14.1427	-72.3044	7.85387	-9.08987	10.8524	-29.999	45.4206
GSM774151_B38-2M_1.CEL	23.1466	-13.1545	-31.5279	11.9223	69.6931	-22.7574	1.61357	-37.4156	31.9324	14.3152	64.1409	56.4973	11.369	22.3856	25.3816	46.6375	-16.4046	13.3013	-13.9257	-24.6283	-24.2751	21.245	-25.4316	37.7762	56.9841	-42.4283	50.4452	-100.705	35.9175	-42.5056	59.1227	24.9695	-21.0686	-30.0184	-35.2301	-1.68306	19.9987	10.2873	27.7529	22.5252	59.9485	-11.8268	15.1971	-66.9298	28.8433	-13.2894	24.1166	-31.4906	50.7936
GSM774152_B38-2M_2.CEL	20.2877	-11.1092	-33.0061	9.90257	67.8686	-20.9624	-1.6517	-38.4578	30.4706	12.2637	58.341	52.3896	10.4898	22.7604	24.6677	40.4861	-16.0553	13.6763	-14.995	-29.853	-25.2516	19.0487	-27.5073	35.9653	52.6832	-42.7346	48.4765	-102.839	35.645	-40.0178	58.9192	23.1472	-18.8972	-29.3311	-37.1156	-4.28776	20.1827	13.5753	26.2553	23.1816	58.281	-11.5869	16.247	-62.9286	22.929	-12.9319	20.4076	-30.0503	49.7912
GSM774153_B38-2M_3.CEL	20.4868	-14.0204	-31.1308	12.9447	68.801	-22.8125	0.494258	-36.2545	29.3429	14.629	59.5456	51.5958	10.2733	21.8098	23.0087	42.8956	-15.8877	12.5506	-14.6896	-27.1638	-25.2448	18.9124	-26.1239	36.169	54.8037	-40.5953	48.9289	-100.505	34.6705	-41.2433	58.8491	22.4312	-17.7579	-29.8701	-36.5906	-3.61244	19.7009	10.1002	27.1535	25.0249	59.4779	-12.6956	15.0928	-62.784	26.0835	-12.7356	22.6915	-30.3044	49.4766
GSM774154_B38-2NM_1.CEL	36.64	-7.47689	-35.5221	5.84417	90.2633	-25.6364	15.35	-26.3372	15.5358	31.1141	73.7396	33.9765	-1.73112	21.7039	-12.9712	63.6305	-16.4777	6.78791	-13.9212	27.236	-20.368	23.7773	-38.7792	30.0008	60.311	-38.4504	67.4415	-104.439	37.5955	-29.8874	53.8405	23.5358	-8.75985	7.26161	-48.6024	34.6355	15.3106	-17.5477	-17.0764	22.732	58.2898	-15.9682	-10.1932	-70.4202	3.84468	-9.89742	10.7541	-27.105	45.8084
GSM774155_B38-2NM_2.CEL	35.8206	-8.91466	-32.9184	4.27787	88.0023	-27.9321	16.2929	-29.3034	17.6867	28.6489	73.7685	31.7987	-0.890419	19.8435	-10.173	64.3689	-16.3831	4.64532	-15.2888	26.5911	-18.1187	20.9635	-35.4702	29.899	62.705	-38.337	69.4363	-101.026	36.4548	-33.8172	53.0934	24.1398	-6.85203	2.45348	-45.6041	32.8405	21.3793	-16.8014	-15.7681	24.3887	59.1715	-19.188	-12.696	-68.0507	8.71608	-11.8788	16.4216	-26.6682	46.4337
GSM774156_B38-2NM_3.CEL	35.8928	-10.0132	-31.9317	4.36745	89.5172	-25.8736	18.4624	-26.8251	17.8834	29.668	74.1385	31.4677	1.49715	19.1996	-8.40426	64.6255	-17.3977	4.02176	-17.797	26.6125	-18.9204	24.0825	-36.138	30.472	63.8488	-38.7056	67.1869	-101.732	38.9242	-34.2231	54.8206	24.3374	-8.61973	3.70265	-46.5078	34.8725	17.9413	-17.0923	-17.2207	25.0348	59.0522	-17.4884	-14.0076	-69.1438	5.75931	-9.04032	13.201	-27.5262	46.6654
GSM774157_B38-6M_1.CEL	19.7878	-12.0491	-31.3681	12.9224	67.2143	-24.5006	-0.923925	-35.2433	30.9567	14.7115	60.8396	51.7981	8.78312	23.3962	22.9325	42.2746	-15.7251	12.4079	-14.2924	-28.4351	-24.8725	17.3373	-27.3156	36.4088	52.3434	-41.5931	48.9845	-100.219	35.1433	-42.6051	56.1497	21.8436	-16.9002	-29.2531	-38.4375	-4.83749	22.0905	11.9206	27.4083	23.8512	57.4784	-13.2102	12.7653	-61.6524	26.9651	-13.3461	21.97	-31.6471	49.5772
GSM774158_B38-6M_2.CEL	16.5493	-13.3329	-32.4597	11.292	67.9869	-21.7173	-4.8082	-34.6497	29.1565	14.8982	55.614	47.7805	8.78074	25.0675	24.4997	38.8208	-14.2941	8.83716	-14.6106	-32.0098	-26.5079	15.6587	-27.1413	35.3224	50.6026	-41.1282	47.2012	-99.9725	35.0308	-43.6708	57.7978	21.2676	-14.7777	-29.9103	-37.8582	-7.28574	22.9103	13.0581	27.0761	26.4545	56.6534	-12.5958	12.5398	-58.7746	24.7085	-15.5286	20.4122	-29.5126	49.2075
GSM774159_B38-6M_3.CEL	18.6328	-12.1969	-32.7429	11.6311	67.029	-19.7475	-0.683213	-38.6195	28.7509	11.1665	56.3894	48.4231	11.0772	22.7866	25.075	40.0572	-14.6587	12.453	-17.3075	-32.023	-22.1552	16.7725	-25.9107	35.23	50.2039	-39.7179	47.5827	-100.408	35.206	-40.3549	57.8171	22.3816	-17.8428	-30.1234	-36.6418	-5.24538	20.1615	13.249	26.6738	25.6893	56.3238	-13.9573	15.2181	-61.3247	22.829	-13.6703	20.7904	-30.2132	49.1032
GSM774160_PAO1a.CEL	28.0852	1.55574	-22.8646	15.0442	78.3106	-35.2398	28.8293	-16.7777	-17.3176	29.9696	81.0131	40.4353	-8.37986	28.6283	-14.1965	71.6616	-8.28912	3.67016	-1.57864	59.1332	-13.4587	21.4138	-51.5347	44.3075	49.1135	-43.962	72.1492	-105.471	38.1269	-3.49211	43.5696	39.4308	24.0371	22.0644	-36.0621	54.8226	-6.42592	-29.7769	-14.698	17.9459	73.0697	-19.4103	-2.00921	-81.4924	22.3034	-10.8779	12.04	-30.5618	48.9626
GSM774161_PAO1b.CEL	27.5027	5.89845	-23.2649	15.2286	77.5367	-36.8184	24.5337	-12.6489	-18.0176	30.136	80.6727	34.2599	-10.8152	33.5648	-16.0649	68.6646	-5.35121	0.890345	-2.45247	54.5309	-10.9841	17.181	-51.8598	41.343	40.8406	-38.9628	71.9166	-102.261	37.5954	-4.58384	35.2688	36.1271	21.3501	22.9253	-39.7506	49.7389	1.93828	-25.534	-15.371	18.416	62.1521	-23.7649	-10.8411	-75.8301	25.7821	-14.4733	7.75571	-30.9951	51.1152
GSM774162_PAO1c.CEL	30.3698	4.16073	-24.6425	17.0134	75.9984	-35.7465	24.8428	-12.811	-15.1151	32.5688	80.4204	36.1973	-11.77	34.6685	-14.7843	69.9009	-4.32729	-1.11738	-2.33999	55.0558	-13.8616	15.2097	-51.6087	41.1267	42.5042	-42.445	75.7297	-100.448	38.8656	-4.68339	35.5589	37.4952	20.3719	25.3307	-42.5592	49.7051	0.864655	-23.1087	-18.4836	15.156	64.8477	-21.7713	-10.2401	-76.2678	24.1465	-14.6972	11.3333	-31.8556	51.6304
GSM794226_A27.CEL	34.4639	-23.2079	-19.6084	14.8502	86.4495	-16.4687	-12.2841	-9.89306	-14.9181	7.24882	40.8231	-47.1272	0.986763	1.7944	-25.7496	21.2034	-2.90158	22.7	-21.1104	-28.8831	-20.9815	19.8333	-17.4454	-15.4587	42.5884	4.97922	53.5562	-84.6368	0.022859	-21.0117	67.4383	-22.5425	-13.3929	-28.6995	-37.9542	-13.2055	17.2091	-8.32131	-24.6608	9.111	45.1598	-0.941123	-17.2084	-38.9317	-8.39275	-10.4225	8.30383	0.321667	26.6827
GSM794227_A28.CEL	39.7575	-18.7918	-13.4652	14.248	92.4731	-14.8973	-1.64558	-12.0344	-14.6735	6.66982	43.1177	-46.0249	11.0331	-3.59217	-22.7992	25.3472	6.25069	22.2603	-31.8853	-33.4659	-18.9835	18.2376	-6.46376	-22.1222	51.6285	7.94908	59.3219	-79.9392	-3.43314	-15.4872	67.6784	-14.0892	-24.9364	-29.7266	-30.4802	-17.5005	15.7568	-8.56109	-23.2628	9.15207	46.4366	-10.3973	-11.0224	-44.4978	-3.96433	-8.71302	18.8564	-9.73666	38.0341
GSM794228_A29.CEL	-44.0959	-16.8681	9.50137	2.80842	55.9386	9.17367	-47.0901	-15.7736	-8.40068	-15.1388	-10.403	-39.8082	-5.07274	-13.5573	-3.39012	-42.1639	-6.44927	22.2086	-1.37797	-75.1974	-28.3437	8.48279	10.7796	-17.4606	-27.2998	28.5221	15.4029	-81.2076	-29.1397	-46.4324	50.1911	-51.1378	9.25361	-48.4019	-45.6106	-54.7836	32.0147	17.0226	25.8879	-0.160201	32.5943	-2.6992	-18.7509	16.8778	-12.3853	-18.9322	-9.04551	17.7095	-16.3393
GSM794229_A30.CEL	-12.6385	0.350481	-32.2989	3.77606	13.6265	-29.6519	-62.2901	-21.364	37.877	17.1249	-1.22185	-48.5425	-8.48489	4.238	-37.7355	-54.1947	-19.3115	14.5286	-14.4982	-82.1346	-24.6883	-10.3681	-40.6465	-7.58093	13.222	-59.3093	-7.04918	-125.24	-13.7309	-33.5081	24.0623	-42.4188	-21.7621	20.5754	-74.5464	-36.7725	12.4718	37.4612	-28.2286	38.2604	-17.1921	6.29946	-12.1103	41.8774	-34.7008	23.2611	-34.2151	-30.8826	-3.93779
GSM794230_A31.CEL	-25.448	2.62967	-29.7439	-1.13952	-15.1562	-30.4203	-72.2326	-20.3681	51.4315	25.1925	-8.68992	-50.2867	-12.3552	11.5695	-39.6273	-69.5765	-17.3145	3.90823	-12.4579	-89.5318	-23.6489	-18.4835	-40.4022	-8.12915	5.591	-71.8999	-20.4481	-126.378	-15.7202	-41.1191	6.10522	-44.6681	-22.6009	29.3041	-79.402	-41.8544	16.7758	48.861	-28.9004	39.6028	-34.9628	8.022	-16.8326	62.4869	-30.9947	26.842	-39.1017	-36.0588	-10.6936
GSM794231_A32.CEL	-17.7358	2.33477	-33.0098	1.43032	3.13142	-32.1355	-68.3625	-15.7661	41.7156	24.0882	-0.806128	-47.8559	-11.961	13.9681	-38.3606	-58.406	-15.6055	7.50587	-11.3984	-84.5442	-24.8339	-17.1402	-42.2271	-7.03418	2.03669	-64.2937	-9.5255	-121.783	-11.1491	-35.8903	12.098	-41.9173	-17.7342	25.5619	-76.9563	-40.4467	19.3376	41.2755	-28.6911	35.6837	-25.1369	4.90413	-18.9962	50.4543	-28.3866	21.96	-35.3139	-33.6397	-4.09661
GSM821084_HZI0139_Pae_G1a.CEL	-12.8528	-13.8517	16.0132	11.623	77.2182	27.623	24.885	-30.2238	-31.8588	11.0454	-35.2366	-40.9236	10.5473	-23.553	30.2241	-38.507	-7.93894	17.0529	-27.2024	-52.1858	-5.59516	-2.15442	29.3359	-15.2573	27.9075	41.1568	44.3135	-82.8874	-17.9698	10.224	60.2175	8.58125	26.9256	-70.8709	22.9298	-38.9041	11.2741	10.3142	17.3788	8.321	64.2186	-29.7904	22.8831	-36.8938	-24.6889	-2.63997	19.8554	29.6959	38.1384
GSM821085_HZI0140_Pae_G1a.CEL	-9.95036	-13.2679	20.107	11.5355	74.0106	25.7845	23.0038	-26.6649	-31.4258	11.4948	-38.5978	-39.0361	8.69296	-26.459	24.3281	-39.3306	-5.45211	20.7562	-21.125	-53.1238	-6.3421	-1.28694	28.3331	-16.3664	26.8659	42.6589	38.7837	-88.0123	-25.3869	13.7595	57.1042	2.07748	23.605	-64.9485	20.0672	-37.1347	4.15501	8.66098	21.9938	11.5366	63.9476	-28.288	31.4193	-35.52	-26.6322	2.00723	18.9962	26.3478	34.5942
GSM821086_HZI0141_Pae_G1a.CEL	-6.08367	-17.5175	26.2235	13.7571	82.3611	27.682	33.8771	-24.617	-33.5811	17.1269	-29.7817	-38.7865	9.06832	-20.6721	27.2007	-31.843	-2.28718	20.3276	-28.2861	-50.6893	-1.84804	-1.85807	31.6921	-16.1835	32.4335	45.2454	53.2747	-80.9849	-24.7115	18.2888	57.5319	11.2664	22.5084	-70.5487	24.6763	-38.8347	1.41947	9.18693	16.8587	7.21203	66.4177	-27.9944	20.5993	-39.0204	-20.292	-1.65278	25.3968	27.7333	46.0298
GSM821087_HZI0142_Pae_G1a.CEL	-16.7983	-0.144477	8.88422	0.562148	85.9663	33.825	15.333	-31.484	-37.326	25.4067	-27.3279	-46.5667	6.52987	-24.8385	26.4593	-45.3633	13.6786	20.8718	-10.7288	-51.8543	19.4906	-18.058	38.7899	-20.1353	12.8589	33.5939	40.3995	-89.4596	-17.8042	2.29621	58.2452	-16.6832	30.7632	-63.0551	26.9959	-29.324	5.44591	12.4555	22.6731	2.27033	53.1281	-30.4208	7.76066	-21.9344	-17.6962	-5.9451	22.6738	19.9175	21.5934
GSM821088_HZI0143_Pae_G1a.CEL	-5.23483	-7.61209	8.47257	-1.81939	85.4002	39.385	31.1948	-41.423	-40.8786	21.6068	-20.4053	-42.4495	11.6697	-28.3272	28.7476	-29.0689	11.69	19.6904	-15.4467	-41.8391	23.9802	-8.21584	41.0102	-18.9133	30.1139	30.9292	45.1055	-92.8344	-12.263	14.4143	64.0001	-3.80319	26.2298	-57.0972	37.5725	-16.9385	-5.05889	3.90752	11.935	6.28218	64.9823	-29.9993	26.5585	-47.1351	-16.2664	-5.80517	29.2856	16.6566	29.1281
GSM821089_HZI0144_Pae_G1a.CEL	-4.27427	-5.29206	17.7556	-2.4522	85.6435	34.8043	35.9929	-40.5183	-40.4891	21.7545	-16.9726	-39.5268	11.4818	-25.5531	28.6801	-24.4564	11.6828	25.0929	-15.1469	-44.8258	23.7826	-5.67782	42.6972	-22.9898	31.5387	33.0729	49.5574	-89.2099	-21.9888	18.8167	61.5395	-6.25556	20.8358	-57.2727	35.8206	-22.909	-6.79799	10.0232	14.8115	1.64487	69.0294	-29.7559	28.073	-46.4447	-16.8264	-7.04351	36.2185	12.9449	31.9592
GSM821090_HZI0145_Pae_G1a.CEL	-25.1953	-10.1831	-23.4142	20.3719	67.236	-21.2156	-26.3582	-11.1965	-24.2085	3.12907	2.30878	-43.8258	-10.3943	13.4805	-13.65	-33.3375	-23.6117	7.19343	-19.3695	-59.2497	-33.375	11.6799	-41.3647	-18.3046	28.2444	-20.8108	19.202	-96.7059	-16.0569	16.6329	48.7246	-2.36419	8.50499	-14.2592	-48.0918	-30.8361	-6.05783	6.74071	0.235923	29.3797	25.23	-9.71506	7.56439	-15.0388	-32.895	29.9598	-23.9674	-0.856012	21.4889
GSM821091_HZI0146_Pae_G1a.CEL	-20.5325	-24.9342	-12.8559	28.3641	85.4675	-16.4807	-0.684393	0.168252	-39.2047	5.92825	20.5142	-41.6201	3.89527	19.1251	-6.0821	-6.63146	-21.027	-6.83236	-26.0084	-35.1515	-22.8853	22.189	-33.7669	-7.24934	33.7858	16.4971	45.2787	-78.754	-4.82999	30.1697	50.0935	27.4306	13.7145	-37.5685	-20.4684	-18.7384	-6.31713	-21.331	1.7019	22.8529	34.2872	-18.841	5.13541	-43.8006	-15.5286	20.0535	-14.0589	15.1068	36.928
GSM821092_HZI0148_Pae_G1a.CEL	15.75	11.2364	-21.628	26.5264	88.5727	-23.6829	0.397867	-3.03444	-43.3706	30.8684	51.7279	-23.5574	-5.1839	35.5625	-25.9255	33.0482	-14.9764	-14.5259	-8.03973	-2.93395	6.49487	-6.60574	-53.4083	-6.86381	35.6842	-4.79451	60.371	-95.3663	-8.00621	16.731	39.2351	12.6794	4.02782	-9.85369	-35.8284	9.72297	-7.38918	-40.0293	-5.32526	21.4736	37.9965	-9.99987	3.59535	-61.6365	-14.6882	-1.42497	-2.4066	-4.51037	37.2393
GSM821093_HZI0149_Pae_G1a.CEL	-7.70229	13.828	-33.1842	10.5036	59.1165	-32.7144	-35.8197	-14.7183	-18.0276	20.4034	24.8593	-36.8467	-19.4937	20.402	-37.2276	-13.9088	-16.625	2.95249	-12.0233	-45.643	-10.2159	-15.6227	-53.9001	-17.329	20.3275	-43.7998	32.7438	-108.538	-14.8579	8.92103	32.9959	-16.7817	10.1202	18.8579	-61.6503	-19.9191	-4.63592	-6.82895	-16.2853	24.3287	15.7519	-4.65625	8.33329	-7.39275	-30.699	20.8857	-22.0121	-27.0554	17.269
GSM821094_HZI0147_Pae_G1a.CEL	-14.8329	-19.4863	-19.7674	27.0764	82.9078	-14.6652	-11.6763	2.41888	-31.2577	7.68123	16.8127	-38.4262	2.52458	24.03	-8.7328	-13.4019	-18.5791	-0.0260167	-21.7993	-39.5482	-34.3937	19.744	-39.5085	-11.3062	37.4245	-0.0837614	42.3686	-89.653	-12.3307	28.5794	53.2697	23.6279	6.69022	-26.3615	-32.4586	-21.7855	-12.6439	-14.4294	1.1612	24.0875	37.5814	-8.29135	9.6679	-40.3039	-27.8676	22.0528	-13.8695	14.2185	36.1411
GSM821095_HZI0150_Pae_G1a.CEL	16.8589	19.503	-30.4648	25.4951	84.2628	-25.1239	-5.81152	-11.504	-34.957	29.0394	50.4616	-22.1166	-7.40209	31.2157	-28.2556	22.9346	-17.7635	-3.50505	-14.8313	-13.6192	4.60794	-7.5977	-55.1406	-11.4783	38.2056	-28.0391	59.4916	-104.984	-9.63415	25.3137	39.7317	11.8906	1.60991	0.529182	-46.6977	2.7713	-12.2948	-27.4295	-12.8182	17.7191	37.6981	-5.95116	8.54494	-53.6671	-24.4002	12.2962	-4.96314	-13.0093	36.1838
GSM821495.CEL	-18.3567	-17.5826	-28.4939	-12.2855	83.2459	46.2953	15.0495	-25.3001	-48.2871	-7.42455	-13.521	-37.4914	9.97382	-19.8382	27.4541	-34.2439	-19.015	-9.69249	-24.0194	-46.3487	11.9393	34.8675	17.554	-21.3142	30.18	11.8721	31.2308	-112.709	25.5286	16.2443	58.9633	41.1891	5.20524	-67.2843	48.2574	-24.3717	25.3188	11.1207	-21.2824	28.4453	43.1062	7.84168	-18.7595	-45.0334	-23.4665	-3.58389	-32.178	33.53	43.2449
GSM821496.CEL	-31.7344	-22.0945	-19.2489	-10.8669	85.5432	52.1173	7.85254	-25.5398	-54.8459	-13.18	-21.2168	-44.7225	13.8759	-23.8897	31.648	-42.7038	-14.3461	-6.64875	-20.2967	-57.6922	24.5311	28.0255	29.9631	-22.1569	21.1058	23.5495	26.1861	-105.506	20.0862	14.8967	56.7012	29.8932	11.3759	-69.797	60.4835	-29.0202	23.4483	11.1954	-12.6672	29.182	33.9599	4.13067	-22.9445	-36.0523	-15.0523	-9.13261	-28.5933	28.8883	33.0925
GSM821497.CEL	-24.2667	-22.4126	-22.9463	-9.48102	84.1118	45.9913	17.4365	-28.8217	-49.1049	-6.78453	-13.6486	-36.7875	12.4525	-22.5028	28.1668	-34.385	-19.2725	-8.11433	-24.9366	-48.6852	18.3183	32.8287	23.7173	-16.6177	27.5598	18.3435	28.4574	-110.559	23.8205	15.1599	56.7718	39.1312	9.22799	-70.2878	54.0743	-24.584	24.4661	9.98363	-14.3998	30.4122	41.312	2.30563	-18.4628	-42.7076	-16.2905	-2.89882	-31.0735	29.8657	43.0516
GSM821498.CEL	-9.60931	-17.2711	-34.9167	-13.0953	86.5573	27.0543	15.5008	-24.3342	-49.4164	-9.07339	17.2335	-23.6976	16.0153	1.02451	20.0031	-0.694528	-24.7762	-15.1463	-20.4413	-26.4286	16.6316	41.1103	-9.83428	-9.76308	35.2524	-0.524085	35.6107	-119.147	32.3219	18.7232	56.1528	42.2081	4.15784	-49.3178	35.9219	-4.6262	22.1702	3.91264	-25.9452	36.412	38.282	8.91631	-14.4527	-57.5879	-15.6903	-13.7244	-34.9521	18.3297	45.5571
GSM821499.CEL	-27.1106	-22.3877	-27.1724	-12.4128	89.3093	47.6406	10.7515	-26.618	-61.0947	-17.3406	-12.5882	-40.5001	11.2173	-30.3215	35.4453	-32.3307	-14.0219	3.50274	-16.1154	-53.9319	26.7875	27.1395	27.1644	-25.5084	19.5557	22.4862	26.6386	-106.279	21.5995	12.2128	57.6142	25.3561	13.2627	-69.25	55.893	-29.1431	26.6978	9.71224	-8.416	28.8109	40.3151	5.74354	-22.6937	-40.9329	-10.3505	-15.7108	-27.4471	23.8389	32.5069
GSM821500.CEL	-26.6553	-22.1398	-25.7338	-6.92228	87.1052	47.6592	20.5241	-32.6407	-60.5175	-14.8566	-10.8261	-38.5436	12.265	-26.6278	36.3938	-32.6162	-15.6672	2.09491	-20.9484	-49.9763	26.73	31.0357	32.3756	-21.4051	21.0954	25.6993	29.4018	-105.196	18.7913	12.7292	56.9263	31.8957	10.3724	-74.3752	59.6141	-30.0728	28.783	12.4777	-2.17239	26.5437	44.8288	0.228298	-20.3275	-45.1538	-8.65852	-13.1156	-24.5764	22.9743	37.3226
GSM821501.CEL	-43.5097	-26.8499	-48.3269	10.3	88.4685	37.3658	21.5857	-40.3753	-49.275	-16.9139	31.3135	-38.7064	19.8921	0.674112	27.0736	-17.4425	-4.09744	4.35855	-14.2489	-30.888	25.6687	23.7318	-13.653	0.323839	24.8201	-20.3747	38.151	-98.9775	19.6347	10.1545	61.4217	36.4795	14.15	-48.1773	41.4959	-10.4921	7.28217	-20.9571	16.2653	20.6998	43.7945	-2.1249	-23.8364	-51.4347	-1.83803	-7.20347	-19.0998	-15.3799	32.491
GSM821502.CEL	-37.7857	-25.5541	-43.9929	6.52579	89.5632	47.0063	15.7046	-33.4615	-48.9849	-16.6181	15.8043	-35.9735	20.2335	-1.70746	29.5534	-26.1065	-8.05268	2.24283	-15.7859	-41.7031	23.9567	17.5532	-8.76348	0.61012	19.1026	-10.7592	37.2885	-105.794	21.659	10.355	59.1044	32.2558	20.0593	-51.9911	42.8005	-14.0922	14.2884	-8.31516	8.70936	19.3578	38.8095	1.03453	-24.3505	-44.9353	-7.24612	-11.0273	-24.7198	-7.16365	32.6702
GSM821503.CEL	-39.3005	-26.2332	-43.3077	11.5383	85.9006	35.5907	14.4926	-39.1187	-44.0923	-16.1197	33.7243	-32.0449	16.6786	8.803	23.4768	-16.3796	-11.5506	2.17553	-15.4896	-37.0584	30.4445	18.5133	-20.4123	12.1568	15.6625	-19.7369	39.3564	-103.026	19.6907	13.6525	50.3851	30.0509	18.4585	-41.1385	28.488	-12.168	13.7382	-12.6131	10.5362	20.2305	30.9889	-1.71231	-26.8042	-42.5835	2.58841	-9.18996	-25.8591	-21.0197	31.4685
GSM821504.CEL	-19.7827	-16.1485	-44.4453	-11.3726	93.5563	20.3485	30.8935	-29.8967	-46.3576	-13.023	40.507	-15.4311	20.3673	13.2832	31.4953	19.6511	-16.784	7.40382	-12.8435	-22.7686	26.0185	20.1697	-26.4764	3.04096	31.7986	-21.7543	46.1838	-107.72	25.973	1.56085	46.8281	38.7728	14.7454	-40.8312	21.9092	-13.02	10.1302	-2.92488	14.2952	23.8463	54.2754	9.24157	-21.3707	-57.5176	1.57719	-17.7349	-14.6271	-22.1093	44.7554
GSM821505.CEL	-19.8306	-19.1698	-44.9089	-8.88375	94.8426	18.1012	34.6286	-30.2631	-44.6851	-14.9552	42.7236	-14.2441	21.242	14.9405	27.8941	24.6793	-23.4606	3.74824	-18.088	-21.155	23.7759	23.0665	-30.579	1.46593	37.324	-21.2069	50.7471	-104.409	24.3593	6.18708	45.6204	44.3759	11.2244	-41.663	19.6199	-17.9411	15.3287	-8.34438	12.6586	23.5451	53.5745	9.06891	-21.0383	-57.2005	-0.126102	-15.7285	-16.734	-18.4812	49.1202
GSM821506.CEL	-20.3575	-12.9793	-43.5557	-14.5007	94.3716	15.9712	29.0796	-30.9161	-45.8347	-13.2611	46.0212	-14.8723	21.7898	14.6459	29.3604	24.2177	-14.9831	7.97661	-12.6926	-17.9878	29.4925	21.1219	-28.4527	3.81068	33.887	-23.9678	45.1379	-104.52	26.2153	0.36263	46.1536	38.182	13.9772	-37.4873	20.8507	-9.22625	7.89898	-7.22982	16.3343	27.5645	53.0317	7.93167	-17.3952	-57.2746	7.4006	-18.4164	-10.2126	-24.9393	42.9993
GSM822689_wtBSM_A.CEL	26.8196	-11.0871	-28.5231	20.7438	76.7516	-19.1823	-13.5584	25.019	-46.402	-23.0358	21.9493	-40.5979	17.0587	-19.7369	20.4893	1.86211	-13.2842	12.3282	-11.3614	-11.0886	-27.6726	27.9886	-33.881	-7.95477	37.1547	11.5265	44.0202	-90.503	24.168	21.8141	50.3925	38.7698	24.7328	-43.8231	23.9234	12.9045	6.81726	-26.8516	-30.4227	24.3508	44.3626	14.167	16.5384	-62.6983	-18.5135	11.0452	-9.07034	22.5349	31.2071
GSM822690_wtBSM_B.CEL	30.5096	-8.39607	-23.1077	21.4691	73.4256	-19.025	-9.2492	23.5345	-42.9554	-17.7501	15.2047	-40.6816	11.8374	-18.9651	13.3376	-5.53394	-18.6844	11.5239	-16.0543	-17.4068	-27.6013	26.915	-32.5137	-11.0028	36.2849	16.8294	43.0649	-90.8348	18.3745	22.9226	47.5136	35.6308	24.0242	-43.2978	19.2022	3.98234	12.6012	-25.2674	-31.9262	25.9805	43.1984	8.82328	20.2497	-57.9451	-23.64	12.431	-10.9582	22.5741	33.5365
GSM822691_delta_crcBSM_A.CEL	22.1919	-13.0935	-41.8393	19.0164	73.9525	-13.8509	-17.0796	15.9573	-41.7643	-24.955	28.8043	-38.9131	21.3807	-13.2708	26.7358	7.21935	-4.99714	10.3166	-15.1833	-10.6601	-29.9125	16.9808	-38.7707	-5.04764	39.5118	-7.05305	45.9609	-93.5424	22.5904	19.2797	51.4399	39.2741	25.0241	-30.7267	15.6147	10.1719	2.9406	-26.4922	-27.4021	25.7292	44.2535	21.0923	17.7272	-61.3871	-12.5757	7.67123	-6.9445	15.2115	33.1094
GSM822692_delta_crcBSM_B.CEL	19.7748	-12.675	-40.0515	18.2423	70.5985	-12.3037	-19.2615	15.2423	-38.8383	-21.7653	17.206	-41.0918	16.7234	-12.6905	19.482	-4.00215	-7.58532	9.34422	-15.9432	-19.9515	-33.4869	14.0308	-37.9658	-7.61122	33.8232	0.953515	40.4065	-94.1096	19.3789	17.3747	48.8309	34.7554	26.39	-29.3108	11.1991	3.93424	9.31485	-24.8153	-27.1502	27.7228	39.8131	15.3541	21.8906	-55.3074	-19.6598	6.43359	-12.6187	18.0898	32.8234
GSM822693_delta_cbrBBSM_A.CEL	27.6525	0.667407	-41.3388	9.28791	78.2201	-25.4055	-21.8505	24.2126	-44.401	-21.8204	36.4268	-36.8011	14.9318	-13.0221	24.0437	13.7451	-5.00069	12.9161	3.63224	2.43724	-24.9229	23.0848	-44.7879	-4.98241	38.2113	-12.088	40.9243	-93.4846	28.3301	11.5745	47.0933	34.8749	19.6778	-34.3844	13.5201	22.1648	2.3691	-25.472	-25.428	22.7951	48.9859	25.1345	9.55631	-65.9549	-15.6716	6.05718	-4.76678	13.9472	26.0807
GSM822694_delta_cbrBBSM_B.CEL	30.172	-4.39875	-30.0313	18.3711	77.1115	-25.8133	-12.9442	27.1712	-45.1957	-23.6316	26.9968	-36.4669	16.8533	-16.1456	18.3241	5.22866	-17.1441	12.2186	-6.53717	-5.84207	-28.4396	28.0836	-41.2025	-3.34413	40.5992	2.61218	43.3163	-91.1445	23.0739	22.941	46.9276	43.3998	20.7617	-39.6543	17.6521	13.3603	5.42443	-28.2382	-27.7596	23.6134	48.3288	15.5655	17.2763	-64.8636	-21.6795	15.7824	-9.54164	18.289	33.0685
GSM822695_delta_crcZBSM_A.CEL	32.6195	7.46788	-48.6477	3.13628	82.1892	-33.2497	-16.9966	21.9503	-45.1067	-15.6405	55.0111	-30.0086	12.9374	-4.63244	23.1222	29.8266	-2.05547	12.9723	12.6454	22.4331	-19.3309	19.7255	-51.0538	-0.868485	42.3804	-23.3078	44.4194	-88.5436	29.5266	8.5793	42.2487	35.3244	17.221	-23.292	4.71937	30.8709	1.43239	-35.227	-21.0684	21.944	52.6217	28.4094	7.05164	-73.9261	-8.80234	2.6852	0.550501	0.84362	27.6177
GSM822696_delta_crcZBSM_B.CEL	26.2986	1.78499	-41.237	7.18855	79.1139	-28.8937	-25.3208	27.0264	-45.7329	-21.1367	33.0981	-35.4089	12.2811	-9.81527	19.3005	10.3104	-8.17518	11.4091	6.40696	-1.28792	-28.6195	19.7195	-47.3618	-5.59131	33.8317	-5.83489	38.0562	-90.2477	26.3562	10.776	44.9916	31.4366	21.5899	-31.3719	7.63546	17.8417	7.12281	-25.8343	-22.4267	21.9655	45.9386	21.9431	10.3065	-59.6257	-17.8629	4.7555	-9.94858	13.4216	25.5227
GSM822708_wtLB_A.CEL	0.422426	9.92907	-33.8981	-14.0671	82.4438	-22.2707	-25.9569	-14.9181	-30.0525	-20.8427	44.0263	-12.7295	-6.73551	-2.84448	16.9748	23.2929	-30.9464	12.4239	7.27814	-19.0839	8.96798	7.43688	-48.6048	-3.21681	40.9491	-45.0079	35.541	-101.789	24.7458	16.549	34.6591	4.12809	17.0318	12.822	-39.9963	20.5735	4.39451	-19.4896	-20.5075	28.1523	28.7906	2.46032	11.9417	-51.2244	-19.4856	19.4757	-10.3264	-19.4595	19.7861
GSM822709_wtLB_B.CEL	4.92654	9.77007	-35.9917	-17.7481	82.8381	-17.2072	-19.5097	-8.61144	-32.3916	-18.7488	46.5067	-8.76021	1.82684	4.57345	23.3376	32.2484	-25.5648	1.17771	11.8828	-1.38366	4.29784	12.7889	-49.3072	1.19232	41.8339	-35.2832	43.768	-104.235	32.8815	9.79397	43.5054	12.5602	15.3673	-3.48735	-23.4761	30.9807	8.52399	-18.9582	-17.6127	21.7111	42.2939	7.45658	6.97855	-63.6011	-17.5942	4.30031	-5.11727	-4.46385	23.9577
GSM822710_delta_crcLB_A.CEL	17.0494	-0.0582502	-35.3918	-5.52291	79.6246	-21.0105	-8.01313	-14.5418	-24.945	-1.33931	71.0265	13.6224	-8.56463	12.682	16.6921	57.4262	-15.6732	10.576	7.11616	25.5733	-2.91227	12.7508	-54.5952	21.2182	46.961	-48.6409	62.3206	-96.4909	33.6645	5.19959	40.0132	28.0872	22.0644	25.2125	-39.739	38.2276	-7.0227	-29.5712	-16.733	21.178	52.1043	3.28371	9.59611	-68.3484	5.64235	-2.09962	10.3213	-28.4209	36.8239
GSM822711_delta_crcLB_B.CEL	10.0783	7.52855	-29.4277	-9.81	79.943	-18.827	-20.1338	-19.8475	-25.7479	-7.90405	47.9183	-9.61978	-13.0151	-6.41646	13.7663	26.4808	-24.4142	20.0936	5.06073	-11.8335	3.0778	9.6764	-47.4198	4.32539	40.7536	-44.106	41.7717	-105.318	22.0594	14.8307	40.1171	12.0254	20.0081	18.094	-39.3672	21.3178	-4.40907	-20.8364	-19.7796	27.6273	38.6958	-0.943815	14.041	-55.7636	-10.823	11.6102	-2.48066	-26.5642	28.633
GSM822712_delta_cbrBLB_A.CEL	19.4799	11.276	-16.8076	-12.4328	91.0658	-9.00431	0.197799	-13.3688	-35.5424	-15.2633	49.0533	-2.67366	-3.89108	-13.6573	30.8502	31.4507	-20.7838	14.4392	10.2066	2.91508	9.58755	17.897	-33.2669	5.58241	49.1406	-28.6717	53.8353	-94.3495	30.8772	19.3383	49.0513	23.407	15.2362	-14.9502	-12.6465	30.277	0.888417	-26.4088	-15.2377	12.316	56.7675	1.87079	10.2305	-73.782	-8.68031	8.82487	9.84868	-6.03152	32.0153
GSM822713_delta_cbrBLB_B.CEL	10.9675	12.0817	-21.1437	-12.9719	87.38	-15.2718	-14.7931	-15.7075	-31.2654	-19.7921	42.5492	-10.4104	-9.49688	-15.3322	23.4417	20.1943	-24.4395	19.5693	8.87162	-15.2482	8.78447	10.6819	-37.8105	0.19057	41.559	-35.3758	43.1892	-95.8934	25.8258	19.8966	41.8334	13.4934	17.4171	-1.27779	-28.5994	20.1041	1.36263	-23.1702	-18.0586	18.8242	42.2412	-1.03101	13.3831	-58.8632	-15.0262	16.7694	0.737151	-15.7743	25.2361
GSM822714_delta_crcZLB_A.CEL	12.7228	12.3243	-28.2881	-13.3811	86.5474	-15.1227	-16.6322	-16.8507	-30.8763	-13.6336	42.3533	-13.2354	-9.24844	-9.43623	20.9344	19.8574	-24.6683	17.1346	9.83834	-14.0512	7.83976	10.6326	-40.4902	-0.968043	40.5993	-35.2146	41.953	-95.8344	24.3118	20.0448	39.7007	13.7316	16.4102	3.97455	-27.5328	19.0348	3.16601	-22.6069	-18.8951	20.3132	38.8574	-0.695213	15.2219	-58.7286	-15.9372	14.3249	-0.399094	-18.9355	26.3474
GSM822715_delta_crcZLB_B.CEL	13.0821	13.797	-22.1086	-14.5119	86.9178	-13.3206	-20.7332	-9.76613	-32.6649	-16.0625	32.0509	-23.7035	-8.33441	-15.6595	22.422	6.36725	-22.4105	17.9489	13.2567	-22.7959	11.4769	8.54828	-35.7866	-6.12989	36.8729	-26.4057	34.6303	-91.3946	23.9488	18.7871	39.9458	9.9141	15.8872	-8.44292	-20.0296	14.5191	4.9778	-19.736	-20.4779	20.0908	35.2426	0.951513	11.1882	-53.3646	-16.4884	17.1143	-1.55321	-14.587	22.0357
GSM823341.CEL	-15.8939	25.5061	-30.2752	3.01149	17.7985	-27.7262	-42.6675	-31.8136	32.8189	11.1469	4.97124	-52.09	-18.4674	-19.3814	-37.7532	-48.741	-14.6845	25.0056	-30.088	-80.7142	0.258962	-12.8506	-34.8434	-11.3686	1.74455	-54.9993	-8.56334	-122.385	-27.7575	-30.3401	23.0057	-34.4414	-10.2783	5.45681	-66.3904	-38.4081	-22.37	37.154	-0.909052	32.6715	-11.9174	15.6643	-2.47439	40.6306	-24.7875	25.7544	-23.1615	-28.4944	16.9286
GSM823342.CEL	-17.3362	26.3728	-30.294	7.01696	4.05523	-34.1527	-45.9117	-31.2497	36.6735	8.96784	4.87504	-53.0833	-18.9097	-20.5438	-42.5933	-46.5365	-16.5759	24.2666	-31.2453	-80.8618	3.79834	-14.482	-37.7749	-6.24325	-6.53078	-51.1659	-17.7412	-122.238	-23.3742	-30.5283	12.1922	-37.5627	-8.38369	10.0905	-69.7309	-34.6452	-21.3733	36.1747	-0.496417	40.11	-22.887	8.83154	-1.81374	41.2729	-17.9729	28.7482	-28.1983	-32.449	12.9382
GSM823343.CEL	-20.935	19.5304	-29.4992	0.113797	19.6009	-25.3654	-48.6463	-30.6346	35.5116	13.0902	0.318411	-47.0814	-17.5822	-14.8522	-33.8507	-46.3692	-14.1866	21.5009	-27.1686	-82.1917	-7.60981	-17.3151	-38.5701	-8.86661	15.4178	-61.3803	-2.31842	-119.756	-20.3562	-35.4671	27.6761	-30.3929	-7.03967	8.30966	-63.3395	-39.6881	-25.6426	34.8258	-3.49627	32.5958	-10.1223	16.8384	-2.45419	40.8691	-26.1926	29.4325	-18.8078	-26.3303	16.4037
GSM823344.CEL	-23.8803	19.3587	6.23639	28.7066	79.0689	14.5077	-23.9405	-25.0191	9.19782	4.68663	15.7089	-29.8809	6.52889	4.01628	-0.605785	-31.8504	22.1747	34.0445	-12.9691	-61.6506	5.98855	-15.9558	-12.6893	-0.136395	-4.38587	-1.58635	42.0195	-100.012	-26.2481	-34.8621	54.7545	-15.4558	7.15477	-44.1677	-28.4905	-36.1204	-34.2998	14.6605	41.6325	-13.6153	30.4379	5.26547	-26.8075	3.68905	-17.4344	11.1248	9.10693	7.98957	23.5074
GSM823345.CEL	-6.86087	21.493	-36.4303	16.4675	45.2769	-11.636	-30.7848	-30.4662	27.9813	16.3157	20.7115	-37.4087	-17.9775	-3.49755	-26.3091	-40.0564	-8.17453	21.1177	-26.0591	-72.0762	7.42094	-16.0067	-32.3165	-6.05413	-3.55787	-49.8461	24.224	-119.152	-16.4278	-27.4919	31.7768	-25.3344	-8.33382	-7.81536	-52.9509	-34.0297	-7.30139	21.4541	-1.6475	23.9483	11.2187	4.5791	-18.48	32.5443	-14.8454	20.5447	-20.1248	-30.1416	30.7629
GSM823346.CEL	-12.1824	22.165	-26.3178	20.5583	58.1325	4.84158	-21.4293	-34.6656	13.8592	5.22846	8.20076	-34.4548	-8.39855	0.296686	-6.68962	-42.5125	6.47031	20.599	-23.2167	-71.8875	8.89494	-19.9307	-21.3964	-3.31592	-15.3924	-19.663	29.0302	-111.444	-9.24612	-33.8084	33.3077	-18.7373	0.0912	-30.4534	-33.2802	-33.5404	1.9062	24.7376	17.0516	13.518	9.43735	-8.80473	-20.7422	17.7726	-14.6983	10.2801	-15.505	-14.5968	33.2386
GSM823347.CEL	-14.6813	17.3054	-32.656	13.9752	45.8729	-13.1591	-30.5238	-24.2423	39.114	0.972043	23.7074	-42.912	-3.70722	-12.0522	-27.2274	-37.6433	-9.10892	26.7025	-25.6977	-70.0698	9.37367	-8.97617	-40.2694	3.14474	0.23882	-44.1361	13.6323	-113.843	-21.7184	-32.3933	47.9246	-22.0402	-5.37964	-11.1555	-49.2834	-27.7645	-31.4518	-6.82208	7.42415	26.4927	9.64455	7.38911	1.93106	22.1816	-15.7525	31.3799	-14.7045	-27.5428	22.3781
GSM823348.CEL	-15.9782	24.5772	-39.1956	15.919	-4.78846	-22.9745	-52.4826	-20.3173	52.0537	8.00338	10.5464	-42.4636	-10.8394	-11.2894	-39.218	-52.3001	-14.4383	19.0714	-28.9873	-81.9621	7.94886	-12.6422	-43.1665	-0.49524	-11.2108	-68.3794	-16.0724	-141.766	-13.5561	-31.7393	16.5235	-28.8996	-11.6478	14.2746	-63.7973	-26.8176	-24.1511	23.1585	-17.544	45.9789	-14.8913	12.5962	-5.65645	42.3068	-18.1367	32.8209	-35.4147	-38.7415	12.4098
GSM838206_OXYR-LB-1_Pae_G1a.CEL	-9.6786	-16.6142	-25.3637	7.79234	92.2915	38.838	3.23336	-29.9757	-36.2213	17.9111	-4.98121	-34.7427	-7.64113	-22.5211	35.0695	-27.6945	-0.0633967	14.9347	15.3688	-37.8602	15.4659	9.35147	-7.42195	2.05669	29.6494	20.2464	31.2978	-93.3891	8.6751	0.817269	59.4414	-7.66212	20.1594	-63.0265	27.359	-1.33023	-9.24589	-16.984	27.7195	16.0544	47.4189	9.90016	12.4238	-47.4724	-10.6103	7.39437	0.809017	29.6612	16.5675
GSM838207_OXYR-LB-2_Pae_G1a.CEL	-10.3948	-13.4928	-23.7544	10.5318	91.2638	38.399	-2.1963	-22.7984	-37.7909	16.4361	-9.05342	-35.3208	-8.68534	-22.3015	34.8104	-30.906	2.04566	16.368	17.0954	-41.0546	15.5598	6.3647	-8.13311	-2.6661	25.1248	20.4985	29.1315	-96.3035	7.68836	-1.16264	57.9066	-12.5972	22.4874	-60.5394	20.7613	-4.48125	-9.52264	-14.7854	24.799	14.5965	48.1523	11.6835	9.21095	-44.7919	-14.5048	5.25816	-0.853488	32.0776	11.1456
GSM838208_OXYR-LB-4_Pae_G1a.CEL	-7.18105	-22.8896	-23.5651	16.4485	98.7363	38.1084	13.9331	-22.4193	-50.4872	15.0227	-0.757454	-32.1886	-3.68875	-25.969	36.6473	-16.3552	0.203601	17.0005	11.7988	-30.0987	23.6022	13.1493	-3.68468	-1.13104	34.2979	25.991	37.9991	-94.8045	11.8967	9.49135	61.5961	1.84206	21.8691	-69.9401	33.873	-0.3969	-14.045	-24.6629	22.8957	18.4209	53.359	9.93575	9.52435	-58.6073	-9.01123	8.78294	0.592835	33.3692	19.5606
GSM838209_OXYR-PM-1_Pae_G1a.CEL	36.0634	15.2753	37.8669	26.1973	92.7265	32.3781	8.08721	-1.10663	-36.0117	25.3457	12.2333	-29.8332	-29.544	-9.46425	34.9069	-12.3836	4.58936	19.7908	20.1391	-37.5748	28.5105	-27.0419	-31.5921	-8.4921	35.6929	16.0602	57.6247	-81.0686	-32.2547	14.224	44.5812	-18.7872	-18.136	-50.9318	-23.4829	-22.5853	-19.6741	-32.5114	13.2403	15.9026	59.6183	16.1669	2.51326	-55.765	-14.5885	-13.1542	27.189	22.6059	22.4448
GSM838210_OXYR-PM-3_Pae_G1a.CEL	35.4162	20.0109	37.8119	20.6239	95.3307	40.3148	10.3488	-19.1906	-39.0878	29.3418	-1.53708	-34.7843	-28.5487	-19.4355	46.1894	-25.4765	7.59782	23.3493	25.9156	-37.2659	41.5047	-33.6997	-25.7698	-8.77981	34.8517	18.7635	51.2058	-82.944	-23.7674	11.6413	46.1725	-15.9149	-18.7349	-58.7642	-8.31736	-24.0244	-22.1976	-33.5587	18.8289	18.4753	58.0615	8.37053	9.81757	-57.6258	-16.9932	-17.0762	29.5718	17.2967	22.3435
GSM838211_OXYR-PM-4_Pae_G1a.CEL	31.035	17.2608	41.7033	20.9322	96.0454	42.2788	5.81436	-18.1338	-37.5987	35.3827	-4.92428	-37.7626	-31.1836	-20.9022	49.3609	-30.8144	6.83285	19.8473	26.4403	-40.34	40.4765	-37.5489	-22.8723	-10.6808	35.57	17.3019	51.6687	-80.2824	-23.5438	6.23524	44.8675	-15.4039	-18.9613	-61.9061	-6.34904	-30.2037	-17.7685	-33.1086	20.0148	19.9456	56.7612	9.05117	2.44581	-49.9365	-15.2864	-20.0782	30.2852	17.6081	21.7072
GSM838212_PAO1-LB-1_Pae_G1a.CEL	-1.24789	-29.0243	-19.2451	17.2185	94.9064	34.8968	13.5056	-15.9946	-48.6294	23.1438	-3.6215	-37.2701	-12.015	-24.282	30.0709	-25.113	-13.6414	14.6861	10.5843	-37.4112	9.01204	24.1294	6.47171	0.57286	30.6769	37.8428	30.3935	-86.3651	2.9865	13.3382	59.5884	-5.67448	9.8721	-68.286	24.818	-6.78577	-6.61204	-12.5092	26.4551	23.7263	48.7476	3.09605	10.6523	-47.7173	-9.65124	11.5457	-3.44356	29.408	24.5204
GSM838213_PAO1-LB-2_Pae_G1a.CEL	-2.58788	-29.3628	-20.4725	13.7323	97.0503	37.7066	11.1024	-15.4762	-47.7391	28.9507	-2.20923	-38.0866	-14.0497	-25.1176	33.6129	-27.1984	-12.4682	11.9811	13.0938	-37.9317	10.5033	23.7246	12.092	-4.29411	32.0733	34.5345	33.926	-84.9978	4.69346	11.613	60.6159	-7.35496	8.54796	-72.4138	28.8631	-8.7161	-2.38298	-11.2176	25.2445	21.2645	48.9758	7.44198	3.75482	-44.9174	-8.36973	8.52584	1.16028	31.4014	22.3758
GSM838214_PAO1-LB-3_Pae_G1a.CEL	4.15403	-25.8715	-20.4372	13.4912	99.9345	37.9532	17.2239	-20.3375	-52.3888	23.4131	2.056	-34.0932	-11.363	-25.0314	32.9437	-21.9446	-8.74932	16.7111	12.3623	-33.9728	16.5396	25.586	8.86328	-1.34076	31.5017	36.7104	33.9042	-85.6686	5.61324	16.0817	60.8461	-4.39318	6.17383	-70.1756	29.5387	-1.68458	-9.76368	-13.4727	24.5523	18.6774	52.1895	5.0104	12.4665	-56.1716	-7.38145	7.74031	1.7453	30.7937	25.1769
GSM838215_PAO1-PM-1_Pae_G1a.CEL	41.8132	13.058	22.529	19.9138	92.5716	30.8853	15.6089	-21.1959	-38.4595	30.1195	20.6139	-27.7576	-32.5989	-6.01258	41.487	-6.24094	1.48541	23.8533	26.8346	-26.911	35.0536	-24.2368	-33.3687	-8.7444	45.8294	8.33731	59.8299	-80.3298	-30.1097	16.3849	40.2641	-13.9875	-22.0011	-43.8731	-20.1504	-20.9065	-15.8715	-24.9045	14.6097	13.0158	64.8286	12.8503	10.1905	-63.5137	-12.178	-21.0845	39.0708	10.3811	31.4113
GSM838216_PAO1-PM-3_Pae_G1a.CEL	35.5973	10.1424	23.6294	19.4476	95.2854	43.5145	13.1863	-19.678	-35.6184	35.528	9.36576	-32.4796	-31.6479	-10.569	43.3518	-20.7537	5.1428	20.4524	26.3685	-35.5567	40.096	-27.004	-23.3525	-9.86757	41.4934	11.7764	54.2851	-84.1378	-22.7249	11.3467	44.511	-15.5772	-17.9585	-51.2744	-11.5452	-21.8377	-19.401	-23.1556	15.3317	14.8036	60.2902	13.3626	4.02945	-55.3788	-13.49	-17.8809	33.8227	16.4776	26.7595
GSM838217_PAO1-PM-4_Pae_G1a.CEL	36.2149	8.43912	27.6625	20.4379	97.4144	43.3853	16.4229	-20.7201	-37.8443	38.8122	8.01345	-33.375	-32.979	-12.2237	45.0861	-19.8982	4.42668	19.4041	26.303	-34.1958	41.9998	-28.6349	-20.8987	-8.24377	43.1693	14.8671	56.911	-80.6333	-24.8384	12.3312	43.6222	-14.3524	-19.9637	-54.293	-8.67436	-22.5665	-18.7483	-27.2988	17.9109	17.406	60.1338	10.9074	3.14102	-55.311	-11.1809	-17.4618	36.4841	15.0056	29.7423
GSM838218_PAO1-5344-1_Pae_G1a.CEL	-4.38989	-28.9458	-22.6859	17.0789	83.6774	35.7017	4.95556	-19.1181	-50.8645	16.6525	-2.47987	-36.8329	-15.4321	-24.4553	19.371	-28.0024	-11.4636	11.6592	14.6364	-35.0811	18.1822	25.7217	5.70932	4.74476	22.6584	29.776	24.4342	-95.0176	14.2074	13.3058	58.0749	-10.1185	18.6936	-67.113	29.8946	9.96855	-7.34227	-23.3207	19.9244	21.0194	51.4797	5.90348	10.6272	-60.403	-4.04453	5.15722	-12.8333	32.3407	16.4746
GSM838219_PAO1-5344-3_Pae_G1a.CEL	-7.57318	-28.0912	-23.5533	14.6879	83.0496	32.5728	-1.61441	-21.1802	-48.2038	18.5261	-0.0290148	-36.9761	-19.1313	-21.2817	17.6934	-26.4077	-12.0887	10.5662	17.3145	-36.9578	15.1064	25.8801	3.73078	2.79648	20.8497	27.653	24.9404	-95.4771	14.9089	12.9768	57.8363	-12.2623	19.2131	-63.4666	27.0771	9.56205	-5.26519	-21.5449	16.635	19.1784	47.872	7.74337	5.79556	-57.7048	-4.24927	4.53269	-12.7269	31.5002	14.168
GSM838220_PAO1-5344-4_Pae_G1a.CEL	-9.05256	-30.0332	-20.2915	14.9089	82.5313	29.9628	-3.16775	-17.4489	-47.5744	21.3615	-0.429777	-39.0552	-19.387	-21.2337	16.0431	-27.605	-11.4568	8.41353	17.8007	-36.7586	15.4728	24.6964	5.03938	2.495	20.1738	27.5259	23.6305	-93.7905	12.3714	9.46052	55.9233	-16.1079	20.5115	-63.6363	26.6	9.52057	-5.31612	-20.9158	17.9551	20.7652	47.3822	8.12179	3.63507	-52.324	-0.544396	5.23092	-11.9902	30.0217	12.0065
GSM842839_Wright_1_WT-log-1_Pae_G1a.CEL	20.6794	-14.8296	28.1958	40.0033	71.5377	-37.6847	10.7711	32.8971	-23.5783	-1.6945	45.7561	-14.8834	-1.29693	30.9401	-18.4756	34.0087	-24.9661	-1.14029	-33.6395	-25.1396	-25.4869	24.8233	-51.5114	21.8346	28.6721	-26.4813	56.1062	-97.0055	26.4006	26.6535	30.2757	34.3541	13.871	17.4836	-59.9785	-3.21432	-17.691	6.65615	-46.3177	21.0152	41.8318	-25.5861	-18.5806	-43.9383	7.73537	16.9173	-19.3791	-40.0624	54.2754
GSM842840_Wright_2_WT-log-2_Pae_G1a.CEL	15.1552	-12.4406	21.6365	37.8364	71.3947	-38.474	3.15961	28.1897	-21.5998	-0.258684	43.872	-15.7801	-4.83064	29.0282	-18.7521	28.3566	-27.1427	2.10497	-33.2759	-30.911	-25.7019	20.3817	-53.3203	18.1781	29.6227	-37.0738	52.2626	-100.669	23.388	25.8603	29.1703	29.8572	16.4145	22.907	-65.2333	-7.52727	-15.9059	8.26683	-47.1018	22.6734	38.7424	-24.5539	-19.7344	-38.0185	1.94689	20.2041	-21.2596	-41.9514	50.4436
GSM842841_Wright_3_WT-log-3_Pae_G1a.CEL	17.7354	-14.9943	28.456	38.0929	76.2036	-36.4972	11.9689	32.0033	-23.5947	-4.7101	42.5217	-12.9722	1.19825	23.4542	-12.1232	28.5924	-28.1012	-0.231739	-31.5334	-22.9829	-25.2914	25.2051	-51.8644	23.5266	33.593	-25.5841	55.0509	-93.8787	29.0811	24.0796	34.2697	40.836	16.2532	9.36494	-54.7326	-4.6914	-15.082	2.52575	-44.6302	19.566	44.8837	-24.8144	-19.7148	-42.6707	2.67493	18.8726	-20.4251	-32.9936	55.3428
GSM842842_Wright_4_WT-stat-1_Pae_G1a.CEL	24.5313	-18.048	49.8281	41.8211	83.0419	-19.3166	27.9512	50.724	-25.9038	10.1153	11.1747	-34.8615	12.1392	14.3063	-4.80429	-13.1254	-14.324	-5.77278	-26.7094	-25.587	-30.2276	29.1876	-27.4412	10.4527	47.5322	12.5687	61.9362	-87.9654	14.8005	26.953	56.5016	59.4171	4.76678	-42.9878	-14.1136	-19.1045	-31.7656	-0.17366	-35.2289	5.3045	63.8564	-18.7455	-7.4147	-48.4532	-15.9948	26.1185	0.763893	8.97357	56.1984
GSM842843_Wright_5_WT-stat-2_Pae_G1a.CEL	-5.74671	-5.07136	18.8923	30.228	59.4802	-28.635	-11.4577	18.5555	-11.495	1.46103	-1.18138	-41.5941	-7.39193	3.08952	-23.6438	-37.5186	-30.2403	9.08308	-26.5613	-64.549	-18.3112	8.31038	-43.7625	1.77121	23.1269	-18.972	23.1518	-102.72	0.869076	27.1188	38.9865	18.1064	8.54662	-12.6862	-45.9975	-37.2745	-14.7043	13.3166	-35.5182	21.2548	24.7414	-18.8535	-0.291403	-9.85251	-26.1268	34.3071	-31.138	-15.7032	34
GSM842844_Wright_6_WT-stat-3_Pae_G1a.CEL	14.9114	-13.6963	42.7573	39.5827	79.0834	-19.005	13.9519	42.3314	-21.7833	10	4.10358	-38.2371	5.75546	13.3489	-7.76049	-24.9452	-19.0397	-4.64791	-29.627	-39.959	-23.3303	17.1994	-29.753	10.1483	32.1836	9.23797	56.0517	-88.4536	16.1164	24.8748	47.6588	46.4879	10.4446	-41.115	-24.5995	-29.2526	-17.6547	9.2184	-37.0338	6.01473	46.8697	-21.2156	-16.8286	-30.2864	-16.5242	26.8005	-10.6543	4.55569	51.0313
GSM842845_Wright_7_4203-log-1_Pae_G1a.CEL	37.8758	-4.68743	27.991	21.2967	96.8175	-35.3832	27.9461	50.4377	-31.6761	27.4282	70.5581	-17.9231	14.3782	24.1396	-11.0115	50.6891	-10.2155	-21.8747	-37.3415	-0.791639	-25.4012	42.559	-29.7466	-5.57003	48.5887	-26.3907	61.4959	-84.6103	32.2361	18.7996	42.6187	37.2498	10.4377	16.9765	-46.9478	29.0384	-19.8609	-9.87925	-40.1027	27.8855	53.9079	-15.0266	-23.2534	-68.4795	16.5706	11.7294	9.9036	-28.0153	54.3941
GSM842846_Wright_8_4203-log-2_Pae_G1a.CEL	39.2986	-3.93053	25.1685	20.8532	95.6481	-35.1247	26.9984	46.7892	-30.8863	29.9099	67.27	-17.7364	12.6457	22.1789	-12.6794	50.378	-11.4317	-21.3312	-37.5458	-3.29156	-26.1189	43.0796	-29.0674	-6.95025	50.525	-28.1931	59.4071	-89.3308	32.1947	20.0191	41.7037	36.1517	10.5707	19.217	-47.9578	28.391	-19.4321	-8.22541	-43.2292	30.9524	52.8732	-13.8152	-17.8432	-70.2044	13.6604	12.3233	9.081	-28.0225	54.2464
GSM842847_Wright_9_4203-log-3_Pae_G1a.CEL	27.034	2.90657	17.5941	21.0961	95.5569	-37.9031	14.7447	30.9063	-32.521	17.2685	61.7404	-20.6594	5.97707	9.2945	-9.10442	38.4169	-20.6048	-6.86741	-35.466	-19.1201	-18.1486	34.0176	-33.7899	-9.05566	45.1161	-35.808	43.3437	-89.0073	31.0953	25.5281	36.1021	28.5599	16.7661	24.7434	-59.8766	21.4095	-19.5138	-8.07539	-40.1902	31.3483	42.6233	-18.7386	-12.0967	-66.2758	2.39602	24.7389	-1.07028	-34.0738	47.86
GSM842848_Wright_10_4203-stat-1_Pae_G1a.CEL	21.6324	8.44276	38.6079	21.9505	98.6518	-10.9933	17.6978	39.3333	-48.5286	23.7606	12.1073	-51.2319	5.59749	-20.0261	10.2585	-20.8217	-8.63576	-10.5856	-31.382	-42.7415	-14.2904	35.2145	14.148	-39.568	35.3122	20.3259	39.7678	-77.8411	18.3171	27.9796	60.2904	17.8513	7.89254	-39.0231	-21.4924	-6.89478	-17.5251	10.6392	-24.858	11.6609	54.3604	-25.6991	-11.8263	-54.8339	-15.7578	25.7646	16.6788	8.88428	32.2236
GSM842849_Wright_11_4203-stat-2_Pae_G1a.CEL	26.8414	6.69811	43.0795	25.0993	99.1387	-11.0539	22.8207	48.6558	-48.059	29.586	15.9538	-50.3926	6.99925	-11.0644	10.9365	-19.5793	-3.38576	-16.4413	-31.9009	-37.6027	-16.7908	33.4902	15.7259	-36.775	35.5768	24.4769	47.4289	-75.6953	20.4159	22.7962	57.5368	23.2821	8.55152	-42.5848	-17.3606	-5.23511	-14.4226	11.6036	-24.2079	10.2591	57.4905	-26.3034	-20.5801	-54.8712	-9.60522	20.8457	20.399	10.568	36.9637
GSM842850_Wright_12_4203-stat-3_Pae_G1a.CEL	26.5112	8.98154	43.2453	20.442	100.544	-8.00142	21.0303	46.1359	-51.0367	21.5422	9.13939	-47.7853	7.78375	-15.3265	14.8236	-19.0871	-2.79409	-12.1078	-31.079	-39.2698	-20.7304	38.1919	18.7404	-41.7076	36.4878	25.6259	47.3555	-77.6496	19.978	23.0071	61.6576	23.5957	5.87321	-44.2827	-15.939	-8.00029	-15.0454	15.7461	-25.9534	9.1675	61.8642	-23.7023	-14.8275	-56.6007	-15.9189	17.3796	21.5236	14.1916	36.2586
GSM854792.CEL	-8.91052	-6.46708	-39.8076	-26.989	43.7577	-15.2533	-27.6725	14.0411	-11.1234	31.0608	-9.68672	-32.4198	-14.2541	-4.24902	-2.63279	-31.9045	-16.0482	-19.8558	17.7266	-51.6499	-22.6525	-8.36975	-25.4348	-19.1771	-8.72414	-21.2783	34.9705	-99.5864	-8.04907	-12.836	36.6181	-24.8051	13.1914	-14.3761	-31.3869	-28.6886	35.6968	27.8924	-11.9058	13.8894	35.9744	-7.72946	10.1092	-25.1926	-9.36713	-20.2354	15.4952	-21.6111	0.145358
GSM854793.CEL	-33.3128	-2.90627	-26.8416	-15.3298	-36.0025	-25.6974	-84.3146	20.6743	30.5	29.6369	-22.3056	-44.3385	-22.4138	28.7629	-33.6244	-65.0903	-0.944034	-24.6465	15.4384	-82.6041	-41.874	-23.202	-47.1854	-14.7783	-28.5007	-60.9278	-17.0684	-114.023	-9.99765	-35.6572	6.119	-41.2808	18.7719	26.6789	-62.6262	-43.7309	32.0694	38.4405	-27.9923	23.8077	-24.3993	9.6778	-11.6637	48.6091	-20.9553	-4.89986	-28.7375	-21.7832	-17.513
GSM854794.CEL	-15.8302	-12.1926	-35.6503	-20.2953	27.6929	-31.0017	-40.8042	16.4555	-1.55097	31.6758	-8.41397	-39.1902	-22.4896	0.687794	-22.0551	-41.1874	-18.7342	-18.7382	19.8679	-56.9839	-27.3578	-20.571	-42.4918	-12.4784	-16.5879	-30.2079	32.9816	-115.269	-2.53812	-18.5546	35.6209	-33.4831	24.5044	-6.26844	-39.67	-24.2239	35.1587	19.4817	-16.1311	21.65	22.6574	-14.9558	5.09621	-2.31585	-9.84751	-14.3994	2.64135	-29.4563	-7.21766
GSM854795.CEL	-33.7148	-3.12048	-28.5265	-10.6306	-38.7259	-24.9352	-79.3556	21.9178	31.9519	25.0339	-19.2573	-47.5521	-19.3608	24.9971	-34.8657	-60.4781	-2.11833	-17.6674	17.4357	-78.9329	-31.0803	-21.5612	-47.6363	-13.2733	-37.7938	-49.1111	-21.8372	-122.014	-10.7731	-26.048	12.6122	-41.833	20.158	31.147	-59.8801	-38.2392	24.6702	25.4183	-26.2943	26.3862	-27.8001	-2.51384	4.29821	33.6573	-19.9248	-4.20283	-27.0611	-26.4962	-19.8227
GSM854796.CEL	-7.58355	-21.1147	-31.9754	-17.6858	61.1995	-20.1485	-13.9762	14.0852	-23.7479	36.1911	-2.12405	-33.6114	-19.3848	-17.7078	-6.79244	-22.8231	-14.3604	-16.7099	16.1531	-41.0712	-19.9735	-12.5997	-28.1408	-14.5711	14.9622	-19.4913	57.0231	-106.602	-6.16064	-21.0919	49.5077	-26.4222	21.542	-26.3359	-26.5427	-20.0903	29.1447	11.3372	-10.7993	16.605	45.9051	-13.9716	7.74665	-32.6377	10.8232	-20.7155	21.5896	-21.5991	1.72648
GSM854797.CEL	-35.1857	1.50217	-23.438	-12.2402	-51.4228	-27.1216	-84.7764	13.6617	33.836	32.7795	-26.2452	-48.3086	-22.0427	32.8199	-37.0468	-69.6202	1.00352	-23.1845	14.5398	-83.2281	-42.4989	-21.0278	-47.9231	-14.7279	-27.4936	-64.9139	-25.6724	-131.446	-13.9381	-37.6066	7.96187	-43.587	18.2718	30.4051	-58.4757	-43.7849	25.9951	44.6184	-27.7373	31.5735	-27.8923	7.99104	-12.7872	52.7209	-27.0284	-0.997081	-34.9865	-24.4168	-16.5893
GSM854798.CEL	-13.2745	-19.3966	-27.7345	-16.3337	47.5913	-24.7737	-23.8185	19.0488	-18.1968	42.2977	-9.22601	-39.5427	-22.2166	-15.6735	-13.8405	-34.6017	-14.8768	-23.5841	21.3474	-49.577	-20.0712	-20.1221	-28.2552	-15.8323	12.4735	-21.6702	40.6053	-109.443	-14.792	-28.1998	44.825	-37.397	23.0071	-22.9152	-27.1225	-25.2307	29.1683	13.576	-8.48735	22.1502	34.6501	-15.366	-0.112274	-18.6805	9.14953	-18.4184	16.5377	-24.9225	-13.0317
GSM854799.CEL	-38.4297	-1.70468	-26.0638	-13.8763	-51.3937	-25.9964	-90.9338	21.8701	35.0477	35.8043	-28.5206	-47.5186	-19.9985	37.4969	-36.58	-70.4057	6.38494	-30.5211	19.4578	-86.872	-47.3373	-25.659	-45.7853	-12.9671	-34.3331	-63.8469	-32.6581	-129.6	-18.2408	-45.7742	5.7639	-44.3084	22.4259	34.7443	-58.4738	-46.4534	31.5968	45.6839	-28.7912	29.9534	-30.5739	13.8845	-19.056	53.1696	-25.4355	-9.87269	-37.9538	-23.039	-20.288
GSM854800.CEL	-15.0338	-23.7006	-19.793	-16.3041	44.1935	-34.0019	-26.0506	33.7186	-10.8016	41.7698	-2.71754	-38.9384	-21.7473	-7.6118	-5.77865	-34.0133	-19.3314	-27.4945	20.8147	-46.9515	-20.8862	-24.6122	-28.9914	-17.891	-2.26185	-22.9023	42.4665	-101.686	-7.64919	-32.0028	33.8102	-34.862	29.3625	-24.7064	-30.7623	-26.0866	36.5142	17.6244	-6.59932	17.9789	27.9273	-11.3122	-14.1303	-2.26941	9.15893	-21.4084	15.9926	-25.8524	-9.96288
GSM854801.CEL	-30.9915	-11.1776	-29.5252	-18.1618	-22.0031	-28.47	-76.9541	30.3297	25.7052	40.1472	-22.2829	-44.6371	-21.8571	27.0239	-27.8867	-61.8825	-2.88898	-33.7763	23.4325	-79.148	-40.6147	-28.9102	-40.9637	-14.7935	-33.7029	-47.9081	-11.7639	-112.973	-16.6713	-43.6874	14.7224	-44.891	25.2928	18.6961	-55.4421	-47.1007	39.3042	36.0557	-22.0776	22.0165	-13.9355	8.94962	-16.8105	41.1736	-12.6139	-17.267	-22.654	-26.2252	-18.2584
GSM856031_PA01.CEL	-41.3213	-1.28804	-20.0512	27.7745	62.8549	-1.69096	-59.9628	10.1903	-37.5801	-14.1684	17.001	-32.1976	-9.79378	34.9929	0.830778	-30.1097	-13.2535	-14.3371	23.2464	-50.6265	7.93845	-4.93069	-35.0507	-3.45113	-11.3615	8.9624	-0.0739013	-104.04	-9.63731	-15.4014	31.9508	-39.9814	14.2075	-26.0883	-29.2339	1.45913	13.358	13.3629	21.3868	25.3101	-21.1595	-10.9521	-30.3982	-17.0879	-13.1465	-5.16293	-29.9541	19.5406	-21.2884
GSM856032_PA01+V12.CEL	-20.1143	-3.74822	18.7117	4.98035	82.7709	-2.60494	-16.437	22.5184	-55.3729	-12.058	26.2185	-31.6234	0.0415452	17.2016	21.7954	-2.84666	1.98582	-3.43825	4.94012	-39.2255	23.7559	-5.3123	-17.0957	-15.0646	15.8447	19.5265	41.4217	-93.9202	-8.10791	6.10147	48.3632	-27.6299	5.60613	-46.7645	-1.91483	11.1225	-19.8868	18.2597	28.2297	22.2513	27.7072	-0.60845	-21.6047	-25.6058	3.47493	-13.768	13.383	14.9768	9.55053
GSM864516.CEL	-14.4024	-13.4165	26.7834	-3.84796	73.6253	-28.4321	33.9986	-16.0956	-46.1649	-9.80587	36.629	9.10823	3.07048	-14.0251	44.2515	37.2202	-32.5658	10.0903	2.93457	-37.5171	19.9829	11.2867	-3.26448	-11.5594	44.5911	13.3699	40.777	-77.4565	9.02425	3.02526	45.4979	-13.6631	11.3708	-50.1976	-0.408016	-11.4352	18.4595	17.1755	31.0047	23.3935	67.0593	-24.5775	19.5221	-61.3111	28.7911	-26.3702	34.7254	-27.53	39.0627
GSM864517.CEL	-15.3863	-14.6808	28.5036	-2.9342	73.5231	-28.1856	34.8425	-19.475	-48.3574	-10.4715	38.1193	9.05914	3.17339	-11.1603	39.9231	38.4405	-34.0713	8.56329	-0.246822	-38.6533	21.3619	12.5204	-2.63524	-11.8756	44.5825	15.9913	42.9883	-78.5049	8.52393	9.07254	45.2056	-12.8588	7.82653	-47.031	-0.0444147	-10.7228	16.1559	17.572	30.6765	23.9955	63.5015	-29.6996	22.916	-60.8968	29.2358	-24.3367	34.3072	-29.8391	40.8753
GSM864518.CEL	-18.2288	-2.81565	18.084	2.85081	63.4886	-28.3296	18.912	-20.2875	-45.1506	-16.404	28.596	-7.95252	-0.454294	-16.2457	27.773	21.4453	-28.1694	15.5072	-1.23975	-49.4476	25.2534	5.27783	-8.34743	-10.8133	16.0697	19.1336	23.4143	-86.0965	4.92458	9.27449	35.1732	-24.6761	16.4613	-36.3584	-14.0314	-13.757	15.3138	17.6488	27.0821	27.3009	46.1509	-34.5229	24.3288	-52.9363	23.4921	-20.3131	17.3186	-35.0378	30.8328
GSM864519.CEL	-22.2207	-25.5282	8.78765	12.9424	70.2499	-10.5184	2.88474	10.1346	-51.9959	24.8832	4.48018	-41.8811	-16.6765	-29.6285	12.7751	-24.4836	-29.4037	-12.5043	-0.570998	-52.1695	27.8936	-18.7484	16.2178	-24.6341	35.5284	9.16393	33.1208	-100.924	4.70752	-0.861895	49.0064	-40.9085	22.7031	-51.4388	7.26022	-20.8532	6.85318	11.7664	20.0153	39.2924	28.4807	-19.5911	-31.0846	13.4603	13.1902	9.60371	6.37593	-16.0275	8.70733
GSM864520.CEL	-19.7208	-31.4778	16.5066	15.8649	72.6811	-9.96817	10.7368	15.738	-56.7334	25.8722	8.33423	-41.0157	-14.8228	-30.3361	17.4883	-18.7093	-29.3431	-17.3322	0.871561	-46.7707	34.7364	-17.2587	24.3847	-24.286	39.0853	19.5969	38.4116	-92.0778	9.007	0.169849	47.0495	-39.2988	22.4529	-57.7778	16.4444	-16.1527	6.22945	8.06931	23.0991	36.5541	30.9178	-24.125	-33.5792	8.83173	21.4568	8.70871	12.6339	-14.6856	10.4764
GSM864521.CEL	-17.4106	-35.8344	16.7278	13.7598	73.553	-5.98101	13.1546	19.6496	-52.9817	30.5512	7.39401	-40.3047	-15.2543	-31.6365	19.6644	-16.6914	-30.6796	-17.5725	4.80651	-43.9855	29.3226	-16.4593	25.2392	-26.2212	49.745	17.3014	41.64	-92.9605	5.75738	-3.76395	53.5081	-39.825	22.9118	-59.3918	19.187	-15.9383	4.44531	4.76405	22.6528	36.1635	37.5699	-17.8427	-29.5915	5.74113	19.3689	7.42551	18.8202	-9.3203	9.65966
GSM865129_schurr_5511_Pae_G1a_.CEL	-29.7327	5.03113	-17.9133	11.337	4.33316	-29.6625	-64.1023	-10.0125	-10.0795	-19.3958	-23.8572	-50.4303	-16.0202	-2.18451	-35.2256	-44.4426	3.94979	-7.0522	10.0203	-84.4695	-12.878	-14.2254	-39.8265	-4.37031	-43.4875	6.96978	-39.271	-97.617	-18.1741	-18.7174	-15.754	-41.3891	27.5061	11.6622	-47.0923	-32.9703	24.0315	21.0309	-12.5155	34.1752	-31.3214	-18.5115	0.243371	25.0343	-12.3902	-1.21343	-51.8622	-21.7758	-4.78827
GSM865130_schurr_5511_1_Pae_G1a_.CEL	-24.4793	16.7945	-9.25839	16.7384	42.5784	-34.8439	-36.786	-17.5738	-25.4212	-4.23261	-11.7504	-52.5163	-13.9249	-2.2846	-32.9846	-52.9784	-16.7378	13.9748	-14.4965	-76.4793	-1.47785	-4.18124	-42.2647	-19.9095	-13.8284	-19.1372	-8.82887	-116.353	-19.7077	16.094	18.4967	-32.3968	22.1921	-13.2041	-40.6058	-39.9699	19.938	24.4752	-10.2474	29.5785	-7.45652	-24.5287	-7.12514	26.4131	-31.1623	13.8056	-37.7407	-18.2123	4.8914
GSM865131_schurr_5511_3_Pae_G1a_.CEL	-23.0086	14.2338	-14.7751	14.3366	41.1563	-34.9979	-39.4839	-15.713	-21.9711	-1.06083	-13.1662	-52.8748	-15.5714	-7.03279	-30.8274	-54.624	-24.9001	16.3252	-11.6674	-78.6639	-1.11438	-6.83815	-46.2858	-24.417	2.64775	-31.337	-10.4674	-117.373	-19.1825	17.5903	23.4847	-33.0656	19.6952	-10.3948	-41.2893	-39.2737	14.5511	24.6805	-17.7815	33.9602	-2.97908	-14.5748	-3.59721	26.9591	-37.7173	16.6158	-34.2523	-16.4075	3.33012
GSM871963.CEL	-28.9832	11.4896	-27.719	-9.05817	73.9787	17.3782	-33.7858	-30.4629	-45.6178	-13.5692	13.1412	-38.6143	-1.59181	6.95189	20.3114	-28.252	4.32577	-17.7727	-0.602485	-40.2401	18.5103	18.5597	-17.198	-5.75211	-19.4215	14.0505	11.2504	-110.191	29.3885	-17.1828	39.3842	-7.12426	14.8679	-39.9489	16.6315	0.110121	29.655	11.1931	-3.93527	27.6313	-12.5116	-16.9026	-20.9664	-35.9915	-1.24039	-20.7976	-38.3044	16.8792	10.9075
GSM871964.CEL	-29.2015	12.3302	-28.7937	-11.019	74.362	17.3501	-35.7643	-30.28	-42.8944	-11.5018	13.2227	-37.6765	-3.56924	10.1284	18.5858	-29.5148	3.05647	-16.9451	-1.06029	-39.9025	15.5787	18.2062	-19.3833	-7.47752	-17.5694	8.81534	11.9417	-111.96	29.8457	-18.1496	40.8541	-6.97653	14.7557	-39.5356	13.9673	0.0876488	30.2128	13.0306	-5.39678	27.729	-10.9466	-15.8553	-21.1336	-33.7704	-5.55116	-21.5848	-37.9178	17.463	10.8911
GSM871965.CEL	-29.813	11.0435	-26.3293	-8.05852	70.3058	14.4236	-39.1307	-29.6102	-41.6437	-15.0942	9.46479	-38.4744	-4.45192	9.98598	14.8078	-28.8339	7.80749	-20.675	1.9319	-43.4316	13.2481	15.4173	-20.0588	-3.64427	-25.7788	15.9632	2.96704	-107.266	26.6464	-24.1555	31.3395	-10.6973	17.2008	-34.8315	9.50176	-1.75821	31.6778	14.0052	-5.42033	29.744	-19.3705	-17.1032	-20.5703	-30.735	0.589504	-21.2752	-43.404	13.5995	10.4037
GSM871966.CEL	-29.7346	10.5036	-27.0906	-9.71967	76.0033	18.2036	-34.059	-30.7413	-44.9094	-13.599	13.1519	-37.342	-2.06868	8.01851	20.1126	-27.9188	3.33839	-16.5755	0.249247	-39.8686	18.0473	18.3935	-16.9869	-6.89595	-17.8443	13.5494	13.1565	-109.514	30.1888	-17.92	41.0743	-6.93668	14.7848	-40.0277	17.3207	0.516523	29.71	11.3288	-4.38805	28.5537	-12.3493	-17.5806	-21.5393	-35.3316	-3.37454	-21.0582	-36.6262	16.9944	10.9485
GSM871967.CEL	-31.3425	3.25805	-21.3313	6.36202	12.456	-20.7993	-67.4286	-2.00509	-14.3934	-23.4335	-12.9302	-46.2071	-22.4254	-1.63063	-26.6081	-36.0702	19.9749	-19.4704	18.52	-68.8783	-6.55305	-13.4837	-35.7912	15.1295	-61.6482	28.0842	-37.2138	-89.9294	-0.417468	-36.7848	-24.58	-37.8162	29.6357	15.4381	-45.4292	-16.9273	23.7046	9.01409	-6.64238	30.3547	-38.2951	-23.6834	3.86175	7.63238	22.2949	-10.8848	-56.4129	-25.9575	-5.77175
GSM871968.CEL	-10.7383	8.28037	-18.3674	18.107	73.1022	-19.9288	-20.6312	-13.6724	-33.7375	0.13531	43.8141	-24.6584	-12.9594	34.3674	-9.78678	1.46099	13.0323	-10.7883	6.65905	-21.4091	3.01067	15.6957	-34.8253	26.697	-20.6514	8.44029	27.5402	-102.522	23.7163	-23.0706	18.4385	-5.45243	24.2494	-9.42371	-24.6391	15.0503	19.2578	0.810155	-6.42119	21.4515	-1.35492	-27.2821	-31.1614	-39.4276	30.4084	-17.7306	-30.0829	-23.0194	25.9322
GSM871969.CEL	-10.8699	10.8788	-20.5862	18.5127	70.1393	-18.5251	-23.7506	-15.1424	-30.8537	0.683388	40.0204	-24.1823	-12.9976	35.0225	-9.79506	-1.18186	13.7671	-11.3068	6.18002	-24.2766	-0.665016	16.5617	-34.7932	26.0884	-21.4815	4.81269	25.1277	-109.054	21.533	-23.4768	20.7013	-8.05939	23.0239	-9.09773	-25.8463	13.7322	19.228	4.86841	-7.42988	23.3922	-1.45671	-25.041	-30.4103	-39.0653	26.6833	-17.9105	-31.9766	-22.2516	23.7955
GSM871970.CEL	-10.7517	9.14286	-16.8265	18.9813	72.0957	-20.9446	-20.6371	-10.3322	-30.6098	1.32149	40.7617	-26.5846	-11.3533	30.1672	-11.2757	-0.483597	10.3777	-9.20272	7.83439	-21.1579	3.58679	13.378	-34.8972	26.2606	-20.6841	9.0976	27.4463	-101.504	21.6333	-20.1511	18.303	-5.92793	25.3066	-10.1605	-24.9512	14.1134	16.8599	-4.06889	-2.26466	24.1452	3.39943	-25.9058	-24.8496	-37.56	28.4781	-16.6018	-26.1019	-25.4913	24.9846
GSM871971.CEL	-11.6685	10.8397	-25.9559	5.76636	40.7116	-23.2874	-47.5434	-19.8649	-7.85067	-13.678	1.98982	-29.7431	-22.6678	15.7195	-19.77	-18.1539	15.9446	-14.071	18.0163	-55.8932	-11.4045	-12.3652	-39.4716	21.6153	-47.7058	16.72	-21.8941	-81.721	17.447	-30.3632	-33.0973	-18.2338	23.2831	14.1171	-46.8937	-10.1385	30.3791	15.0718	-9.75783	28.0298	-34.829	-21.8513	-3.56736	-18.0477	17.2302	1.32924	-51.6984	-28.3755	20.9108
GSM871972.CEL	-10.2994	12.4302	-25.2716	10.6433	45.2173	-26.3065	-44.7251	-23.9944	-11.8664	-13.0449	4.6718	-32.4432	-21.5373	15.7276	-19.0103	-20.6578	17.4756	-12.5609	13.7402	-56.9317	-5.88016	-11.9085	-38.5495	22.8195	-49.8798	13.124	-18.8665	-89.9666	22.1322	-30.5851	-33.9945	-17.4479	22.6167	8.44979	-45.5637	-8.72035	29.5825	18.1274	-8.63234	31.1406	-37.7595	-25.6091	-10.9913	-18.6487	21.8671	2.85418	-52.5118	-30.7841	24.7705
GSM871973.CEL	-11.928	12.9408	-25.3694	8.53803	43.7279	-24.9898	-48.1043	-22.9694	-11.2212	-12.0342	2.64502	-31.8739	-22.8734	18.4682	-20.0123	-21.9655	16.9628	-14.1484	15.0765	-57.8437	-10.2353	-12.9968	-39.5515	21.7046	-49.7136	12.6696	-20.7938	-88.4006	21.0266	-33.2625	-34.1304	-18.4911	23.6829	10.9843	-46.9655	-9.79826	31.9861	19.9248	-10.5381	31.0767	-38.3102	-24.5652	-11.3097	-16.4286	18.7457	2.6303	-52.802	-28.8315	23.342
GSM871974.CEL	-15.2933	12.3651	-24.2771	6.94028	37.6797	-26.139	-53.9457	-20.189	-8.27972	-12.1193	-1.11572	-35.7896	-22.9898	20.3752	-23.0886	-26.5412	19.4825	-16.3599	16.2843	-59.8318	-13.9274	-14.7679	-42.7357	19.8992	-52.0922	11.1058	-24.8679	-91.4655	17.4814	-39.55	-34.5181	-21.6598	24.8825	12.5377	-49.0634	-11.8731	32.285	22.2542	-11.12	32.586	-42.6203	-22.8005	-12.9671	-9.04164	16.8869	0.744244	-53.2114	-27.6319	20.8176
GSM871975.CEL	-16.2824	10.2144	-26.6142	9.12434	47.1145	-29.4873	-43.6313	-16.3205	-14.5305	-9.31758	16.9212	-26.1047	-18.3215	25.6176	-24.4146	-9.87763	15.635	-13.1057	14.4649	-47.3464	-9.42261	-3.28059	-38.4522	25.0147	-45.4785	11.4528	-14.803	-87.7234	13.5825	-24.4348	-25.0298	-12.6991	24.734	20.0169	-44.1045	-2.53127	22.6936	9.19019	-9.30403	23.8529	-27.004	-26.2975	-4.81934	-24.4108	23.7165	-4.53897	-49.6924	-32.9956	20.1119
GSM871976.CEL	-15.9088	15.5189	-24.2167	14.2098	52.2917	-32.7544	-42.3826	-21.4606	-14.7473	-8.31686	17.9429	-30.0974	-18.8516	30.1234	-23.9044	-16.4846	17.5424	-12.4822	11.7079	-48.8707	-5.74226	-6.21272	-40.7679	25.04	-47.7407	10.3169	-10.8747	-97.1644	20.1621	-27.4174	-26.8587	-13.5189	23.5718	10.9505	-44.7708	-2.94842	25.0298	15.7485	-7.54712	27.7178	-35.1241	-30.3235	-15.9595	-21.2911	23.0594	1.56762	-48.5721	-33.2406	23.1012
GSM871977.CEL	-18.1419	12.776	-23.662	10.6128	42.4199	-32.3944	-51.4094	-16.9409	-9.18185	-8.01591	12.3308	-32.7617	-20.7271	30.6016	-26.5318	-20.4125	18.9723	-15.2009	14.4152	-55.1498	-13.7652	-9.50623	-42.8407	22.3563	-48.9122	8.16031	-18.0221	-95.381	14.6189	-35.0174	-30.4562	-19.1182	25.4979	16.366	-48.7812	-8.16795	28.0113	19.3774	-9.52738	29.2584	-37.6126	-25.8101	-14.7209	-12.2927	20.4542	-2.54583	-49.9077	-32.6612	18.8772
GSM871978.CEL	-16.3499	15.056	-26.0469	12.3707	51.88	-34.1903	-44.6431	-18.9346	-13.5037	-4.87513	20.2671	-29.5651	-20.3444	32.5661	-25.3809	-15.3891	16.0355	-13.1481	12.0307	-48.5611	-8.28341	-5.34127	-42.0898	24.1096	-45.9228	6.49399	-7.31485	-95.7743	20.8067	-28.873	-21.5925	-12.9307	24.1363	12.5794	-46.1016	-4.17324	26.4481	14.4493	-9.19953	26.4656	-32.3782	-29.3452	-17.7167	-20.0797	22.78	-0.639265	-46.9602	-34.467	23.048
GSM897995_MHH0094_Pae_G1a.CEL	18.2211	12.9984	-25.2448	29.7861	84.9234	27.6549	-20.5456	40.5731	-26.8354	-19.1787	-2.00877	-31.2672	9.06772	-17.5485	25.2859	-24.6931	-21.953	16.7011	-7.26584	-44.2217	15.6634	-18.3116	-18.4371	-19.2917	29.3606	12.9563	39.2668	-105.62	2.34501	-23.1293	50.8765	-26.5146	15.3132	-60.2837	-34.5002	-12.8873	2.33778	2.98889	11.3185	15.2817	47.1233	22.2508	-25.2772	-32.4557	-28.6327	2.2771	10.0474	39.6129	-17.7301
GSM897996_MHH0095_Pae_G1a.CEL	16.294	12.033	-22.9814	32.4047	84.1245	28.0915	-17.6271	40.9427	-26.2585	-19.9821	-1.59291	-30.9074	10.9006	-17.7813	25.2856	-25.6172	-21.9461	18.4146	-9.86754	-45.5279	13.4182	-17.7651	-16.0805	-18.7959	28.7992	15.444	41.6805	-105.115	-0.907419	-24.7206	52.901	-26.9702	15.3045	-61.3113	-33.3607	-13.1352	3.36719	3.40831	12.3489	13.7571	49.2093	20.958	-25.7363	-32.5914	-29.7803	2.72935	11.2799	39.2298	-17.348
GSM897997_MHH0106_Pae_G1a.CEL	35.4249	13.8726	-40.4268	21.2155	96.1874	30.1953	-2.62323	20.9646	-26.4566	11.1539	24.0442	-17.0652	-7.80418	-19.6085	27.6011	2.59669	-20.3966	16.7495	22.4074	-24.9701	33.2109	-29.878	-16.7807	-16.3812	52.2782	-2.65131	60.8772	-105.032	3.334	-10.6477	53.0352	-35.0782	1.09867	-53.2954	-23.7494	1.05356	-1.76426	4.09561	11.1337	-20.8496	58.9096	20.5295	-22.2561	-58.8018	-14.9787	1.23089	36.1202	27.3429	3.13092
GSM897998_MHH0107_Pae_G1a.CEL	42.5559	10.062	-45.022	19.1636	96.9247	23.4508	5.07816	18.3958	-21.3625	17.4991	37.4179	-13.6867	-10.4736	-12.733	21.3822	14.1864	-25.1016	13.9736	19.8961	-18.1837	31.4836	-27.7572	-25.1847	-9.93522	57.77	-7.30606	65.6016	-103.227	5.48203	-8.66458	48.0796	-29.7769	-4.51328	-45.7775	-28.5256	8.55396	-0.26958	1.91287	9.58367	-16.0991	58.7845	20.8758	-19.9688	-65.4667	-10.2118	2.00709	37.1207	19.6554	13.3669
GSM897999_MHH0110_Pae_G1a.CEL	51.3592	5.70776	-54.367	13.1133	88.9927	3.90035	11.5177	13.7614	-12.2391	25.2329	54.3145	-5.64689	-11.2027	3.37463	10.4798	33.2926	-28.1904	6.4604	17.3833	-4.59217	18.5287	-21.8243	-46.1258	7.18262	63.9018	-18.9975	65.7519	-102.317	14.985	-11.5846	42.5263	-15.7408	-8.42843	-34.9605	-33.6468	20.3864	2.34378	-0.0627394	9.00566	-6.00487	58.2659	22.1274	-15.8158	-72.7197	-2.33919	2.09005	31.8159	8.64608	31.4453
GSM898000_MHH0111_Pae_G1a.CEL	45.4465	6.70265	-50.1047	17.1926	94.0511	17.1336	6.99349	18.7505	-18.371	19.3435	44.2396	-12.4152	-10.9262	-7.72377	20.5618	18.8883	-27.0079	12.7452	20.5644	-14.2012	27.3497	-26.1358	-33.6848	-2.28624	59.7006	-11.5926	63.8673	-100.383	9.33618	-10.0154	45.7512	-25.3267	-5.97148	-43.9917	-31.3363	12.7066	0.629221	-1.41966	11.1703	-13.0465	57.7671	23.8678	-19.65	-68.1706	-7.60914	2.82482	32.7335	16.9651	18.8699
GSM898001_MHH0122_Pae_G1a.CEL	22.6782	1.23043	-32.5581	-15.745	84.4851	40.54	-2.99605	-14.0075	-30.4171	20.2402	-15.5062	-33.857	0.188532	-26.6886	31.8221	-22.1681	-16.0472	-12.4524	-12.1881	-41.2723	13.0295	10.2171	30.2651	-16.8602	46.8383	12.7134	34.6869	-101.251	24.7059	-34.5023	66.835	-9.93852	8.46481	-52.8197	22.6946	-9.72693	11.0802	27.7324	-8.42603	27.3534	55.4553	8.31228	-11.6877	-45.802	-20.8714	-16.4735	21.1238	13.2831	33.3306
GSM898002_MHH0123_Pae_G1a.CEL	17.4151	1.4513	-30.3577	-16.4294	84.0916	43.9176	-5.77444	-16.3569	-30.7253	13.9275	-19.1581	-35.5353	3.90381	-29.3204	37.3051	-25.5402	-17.2001	-12.9345	-14.188	-45.5578	15.9393	10.5838	33.1314	-18.2709	46.6475	14.3152	33.209	-100.247	25.7547	-34.3159	69.2119	-10.6513	8.01549	-54.4411	26.6814	-11.4882	10.4029	29.2055	-6.81679	27.3708	53.3192	7.24405	-11.0966	-43.8866	-21.4971	-16.2942	23.4043	13.3802	31.1191
GSM900177_F1_Pae_G1a_.CEL	-44.514	16.5723	10.1339	13.9035	51.3251	9.01583	-69.3614	-32.6245	-25.4382	-14.8939	9.83114	-47.7143	-10.5323	22.4072	-13.8998	-50.6128	21.1568	-1.71519	19.1329	-52.1	-20.8131	10.3728	-34.9134	15.3876	-43.5878	15.7022	-13.6911	-99.326	-27.3547	-35.3325	37.7939	-35.5247	24.5775	-22.7402	-29.9042	-13.354	16.1507	18.9315	23.5968	-7.28865	-30.9929	-16.6693	-24.8469	14.7672	-10.1041	-13.2426	-41.414	13.7951	-17.7199
GSM900178_C1_Pae_G1a_.CEL	-44.7587	14.4257	6.29079	12.9137	51.207	4.67614	-69.1453	-31.8552	-25.9975	-14.2813	8.01071	-46.9199	-12.6604	21.4003	-13.9823	-47.54	17.2689	-2.29706	19.8692	-52.6173	-20.1182	10.6472	-36.5995	12.4155	-42.1408	16.7615	-15.0172	-95.7139	-24.4479	-35.4227	32.4998	-35.4086	24.2758	-20.3546	-30.8506	-14.5694	19.5495	19.1611	21.4437	-1.40198	-31.0583	-16.6065	-23.8004	14.6695	-10.5733	-12.5836	-40.7299	10.5378	-14.1145
GSM900179_F2_Pae_G1a_.CEL	-41.7101	15.4061	13.2917	12.5041	57.5501	8.09414	-61.2967	-35.485	-25.1706	-10.5258	17.5976	-46.2041	-10.3103	24.0829	-11.3733	-46.4245	20.1178	4.05962	20.0031	-43.6264	-20.3471	15.3891	-35.9532	17.1934	-33.3776	15.3838	-1.6871	-94.577	-25.1416	-32.9295	44.2519	-26.7154	21.1584	-31.3202	-23.9705	-10.5833	13.9061	11.284	29.1085	-12.533	-21.3607	-16.8413	-25.8862	6.61218	-10.1554	-11.6721	-33.5688	18.3193	-12.3824
GSM900180_C2_Pae_G1a_.CEL	-41.5437	13.6347	6.60362	10.5847	49.5008	3.73219	-68.4906	-31.0962	-21.4438	-10.2511	9.75597	-45.9132	-12.1999	24.8661	-16.019	-45.6739	19.4607	-5.41508	21.3382	-50.0475	-23.8914	10.2408	-37.2588	15.8709	-40.5929	17.2813	-12.1292	-94.4832	-24.5105	-37.9789	31.9723	-31.4532	23.4315	-21.442	-28.4399	-14.4983	20.9143	15.9115	21.9843	-2.38198	-30.7693	-17.0481	-24.0061	13.1535	-7.91764	-12.6385	-40.0135	10.5006	-11.9544
GSM900181_F3_Pae_G1a_.CEL	-28.0285	10.3046	6.27849	13.5184	63.9767	6.84088	-55.7802	-29.5775	-29.2781	-7.43874	36.3416	-41.3124	-14.9054	26.6899	-14.0673	-27.6475	17.9174	1.16716	19.551	-38.1246	-13.6874	21.8632	-37.8521	24.7485	-32.7076	17.33	12.5642	-91.3363	-22.3098	-23.6946	32.4661	-22.8213	16.195	-27.922	-25.8803	-0.883203	13.8316	6.179	23.1718	-10.6004	-20.9383	-9.99934	-27.5817	-18.1256	8.28177	-17.4933	-33.9933	14.4966	-6.61924
GSM900182_C3_Pae_G1a_.CEL	-24.339	12.6387	4.48935	15.881	65.3573	5.92153	-50.8672	-29.7548	-32.2664	-8.54038	36.2704	-39.0102	-12.7839	27.4078	-14.0946	-24.1714	20.2238	-0.580658	18.618	-34.9028	-12.2611	22.2254	-36.6137	24.603	-33.258	19.5717	13.3755	-94.0371	-21.0396	-23.6072	29.2246	-20.5943	15.2069	-26.219	-25.7536	2.07021	13.2957	8.20294	21.5941	-7.94504	-21.0291	-11.8753	-27.5336	-23.7727	12.3732	-14.7192	-34.6636	11.3208	-2.72557
GSM92164.CEL	2.2642	-26.9057	-33.8861	15.7083	91.1026	43.1075	30.2864	-13.0918	-30.9795	29.6218	-13.3739	-42.182	-7.56723	-6.81262	22.289	-41.233	-19.3224	3.23298	-2.50175	-41.8501	-19.0591	24.2839	-0.221439	-18.9306	30.1399	26.4693	49.2971	-83.3808	5.10632	27.3991	60.3627	33.8856	-18.9492	-71.9034	16.4332	-46.0051	14.873	9.29461	6.92764	-19.4041	51.7794	2.79397	10.8247	-46.2783	-25.9992	17.3613	-13.3494	33.8851	43.9639
GSM92165.CEL	8.37736	-6.49226	-42.2094	-19.819	88.3801	29.6399	7.77494	-26.1038	-32.8753	26.6245	11.9327	-25.6503	-6.37264	-6.94736	15.8493	-26.0134	-29.4945	-10.9057	13.0839	-34.1199	8.62448	27.4778	-3.42353	-9.74761	23.0239	17.6102	35.4355	-96.843	21.9932	17.933	58.0299	10.1028	-13.0373	-59.1488	31.3101	-11.9784	22.8901	19.6845	1.32594	-16.5279	42.9172	5.2538	12.9043	-53.186	-12.3268	1.47386	-12.0705	22.3826	31.6689
GSM92166.CEL	27.7841	9.40084	-43.9362	-29.6796	90.6182	23.8982	22.1365	-24.4368	-36.6487	21.3529	36.374	-17.3628	11.3517	-4.56059	18.1646	-7.53	-31.478	-22.1047	3.4336	-14.4446	27.1993	42.2363	0.125548	-14.6092	39.4451	-1.43844	40.4203	-107.38	37.6466	27.2882	58.3592	22.2683	-27.9147	-56.1328	41.3244	16.2323	14.2926	29.7362	-17.2402	-23.1374	49.2389	11.1046	17.896	-75.7016	-3.65422	1.22911	-7.40643	14.688	37.6294
GSM92167.CEL	29.2463	19.6682	-42.3992	-24.181	86.7418	9.67633	21.4592	-7.85321	-32.3124	-2.46988	51.0786	2.71692	18.5786	6.40979	24.0786	24.802	-34.3918	-18.9064	12.641	4.02752	26.5518	27.2071	-26.7601	-2.36982	49.5256	-26.1221	49.323	-113.822	43.1731	30.9456	55.6511	22.3593	-26.8157	-46.2765	14.9275	36.7848	7.93398	19.1994	-20.7734	-27.8555	54.3624	17.9754	12.1959	-93.9367	-10.2566	12.5587	-9.00789	17.2942	33.2376
GSM92168.CEL	38.0332	20.1062	-38.5806	-12.3418	92.808	-24.25	28.352	0.475724	-31.5196	2.37789	74.4487	28.5723	17.6406	25.2307	14.2548	51.3542	-30.469	-0.0466586	17.9087	41.2813	10.2044	26.5227	-56.6946	17.8096	53.8092	-41.7987	58.6875	-111.021	43.6378	21.3728	44.7126	41.44	-14.9458	-16.3637	-12.4905	43.261	3.66144	-5.80053	-14.9464	-18.9943	64.5587	9.02096	6.74325	-96.2628	-3.96922	6.23806	-10.1125	-14.6897	43.6065
GSM92169.CEL	-4.65273	-21.2368	-38.5502	10.9996	86.2507	44.3844	22.8449	-17.2969	-32.1598	21.2248	-20.6484	-37.5805	-8.26918	-6.87069	24.1882	-44.8641	-17.4829	4.86179	-5.25358	-46.0073	-29.1664	29.635	-4.81514	-22.0564	27.4687	18.3951	44.4073	-87.6626	6.38736	24.152	62.6803	34.5419	-20.5583	-66.1626	10.3026	-44.9603	14.9405	20.115	5.71174	-22.0515	53.6498	6.88062	15.3215	-45.5693	-36.1173	19.5446	-16.7446	33.3123	42.9058
GSM92170.CEL	16.0814	-4.7801	-47.3987	-17.7717	91.6435	37.4777	15.2758	-31.0749	-36.5409	27.7536	14.0661	-19.1705	-2.90423	-11.5153	24.0268	-24.9981	-34.0594	-7.36696	16.2835	-25.9433	18.2576	31.4137	-1.83712	-8.1224	33.3023	15.4624	36.7406	-102.856	24.5452	23.2416	58.2958	18.2478	-19.2061	-64.1189	37.4023	-6.29379	13.988	24.9014	4.0841	-21.7645	53.6647	11.4784	14.3201	-65.3872	-13.6693	9.03492	-8.59495	25.0956	38.1896
GSM92171.CEL	18.825	6.39962	-43.3722	-26.1002	91.7965	25.4222	0.0445145	-18.949	-44.74	16.3412	22.4589	-22.2503	1.68472	-15.4176	18.5264	-17.3836	-31.0947	-14.2485	12.9629	-25.7739	22.072	36.2539	2.74834	-22.4304	31.287	9.29468	35.6008	-109.579	36.5757	25.1771	59.7793	9.64222	-18.7014	-57.2094	37.7244	8.48336	17.5499	28.6861	-18.6438	-18.976	43.0689	11.9677	11.4204	-65.2042	-9.9962	-2.30207	-12.8434	23.2933	28.8412
GSM92172.CEL	27.7232	19.4748	-37.7301	-26.8697	87.4919	12.4884	19.9461	-3.49641	-33.7636	-2.65308	50.4935	4.10586	17.8126	3.98907	30.901	25.4608	-34.2212	-23.6057	12.814	3.57516	28.1935	27.0304	-27.3942	-2.57984	54.1037	-30.6987	51.8268	-111.885	47.6802	28.8099	54.4783	22.7022	-27.7898	-47.4451	16.8144	40.6262	4.98749	23.6324	-23.2351	-28.2359	55.6587	19.9275	4.30876	-93.5203	-8.72107	12.9226	-6.23126	17.7867	35.3213
GSM92173.CEL	41.1438	22.7436	-43.535	-14.9769	86.629	-22.0189	24.4551	7.55505	-25.8921	6.23435	75.4871	30.9947	12.0626	27.9095	11.6953	58.0168	-32.9235	-11.3344	18.112	38.4887	10.3606	21.5466	-56.317	14.5521	57.8755	-48.8177	65.0186	-110.058	44.538	22.7904	38.8433	34.155	-20.692	-13.7945	-19.7513	47.281	7.67981	4.86824	-22.4792	-25.4223	61.5737	15.7886	2.85091	-95.871	-2.82946	10.1635	-3.79265	-9.6397	44.4009
GSM92174.CEL	2.06467	-20.4462	-32.8291	9.79613	91.6908	42.8068	22.4704	-17.8729	-28.6802	30.5511	-13.0321	-31.3739	-9.15877	-13.8519	28.7768	-39.6724	-15.8617	9.83732	8.74628	-43.9397	-11.6228	17.0074	-9.45399	-9.79172	26.9592	19.6052	44.8011	-88.6594	9.62383	21.3325	56.9175	18.8491	-8.88092	-67.513	14.035	-26.2835	5.08076	7.87167	14.5614	-21.5998	53.1904	12.8449	13.818	-47.6418	-26.023	23.7832	-10.1963	33.9797	36.4002
GSM92175.CEL	7.18484	-14.3688	-37.2108	4.52207	89.0471	43.3215	20.2385	-25.1147	-27.9091	31.2171	-5.79653	-25.5802	-8.93948	-13.4031	28.7765	-33.9152	-17.8707	6.83761	16.3052	-41.6171	-3.13788	19.7097	-12.2173	-2.77045	26.2304	16.925	43.6437	-84.6363	7.07068	18.1753	50.2891	13.5436	-9.55146	-63.7569	14.7824	-21.2811	11.76	4.95235	17.0048	-26.5	55.5039	15.9273	16.3354	-53.2022	-24.9385	18.7923	-4.95839	31.6185	37.6823
GSM92176.CEL	5.59131	-23.3023	-31.3921	13.9494	93.9619	37.6208	24.2819	-10.2406	-33.0867	23.8615	-13.7804	-36.679	-8.91665	-12.3407	19.8975	-38.7631	-21.2028	11.0341	3.33741	-42.7146	-18.069	20.2778	-9.81064	-12.76	26.4053	30.5128	42.9509	-87.7528	8.14753	23.7038	62.2335	22.9918	-11.7208	-68.7519	8.90553	-35.5188	8.30777	4.90949	13.5813	-10.1315	51.9782	2.15137	16.3819	-46.0702	-27.239	18.8452	-16.2438	30.9363	40.4071
GSM92177.CEL	-3.38782	-26.2536	-33.5094	10.6889	93.4491	44.7602	21.3941	-14.9709	-35.5408	27.4597	-17.1228	-39.021	-13.6274	-14.5073	29.4536	-41.9018	-21.1224	7.64119	5.90908	-45.6522	-21.0803	24.0943	-3.39895	-17.1442	29.1246	25.744	44.1338	-80.1772	7.39708	17.6681	59.4712	23.1659	-15.3429	-73.996	12.8896	-40.7663	15.0621	9.80133	15.7751	-13.5955	54.4894	12.7832	3.07278	-42.3289	-26.7326	18.8296	-14.4562	38.8541	39.1003
GSM92178.CEL	18.3438	-5.24785	-34.5024	-2.30237	93.7641	29.2692	22.7348	-26.9114	-38.3823	27.849	17.6275	-25.8392	-3.81267	-17.3982	32.0999	-18.4705	-24.2123	6.09805	22.8188	-20.5531	26.1978	17.9676	-12.2088	-1.15022	34.267	20.0242	44.8679	-93.0792	23.2756	21.0182	58.6612	11.1845	-3.13728	-65.0144	30.9402	12.3908	1.91904	5.85174	12.8043	-19.3115	61.318	9.14797	21.9806	-74.6224	-9.97033	10.0296	12.9388	27.2313	28.4636
GSM92179.CEL	12.3842	-13.9531	-39.2027	2.95567	95.9349	23.2135	11.0898	-17.4883	-40.4196	35.0705	26.6462	-27.144	-9.17488	-7.47632	33.5307	-14.5425	-27.9705	-5.80912	31.8576	-16.3002	23.7923	23.33	-12.5834	0.406253	37.7278	19.3885	47.1748	-85.0138	23.162	18.1034	54.9466	10.4571	-5.77068	-68.7021	34.0415	12.1832	10.978	4.22295	13.9742	-23.1419	54.0114	14.9593	5.63458	-71.7338	-2.35308	4.72891	11.744	29.0924	25.263
GSM92180.CEL	17.1125	-8.40736	-40.1365	-13.0793	92.5147	22.6803	27.2535	-31.0707	-38.189	25.553	24.7571	-24.869	-1.06055	-11.1355	17.8846	-12.1781	-30.2929	-0.899912	12.8675	-17.8311	13.2414	29.8644	-11.4156	-4.20707	35.4701	20.1946	41.2293	-97.1808	22.4666	24.3982	62.3621	19.475	-12.8977	-61.0971	32.5339	3.03751	7.48033	5.85218	13.1288	-11.2811	56.6167	0.753653	23.8192	-71.5615	-9.64073	11.075	-3.99364	16.9422	39.6625
GSM92181.CEL	20.9664	-5.33581	-44.7049	-20.1262	89.6966	25.5195	19.7678	-28.0786	-34.3303	30.6993	23.253	-17.9403	-8.89985	-9.38422	22.185	-12.8848	-31.6263	-11.6574	15.7659	-22.2414	5.94312	33.4445	-5.29007	-9.04179	38.8054	8.96319	45.0055	-92.8171	28.5637	20.1795	55.3046	21.2486	-19.5333	-61.4546	29.7455	-4.18093	23.0966	17.6759	-0.775801	-21.5003	55.9478	14.6695	14.5629	-71.7365	-10.1306	7.39956	-5.45769	25.5218	42.7085
GSM92182.CEL	18.8814	-1.94356	-37.4475	-5.5014	94.1912	22.6755	18.6127	-24.6813	-41.178	22.9489	27.3302	-24.0795	3.15671	-14.2095	32.1313	-9.71348	-26.3164	-6.78056	18.5211	-12.6139	30.9591	24.4935	-12.9832	-3.05665	41.7705	8.44419	46.7972	-97.9942	35.8945	20.4195	60.337	15.6976	-4.88914	-59.3098	37.5772	25.9318	2.67254	7.5351	0.343447	-15.4628	58.064	9.00162	18.8429	-80.0794	-6.14566	7.59613	13.1757	20.7505	28.4141
GSM92183.CEL	21.8521	4.35611	-37.1083	0.999217	95.6012	20.3039	24.6909	-17.8348	-40.7855	23.8249	30.4749	-18.1375	7.84007	-9.47089	32.5519	-10.0583	-26.757	-7.92717	18.7982	-12.0453	36.5441	24.2571	-14.9449	0.323241	46.338	2.21726	44.8379	-101.76	32.3463	19.7408	57.9634	16.4085	-10.4814	-61.1415	36.467	28.2998	0.0556907	11.6415	5.29522	-14.9287	62.0593	7.91252	13.7422	-81.3216	-10.127	6.22159	15.5068	18.5153	30.8635
GSM92184.CEL	0.590518	6.91025	-28.6252	-23.5265	89.4389	34.5939	10.382	-34.8325	-41.5527	14.3383	9.78984	-26.0567	-0.0764082	-17.243	30.6435	-27.9011	-26.7408	-8.91242	8.86027	-37.4214	22.9366	35.8945	15.0056	-21.4146	25.8469	16.5357	37.1219	-103.183	28.1531	21.5756	65.2769	4.96298	-15.0953	-66.4071	40.9491	-0.138375	16.1497	29.8393	-0.454964	-23.5344	52.5005	4.68959	20.5324	-64.1717	-14.2201	-0.981614	-0.54857	23.786	23.7625
GSM92185.CEL	0.407498	10.3875	-20.0959	-23.3033	90.0234	37.291	21.6468	-31.4362	-49.6473	10.1226	13.2451	-26.0342	10.2301	-22.8226	36.1575	-25.9629	-26.7402	-13.618	1.4945	-36.3662	36.5813	36.2308	21.9254	-18.9078	32.7074	16.7634	35.5884	-104.847	27.6436	17.3879	66.0608	3.98546	-15.6437	-75.0952	54.5749	7.8909	9.84044	36.5078	3.83469	-19.9953	55.0346	3.01863	8.46026	-63.5691	-7.83573	-0.45749	2.79265	23.0557	28.5331
GSM92186.CEL	3.24406	17.8687	-29.8003	-12.0008	93.3007	11.2379	11.4042	6.34211	-37.9759	-18.2842	33.4404	-2.03465	25.2995	-1.38908	42.5232	17.421	-25.8023	-14.3397	15.1661	-4.71343	26.6276	20.5667	-29.7592	7.39881	52.6381	-30.2808	46.1027	-110.212	37.7364	22.0021	59.4685	25.3137	-15.1416	-51.0839	16.514	32.4973	-10.0568	12.5749	-13.4296	-13.6771	60.381	16.3231	-10.3256	-78.5552	-21.2138	13.5664	-0.747271	19.5549	28.5831
GSM92188.CEL	6.64564	7.0671	-44.4507	-18.2348	90.8648	20.3651	7.71386	-20.8429	-30.0656	-2.51063	36.6425	-2.39283	20.9843	5.36382	41.8638	11.7259	-25.3491	-17.9206	10.647	-2.41394	26.5465	30.1212	-31.8372	9.79279	47.8342	-34.1529	49.9502	-112.25	51.8077	21.9087	60.8521	34.7097	-12.9662	-44.6343	24.8618	35.9118	-11.4695	20.3563	-19.0069	-18.3162	57.4681	20.0725	10.88	-81.1976	-15.2114	7.81445	3.44238	13.8942	32.4162
GSM92189.CEL	14.0378	22.0693	-39.8613	-28.4935	87.7601	2.84887	8.25738	-11.9195	-37.4291	-16.0573	46.6386	-7.81928	16.2984	-0.559205	29.8857	19.3294	-25.7817	-9.1956	15.0317	-1.19091	19.9717	30.4915	-32.8634	-8.94445	43.8206	-26.833	43.6827	-106.377	46.53	28.2915	58.4976	24.4492	-22.2506	-45.3172	17.5426	33.9706	6.6255	10.7683	-17.1751	-20.8826	53.3876	15.2642	9.91643	-87.605	-13.6325	8.98486	-10.569	15.0162	29.4414
GSM92190.CEL	23.1476	15.5872	-40.3398	-9.00766	85.6744	-15.8016	12.6703	9.79328	-22.6738	-6.55324	62.9364	25.7591	15.5791	24.5485	27.2127	49.5501	-24.4368	-13.4413	23.1094	30.7207	5.7422	20.0065	-51.6485	27.0603	56.7625	-52.2535	61.986	-105.658	46.3832	20.7623	44.7859	42.5952	-16.3909	-23.3591	-17.8921	45.1015	-6.48901	5.08294	-22.843	-25.6501	64.0248	20.6121	-1.96989	-91.6492	-9.69885	17.1371	2.07011	2.17478	37.1639
GSM92191.CEL	23.8462	22.0162	-39.6199	-11.4305	94.0296	-21.0261	19.5141	7.91987	-31.596	-2.1072	66.0489	19.9484	20.393	23.382	32.4014	43.1013	-27.5341	-5.34736	25.3535	37.1263	13.9709	12.4372	-58.1611	24.8245	60.7319	-54.7142	56.962	-105.98	41.4617	11.3601	40.8178	39.3194	-12.8152	-20.3817	-17.0404	42.9522	0.834345	-7.18784	-10.6208	-4.0626	64.7794	11.692	-16.4395	-85.2047	-17.5229	10.3554	-0.374063	-9.12751	37.8964
GSM92192.CEL	33.7104	23.0546	-41.6563	-13.8629	89.7798	-24.6052	22.698	0.0956026	-25.8374	0.656066	70.9781	26.8554	13.6043	25.6201	14.9887	48.9364	-28.713	-0.902075	20.8853	35.7562	8.80963	20.8326	-57.0976	20.9964	51.7756	-41.8363	61.595	-108.34	41.5576	18.6571	43.9567	34.5797	-12.8036	-15.5431	-18.3053	42.4763	4.33562	-5.29291	-10.3222	-17.6087	64.408	8.58472	8.86311	-91.1246	-5.37874	6.17054	-2.83918	-15.7423	40.4885
GSM92193.CEL	33.0857	16.6598	-26.7451	-8.94929	96.5394	-28.4098	30.8695	12.1069	-34.3506	1.91691	71.347	23.3351	17.9059	18.8727	22.4279	47.5787	-27.2665	3.4166	22.4442	39.2317	9.46849	18.8225	-54.6022	20.6736	57.6391	-39.8718	58.0265	-104.703	36.9059	7.50556	44.2744	35.3662	-7.74209	-23.7432	-14.9633	36.1728	3.99617	-10.5146	-0.766075	-4.31025	70.9388	8.45048	-11.5504	-82.9915	-0.343379	3.88426	-3.90136	-19.8236	44.6358
GSM954576_Nomura_PA01-1_Pae_G1a_.CEL	-24.0841	21.0614	19.0851	2.98452	64.7167	35.9626	-33.2981	-32.0938	-32.2291	10.6659	-35.6693	-44.9453	-1.19241	-7.96574	25.116	-52.7799	-5.4901	-31.5015	-11.1539	-62.0215	20.6298	-11.8264	11.6917	-11.1026	-23.3373	32.6021	16.6453	-96.2477	29.9063	-22.6734	35.3268	8.57341	-0.0407919	-50.5873	16.0169	-24.0038	28.5647	8.61649	-4.14548	31.9096	-8.28344	-29.9203	-0.316813	-20.999	-16.2664	-12.1339	-25.0145	6.88974	21.7159
GSM954577_Nomura_PA01-2_Pae_G1a_.CEL	-17.713	21.8914	32.3897	6.27797	75.9651	47.9628	-13.7185	-26.8426	-36.7509	18.9287	-37.2657	-44.5651	9.18092	-18.0379	36.8747	-54.3727	-12.8061	-25.0011	-15.8525	-55.4606	32.8799	-10.9885	24.461	-13.9487	-2.73449	33.4833	28.79	-98.61	25.6744	-12.1824	58.7033	16.5248	-4.12655	-65.2443	33.8772	-18.696	11.7044	-3.44549	6.2503	31.2979	24.6964	-32.5377	10.5041	-33.5601	-25.1365	-11.4025	-5.74767	10.606	22.7396
GSM954578_Nomura_PA01-3_Pae_G1a_.CEL	-15.6676	21.1395	38.8234	10.0537	77.8545	50.5361	-4.20237	-26.2434	-41.671	16.6341	-35.4137	-46.3151	13.3334	-24.3345	42.1209	-52.2644	-11.9401	-25.6771	-19.6425	-53.0708	45.1271	-9.47577	32.0031	-9.73214	-3.24025	41.961	29.4095	-93.2591	27.0443	-8.86789	55.9645	22.8102	-6.44729	-70.0064	42.1367	-15.0626	7.64049	-9.80927	9.5544	31.604	26.378	-38.0241	13.0509	-41.3521	-16.7252	-9.31681	-2.95532	8.58381	26.0844
GSM954579_Nomura_PA01-4_Pae_G1a_.CEL	-17.085	21.5197	34.6664	8.62142	75.9669	48.7937	-10.6045	-25.8101	-38.841	17.4419	-36.6294	-44.9325	10.9232	-20.2918	38.4021	-53.2804	-12.773	-25.0489	-16.5165	-54.6161	38.2818	-10.9867	27.2965	-11.9043	-4.31533	38.3275	28.3138	-98.393	27.1019	-10.3784	56.52	18.5835	-4.83596	-66.4951	36.8178	-16.375	10.3104	-5.4194	7.99916	32.415	24.5564	-35.7515	11.6793	-36.4025	-21.2763	-11.2259	-5.68756	8.71624	24.0345
GSM954580_Nomura_PA2449-1_Pae_G1a_.CEL	-22.4858	22.9803	22.2395	15.8047	73.1043	24.1336	-27.5787	-26.2782	-20.8604	8.94562	-20.9973	-37.4976	7.79107	7.25869	30.2691	-32.4183	-10.4922	-31.5286	-4.52484	-43.9716	19.1873	-22.6106	-31.2817	23.7225	-19.6379	16.8634	28.444	-90.1356	37.7648	-30.6592	30.7688	34.6499	-0.89894	-42.8572	2.72093	-19.2103	5.46165	-10.8779	7.6486	27.2141	-1.08636	-30.0536	-6.25579	-27.1898	-12.9178	-6.7425	-26.4251	-20.7207	35.5416
GSM954581_Nomura_PA2449-2_Pae_G1a_.CEL	-16.3836	22.6542	33.7759	21.1965	82.4322	33.7269	-7.63143	-19.0377	-23.1327	19.3726	-19.814	-39.4756	21.1112	-0.505715	40.8771	-34.1584	-16.8677	-28.08	-10.5727	-37.6349	32.5422	-23.7939	-23.859	26.9589	1.48234	13.369	37.0231	-95.0135	33.4728	-22.1001	56.521	44.7833	-4.88707	-56.5047	19.1329	-12.3162	-16.3338	-26.6264	20.0688	28.826	30.8782	-31.2917	3.79045	-40.4333	-18.3941	-4.25306	-8.01254	-22.2228	36.3994
GSM954582_Nomura_PA2449-3_Pae_G1a_.CEL	-15.5802	22.773	33.989	21.89	84.637	37.2126	-5.71344	-22.5665	-22.6753	18.9801	-19.7166	-36.4151	21.8851	0.0207824	44.8578	-30.95	-19.9744	-27.5999	-9.70872	-34.3031	32.0599	-21.0836	-22.8411	25.4984	6.30454	12.7856	41.8348	-92.3576	36.2137	-19.7514	57.6809	48.5977	-7.05402	-57.7242	22.3289	-12.4063	-15.2561	-27.783	19.6853	27.4211	35.1059	-30.9339	3.9795	-43.745	-22.5042	-4.62919	-5.0192	-20.2392	38.4514
GSM954583_Nomura_PA2449-4_Pae_G1a_.CEL	-17.7686	24.3732	26.0231	16.7424	79.2297	30.9679	-18.2244	-20.0274	-19.3503	19.6117	-21.9238	-36.6475	14.6345	5.47281	35.4129	-34.9936	-17.7351	-27.1852	-7.4858	-40.5209	19.7201	-23.4291	-28.6459	21.8386	-0.85034	8.79512	36.2523	-96.6859	33.3296	-26.4551	55.0229	37.1183	-2.69842	-49.3453	10.3792	-15.3738	-7.20315	-18.4282	15.0486	29.188	25.5885	-27.5144	-0.195513	-32.6415	-25.4671	-7.88885	-12.3413	-18.9371	33.9721
GSM994496_PAO1-replicate-01.CEL	-15.0266	-44.0231	-25.4709	-17.6763	97.2095	22.0045	-25.7905	20.1055	-16.5292	27.2207	21.7712	-48.6149	-32.491	-25.8911	24.9247	-23.5006	-16.9188	-27.8298	4.48383	-51.7263	21.4498	17.127	7.48379	10.8858	11.1787	37.7642	34.9782	50.1671	24.3106	-12.4444	-10.4481	-15.9103	12.7882	-55.9635	7.01063	-25.4515	32.7165	-39.0647	-5.68504	-16.3148	-7.42708	-2.55545	4.79204	9.05586	40.7675	-4.91563	14.941	21.2657	22.0724
GSM994497_PAO1-replicate-02.CEL	-13.4766	-44.1336	-24.0892	-16.7733	98.6073	22.4004	-23.2549	19.4525	-19.4268	26.7554	23.1016	-49.8922	-30.7891	-27.7396	26.407	-21.4798	-17.5035	-27.4287	4.4221	-50.1333	23.5561	18.4538	9.47554	11.8007	13.8003	39.0671	36.1841	51.086	24.1773	-10.9133	-10.4716	-14.9971	12.3637	-58.1131	9.65765	-24.4106	31.577	-39.9478	-5.46391	-16.4595	-6.3347	-2.34974	3.99474	6.48172	42.6282	-4.09485	15.6855	22.5837	23.2654
GSM994498_PAO1-replicate-03.CEL	-15.5994	-43.6865	-26.7518	-17.6802	95.4748	21.2368	-30.0473	20.8655	-14.4522	25.3649	21.9713	-50.9776	-32.5364	-24.9787	23.7709	-24.5108	-17.1397	-28.0279	5.74513	-53.5654	21.2354	15.493	7.27563	10.8967	8.23171	38.2217	32.2326	52.0646	24.435	-13.6085	-12.975	-17.1426	12.6961	-54.5045	4.95017	-26.1494	33.5733	-39.4558	-7.13977	-16.9911	-11.2123	-2.51778	4.99344	11.142	40.8722	-5.64204	12.9382	19.8257	20.4503
GSM994499_HM4-replicate-01.CEL	-20.7802	-33.1013	-29.4505	-15.3109	78.1569	-15.3674	-58.4125	25.6042	39.8313	-10.47	29.5972	-26.3148	-11.6294	-10.1424	29.9999	-10.9394	8.84038	-12.6262	-18.482	-72.3003	-11.1714	-22.3134	-25.0702	20.3308	13.0053	2.7363	38.8909	45.146	28.3607	-52.5493	-21.5531	-14.3582	18.0047	-30.6453	-50.5461	-43.9643	25.419	-21.0488	17.1795	-15.5136	-11.5149	19.0528	15.8658	22.764	42.8725	-14.0741	37.7438	-33.6177	22.7046
GSM994500_HM4-replicate-02.CEL	-20.5556	-33.3595	-29.2411	-14.9973	75.9625	-14.4094	-59.183	24.7171	42.3304	-10.3236	28.854	-26.7476	-10.2852	-10.1803	30.453	-10.8582	9.01019	-13.3883	-18.5685	-73.0512	-10.5954	-22.6267	-25.1188	21.0485	12.67	3.12008	37.5119	44.6134	28.0102	-52.3736	-22.2154	-14.6959	17.5216	-30.2376	-49.1634	-44.266	25.2202	-21.3639	15.9354	-16.852	-12.2889	18.744	17.4852	22.46	42.9434	-14.4729	38.2048	-34.9707	22.8951
GSM994501_HM4-replicate-03.CEL	-22.9366	-32.4717	-29.8157	-15.7466	72.2429	-15.848	-62.1511	26.8708	42.4778	-9.85285	26.7499	-28.8985	-12.2755	-9.01437	27.8509	-14.0651	8.44592	-14.5866	-17.8465	-76.6358	-10.7528	-23.1609	-26.4715	18.6095	7.85492	2.62831	33.4755	48.7563	26.4317	-52.1629	-25.848	-17.106	18.693	-27.4043	-52.6017	-46.0224	28.0334	-20.7181	13.0538	-17.0004	-16.2686	17.9441	17.2301	26.4506	42.677	-13.7586	35.503	-34.4712	20.7084
H_1.CEL	-17.3823	19.8936	-38.8132	26.4758	-64.9332	-22.6212	-77.7831	-15.4246	58.6551	24.602	-16.9283	-40.4401	12.0521	-14.1389	-43.0439	-53.27	12.9806	-15.9299	20.0473	-75.8601	-24.4807	-10.356	-26.0286	-3.32348	-50.8965	-68.0122	-28.8826	-157.387	-14.7337	20.0956	-49.8577	-34.2553	-17.3311	28.3638	-72.6594	-29.3538	-18.0552	39.7101	18.0178	46.9961	36.6161	22.1261	26.2131	32.6728	-31.4343	-11.8081	-25.7676	-30.5544	-8.16787
H_3.CEL	-15.505	23.6665	-40.3664	31.8809	-65.5933	-22.182	-75.8691	-21.1805	64.992	29.429	-14.2282	-36.8025	15.3614	-19.7665	-43.1479	-51.0644	14.4767	-15.5132	16.8509	-71.9802	-26.0498	-10.125	-21.6774	-4.74575	-54.5271	-72.7742	-22.4385	-161.401	-15.077	27.9222	-59.1446	-32.4567	-20.6107	23.7654	-74.6948	-33.9836	-19.7395	45.1805	24.0509	45.7956	45.2141	26.3604	24.3369	36.6265	-30.6617	-13.5976	-19.9142	-28.7103	-4.5193
H_5.CEL	-21.692	22.628	-38.3791	28.4823	-72.0447	-20.7023	-82.6681	-18.9736	59.5711	22.4239	-21.0819	-35.804	9.95953	-13.0555	-42.7038	-53.0306	16.4623	-18.7758	21.5326	-76.9352	-29.176	-8.1036	-24.779	-4.33271	-57.9414	-68.6396	-32.6854	-153.216	-13.8828	18.856	-60.5634	-34.2879	-16.9774	29.1529	-71.3772	-32.7332	-15.1725	48.2573	14.7018	41.5322	34.4181	26.5224	24.0006	37.609	-31.5047	-13.8358	-29.7972	-28.6786	-11.0108
HH-PA14_7-6-09_7-8-09_s1.CEL	38.175	-17.677	-45.56	9.21398	89.499	-21.0519	21.1586	-25.6201	25.2449	34.7317	77.6013	44.276	8.01971	23.0867	-8.23753	66.2747	-8.89269	2.98129	-8.286	31.5702	-23.9158	21.8921	-37.2954	40.8771	65.7448	-61.5982	69.0275	-107.19	39.429	-40.8601	53.9971	28.4843	-9.78376	25.3169	-60.4871	41.9888	7.32543	-13.714	-25.0018	22.0148	64.0106	5.55674	-6.1603	-73.91	-7.25948	-11.7019	16.0225	-37.4389	47.2471
JS-1B4.9.07.CEL	-38.2939	-4.55872	-12.4882	-2.17878	-43.3041	-33.3591	-79.0456	16.7908	31.9979	1.45706	-6.82061	-44.3272	-25.877	24.9477	-37.1031	-53.2062	7.54886	-21.1641	11.0268	-84.7513	5.48501	-27.8043	-40.6716	-5.33684	-56.9538	-35.4562	-39.7514	-84.1635	5.70574	-30.3786	-54.9243	-31.021	20.8965	39.9967	-70.539	-38.1253	31.676	17.3909	-19.9534	30.6638	-63.2015	-21.1453	-3.26088	49.1719	11.9911	25.8969	-43.2767	-39.4071	-10.6934
JS-A164.9.07.CEL	-32.1264	0.4434	-17.6837	-1.03091	-39.6869	-30.8729	-80.0836	15.4748	28.0677	17.9629	-7.33896	-37.9171	-20.2192	33.4211	-33.8491	-55.4033	-1.56609	-19.1503	15.217	-78.1223	-16.4006	-21.9812	-45.678	-13.4438	-25.103	-66.5225	-26.797	-126.095	1.07692	-27.6657	-29.8517	-32.7518	18.833	39.2861	-66.6521	-31.1142	25.5085	33.0716	-21.6753	39.9318	-44.4023	-8.7868	-14.5333	43.0473	-17.5327	19.8965	-34.9614	-35.7918	-9.61021
JS-A84.9.07.CEL	-35.8957	-1.89919	-23.2418	-10.3992	-53.29	-29.5461	-92.3212	17.5586	39.5073	24.3675	-16.3524	-39.0762	-24.5845	37.3341	-37.8691	-65.3834	3.52735	-26.6816	16.374	-85.0973	-28.5766	-20.8623	-47.4492	-15.0464	-28.7827	-71.5345	-34.0473	-118.531	-0.182345	-33.2855	-33.8445	-35.2063	15.4953	43.331	-73.2385	-39.9281	30.4865	39.9289	-27.3925	30.2861	-41.3503	-0.563408	-13.6852	57.9625	-23.0082	14.4302	-37.8167	-32.2369	-14.4722
JS-G164.9.07.CEL	-37.2214	0.936704	-22.6535	-10.8266	-53.7533	-28.6178	-91.6871	14.6808	39.8364	25.9566	-22.2927	-42.8954	-26.0942	37.0144	-39.8395	-69.1283	5.34137	-25.3411	12.2823	-88.611	-26.8492	-24.6952	-48.7414	-14.5395	-36.0311	-72.3363	-32.8803	-119.198	-3.53879	-34.4016	-31.4956	-36.8368	12.5239	41.0066	-67.9345	-44.6069	29.382	42.8676	-30.2487	32.8987	-42.7392	3.73926	-12.5878	62.1989	-21.2616	13.5209	-40.8439	-33.4664	-15.703
JS-G84.18.07.CEL	-37.5093	-11.0308	-20.5912	-13.5907	-61.8013	-28.5346	-92.7787	21.3774	40.5083	15.8479	-21.2135	-45.9192	-28.3287	33.1632	-38.7537	-63.2513	11.0913	-28.0671	18.9283	-88.5629	-22.1567	-23.6595	-47.2396	-9.52214	-46.5234	-47.7342	-40.536	-99.5436	-5.32329	-33.13	-41.6862	-38.5853	18.0967	39.4124	-68.8432	-45.131	33.1885	27.7432	-25.8607	21.6132	-46.4354	-7.49633	-3.86125	54.2368	-10.9776	8.69252	-40.0243	-31.5453	-16.3668
JS-T24.9.07.CEL	-36.965	4.46946	-21.608	-7.92227	-49.3849	-30.2538	-91.8312	12.1629	38.9266	22.4251	-15.157	-34.9279	-25.118	37.9685	-38.7277	-67.4486	-1.80912	-20.5347	11.9654	-88.4202	-23.1635	-22.075	-51.3884	-20.4478	-25.4452	-84.0286	-32.5841	-124.448	1.20081	-26.4167	-41.9105	-31.2917	9.94195	48.8132	-76.1777	-41.5103	27.5325	44.3743	-30.6777	34.3283	-43.6233	3.12961	-13.7883	63.5701	-30.5215	23.3156	-39.5323	-37.7246	-10.6339
KP_PA14_5-28_5-30-08_s2.CEL	32.9194	-30.1082	-32.0064	28.341	80.0287	-25.9266	22.8841	-7.16177	19.608	17.0418	55.5768	26.0029	12.8627	16.1495	-18.3947	52.9506	-15.5849	8.51511	-20.3154	3.3162	-38.816	22.7768	-40.4649	38.508	51.9495	-31.9672	57.3926	-102.424	28.0203	-27.4148	50.1259	29.8627	-1.75354	20.2041	-66.3633	15.8887	2.65323	-19.1013	-28.4251	31.8036	59.0538	-4.54815	4.7649	-63.3917	-15.8568	7.16603	-4.32423	-33.5743	47.2486
L_12.CEL	-23.9393	11.1443	-32.7146	23.0157	-70.3757	-26.9336	-78.3793	-7.75826	53.8825	24.7774	-18.7371	-41.7298	5.40118	-9.1444	-47.4007	-53.7932	15.2251	-24.1286	21.9242	-75.8763	-22.1068	-13.398	-28.5135	-0.482858	-58.7362	-56.3506	-36.5719	-141.353	-18.535	9.92308	-54.7097	-38.3657	-8.75242	27.7319	-70.7504	-34.4229	-7.6232	29.6507	18.2719	42.6389	26.7559	20.2251	22.6564	36.0609	-17.9788	-14.903	-31.0382	-30.2553	-9.80565
L_13.CEL	-23.6408	10.5848	-32.7245	19.9522	-68.5371	-26.739	-80.7314	-8.794	51.8783	21.9162	-20.7555	-42.3071	4.29384	-9.94192	-44.7193	-53.6505	16.8711	-21.2069	23.7784	-78.895	-25.0033	-11.7347	-29.0529	0.0691009	-57.1772	-54.6521	-38.555	-139.108	-19.5547	6.322	-52.476	-40.236	-7.63282	29.9315	-66.9991	-33.9865	-8.85227	33.3737	13.6596	42.6802	25.0316	19.0345	22.9748	33.3661	-20.2989	-13.8671	-32.7058	-28.9244	-11.0614
L_14.CEL	-19.867	18.0163	-35.6229	27.2435	-60.5377	-23.9295	-75.8383	-19.0732	56.7681	29.6004	-15.1624	-40.002	8.87678	-11.2286	-45.6743	-52.7991	14.5803	-14.9583	19.5976	-74.2677	-28.2757	-13.1867	-26.4083	-2.83083	-50.1597	-68.417	-23.7781	-155.811	-20.6482	18.0239	-49.2102	-38.7089	-11.3323	23.8245	-70.0946	-35.415	-14.0997	38.4212	23.637	44.6565	40.6906	22.6114	23.2093	37.6969	-28.1724	-13.5395	-22.9561	-29.136	-7.38644
MBU_JGOLD_pakA1.CEL	-33.1018	9.68407	40.0095	24.8016	67.5455	13.8682	-26.3607	15.6463	-45.3026	-13.9228	-25.1208	-37.9061	-11.5803	-20.1168	20.2837	-49.4914	25.8813	16.1687	-4.57035	-67.8587	-23.4797	24.0613	36.0257	-23.9714	-32.6725	33.0818	19.3544	-93.2194	-28.286	-15.3676	51.3542	-34.8201	33.2441	-50.4436	5.56819	-33.9376	18.2355	25.7112	6.90301	-21.4953	40.3102	-12.2502	-19.7989	-18.0398	-12.1216	-20.8961	-15.5958	20.4756	-18.262
MBU_JGOLD_pakA2.CEL	-33.2946	11.3015	42.4649	23.337	70.1302	14.904	-24.8854	13.9297	-44.9999	-13.1584	-25.5433	-38.387	-9.52889	-22.6491	23.1529	-52.7067	28.0725	17.522	-5.88895	-67.7033	-21.5922	24.824	40.4532	-23.5176	-33.2015	32.6964	20.106	-95.6476	-26.17	-14.8252	52.7878	-33.1937	33.5344	-54.5272	11.4787	-32.9436	17.7076	27.4662	8.68307	-24.0575	41.4792	-14.2341	-19.8311	-18.1566	-10.5316	-18.6627	-12.7173	21.3387	-17.0572
MBU_JGOLD_PAO11.CEL	-34.2664	7.61748	57.8067	32.6415	78.5474	21.4755	-20.2727	24.982	-43.5112	-8.4133	-16.1773	-41.7888	-6.53148	-27.1396	23.4991	-50.01	36.2572	19.3846	-9.52522	-61.4417	-13.2627	27.6649	50.8036	-15.5548	-24.4831	24.5442	31.6161	-91.1686	-30.8356	-20.0884	59.33	-33.4132	38.5775	-52.4244	19.7918	-17.8518	-1.3988	12.6754	15.4821	-24.777	51.0049	-9.5132	-28.3376	-20.0512	-2.31872	-15.0439	-3.15222	18.9923	-21.8776
MBU_JGOLD_PAO12.CEL	-35.6655	8.91581	47.7512	27.595	71.0235	17.6647	-30.9801	23.9346	-38.6731	-6.61308	-20.7295	-41.9856	-10.0978	-21.3574	16.5997	-52.5706	34.9837	14.514	-5.96874	-64.1195	-20.066	23.5517	39.7683	-15.3216	-30.3911	19.4134	23.2035	-93.7153	-29.496	-26.7238	54.0968	-37.6416	39.8296	-43.8997	10.0079	-22.2076	5.23182	18.8968	11.465	-17.6487	42.2547	-8.50798	-28.2738	-10.7145	-5.4824	-18.0304	-12.1261	17.0148	-22.1022
MBU_PAER_pak1.CEL	22.8828	4.82428	18.4912	15.3598	79.1152	-9.90921	16.0356	20.1078	-48.4147	-10.8843	2.11251	-37.1127	-2.75069	-11.408	0.588099	-20.3267	8.16679	-0.497238	-27.9828	-32.3302	-27.1474	30.0738	-2.43487	-13.5066	14.4875	19.3263	44.2759	-99.3354	18.7568	15.3873	48.9528	26.5185	12.2947	-52.8637	5.55662	-14.2049	21.5819	7.3012	-29.9133	14.5008	43.9067	-18.3854	-10.7614	-47.0236	-18.3814	-8.28947	-28.3172	19.551	45.3217
MBU_PAER_pak2.CEL	18.424	7.22881	37.2364	21.8241	83.6978	-8.3032	14.5681	34.3108	-51.2426	-11.6524	-7.4017	-39.456	-4.3274	-18.4687	5.11606	-32.2857	8.0499	7.34819	-25.9764	-39.5473	-28.9399	34.143	8.22171	-22.3466	9.94528	33.4786	44.001	-94.2706	11.4406	17.9358	53.4044	22.4839	11.8687	-62.5749	7.48972	-20.7547	15.8321	10.1556	-26.4018	5.45718	51.5328	-19.7488	-13.0908	-45.1249	-20.4977	-5.04141	-23.2623	28.6292	35.5776
MBU_PAER_PT51.CEL	9.04946	3.62729	19.7373	17.5305	58.6138	-25.3181	-24.9982	25.4094	-33.1574	-9.43743	-8.75786	-37.55	-20.34	6.05842	-20.7787	-29.1536	12.9098	-7.84672	-10.4266	-50.395	-38.2159	9.55585	-32.2371	1.53262	-22.4653	29.1282	18.0005	-100.003	5.75199	-12.6295	19.0422	-2.40469	25.3313	-27.0599	-32.3712	-25.2218	27.7843	15.9585	-27.9837	20.2564	0.24117	-18.5206	-19.1312	-20.8912	-9.81269	-7.92331	-48.8445	11.8499	32.8319
MBU_PAER_PT52.CEL	8.84356	10.8139	30.5717	14.3073	70.2215	-22.62	-14.9758	27.4531	-36.7453	-14.6382	-8.07006	-34.5288	-12.168	-0.10727	-9.10785	-32.0476	1.54122	0.737409	-13.6639	-46.3486	-30.567	18.1527	-26.0515	-8.45706	-9.55676	28.7103	27.8774	-101.99	5.85916	1.08822	34.6608	3.98398	21.1223	-42.6286	-19.1821	-21.0797	23.4867	16.5547	-27.0141	15.0383	23.352	-15.8922	-19.6254	-25.9661	-25.1135	-11.1633	-37.7335	23.8748	27.0165
MSC_01.CEL	32.2927	-8.74538	-25.4504	17.6675	79.0959	-33.1214	29.2163	-3.00993	-22.4996	21.9722	79.3044	47.5921	-10.8684	31.2354	-6.8157	76.298	-14.4377	4.47803	5.56081	59.0562	-21.0234	23.5655	-53.6779	44.041	49.5862	-45.5301	79.8929	-100.85	36.8004	7.75057	40.5322	45.7624	17.1642	28.405	-44.5236	49.8086	-5.44785	-26.8676	-26.0719	7.66438	74.1692	-10.694	0.585727	-85.9758	16.4025	-11.313	10.8784	-31.22	51.3541
MSC_02.CEL	33.3721	-0.868041	-29.5821	13.9058	77.8313	-32.2745	24.9768	-7.97461	-21.0835	26.027	74.5041	44.315	-15.7169	30.2558	-12.7614	72.5976	-15.7321	9.85447	6.70475	52.4162	-18.2717	17.0533	-51.7922	36.9654	48.792	-41.2465	80.3732	-92.8382	33.4345	11.8082	36.3417	40.1417	15.8055	30.5608	-42.7429	42.4543	1.96921	-25.3804	-24.2604	6.51674	70.0775	-12.1906	0.86184	-78.0665	11.6458	-13.9412	13.1086	-30.0194	52.2751
MSC_03.CEL	30.5686	-1.70669	-33.961	7.10299	81.4865	-34.3093	15.1251	-8.57371	-15.9491	31.9197	77.5264	42.2336	-14.469	31.6542	-9.83875	68.3251	-16.6588	2.75817	8.11993	48.1045	-26.2557	17.7543	-52.5435	33.8669	50.7299	-50.7615	77.4371	-99.524	33.7239	0.656436	33.1437	39.673	16.4924	26.9269	-43.5615	38.4323	14.5986	-20.8806	-22.6553	10.3401	69.0919	-1.07952	-14.6191	-72.5258	12.7805	-17.4899	7.47034	-29.812	52.5064
MSC_04.CEL	34.9506	-0.187184	-31.3213	9.51539	81.2302	-31.8237	26.6907	-10.0992	-25.7642	22.6196	74.7232	40.7139	-15.1085	25.8148	-8.09359	69.127	-18.1702	12.1159	10.4438	51.7147	-14.8913	17.4851	-52.3189	34.0987	49.2123	-38.3151	76.8662	-91.7615	33.7863	12.9667	37.5736	37.9364	14.4018	23.851	-38.6476	44.2321	6.57586	-27.4114	-21.7589	8.79706	69.6133	-10.3394	0.497206	-79.5961	8.69955	-14.0529	9.81833	-26.3927	50.9646
MSC_05.CEL	30.5973	-4.19707	-16.2326	14.9118	86.5325	-35.9909	37.7234	-5.87163	-24.0912	28.1553	76.1585	37.2279	-7.94984	20.8104	1.187	69.4652	-24.5097	3.22132	5.69943	49.7687	-11.9013	26.3251	-37.7769	29.264	53.2561	-28.2202	75.7509	-91.3865	28.141	3.47869	38.3926	35.6566	11.8193	6.7729	-36.1977	32.7271	16.8158	-23.1467	-9.54936	13.362	76.9149	-16.756	-8.00432	-77.383	16.573	-17.0634	20.9785	-36.1616	53.6649
MSC_06.CEL	31.4866	4.42288	-30.1396	3.49675	86.1278	-27.1734	26.2502	-6.47522	-34.4679	8.57641	61.4417	29.025	-10.4733	18.3118	12.472	55.4487	-24.4475	15.9927	15.4613	40.1629	-7.58732	16.9972	-46.0701	23.352	48.1829	-30.0048	67.0174	-90.409	27.4192	14.5958	41.2952	33.2724	7.34326	4.30766	-36.2613	28.4244	13.91	-16.8294	-15.0985	9.95692	71.407	-8.18752	-1.2165	-75.9767	-4.58933	-17.1514	9.60987	-22.3914	46.2807
MSC_07.CEL	29.4661	-2.65635	-39.186	-1.73928	83.1489	-31.1072	12.3805	-8.08721	-26.8908	26.7018	78.3225	36.5689	-18.5573	23.1483	-1.13441	67.4192	-19.0184	1.76319	16.7074	45.6912	-20.9079	18.3552	-53.2986	25.3885	49.4497	-43.5728	72.421	-94.0777	39.7116	4.4358	29.8518	36.8454	14.799	16.5592	-39.5105	33.8239	22.2942	-27.0376	-24.4752	10.6264	62.4821	5.40915	-19.8748	-74.0098	10.2486	-17.2905	-3.63833	-19.2883	50.1032
MSC_08.CEL	35.3244	4.45615	-36.779	-1.98045	87.5304	-25.3365	22.7892	0.335217	-40.1466	11.19	66.7567	27.8435	-14.1237	16.8004	10.7432	56.8387	-22.1658	15.1465	19.3334	40.8453	-4.86278	13.887	-54.2222	19.5162	48.9858	-35.2389	66.1789	-90.6929	34.2545	23.3344	35.1286	32.5877	6.39268	7.34722	-36.5071	34.066	8.96553	-26.7571	-23.8222	11.2329	63.828	4.32139	-7.68192	-79.8371	-9.56019	-9.51614	-4.54975	-13.1294	42.1377
MSC_09.CEL	31.467	-1.15114	-37.875	0.567133	87.2768	-22.6945	11.7648	-7.08426	-30.2585	21.2251	61.9004	28.7023	-18.4967	13.2942	3.81997	52.9017	-16.8012	8.41079	18.9687	32.3149	-17.2006	11.2258	-40.6946	24.2805	39.6955	-28.4966	65.1187	-90.6291	32.3576	4.39681	36.9407	28.3876	18.9826	14.2382	-32.8937	30.4972	22.2644	-23.0832	-20.6815	11.433	65.591	-4.58559	-8.34235	-74.6441	9.87437	-25.559	3.19857	-21.5461	48.5388
MSC_10.CEL	38.5267	6.56777	-30.5758	1.91273	93.4134	-13.4027	24.2841	0.342542	-41.6677	10.5179	59.2723	23.9911	-12.2158	9.36559	26.7162	46.1158	-19.7108	16.6136	21.8967	39.4178	3.5806	10.3814	-38.7566	20.4205	48.6444	-28.8865	67.7555	-85.6211	35.752	18.1044	40.0322	30.9766	7.68033	-3.92348	-27.7123	37.2391	12.5209	-17.754	-19.9696	7.50248	70.8551	-1.5065	-11.568	-81.2405	-3.94174	-16.0086	9.79308	-12.3912	43.2131
Nag_cDNA_1-30-09_S2.CEL	23.3551	-19.5343	-35.7228	10.6825	86.6332	34.8048	14.1578	-39.3401	0.0237185	26.4187	0.131153	-38.2657	19.1929	-36.6381	19.5966	-32.7844	18.4341	26.5517	-13.3118	-46.317	-16.3174	-13.9707	42.2709	11.7847	36.0557	11.3218	44.4485	-91.1113	-1.10564	-28.8778	70.3257	-13.2186	-14.498	-53.7983	-8.19833	-11.7111	16.6015	-4.11946	11.2506	15.8835	53.7079	-7.72351	13.6191	-41.1652	-23.6442	9.35335	20.6123	7.84211	32.5553
Nag_cDNA_2-26-09_s1.CEL	20.6496	-21.8464	-43.5229	7.22781	84.2553	26.5811	10.492	-44.0076	6.80527	17.746	14.1284	-33.944	26.0681	-31.2294	24.1295	-22.4993	16.2201	22.9466	-15.4902	-38.2042	-21.3111	-9.024	25.6975	18.974	45.3421	-8.03709	47.3978	-93.9285	7.68068	-32.0551	72.5207	-1.42126	-12.5119	-46.3359	-9.87337	-3.0024	16.133	-5.02422	9.86013	17.3246	58.6104	-0.279618	14.9499	-47.7574	-23.722	5.74344	22.9682	0.923397	32.9047
Overhage11001_Pae_G1a.CEL	-10.8564	24.3845	-20.6367	-9.2584	85.2363	11.8003	3.05104	-40.4425	-27.4448	17.1725	35.8348	-30.4061	10.762	3.60789	31.7933	2.08479	-15.2239	-20.5463	-11.0344	14.3465	3.57206	23.5535	-39.6125	-0.470148	44.673	-30.6882	48.3105	-87.7402	29.5154	-22.8494	67.1555	49.4417	-2.69587	-38.8926	20.1664	12.6466	13.7355	-39.2477	19.6354	24.3976	54.7881	-21.0221	8.70994	-64.8791	-19.1727	8.44211	14.2648	4.54865	32.0665
Overhage11002_Pae_G1a.CEL	-2.41302	19.0263	-23.3142	-19.8967	92.537	11.318	15.5982	-34.3446	-35.6743	15.8942	40.4408	-27.4248	16.2229	-3.94744	28.5744	6.42498	-18.9089	-17.5869	-16.0911	11.6934	9.06996	35.286	-21.0305	-12.4432	49.8449	-15.9414	49.4103	-91.0402	33.9184	-14.4015	70.1286	42.7139	-3.23999	-52.3622	31.8276	13.3053	17.931	-26.0919	19.3867	21.92	58.5576	-17.378	6.25337	-70.5287	-7.52257	6.85197	13.3276	12.4143	38.226
Overhage5001_Pae_G1a.CEL	-11.2069	21.6117	-18.2546	-9.51745	84.8164	11.0498	3.41301	-38.6346	-28.2963	9.4968	34.7957	-32.0007	9.42645	-3.91653	28.4286	4.09295	-14.9547	-16.6263	-11.1259	13.5208	9.60603	25.5888	-39.6631	-1.36759	42.3441	-23.5258	42.4002	-81.0573	27.424	-17.3845	65.2808	47.4862	-3.12141	-34.4277	17.1671	13.5912	5.7508	-46.7795	19.9492	24.1286	53.2458	-22.2522	24.3519	-67.1682	-15.287	12.5763	12.5515	2.77805	30.366
Overhage5002_Pae_G1a.CEL	0.137653	19.0462	-23.7528	-19.0553	89.189	11.4246	13.4147	-35.4272	-35.3867	9.78755	36.3944	-26.3595	15.3693	-5.47834	24.7763	6.39816	-17.4575	-12.8378	-14.5058	7.04664	8.65325	36.4497	-23.0582	-11.6777	48.2933	-17.422	42.5991	-95.4547	29.4711	-9.26659	69.7195	38.629	-4.60074	-43.7655	27.2762	15.2769	10.1144	-25.2948	15.6014	22.2787	57.4545	-14.457	17.8143	-73.4083	-11.8534	9.65935	10.1035	9.80372	35.4778
PA14_3-23-07_s2.CEL	31.9538	-25.7247	-36.5065	23.7934	85.4065	-26.3611	19.1573	-11.9337	21.9676	32.2182	70.871	27.9319	7.97198	25.2492	-11.4303	61.1744	-13.367	-5.11556	-16.0498	22.7352	-29.1259	19.4642	-36.092	38.9775	52.7176	-41.9592	65.4296	-100.44	36.9339	-40.7499	43.047	27.2546	-0.561686	17.6032	-63.8114	26.515	21.0881	-16.2948	-25.4957	31.3398	51.3112	-3.663	-20.5649	-61.1529	0.647564	-9.73039	0.419731	-33.9173	50.886
PA14_cDNA_labeled_4-09-08_S2.CEL	40.2351	-26.2815	-40.2122	19.2232	91.1265	-20.1085	32.2334	-21.9541	26.8857	35.7624	79.2629	45.6772	13.2306	18.6663	-6.14294	70.6749	-13.5856	2.1937	-17.2599	33.685	-26.3312	29.5259	-34.2467	41.8115	71.4852	-60.3834	69.0954	-107.228	39.2685	-40.9244	55.2281	31.1729	-12.7632	22.4948	-64.1276	43.5361	3.03005	-14.1697	-28.0263	24.7684	66.3032	7.00256	-8.20792	-73.8964	-7.51677	-1.32619	12.5837	-37.1485	49.1969
[truncated: 36 more rows]
[truncated: 1 more columns]
